# Supplementary material for: Deep-potential enabled multiscale simulation of gallium nitride devices on boron arsenide cooling substrates
Source: Nat Commun. 2024 Mar 25;15:2540. doi: 10.1038/s41467-024-46806-7 (PMC10963741; doi:10.1038/s41467-024-46806-7)
Supplement: Supplementary file 2 — Source Data [file 41467_2024_46806_MOESM2_ESM.zip]

Archive with 17 entries (16 files):
- Source Data/Figure2.xlsx
- Source Data/Figure3.xlsx
- Source Data/Figure4.xlsx
- Source Data/Figure5.xlsx
- Source Data/Source Data for Supplementary Figures/
- Source Data/Source Data for Supplementary Figures/10THz data1.txt
- Source Data/Source Data for Supplementary Figures/10THz data2.txt
- Source Data/Source Data for Supplementary Figures/15 THz data1.txt
- Source Data/Source Data for Supplementary Figures/15THz data2.txt
- Source Data/Source Data for Supplementary Figures/20 THz data1.txt
- Source Data/Source Data for Supplementary Figures/20 THz data2.txt
- Source Data/Source Data for Supplementary Figures/5THz data1.txt
- Source Data/Source Data for Supplementary Figures/5THz data2.txt
- Source Data/Source Data for Supplementary Figures/Energy.txt
- Source Data/Source Data for Supplementary Figures/Force.txt
- Source Data/Source Data for Supplementary Figures/Source data.xlsx
- Source Data/Source Data for Supplementary Figures/Stress.txt
