# Supplementary material for: Deep-potential enabled multiscale simulation of gallium nitride devices on boron arsenide cooling substrates
Source: Nat Commun. 2024 Mar 25;15:2540. doi: 10.1038/s41467-024-46806-7 (PMC10963741; doi:10.1038/s41467-024-46806-7)
Supplement: Supplementary file 2 — Source Data [file 41467_2024_46806_MOESM2_ESM.zip › Source Data/Figure2.xlsx]

## Sheet: Figure 2b
Figure 2b
	DFT	0	-7e-06
		0.00287	3.71762
		0.00574	7.43288
		0.00861	11.1434
		0.01148	14.8469
		0.01435	18.5409
		0.01722	22.2233
		0.02009	25.8915
		0.02296	29.5435
		0.02583	33.1769
		0.0287	36.7896
		0.03157	40.3793
		0.03444	43.9439
		0.03731	47.4813
		0.04018	50.9895
		0.04305	54.4665
		0.04592	57.9103
		0.04879	61.3192
		0.05166	64.6912
		0.05453	68.0248
		0.0574	71.3181
		0.06027	74.5697
		0.06314	77.7781
		0.06601	80.9418
		0.06889	84.0596
		0.07176	87.1302
		0.07463	90.1526
		0.0775	93.1256
		0.08037	96.0485
		0.08324	98.9203
		0.08611	101.74
		0.08898	104.508
		0.09185	107.223
		0.09472	109.885
		0.09759	112.493
		0.10046	115.048
		0.10333	117.549
		0.1062	119.997
		0.10907	122.391
		0.11194	124.732
		0.11481	127.021
		0.11768	129.257
		0.12055	131.441
		0.12342	133.575
		0.12629	135.658
		0.12916	137.691
		0.13203	139.676
		0.1349	141.613
		0.13777	143.503
		0.14064	145.348
		0.14351	147.148
		0.14638	148.904
		0.14925	150.617
		0.15212	152.289
		0.15499	153.92
		0.15786	155.512
		0.16073	157.066
		0.1636	158.582
		0.16647	160.061
		0.16934	161.504
		0.17221	162.913
		0.17508	164.288
		0.17795	165.629
		0.18082	166.937
		0.18369	168.212
		0.18656	169.456
		0.18943	170.668
		0.1923	171.849
		0.19517	172.999
		0.19804	174.118
		0.20092	175.205
		0.20379	176.262
		0.20666	177.288
		0.20953	178.282
		0.2124	179.245
		0.21527	180.176
		0.21814	181.075
		0.22101	181.941
		0.22388	182.775
		0.22675	183.575
		0.22962	184.342
		0.23249	185.075
		0.23536	185.774
		0.23823	186.437
		0.2411	187.065
		0.24397	187.657
		0.24684	188.214
		0.24971	188.733
		0.25258	189.216
		0.25545	189.661
		0.25832	190.069
		0.26119	190.439
		0.26406	190.771
		0.26693	191.064
		0.2698	191.318
		0.27267	191.534
		0.27554	191.711
		0.27841	191.848
		0.28128	191.947
		0.28415	192.006
		0.28702	192.025
		--	--
		0.28702	192.025
		0.28846	192.032
		0.28989	192.053
		0.29133	192.088
		0.29276	192.137
		0.2942	192.2
		0.29563	192.276
		0.29707	192.367
		0.2985	192.471
		0.29994	192.588
		0.30137	192.72
		0.30281	192.864
		0.30424	193.022
		0.30568	193.193
		0.30711	193.377
		0.30855	193.574
		0.30998	193.783
		0.31142	194.005
		0.31285	194.24
		0.31429	194.486
		0.31572	194.744
		0.31716	195.015
		0.31859	195.296
		0.32003	195.589
		0.32146	195.893
		0.3229	196.207
		0.32433	196.532
		0.32577	196.867
		0.3272	197.212
		0.32864	197.567
		0.33007	197.931
		0.33151	198.304
		0.33294	198.685
		0.33438	199.075
		0.33582	199.472
		0.33725	199.877
		0.33869	200.29
		0.34012	200.709
		0.34156	201.134
		0.34299	201.566
		0.34443	202.003
		0.34586	202.446
		0.3473	202.893
		0.34873	203.345
		0.35017	203.801
		0.3516	204.261
		0.35304	204.723
		0.35447	205.189
		0.35591	205.656
		0.35734	206.125
		0.35878	206.596
		0.36021	207.068
		0.36165	207.54
		0.36308	208.012
		0.36452	208.483
		0.36595	208.954
		0.36739	209.423
		0.36882	209.89
		0.37026	210.355
		0.37169	210.817
		0.37313	211.275
		0.37456	211.73
		0.376	212.181
		0.37743	212.626
		0.37887	213.067
		0.3803	213.502
		0.38174	213.93
		0.38317	214.352
		0.38461	214.767
		0.38604	215.175
		0.38748	215.575
		0.38891	215.966
		0.39035	216.348
		0.39178	216.721
		0.39322	217.085
		0.39465	217.438
		0.39609	217.781
		0.39752	218.114
		0.39896	218.435
		0.40039	218.744
		0.40183	219.042
		0.40327	219.327
		0.4047	219.6
		0.40614	219.86
		0.40757	220.106
		0.40901	220.34
		0.41044	220.559
		0.41188	220.765
		0.41331	220.956
		0.41475	221.133
		0.41618	221.295
		0.41762	221.442
		0.41905	221.574
		0.42049	221.691
		0.42192	221.793
		0.42336	221.879
		0.42479	221.95
		0.42623	222.005
		0.42766	222.045
		0.4291	222.068
		0.43053	222.076
		--	--
		0.43053	222.076
		0.43374	222.003
		0.43695	221.791
		0.44016	221.455
		0.44337	221.008
		0.44658	220.46
		0.44979	219.822
		0.453	219.103
		0.4562	218.31
		0.45941	217.451
		0.46262	216.531
		0.46583	215.555
		0.46904	214.527
		0.47225	213.45
		0.47546	212.327
		0.47867	211.162
		0.48188	209.956
		0.48509	208.711
		0.48829	207.429
		0.4915	206.111
		0.49471	204.759
		0.49792	203.373
		0.50113	201.956
		0.50434	200.507
		0.50755	199.028
		0.51076	197.52
		0.51397	195.983
		0.51718	194.418
		0.52039	192.825
		0.52359	191.206
		0.5268	189.561
		0.53001	187.89
		0.53322	186.194
		0.53643	184.473
		0.53964	182.727
		0.54285	180.958
		0.54606	179.164
		0.54927	177.347
		0.55247	175.507
		0.55568	173.642
		0.55889	171.755
		0.5621	169.843
		0.56531	167.908
		0.56852	165.948
		0.57173	163.964
		0.57494	161.955
		0.57815	159.92
		0.58135	157.86
		0.58456	155.772
		0.58777	153.658
		0.59098	151.514
		0.59419	149.342
		0.5974	147.14
		0.60061	144.907
		0.60382	142.643
		0.60703	140.345
		0.61024	138.015
		0.61344	135.649
		0.61665	133.249
		0.61986	130.811
		0.62307	128.337
		0.62628	125.826
		0.62949	123.275
		0.6327	120.685
		0.63591	118.056
		0.63912	115.386
		0.64233	112.675
		0.64554	109.924
		0.64874	107.131
		0.65195	104.297
		0.65516	101.422
		0.65837	98.5059
		0.66158	95.5485
		0.66479	92.5506
		0.668	89.5124
		0.67121	86.4346
		0.67442	83.3179
		0.67763	80.1629
		0.68083	76.9704
		0.68404	73.7416
		0.68725	70.4774
		0.69046	67.179
		0.69367	63.8474
		0.69688	60.4842
		0.70009	57.0906
		0.7033	53.668
		0.70651	50.218
		0.70972	46.7422
		0.71292	43.2422
		0.71613	39.7196
		0.71934	36.1761
		0.72255	32.6136
		0.72576	29.0339
		0.72897	25.4387
		0.73218	21.83
		0.73539	18.2096
		0.7386	14.5794
		0.74181	10.9414
		0.74501	7.29755
		0.74822	3.64976
		0.75143	-7e-06
		--	--
		0.75143	-7e-06
		0.75392	2.8466
		0.7564	5.69118
		0.75889	8.53173
		0.76137	11.3663
		0.76386	14.1927
		0.76635	17.0092
		0.76883	19.8138
		0.77132	22.6044
		0.7738	25.3793
		0.77629	28.1365
		0.77877	30.8743
		0.78126	33.5907
		0.78375	36.2842
		0.78623	38.953
		0.78872	41.5954
		0.7912	44.2098
		0.79369	46.7948
		0.79617	49.3489
		0.79866	51.8706
		0.80115	54.3587
		0.80363	56.8118
		0.80612	59.2289
		0.8086	61.6087
		0.81109	63.9502
		0.81357	66.2525
		0.81606	68.5147
		0.81855	70.736
		0.82103	72.9158
		0.82352	75.0533
		0.826	77.1481
		0.82849	79.1997
		0.83097	81.2078
		0.83346	83.1721
		0.83595	85.0923
		0.83843	86.9685
		0.84092	88.8006
		0.8434	90.5885
		0.84589	92.3326
		0.84837	94.033
		0.85086	95.69
		0.85335	97.304
		0.85583	98.8754
		0.85832	100.405
		0.8608	101.893
		0.86329	103.34
		0.86577	104.746
		0.86826	106.114
		0.87075	107.442
		0.87323	108.733
		0.87572	109.986
		0.8782	111.203
		0.88069	112.385
		0.88317	113.533
		0.88566	114.647
		0.88815	115.728
		0.89063	116.777
		0.89312	117.796
		0.8956	118.785
		0.89809	119.744
		0.90057	120.676
		0.90306	121.579
		0.90555	122.457
		0.90803	123.308
		0.91052	124.133
		0.913	124.935
		0.91549	125.712
		0.91797	126.466
		0.92046	127.196
		0.92294	127.904
		0.92543	128.591
		0.92792	129.255
		0.9304	129.897
		0.93289	130.519
		0.93537	131.119
		0.93786	131.699
		0.94034	132.257
		0.94283	132.794
		0.94532	133.311
		0.9478	133.807
		0.95029	134.281
		0.95277	134.735
		0.95526	135.167
		0.95774	135.577
		0.96023	135.966
		0.96272	136.333
		0.9652	136.678
		0.96769	137.001
		0.97017	137.301
		0.97266	137.578
		0.97514	137.831
		0.97763	138.062
		0.98012	138.269
		0.9826	138.452
		0.98509	138.611
		0.98757	138.746
		0.99006	138.856
		0.99254	138.942
		0.99503	139.004
		0.99752	139.041
		1	139.053
		--	--
		--	--
		0	-5e-06
		0.00287	3.71762
		0.00574	7.43288
		0.00861	11.1434
		0.01148	14.8469
		0.01435	18.5409
		0.01722	22.2233
		0.02009	25.8915
		0.02296	29.5435
		0.02583	33.1769
		0.0287	36.7896
		0.03157	40.3793
		0.03444	43.9439
		0.03731	47.4813
		0.04018	50.9895
		0.04305	54.4665
		0.04592	57.9103
		0.04879	61.3192
		0.05166	64.6912
		0.05453	68.0248
		0.0574	71.3181
		0.06027	74.5697
		0.06314	77.7781
		0.06601	80.9418
		0.06889	84.0596
		0.07176	87.1302
		0.07463	90.1526
		0.0775	93.1256
		0.08037	96.0485
		0.08324	98.9203
		0.08611	101.74
		0.08898	104.508
		0.09185	107.223
		0.09472	109.885
		0.09759	112.493
		0.10046	115.048
		0.10333	117.549
		0.1062	119.997
		0.10907	122.391
		0.11194	124.732
		0.11481	127.021
		0.11768	129.257
		0.12055	131.441
		0.12342	133.575
		0.12629	135.658
		0.12916	137.691
		0.13203	139.676
		0.1349	141.613
		0.13777	143.503
		0.14064	145.348
		0.14351	147.148
		0.14638	148.904
		0.14925	150.617
		0.15212	152.289
		0.15499	153.92
		0.15786	155.512
		0.16073	157.066
		0.1636	158.582
		0.16647	160.061
		0.16934	161.504
		0.17221	162.913
		0.17508	164.288
		0.17795	165.629
		0.18082	166.937
		0.18369	168.212
		0.18656	169.456
		0.18943	170.668
		0.1923	171.849
		0.19517	172.999
		0.19804	174.118
		0.20092	175.205
		0.20379	176.262
		0.20666	177.288
		0.20953	178.282
		0.2124	179.245
		0.21527	180.176
		0.21814	181.075
		0.22101	181.941
		0.22388	182.775
		0.22675	183.575
		0.22962	184.342
		0.23249	185.075
		0.23536	185.774
		0.23823	186.437
		0.2411	187.065
		0.24397	187.657
		0.24684	188.214
		0.24971	188.733
		0.25258	189.216
		0.25545	189.661
		0.25832	190.069
		0.26119	190.439
		0.26406	190.771
		0.26693	191.064
		0.2698	191.318
		0.27267	191.534
		0.27554	191.711
		0.27841	191.848
		0.28128	191.947
		0.28415	192.006
		0.28702	192.025
		--	--
		0.28702	192.025
		0.28846	192.034
		0.28989	192.061
		0.29133	192.106
		0.29276	192.169
		0.2942	192.25
		0.29563	192.349
		0.29707	192.466
		0.2985	192.6
		0.29994	192.752
		0.30137	192.922
		0.30281	193.109
		0.30424	193.314
		0.30568	193.536
		0.30711	193.775
		0.30855	194.032
		0.30998	194.305
		0.31142	194.595
		0.31285	194.902
		0.31429	195.226
		0.31572	195.566
		0.31716	195.922
		0.31859	196.294
		0.32003	196.681
		0.32146	197.085
		0.3229	197.504
		0.32433	197.938
		0.32577	198.387
		0.3272	198.851
		0.32864	199.33
		0.33007	199.823
		0.33151	200.331
		0.33294	200.852
		0.33438	201.387
		0.33582	201.935
		0.33725	202.496
		0.33869	203.071
		0.34012	203.658
		0.34156	204.258
		0.34299	204.869
		0.34443	205.493
		0.34586	206.128
		0.3473	206.775
		0.34873	207.433
		0.35017	208.102
		0.3516	208.781
		0.35304	209.471
		0.35447	210.17
		0.35591	210.88
		0.35734	211.599
		0.35878	212.327
		0.36021	213.064
		0.36165	213.81
		0.36308	214.564
		0.36452	215.327
		0.36595	216.097
		0.36739	216.875
		0.36882	217.661
		0.37026	218.453
		0.37169	219.252
		0.37313	220.058
		0.37456	220.87
		0.376	221.688
		0.37743	222.512
		0.37887	223.342
		0.3803	224.177
		0.38174	225.016
		0.38317	225.861
		0.38461	226.71
		0.38604	227.564
		0.38748	228.421
		0.38891	229.282
		0.39035	230.147
		0.39178	231.015
		0.39322	231.886
		0.39465	232.76
		0.39609	233.637
		0.39752	234.515
		0.39896	235.396
		0.40039	236.279
		0.40183	237.162
		0.40327	238.048
		0.4047	238.934
		0.40614	239.82
		0.40757	240.707
		0.40901	241.593
		0.41044	242.479
		0.41188	243.363
		0.41331	244.245
		0.41475	245.124
		0.41618	245.999
		0.41762	246.869
		0.41905	247.73
		0.42049	248.581
		0.42192	249.416
		0.42336	250.227
		0.42479	251.002
		0.42623	251.717
		0.42766	252.329
		0.4291	252.766
		0.43053	252.929
		--	--
		0.43053	252.929
		0.43374	252.758
		0.43695	252.28
		0.44016	251.586
		0.44337	250.753
		0.44658	249.829
		0.44979	248.84
		0.453	247.799
		0.4562	246.715
		0.45941	245.595
		0.46262	244.441
		0.46583	243.257
		0.46904	242.044
		0.47225	240.804
		0.47546	239.538
		0.47867	238.246
		0.48188	236.928
		0.48509	235.586
		0.48829	234.217
		0.4915	232.824
		0.49471	231.404
		0.49792	229.958
		0.50113	228.485
		0.50434	226.984
		0.50755	225.454
		0.51076	223.894
		0.51397	222.304
		0.51718	220.683
		0.52039	219.029
		0.52359	217.341
		0.5268	215.618
		0.53001	213.859
		0.53322	212.063
		0.53643	210.23
		0.53964	208.358
		0.54285	206.446
		0.54606	204.494
		0.54927	202.501
		0.55247	200.466
		0.55568	198.39
		0.55889	196.271
		0.5621	194.109
		0.56531	191.905
		0.56852	189.659
		0.57173	187.369
		0.57494	185.038
		0.57815	182.665
		0.58135	180.25
		0.58456	177.794
		0.58777	175.297
		0.59098	172.761
		0.59419	170.185
		0.5974	167.57
		0.60061	164.917
		0.60382	162.227
		0.60703	159.5
		0.61024	156.736
		0.61344	153.936
		0.61665	151.101
		0.61986	148.23
		0.62307	145.325
		0.62628	142.385
		0.62949	139.41
		0.6327	136.4
		0.63591	133.356
		0.63912	130.276
		0.64233	127.161
		0.64554	124.011
		0.64874	120.824
		0.65195	117.601
		0.65516	114.341
		0.65837	111.044
		0.66158	107.709
		0.66479	104.335
		0.668	100.923
		0.67121	97.4709
		0.67442	93.9797
		0.67763	90.4489
		0.68083	86.8782
		0.68404	83.2678
		0.68725	79.6177
		0.69046	75.9283
		0.69367	72.2001
		0.69688	68.4335
		0.70009	64.6296
		0.7033	60.7892
		0.70651	56.9135
		0.70972	53.0039
		0.71292	49.0618
		0.71613	45.089
		0.71934	41.0873
		0.72255	37.0588
		0.72576	33.0057
		0.72897	28.9303
		0.73218	24.8351
		0.73539	20.7228
		0.7386	16.5958
		0.74181	12.4572
		0.74501	8.30977
		0.74822	4.15637
		0.75143	-5e-06
		--	--
		0.75143	-5e-06
		0.75392	2.8466
		0.7564	5.69118
		0.75889	8.53173
		0.76137	11.3663
		0.76386	14.1927
		0.76635	17.0092
		0.76883	19.8138
		0.77132	22.6044
		0.7738	25.3793
		0.77629	28.1365
		0.77877	30.8743
		0.78126	33.5907
		0.78375	36.2842
		0.78623	38.953
		0.78872	41.5954
		0.7912	44.2098
		0.79369	46.7948
		0.79617	49.3489
		0.79866	51.8706
		0.80115	54.3587
		0.80363	56.8118
		0.80612	59.2289
		0.8086	61.6087
		0.81109	63.9502
		0.81357	66.2525
		0.81606	68.5147
		0.81855	70.736
		0.82103	72.9158
		0.82352	75.0533
		0.826	77.1481
		0.82849	79.1997
		0.83097	81.2078
		0.83346	83.1721
		0.83595	85.0923
		0.83843	86.9685
		0.84092	88.8006
		0.8434	90.5885
		0.84589	92.3326
		0.84837	94.033
		0.85086	95.69
		0.85335	97.304
		0.85583	98.8754
		0.85832	100.405
		0.8608	101.893
		0.86329	103.34
		0.86577	104.746
		0.86826	106.114
		0.87075	107.442
		0.87323	108.733
		0.87572	109.986
		0.8782	111.203
		0.88069	112.385
		0.88317	113.533
		0.88566	114.647
		0.88815	115.728
		0.89063	116.777
		0.89312	117.796
		0.8956	118.785
		0.89809	119.744
		0.90057	120.676
		0.90306	121.579
		0.90555	122.457
		0.90803	123.308
		0.91052	124.133
		0.913	124.935
		0.91549	125.712
		0.91797	126.466
		0.92046	127.196
		0.92294	127.904
		0.92543	128.591
		0.92792	129.255
		0.9304	129.897
		0.93289	130.519
		0.93537	131.119
		0.93786	131.699
		0.94034	132.257
		0.94283	132.794
		0.94532	133.311
		0.9478	133.807
		0.95029	134.281
		0.95277	134.735
		0.95526	135.167
		0.95774	135.577
		0.96023	135.966
		0.96272	136.333
		0.9652	136.678
		0.96769	137.001
		0.97017	137.301
		0.97266	137.578
		0.97514	137.831
		0.97763	138.062
		0.98012	138.269
		0.9826	138.452
		0.98509	138.611
		0.98757	138.746
		0.99006	138.856
		0.99254	138.942
		0.99503	139.004
		0.99752	139.041
		1	139.053
		--	--
		--	--
		0	4e-06
		0.00287	5.03069
		0.00574	10.0599
		0.00861	15.0862
		0.01148	20.1082
		0.01435	25.1244
		0.01722	30.1333
		0.02009	35.1336
		0.02296	40.1237
		0.02583	45.1023
		0.0287	50.0679
		0.03157	55.0192
		0.03444	59.9546
		0.03731	64.8729
		0.04018	69.7727
		0.04305	74.6526
		0.04592	79.5111
		0.04879	84.3471
		0.05166	89.1592
		0.05453	93.946
		0.0574	98.7064
		0.06027	103.439
		0.06314	108.143
		0.06601	112.816
		0.06889	117.458
		0.07176	122.067
		0.07463	126.642
		0.0775	131.183
		0.08037	135.687
		0.08324	140.154
		0.08611	144.584
		0.08898	148.973
		0.09185	153.323
		0.09472	157.631
		0.09759	161.897
		0.10046	166.12
		0.10333	170.299
		0.1062	174.432
		0.10907	178.52
		0.11194	182.56
		0.11481	186.553
		0.11768	190.497
		0.12055	194.392
		0.12342	198.236
		0.12629	202.03
		0.12916	205.771
		0.13203	209.46
		0.1349	213.095
		0.13777	216.675
		0.14064	220.201
		0.14351	223.67
		0.14638	227.083
		0.14925	230.438
		0.15212	233.735
		0.15499	236.973
		0.15786	240.151
		0.16073	243.269
		0.1636	246.325
		0.16647	249.319
		0.16934	252.251
		0.17221	255.119
		0.17508	257.923
		0.17795	260.661
		0.18082	263.335
		0.18369	265.942
		0.18656	268.482
		0.18943	270.955
		0.1923	273.359
		0.19517	275.696
		0.19804	277.963
		0.20092	280.16
		0.20379	282.287
		0.20666	284.344
		0.20953	286.33
		0.2124	288.245
		0.21527	290.088
		0.21814	291.86
		0.22101	293.559
		0.22388	295.186
		0.22675	296.741
		0.22962	298.223
		0.23249	299.632
		0.23536	300.969
		0.23823	302.233
		0.2411	303.424
		0.24397	304.542
		0.24684	305.588
		0.24971	306.561
		0.25258	307.461
		0.25545	308.289
		0.25832	309.044
		0.26119	309.727
		0.26406	310.338
		0.26693	310.877
		0.2698	311.344
		0.27267	311.738
		0.27554	312.061
		0.27841	312.312
		0.28128	312.491
		0.28415	312.599
		0.28702	312.635
		--	--
		0.28702	312.635
		0.28846	312.627
		0.28989	312.605
		0.29133	312.568
		0.29276	312.516
		0.2942	312.45
		0.29563	312.369
		0.29707	312.273
		0.2985	312.162
		0.29994	312.037
		0.30137	311.897
		0.30281	311.742
		0.30424	311.573
		0.30568	311.39
		0.30711	311.192
		0.30855	310.98
		0.30998	310.754
		0.31142	310.514
		0.31285	310.26
		0.31429	309.992
		0.31572	309.71
		0.31716	309.414
		0.31859	309.104
		0.32003	308.781
		0.32146	308.445
		0.3229	308.096
		0.32433	307.733
		0.32577	307.357
		0.3272	306.968
		0.32864	306.567
		0.33007	306.153
		0.33151	305.726
		0.33294	305.287
		0.33438	304.836
		0.33582	304.373
		0.33725	303.897
		0.33869	303.411
		0.34012	302.912
		0.34156	302.402
		0.34299	301.881
		0.34443	301.349
		0.34586	300.805
		0.3473	300.251
		0.34873	299.687
		0.35017	299.112
		0.3516	298.526
		0.35304	297.931
		0.35447	297.326
		0.35591	296.711
		0.35734	296.086
		0.35878	295.452
		0.36021	294.809
		0.36165	294.156
		0.36308	293.495
		0.36452	292.826
		0.36595	292.147
		0.36739	291.461
		0.36882	290.766
		0.37026	290.063
		0.37169	289.353
		0.37313	288.635
		0.37456	287.909
		0.376	287.177
		0.37743	286.437
		0.37887	285.69
		0.3803	284.937
		0.38174	284.177
		0.38317	283.411
		0.38461	282.639
		0.38604	281.861
		0.38748	281.077
		0.38891	280.287
		0.39035	279.492
		0.39178	278.692
		0.39322	277.887
		0.39465	277.077
		0.39609	276.262
		0.39752	275.443
		0.39896	274.619
		0.40039	273.792
		0.40183	272.961
		0.40327	272.126
		0.4047	271.289
		0.40614	270.448
		0.40757	269.605
		0.40901	268.759
		0.41044	267.912
		0.41188	267.064
		0.41331	266.215
		0.41475	265.367
		0.41618	264.52
		0.41762	263.676
		0.41905	262.837
		0.42049	262.007
		0.42192	261.189
		0.42336	260.393
		0.42479	259.63
		0.42623	258.925
		0.42766	258.319
		0.4291	257.887
		0.43053	257.725
		--	--
		0.43053	257.725
		0.43374	257.899
		0.43695	258.377
		0.44016	259.052
		0.44337	259.832
		0.44658	260.659
		0.44979	261.498
		0.453	262.322
		0.4562	263.118
		0.45941	263.872
		0.46262	264.576
		0.46583	265.223
		0.46904	265.807
		0.47225	266.324
		0.47546	266.771
		0.47867	267.146
		0.48188	267.446
		0.48509	267.67
		0.48829	267.817
		0.4915	267.885
		0.49471	267.875
		0.49792	267.784
		0.50113	267.614
		0.50434	267.364
		0.50755	267.034
		0.51076	266.623
		0.51397	266.132
		0.51718	265.559
		0.52039	264.907
		0.52359	264.173
		0.5268	263.358
		0.53001	262.463
		0.53322	261.487
		0.53643	260.429
		0.53964	259.291
		0.54285	258.07
		0.54606	256.769
		0.54927	255.386
		0.55247	253.921
		0.55568	252.374
		0.55889	250.744
		0.5621	249.032
		0.56531	247.237
		0.56852	245.359
		0.57173	243.396
		0.57494	241.35
		0.57815	239.22
		0.58135	237.004
		0.58456	234.703
		0.58777	232.316
		0.59098	229.843
		0.59419	227.282
		0.5974	224.634
		0.60061	221.898
		0.60382	219.073
		0.60703	216.158
		0.61024	213.154
		0.61344	210.059
		0.61665	206.874
		0.61986	203.597
		0.62307	200.228
		0.62628	196.768
		0.62949	193.215
		0.6327	189.569
		0.63591	185.831
		0.63912	182
		0.64233	178.076
		0.64554	174.06
		0.64874	169.953
		0.65195	165.754
		0.65516	161.463
		0.65837	157.083
		0.66158	152.614
		0.66479	148.057
		0.668	143.413
		0.67121	138.683
		0.67442	133.87
		0.67763	128.975
		0.68083	123.999
		0.68404	118.945
		0.68725	113.816
		0.69046	108.613
		0.69367	103.339
		0.69688	97.9965
		0.70009	92.5888
		0.7033	87.1187
		0.70651	81.5893
		0.70972	76.004
		0.71292	70.3661
		0.71613	64.6792
		0.71934	58.947
		0.72255	53.1731
		0.72576	47.3616
		0.72897	41.5162
		0.73218	35.6411
		0.73539	29.7404
		0.7386	23.8182
		0.74181	17.8788
		0.74501	11.9264
		0.74822	5.96537
		0.75143	4e-06
		--	--
		0.75143	4e-06
		0.75392	4.84826
		0.7564	9.69499
		0.75889	14.5387
		0.76137	19.3777
		0.76386	24.2107
		0.76635	29.0361
		0.76883	33.8524
		0.77132	38.6581
		0.7738	43.4518
		0.77629	48.232
		0.77877	52.9973
		0.78126	57.7462
		0.78375	62.4775
		0.78623	67.1897
		0.78872	71.8815
		0.7912	76.5517
		0.79369	81.1989
		0.79617	85.8219
		0.79866	90.4196
		0.80115	94.9906
		0.80363	99.534
		0.80612	104.049
		0.8086	108.533
		0.81109	112.987
		0.81357	117.408
		0.81606	121.797
		0.81855	126.152
		0.82103	130.472
		0.82352	134.756
		0.826	139.004
		0.82849	143.214
		0.83097	147.386
		0.83346	151.519
		0.83595	155.612
		0.83843	159.665
		0.84092	163.676
		0.8434	167.645
		0.84589	171.572
		0.84837	175.455
		0.85086	179.294
		0.85335	183.088
		0.85583	186.837
		0.85832	190.54
		0.8608	194.196
		0.86329	197.805
		0.86577	201.366
		0.86826	204.878
		0.87075	208.341
		0.87323	211.754
		0.87572	215.116
		0.8782	218.427
		0.88069	221.686
		0.88317	224.892
		0.88566	228.045
		0.88815	231.144
		0.89063	234.188
		0.89312	237.177
		0.8956	240.11
		0.89809	242.986
		0.90057	245.805
		0.90306	248.565
		0.90555	251.267
		0.90803	253.908
		0.91052	256.49
		0.913	259.01
		0.91549	261.469
		0.91797	263.865
		0.92046	266.197
		0.92294	268.466
		0.92543	270.671
		0.92792	272.81
		0.9304	274.883
		0.93289	276.89
		0.93537	278.829
		0.93786	280.701
		0.94034	282.504
		0.94283	284.238
		0.94532	285.903
		0.9478	287.498
		0.95029	289.022
		0.95277	290.475
		0.95526	291.856
		0.95774	293.165
		0.96023	294.402
		0.96272	295.566
		0.9652	296.656
		0.96769	297.673
		0.97017	298.616
		0.97266	299.485
		0.97514	300.279
		0.97763	300.998
		0.98012	301.643
		0.9826	302.212
		0.98509	302.705
		0.98757	303.123
		0.99006	303.465
		0.99254	303.731
		0.99503	303.921
		0.99752	304.035
		1	304.073
		--	--
		--	--
		0	679.554
		0.00287	679.534
		0.00574	679.475
		0.00861	679.377
		0.01148	679.239
		0.01435	679.061
		0.01722	678.843
		0.02009	678.584
		0.02296	678.285
		0.02583	677.943
		0.0287	677.56
		0.03157	677.134
		0.03444	676.665
		0.03731	676.152
		0.04018	675.596
		0.04305	674.995
		0.04592	674.35
		0.04879	673.66
		0.05166	672.925
		0.05453	672.145
		0.0574	671.321
		0.06027	670.453
		0.06314	669.542
		0.06601	668.588
		0.06889	667.592
		0.07176	666.555
		0.07463	665.479
		0.0775	664.365
		0.08037	663.215
		0.08324	662.031
		0.08611	660.816
		0.08898	659.571
		0.09185	658.299
		0.09472	657.003
		0.09759	655.686
		0.10046	654.351
		0.10333	653.001
		0.1062	651.639
		0.10907	650.269
		0.11194	648.894
		0.11481	647.518
		0.11768	646.144
		0.12055	644.776
		0.12342	643.417
		0.12629	642.071
		0.12916	640.741
		0.13203	639.43
		0.1349	638.141
		0.13777	636.877
		0.14064	635.642
		0.14351	634.438
		0.14638	633.267
		0.14925	632.131
		0.15212	631.032
		0.15499	629.973
		0.15786	628.954
		0.16073	627.977
		0.1636	627.042
		0.16647	626.151
		0.16934	625.305
		0.17221	624.502
		0.17508	623.743
		0.17795	623.029
		0.18082	622.358
		0.18369	621.73
		0.18656	621.144
		0.18943	620.598
		0.1923	620.093
		0.19517	619.626
		0.19804	619.197
		0.20092	618.803
		0.20379	618.443
		0.20666	618.115
		0.20953	617.818
		0.2124	617.549
		0.21527	617.308
		0.21814	617.091
		0.22101	616.899
		0.22388	616.727
		0.22675	616.576
		0.22962	616.444
		0.23249	616.328
		0.23536	616.227
		0.23823	616.14
		0.2411	616.065
		0.24397	616.001
		0.24684	615.947
		0.24971	615.902
		0.25258	615.864
		0.25545	615.832
		0.25832	615.807
		0.26119	615.786
		0.26406	615.769
		0.26693	615.756
		0.2698	615.745
		0.27267	615.737
		0.27554	615.731
		0.27841	615.727
		0.28128	615.724
		0.28415	615.722
		0.28702	615.722
		--	--
		0.28702	615.722
		0.28846	615.719
		0.28989	615.71
		0.29133	615.695
		0.29276	615.674
		0.2942	615.647
		0.29563	615.614
		0.29707	615.576
		0.2985	615.531
		0.29994	615.481
		0.30137	615.425
		0.30281	615.363
		0.30424	615.295
		0.30568	615.222
		0.30711	615.143
		0.30855	615.059
		0.30998	614.969
		0.31142	614.873
		0.31285	614.773
		0.31429	614.666
		0.31572	614.555
		0.31716	614.439
		0.31859	614.317
		0.32003	614.19
		0.32146	614.059
		0.3229	613.923
		0.32433	613.782
		0.32577	613.636
		0.3272	613.486
		0.32864	613.332
		0.33007	613.173
		0.33151	613.01
		0.33294	612.843
		0.33438	612.672
		0.33582	612.498
		0.33725	612.32
		0.33869	612.138
		0.34012	611.953
		0.34156	611.765
		0.34299	611.574
		0.34443	611.38
		0.34586	611.183
		0.3473	610.984
		0.34873	610.783
		0.35017	610.579
		0.3516	610.373
		0.35304	610.165
		0.35447	609.956
		0.35591	609.745
		0.35734	609.533
		0.35878	609.32
		0.36021	609.106
		0.36165	608.892
		0.36308	608.676
		0.36452	608.461
		0.36595	608.246
		0.36739	608.03
		0.36882	607.816
		0.37026	607.601
		0.37169	607.388
		0.37313	607.175
		0.37456	606.964
		0.376	606.755
		0.37743	606.547
		0.37887	606.341
		0.3803	606.137
		0.38174	605.936
		0.38317	605.737
		0.38461	605.542
		0.38604	605.349
		0.38748	605.16
		0.38891	604.974
		0.39035	604.792
		0.39178	604.614
		0.39322	604.44
		0.39465	604.271
		0.39609	604.107
		0.39752	603.947
		0.39896	603.793
		0.40039	603.643
		0.40183	603.5
		0.40327	603.361
		0.4047	603.229
		0.40614	603.103
		0.40757	602.983
		0.40901	602.87
		0.41044	602.763
		0.41188	602.662
		0.41331	602.569
		0.41475	602.483
		0.41618	602.403
		0.41762	602.331
		0.41905	602.266
		0.42049	602.209
		0.42192	602.159
		0.42336	602.116
		0.42479	602.082
		0.42623	602.054
		0.42766	602.035
		0.4291	602.023
		0.43053	602.02
		--	--
		0.43053	602.02
		0.43374	602.043
		0.43695	602.116
		0.44016	602.239
		0.44337	602.414
		0.44658	602.64
		0.44979	602.919
		0.453	603.249
		0.4562	603.629
		0.45941	604.058
		0.46262	604.534
		0.46583	605.053
		0.46904	605.614
		0.47225	606.212
		0.47546	606.843
		0.47867	607.503
		0.48188	608.187
		0.48509	608.888
		0.48829	609.6
		0.4915	610.317
		0.49471	611.028
		0.49792	611.728
		0.50113	612.406
		0.50434	613.057
		0.50755	613.677
		0.51076	614.264
		0.51397	614.824
		0.51718	615.361
		0.52039	615.885
		0.52359	616.404
		0.5268	616.925
		0.53001	617.456
		0.53322	618.003
		0.53643	618.572
		0.53964	619.165
		0.54285	619.787
		0.54606	620.441
		0.54927	621.13
		0.55247	621.854
		0.55568	622.617
		0.55889	623.419
		0.5621	624.26
		0.56531	625.143
		0.56852	626.065
		0.57173	627.029
		0.57494	628.032
		0.57815	629.074
		0.58135	630.154
		0.58456	631.271
		0.58777	632.423
		0.59098	633.607
		0.59419	634.822
		0.5974	636.065
		0.60061	637.333
		0.60382	638.624
		0.60703	639.934
		0.61024	641.261
		0.61344	642.6
		0.61665	643.949
		0.61986	645.304
		0.62307	646.662
		0.62628	648.019
		0.62949	649.372
		0.6327	650.718
		0.63591	652.053
		0.63912	653.375
		0.64233	654.681
		0.64554	655.968
		0.64874	657.233
		0.65195	658.476
		0.65516	659.693
		0.65837	660.884
		0.66158	662.046
		0.66479	663.179
		0.668	664.282
		0.67121	665.354
		0.67442	666.395
		0.67763	667.402
		0.68083	668.377
		0.68404	669.317
		0.68725	670.222
		0.69046	671.091
		0.69367	671.924
		0.69688	672.718
		0.70009	673.473
		0.7033	674.189
		0.70651	674.863
		0.70972	675.495
		0.71292	676.085
		0.71613	676.63
		0.71934	677.131
		0.72255	677.587
		0.72576	677.996
		0.72897	678.359
		0.73218	678.675
		0.73539	678.942
		0.7386	679.162
		0.74181	679.333
		0.74501	679.456
		0.74822	679.529
		0.75143	679.554
		--	--
		0.75143	679.554
		0.75392	679.541
		0.7564	679.504
		0.75889	679.443
		0.76137	679.357
		0.76386	679.247
		0.76635	679.112
		0.76883	678.954
		0.77132	678.773
		0.7738	678.568
		0.77629	678.341
		0.77877	678.092
		0.78126	677.821
		0.78375	677.53
		0.78623	677.218
		0.78872	676.886
		0.7912	676.535
		0.79369	676.166
		0.79617	675.78
		0.79866	675.377
		0.80115	674.958
		0.80363	674.525
		0.80612	674.077
		0.8086	673.617
		0.81109	673.144
		0.81357	672.661
		0.81606	672.167
		0.81855	671.664
		0.82103	671.154
		0.82352	670.636
		0.826	670.113
		0.82849	669.585
		0.83097	669.054
		0.83346	668.52
		0.83595	667.984
		0.83843	667.448
		0.84092	666.912
		0.8434	666.378
		0.84589	665.846
		0.84837	665.319
		0.85086	664.795
		0.85335	664.277
		0.85583	663.766
		0.85832	663.262
		0.8608	662.766
		0.86329	662.279
		0.86577	661.801
		0.86826	661.334
		0.87075	660.878
		0.87323	660.433
		0.87572	660.001
		0.8782	659.582
		0.88069	659.175
		0.88317	658.783
		0.88566	658.404
		0.88815	658.04
		0.89063	657.69
		0.89312	657.355
		0.8956	657.035
		0.89809	656.729
		0.90057	656.439
		0.90306	656.164
		0.90555	655.904
		0.90803	655.658
		0.91052	655.427
		0.913	655.211
		0.91549	655.008
		0.91797	654.82
		0.92046	654.645
		0.92294	654.483
		0.92543	654.334
		0.92792	654.198
		0.9304	654.073
		0.93289	653.959
		0.93537	653.857
		0.93786	653.764
		0.94034	653.682
		0.94283	653.608
		0.94532	653.543
		0.9478	653.486
		0.95029	653.437
		0.95277	653.394
		0.95526	653.358
		0.95774	653.327
		0.96023	653.302
		0.96272	653.281
		0.9652	653.264
		0.96769	653.251
		0.97017	653.241
		0.97266	653.234
		0.97514	653.228
		0.97763	653.225
		0.98012	653.223
		0.9826	653.222
		0.98509	653.221
		0.98757	653.222
		0.99006	653.222
		0.99254	653.223
		0.99503	653.223
		0.99752	653.224
		1	653.224
		--	--
		--	--
		0	679.554
		0.00287	679.534
		0.00574	679.475
		0.00861	679.377
		0.01148	679.239
		0.01435	679.061
		0.01722	678.843
		0.02009	678.584
		0.02296	678.285
		0.02583	677.943
		0.0287	677.56
		0.03157	677.134
		0.03444	676.665
		0.03731	676.152
		0.04018	675.596
		0.04305	674.995
		0.04592	674.35
		0.04879	673.66
		0.05166	672.925
		0.05453	672.145
		0.0574	671.321
		0.06027	670.453
		0.06314	669.542
		0.06601	668.588
		0.06889	667.592
		0.07176	666.555
		0.07463	665.479
		0.0775	664.365
		0.08037	663.215
		0.08324	662.031
		0.08611	660.816
		0.08898	659.571
		0.09185	658.299
		0.09472	657.003
		0.09759	655.686
		0.10046	654.351
		0.10333	653.001
		0.1062	651.639
		0.10907	650.269
		0.11194	648.894
		0.11481	647.518
		0.11768	646.144
		0.12055	644.776
		0.12342	643.417
		0.12629	642.071
		0.12916	640.741
		0.13203	639.43
		0.1349	638.141
		0.13777	636.877
		0.14064	635.642
		0.14351	634.438
		0.14638	633.267
		0.14925	632.131
		0.15212	631.032
		0.15499	629.973
		0.15786	628.954
		0.16073	627.977
		0.1636	627.042
		0.16647	626.151
		0.16934	625.305
		0.17221	624.502
		0.17508	623.743
		0.17795	623.029
		0.18082	622.358
		0.18369	621.73
		0.18656	621.144
		0.18943	620.598
		0.1923	620.093
		0.19517	619.626
		0.19804	619.197
		0.20092	618.803
		0.20379	618.443
		0.20666	618.115
		0.20953	617.818
		0.2124	617.549
		0.21527	617.308
		0.21814	617.091
		0.22101	616.899
		0.22388	616.727
		0.22675	616.576
		0.22962	616.444
		0.23249	616.328
		0.23536	616.227
		0.23823	616.14
		0.2411	616.065
		0.24397	616.001
		0.24684	615.947
		0.24971	615.902
		0.25258	615.864
		0.25545	615.832
		0.25832	615.807
		0.26119	615.786
		0.26406	615.769
		0.26693	615.756
		0.2698	615.745
		0.27267	615.737
		0.27554	615.731
		0.27841	615.727
		0.28128	615.724
		0.28415	615.722
		0.28702	615.722
		--	--
		0.28702	615.722
		0.28846	615.721
		0.28989	615.721
		0.29133	615.719
		0.29276	615.717
		0.2942	615.715
		0.29563	615.712
		0.29707	615.708
		0.2985	615.704
		0.29994	615.699
		0.30137	615.694
		0.30281	615.688
		0.30424	615.682
		0.30568	615.676
		0.30711	615.668
		0.30855	615.661
		0.30998	615.653
		0.31142	615.644
		0.31285	615.635
		0.31429	615.626
		0.31572	615.616
		0.31716	615.606
		0.31859	615.596
		0.32003	615.585
		0.32146	615.574
		0.3229	615.563
		0.32433	615.551
		0.32577	615.539
		0.3272	615.527
		0.32864	615.515
		0.33007	615.502
		0.33151	615.489
		0.33294	615.476
		0.33438	615.463
		0.33582	615.45
		0.33725	615.437
		0.33869	615.424
		0.34012	615.41
		0.34156	615.397
		0.34299	615.383
		0.34443	615.37
		0.34586	615.357
		0.3473	615.343
		0.34873	615.33
		0.35017	615.317
		0.3516	615.304
		0.35304	615.291
		0.35447	615.278
		0.35591	615.265
		0.35734	615.252
		0.35878	615.24
		0.36021	615.227
		0.36165	615.215
		0.36308	615.203
		0.36452	615.192
		0.36595	615.18
		0.36739	615.169
		0.36882	615.158
		0.37026	615.147
		0.37169	615.137
		0.37313	615.126
		0.37456	615.116
		0.376	615.107
		0.37743	615.097
		0.37887	615.088
		0.3803	615.079
		0.38174	615.07
		0.38317	615.062
		0.38461	615.054
		0.38604	615.046
		0.38748	615.039
		0.38891	615.032
		0.39035	615.025
		0.39178	615.018
		0.39322	615.012
		0.39465	615.006
		0.39609	615
		0.39752	614.995
		0.39896	614.989
		0.40039	614.984
		0.40183	614.98
		0.40327	614.975
		0.4047	614.971
		0.40614	614.967
		0.40757	614.963
		0.40901	614.96
		0.41044	614.957
		0.41188	614.954
		0.41331	614.951
		0.41475	614.949
		0.41618	614.946
		0.41762	614.944
		0.41905	614.942
		0.42049	614.941
		0.42192	614.939
		0.42336	614.938
		0.42479	614.937
		0.42623	614.937
		0.42766	614.936
		0.4291	614.936
		0.43053	614.936
		--	--
		0.43053	614.936
		0.43374	614.938
		0.43695	614.947
		0.44016	614.961
		0.44337	614.98
		0.44658	615.006
		0.44979	615.039
		0.453	615.079
		0.4562	615.127
		0.45941	615.184
		0.46262	615.252
		0.46583	615.332
		0.46904	615.425
		0.47225	615.533
		0.47546	615.659
		0.47867	615.806
		0.48188	615.977
		0.48509	616.175
		0.48829	616.405
		0.4915	616.673
		0.49471	616.986
		0.49792	617.348
		0.50113	617.769
		0.50434	618.252
		0.50755	618.8
		0.51076	619.413
		0.51397	620.087
		0.51718	620.815
		0.52039	621.588
		0.52359	622.398
		0.5268	623.237
		0.53001	624.098
		0.53322	624.976
		0.53643	625.865
		0.53964	626.764
		0.54285	627.668
		0.54606	628.577
		0.54927	629.488
		0.55247	630.4
		0.55568	631.313
		0.55889	632.227
		0.5621	633.141
		0.56531	634.056
		0.56852	634.972
		0.57173	635.89
		0.57494	636.81
		0.57815	637.732
		0.58135	638.659
		0.58456	639.59
		0.58777	640.526
		0.59098	641.469
		0.59419	642.418
		0.5974	643.375
		0.60061	644.34
		0.60382	645.313
		0.60703	646.296
		0.61024	647.287
		0.61344	648.288
		0.61665	649.297
		0.61986	650.316
		0.62307	651.343
		0.62628	652.377
		0.62949	653.419
		0.6327	654.466
		0.63591	655.518
		0.63912	656.573
		0.64233	657.63
		0.64554	658.686
		0.64874	659.74
		0.65195	660.79
		0.65516	661.832
		0.65837	662.865
		0.66158	663.886
		0.66479	664.891
		0.668	665.878
		0.67121	666.844
		0.67442	667.787
		0.67763	668.704
		0.68083	669.591
		0.68404	670.449
		0.68725	671.273
		0.69046	672.064
		0.69367	672.818
		0.69688	673.536
		0.70009	674.216
		0.7033	674.857
		0.70651	675.458
		0.70972	676.02
		0.71292	676.54
		0.71613	677.02
		0.71934	677.459
		0.72255	677.857
		0.72576	678.212
		0.72897	678.527
		0.73218	678.799
		0.73539	679.03
		0.7386	679.218
		0.74181	679.365
		0.74501	679.47
		0.74822	679.533
		0.75143	679.554
		--	--
		0.75143	679.554
		0.75392	679.541
		0.7564	679.504
		0.75889	679.443
		0.76137	679.357
		0.76386	679.247
		0.76635	679.112
		0.76883	678.954
		0.77132	678.773
		0.7738	678.568
		0.77629	678.341
		0.77877	678.092
		0.78126	677.821
		0.78375	677.53
		0.78623	677.218
		0.78872	676.886
		0.7912	676.535
		0.79369	676.166
		0.79617	675.78
		0.79866	675.377
		0.80115	674.958
		0.80363	674.525
		0.80612	674.077
		0.8086	673.617
		0.81109	673.144
		0.81357	672.661
		0.81606	672.167
		0.81855	671.664
		0.82103	671.154
		0.82352	670.636
		0.826	670.113
		0.82849	669.585
		0.83097	669.054
		0.83346	668.52
		0.83595	667.984
		0.83843	667.448
		0.84092	666.912
		0.8434	666.378
		0.84589	665.846
		0.84837	665.319
		0.85086	664.795
		0.85335	664.277
		0.85583	663.766
		0.85832	663.262
		0.8608	662.766
		0.86329	662.279
		0.86577	661.801
		0.86826	661.334
		0.87075	660.878
		0.87323	660.433
		0.87572	660.001
		0.8782	659.582
		0.88069	659.175
		0.88317	658.783
		0.88566	658.404
		0.88815	658.04
		0.89063	657.69
[truncated: 2,905 more rows]

## Sheet: Figure 2c
Figure 2c
	DFT	0	-6.5e-05
		0.00341	3.10019
		0.0068	8.04779
		0.01021	12.5877
		0.01361	17.0546
		0.01701	21.5136
		0.02042	25.9878
		0.02382	30.4872
		0.02723	35.0155
		0.03063	39.5723
		0.03403	44.1549
		0.03744	48.759
		0.04084	53.3787
		0.04424	58.0076
		0.04765	62.6389
		0.05105	67.2653
		0.05445	71.8799
		0.05786	75.944
		0.06126	79.6994
		0.06466	83.3322
		0.06806	86.8366
		0.07147	90.2076
		0.07488	93.4408
		0.07827	96.5326
		0.08168	99.4803
		0.08509	102.282
		0.08848	104.937
		0.09189	107.444
		0.09529	109.805
		0.09869	112.02
		0.1021	114.092
		0.1055	116.025
		0.10891	117.82
		0.11231	119.483
		0.11571	121.018
		0.11912	122.428
		0.12251	123.72
		0.12592	124.897
		0.12933	125.964
		0.13273	126.926
		0.13613	127.787
		0.13954	128.549
		0.14294	129.216
		0.14634	129.791
		0.14974	130.275
		0.15315	130.67
		0.15655	130.976
		0.15995	131.194
		0.16336	131.325
		0.16676	131.369
		--	--
		0.16676	131.369
		0.16873	131.461
		0.17069	131.738
		0.17266	132.196
		0.17462	132.831
		0.17659	133.639
		0.17855	134.613
		0.18051	135.746
		0.18248	137.027
		0.18444	138.448
		0.18641	139.999
		0.18837	141.668
		0.19034	143.445
		0.19231	145.319
		0.19427	147.277
		0.19624	149.308
		0.1982	151.401
		0.20016	153.544
		0.20213	155.726
		0.20409	157.936
		0.20606	160.163
		0.20802	162.396
		0.20998	164.623
		0.21195	166.834
		0.21392	169.015
		0.21589	171.156
		0.21785	173.243
		0.21982	175.261
		0.22178	177.196
		0.22374	179.032
		0.22571	180.757
		0.22767	182.362
		0.22964	183.845
		0.2316	185.215
		0.23356	186.488
		0.23553	187.684
		0.23749	188.821
		0.23947	189.917
		0.24143	190.986
		0.24339	192.036
		0.24536	193.075
		0.24732	194.108
		0.24929	195.139
		0.25125	196.168
		0.25322	197.198
		0.25518	198.229
		0.25714	199.26
		0.25911	200.289
		0.26107	201.311
		0.26304	202.308
		--	--
		0.26304	202.308
		0.26697	200.32
		0.2709	198.221
		0.27483	196.015
		0.27876	193.702
		0.28269	191.285
		0.28662	188.768
		0.29055	186.151
		0.29448	183.436
		0.29841	180.625
		0.30234	177.717
		0.30627	174.713
		0.31019	171.611
		0.31413	168.411
		0.31806	165.111
		0.32199	161.709
		0.32592	158.204
		0.32984	154.594
		0.33377	150.879
		0.33771	147.058
		0.34164	143.13
		0.34557	139.094
		0.34949	134.952
		0.35342	130.703
		0.35735	126.35
		0.36129	121.893
		0.36522	117.336
		0.36915	112.68
		0.37307	107.931
		0.377	103.091
		0.38093	98.165
		0.38487	93.1597
		0.3888	88.0814
		0.39272	82.9376
		0.39665	77.737
		0.40058	72.4893
		0.40451	67.2051
		0.40844	61.8958
		0.41238	56.5734
		0.4163	51.2499
		0.42023	45.9372
		0.42416	40.6459
		0.42809	35.3846
		0.43202	30.1589
		0.43595	24.9699
		0.43988	19.8114
		0.44381	14.6633
		0.44774	9.46784
		0.45167	3.9455
		0.45559	-6.5e-05
		--	--
		0.45559	-6.5e-05
		0.45741	2.47327
		0.45923	4.94546
		0.46104	7.41549
		0.46285	9.8823
		0.46466	12.3448
		0.46647	14.802
		0.46828	17.2527
		0.4701	19.6959
		0.47191	22.1306
		0.47372	24.5558
		0.47553	26.9703
		0.47734	29.3733
		0.47916	31.7636
		0.48098	34.1403
		0.48279	36.5024
		0.4846	38.8489
		0.48641	41.1789
		0.48822	43.4914
		0.49003	45.7855
		0.49185	48.0604
		0.49366	50.3151
		0.49547	52.5487
		0.49728	54.7606
		0.49909	56.9497
		0.50091	59.1153
		0.50272	61.2567
		0.50454	63.373
		0.50635	65.4637
		0.50816	67.5279
		0.50997	69.565
		0.51178	71.5743
		0.51359	73.5553
		0.5154	75.5074
		0.51722	77.4299
		0.51903	79.3224
		0.52084	81.1843
		0.52266	83.0153
		0.52447	84.8148
		0.52628	86.5824
		0.5281	88.3178
		0.52991	90.0206
		0.53172	91.6905
		0.53353	93.3272
		0.53534	94.9304
		0.53715	96.5001
		0.53897	98.0358
		0.54078	99.5376
		0.54259	101.005
		0.54441	102.439
		--	--
		0.54441	102.439
		0.54781	102.546
		0.55121	102.865
		0.55461	103.394
		0.55802	104.127
		0.56142	105.057
		0.56482	106.175
		0.56823	107.47
		0.57163	108.931
		0.57503	110.545
		0.57844	112.296
		0.58184	114.171
		0.58524	116.155
		0.58865	118.231
		0.59205	120.383
		0.59545	122.597
		0.59886	124.855
		0.60226	127.143
		0.60567	129.446
		0.60906	131.748
		0.61247	134.036
		0.61588	136.297
		0.61928	138.518
		0.62268	140.687
		0.62608	142.795
		0.62949	144.831
		0.63289	146.788
		0.63629	148.657
		0.6397	150.433
		0.6431	152.111
		0.6465	153.687
		0.64991	155.159
		0.65331	156.524
		0.65671	157.784
		0.66012	158.939
		0.66352	159.99
		0.66692	160.94
		0.67033	161.793
		0.67373	161.734
		0.67713	161.489
		0.68053	161.266
		0.68394	161.064
		0.68735	160.887
		0.69074	160.733
		0.69415	160.603
		0.69756	160.496
		0.70095	160.414
		0.70436	160.356
		0.70776	160.32
		0.71116	160.309
		--	--
		0.71116	160.309
		0.71313	160.194
		0.71509	159.884
		0.71706	159.453
		0.71902	158.964
		0.72099	158.456
		0.72296	157.953
		0.72492	157.466
		0.72689	157.002
		0.72885	156.563
		0.73082	156.151
		0.73278	155.767
		0.73474	155.408
		0.73671	155.074
		0.73867	154.764
		0.74064	154.477
		0.7426	154.211
		0.74456	153.965
		0.74654	153.738
		0.7485	153.529
		0.75047	153.337
		0.75243	153.16
		0.7544	152.999
		0.75636	152.852
		0.75832	152.718
		0.76029	152.597
		0.76225	152.488
		0.76421	152.39
		0.76618	152.303
		0.76814	152.226
		0.77011	152.158
		0.77208	152.1
		0.77404	152.049
		0.77601	152.005
		0.77797	151.969
		0.77994	151.939
		0.7819	151.914
		0.78387	151.894
		0.78583	151.879
		0.78779	151.867
		0.78976	151.859
		0.79172	151.853
		0.79369	151.85
		0.79566	151.848
		0.79762	151.847
		0.79959	151.847
		0.80155	151.848
		0.80352	151.849
		0.80548	151.849
		0.80745	151.849
		--	--
		0.80745	151.849
		0.81137	151.848
		0.8153	151.845
		0.81924	151.84
		0.82317	151.836
		0.8271	151.834
		0.83102	151.838
		0.83495	151.852
		0.83888	151.88
		0.84281	151.928
		0.84675	152.001
		0.85067	152.101
		0.8546	152.235
		0.85853	152.405
		0.86246	152.613
		0.86639	152.86
		0.87032	153.145
		0.87425	153.463
		0.87818	153.808
		0.88211	154.168
		0.88604	154.528
		0.88997	154.864
		0.8939	155.141
		0.89783	155.311
		0.90176	155.3
		0.90569	154.998
		0.90962	154.252
		0.91355	152.895
		0.91748	150.846
		0.92141	148.195
		0.92534	145.131
		0.92927	141.829
		0.9332	138.413
		0.93712	134.966
		0.94106	131.548
		0.94499	128.204
		0.94892	124.969
		0.95285	121.874
		0.95678	118.947
		0.9607	116.209
		0.96464	113.681
		0.96857	111.38
		0.9725	109.322
		0.97642	107.519
		0.98035	105.979
		0.98428	104.711
		0.98821	103.719
		0.99215	103.009
		0.99608	102.582
		1	102.439
		--	--
		--	--
		0	-3.3e-05
		0.00341	4.78501
		0.0068	9.56362
		0.01021	14.3294
		0.01361	19.076
		0.01701	23.7967
		0.02042	28.4852
		0.02382	33.1346
		0.02723	37.7383
		0.03063	42.2892
		0.03403	46.7805
		0.03744	51.205
		0.04084	55.5555
		0.04424	59.8247
		0.04765	64.0054
		0.05105	68.0902
		0.05445	72.072
		0.05786	76.4757
		0.06126	81.0459
		0.06466	85.5841
		0.06806	90.0841
		0.07147	94.54
		0.07488	98.9462
		0.07827	103.297
		0.08168	107.588
		0.08509	111.813
		0.08848	115.969
		0.09189	120.049
		0.09529	124.049
		0.09869	127.965
		0.1021	131.791
		0.1055	135.522
		0.10891	139.154
		0.11231	142.68
		0.11571	146.093
		0.11912	149.389
		0.12251	152.558
		0.12592	155.592
		0.12933	158.481
		0.13273	161.215
		0.13613	163.779
		0.13954	166.159
		0.14294	168.337
		0.14634	170.294
		0.14974	172.007
		0.15315	173.454
		0.15655	174.611
		0.15995	175.456
		0.16336	175.971
		0.16676	176.144
		--	--
		0.16676	176.144
		0.16873	176.155
		0.17069	176.188
		0.17266	176.242
		0.17462	176.319
		0.17659	176.417
		0.17855	176.539
		0.18051	176.683
		0.18248	176.85
		0.18444	177.042
		0.18641	177.257
		0.18837	177.498
		0.19034	177.764
		0.19231	178.056
		0.19427	178.375
		0.19624	178.722
		0.1982	179.098
		0.20016	179.503
		0.20213	179.939
		0.20409	180.407
		0.20606	180.908
		0.20802	181.444
		0.20998	182.017
		0.21195	182.63
		0.21392	183.286
		0.21589	183.988
		0.21785	184.742
		0.21982	185.554
		0.22178	186.431
		0.22374	187.379
		0.22571	188.405
		0.22767	189.509
		0.22964	190.685
		0.2316	191.918
		0.23356	193.183
		0.23553	194.454
		0.23749	195.705
		0.23947	196.911
		0.24143	198.055
		0.24339	199.119
		0.24536	200.093
		0.24732	200.966
		0.24929	201.733
		0.25125	202.389
		0.25322	202.93
		0.25518	203.358
		0.25714	203.672
		0.25911	203.876
		0.26107	203.261
		0.26304	202.308
		--	--
		0.26304	202.308
		0.26697	203.373
		0.2709	202.76
		0.27483	201.726
		0.27876	200.389
		0.28269	198.793
		0.28662	196.969
		0.29055	194.943
		0.29448	192.733
		0.29841	190.352
		0.30234	187.809
		0.30627	185.11
		0.31019	182.257
		0.31413	179.252
		0.31806	176.095
		0.32199	172.786
		0.32592	169.324
		0.32984	165.709
		0.33377	161.94
		0.33771	158.019
		0.34164	153.946
		0.34557	149.725
		0.34949	145.357
		0.35342	140.848
		0.35735	136.203
		0.36129	131.428
		0.36522	126.529
		0.36915	121.515
		0.37307	116.394
		0.377	111.176
		0.38093	105.87
		0.38487	100.485
		0.3888	95.0333
		0.39272	89.5241
		0.39665	83.9681
		0.40058	78.3753
		0.40451	72.7554
		0.40844	67.1176
		0.41238	61.4703
		0.4163	55.8209
		0.42023	50.176
		0.42416	44.5407
		0.42809	38.9191
		0.43202	33.3138
		0.43595	27.7261
		0.43988	22.1556
		0.44381	16.601
		0.44774	11.0595
		0.45167	5.52733
		0.45559	-3.3e-05
		--	--
		0.45559	-3.3e-05
		0.45741	2.47329
		0.45923	4.9455
		0.46104	7.41556
		0.46285	9.88239
		0.46466	12.3449
		0.46647	14.8021
		0.46828	17.2528
		0.4701	19.6961
		0.47191	22.1308
		0.47372	24.556
		0.47553	26.9706
		0.47734	29.3735
		0.47916	31.7639
		0.48098	34.1406
		0.48279	36.5027
		0.4846	38.8492
		0.48641	41.1792
		0.48822	43.4917
		0.49003	45.7859
		0.49185	48.0608
		0.49366	50.3155
		0.49547	52.5492
		0.49728	54.761
		0.49909	56.9501
		0.50091	59.1158
		0.50272	61.2571
		0.50454	63.3735
		0.50635	65.4642
		0.50816	67.5284
		0.50997	69.5655
		0.51178	71.5749
		0.51359	73.5559
		0.5154	75.5079
		0.51722	77.4305
		0.51903	79.323
		0.52084	81.1849
		0.52266	83.0159
		0.52447	84.8154
		0.52628	86.583
		0.5281	88.3184
		0.52991	90.0212
		0.53172	91.6911
		0.53353	93.3278
		0.53534	94.9311
		0.53715	96.5007
		0.53897	98.0365
		0.54078	99.5383
		0.54259	101.006
		0.54441	102.439
		--	--
		0.54441	102.439
		0.54781	102.546
		0.55121	102.865
		0.55461	103.394
		0.55802	104.127
		0.56142	105.057
		0.56482	106.175
		0.56823	107.47
		0.57163	108.931
		0.57503	110.545
		0.57844	112.296
		0.58184	114.171
		0.58524	116.155
		0.58865	118.231
		0.59205	120.383
		0.59545	122.597
		0.59886	124.855
		0.60226	127.143
		0.60567	129.446
		0.60906	131.748
		0.61247	134.036
		0.61588	136.297
		0.61928	138.518
		0.62268	140.687
		0.62608	142.795
		0.62949	144.831
		0.63289	146.788
		0.63629	148.657
		0.6397	150.433
		0.6431	152.111
		0.6465	153.687
		0.64991	155.159
		0.65331	156.524
		0.65671	157.784
		0.66012	158.939
		0.66352	159.99
		0.66692	160.94
		0.67033	161.793
		0.67373	161.735
		0.67713	161.489
		0.68053	161.266
		0.68394	161.064
		0.68735	160.887
		0.69074	160.733
		0.69415	160.603
		0.69756	160.497
		0.70095	160.414
		0.70436	160.356
		0.70776	160.321
		0.71116	160.309
		--	--
		0.71116	160.309
		0.71313	160.194
		0.71509	159.884
		0.71706	159.453
		0.71902	158.964
		0.72099	158.456
		0.72296	157.953
		0.72492	157.466
		0.72689	157.002
		0.72885	156.563
		0.73082	156.152
		0.73278	155.767
		0.73474	155.408
		0.73671	155.074
		0.73867	154.764
		0.74064	154.477
		0.7426	154.211
		0.74456	153.965
		0.74654	153.738
		0.7485	153.529
		0.75047	153.337
		0.75243	153.16
		0.7544	152.999
		0.75636	152.852
		0.75832	152.718
		0.76029	152.597
		0.76225	152.488
		0.76421	152.39
		0.76618	152.303
		0.76814	152.226
		0.77011	152.159
		0.77208	152.1
		0.77404	152.049
		0.77601	152.005
		0.77797	151.969
		0.77994	151.939
		0.7819	151.914
		0.78387	151.894
		0.78583	151.879
		0.78779	151.867
		0.78976	151.859
		0.79172	151.853
		0.79369	151.85
		0.79566	151.848
		0.79762	151.847
		0.79959	151.847
		0.80155	151.848
		0.80352	151.849
		0.80548	151.849
		0.80745	151.849
		--	--
		0.80745	151.849
		0.81137	151.848
		0.8153	151.845
		0.81924	151.84
		0.82317	151.836
		0.8271	151.834
		0.83102	151.838
		0.83495	151.852
		0.83888	151.88
		0.84281	151.928
		0.84675	152.001
		0.85067	152.101
		0.8546	152.235
		0.85853	152.405
		0.86246	152.613
		0.86639	152.86
		0.87032	153.145
		0.87425	153.463
		0.87818	153.808
		0.88211	154.168
		0.88604	154.528
		0.88997	154.864
		0.8939	155.141
		0.89783	155.311
		0.90176	155.3
		0.90569	154.998
		0.90962	154.252
		0.91355	152.895
		0.91748	150.846
		0.92141	148.195
		0.92534	145.131
		0.92927	141.829
		0.9332	138.413
		0.93712	134.966
		0.94106	131.548
		0.94499	128.204
		0.94892	124.969
		0.95285	121.874
		0.95678	118.947
		0.9607	116.209
		0.96464	113.681
		0.96857	111.38
		0.9725	109.322
		0.97642	107.519
		0.98035	105.979
		0.98428	104.711
		0.98821	103.719
		0.99215	103.009
		0.99608	102.582
		1	102.439
		--	--
		--	--
		0	8e-06
		0.00341	9.68989
		0.0068	18.6822
		0.01021	27.7799
		0.01361	36.8865
		0.01701	45.9692
		0.02042	55.0105
		0.02382	63.9979
		0.02723	72.9212
		0.03063	81.7715
		0.03403	90.541
		0.03744	99.2222
		0.04084	107.808
		0.04424	116.293
		0.04765	124.669
		0.05105	132.932
		0.05445	141.074
		0.05786	149.09
		0.06126	152.371
		0.06466	154.505
		0.06806	156.696
		0.07147	158.923
		0.07488	161.165
		0.07827	163.399
		0.08168	165.603
		0.08509	167.756
		0.08848	169.837
		0.09189	171.828
		0.09529	173.712
		0.09869	175.473
		0.1021	177.1
		0.1055	178.583
		0.10891	179.916
		0.11231	181.094
		0.11571	182.118
		0.11912	182.99
		0.12251	183.715
		0.12592	184.301
		0.12933	184.759
		0.13273	185.102
		0.13613	185.343
		0.13954	185.498
		0.14294	185.584
		0.14634	185.617
		0.14974	185.613
		0.15315	185.587
		0.15655	185.552
		0.15995	185.518
		0.16336	185.495
		0.16676	185.487
		--	--
		0.16676	185.487
		0.16873	185.556
		0.17069	185.764
		0.17266	186.107
		0.17462	186.584
		0.17659	187.189
		0.17855	187.917
		0.18051	188.761
		0.18248	189.714
		0.18444	190.768
		0.18641	191.912
		0.18837	193.138
		0.19034	194.437
		0.19231	195.797
		0.19427	197.208
		0.19624	198.66
		0.1982	200.142
		0.20016	201.644
		0.20213	203.155
		0.20409	204.663
		0.20606	206.158
		0.20802	207.626
		0.20998	209.054
		0.21195	210.422
		0.21392	211.706
		0.21589	212.87
		0.21785	213.861
		0.21982	214.611
		0.22178	215.066
		0.22374	215.226
		0.22571	215.149
		0.22767	214.907
		0.22964	214.552
		0.2316	214.119
		0.23356	213.628
		0.23553	213.09
		0.23749	212.513
		0.23947	211.901
		0.24143	211.257
		0.24339	210.584
		0.24536	209.882
		0.24732	209.151
		0.24929	208.393
		0.25125	207.607
		0.25322	206.793
		0.25518	205.952
		0.25714	205.082
		0.25911	204.185
		0.26107	203.978
		0.26304	203.999
		--	--
		0.26304	203.999
		0.26697	204.668
		0.2709	206.638
		0.27483	208.688
		0.27876	210.732
		0.28269	212.753
		0.28662	214.741
		0.29055	216.686
		0.29448	218.581
		0.29841	220.415
		0.30234	222.18
		0.30627	223.142
		0.31019	221.515
		0.31413	219.718
		0.31806	217.747
		0.32199	215.598
		0.32592	213.271
		0.32984	210.767
		0.33377	208.089
		0.33771	205.242
		0.34164	202.234
		0.34557	199.074
		0.34949	195.777
		0.35342	192.356
		0.35735	188.831
		0.36129	185.221
		0.36522	181.549
		0.36915	177.841
		0.37307	174.123
		0.377	170.421
		0.38093	166.758
		0.38487	163.14
		0.3888	159.492
		0.39272	155.064
		0.39665	147.878
		0.40058	139.452
		0.40451	130.641
		0.40844	121.571
		0.41238	112.281
		0.4163	102.788
		0.42023	93.1088
		0.42416	83.256
		0.42809	73.2447
		0.43202	63.0909
		0.43595	52.8127
		0.43988	42.4314
		0.44381	31.9741
		0.44774	21.4829
		0.45167	11.0636
		0.45559	8e-06
		--	--
		0.45559	8e-06
		0.45741	5.88189
		0.45923	11.7591
		0.46104	17.6268
		0.46285	23.4805
		0.46466	29.3156
		0.46647	35.1275
		0.46828	40.912
		0.4701	46.6648
		0.47191	52.3819
		0.47372	58.0593
		0.47553	63.6934
		0.47734	69.2805
		0.47916	74.8174
		0.48098	80.3009
		0.48279	85.7281
		0.4846	91.0962
		0.48641	96.4027
		0.48822	101.645
		0.49003	106.822
		0.49185	111.93
		0.49366	116.969
		0.49547	121.936
		0.49728	126.83
		0.49909	127.408
		0.50091	126.788
		0.50272	126.138
		0.50454	125.46
		0.50635	124.751
		0.50816	124.012
		0.50997	123.243
		0.51178	122.443
		0.51359	121.611
		0.5154	120.748
		0.51722	119.853
		0.51903	118.926
		0.52084	117.966
		0.52266	116.974
		0.52447	115.948
		0.52628	114.89
		0.5281	113.797
		0.52991	112.672
		0.53172	111.512
		0.53353	110.319
		0.53534	109.091
		0.53715	107.829
		0.53897	106.533
		0.54078	105.203
		0.54259	103.838
		0.54441	102.439
		--	--
		0.54441	102.439
		0.54781	102.781
		0.55121	103.796
		0.55461	105.45
		0.55802	107.689
		0.56142	110.447
		0.56482	113.645
		0.56823	117.198
		0.57163	121.02
		0.57503	125.024
		0.57844	129.124
		0.58184	133.237
		0.58524	137.283
		0.58865	141.189
		0.59205	144.887
		0.59545	148.317
		0.59886	151.432
		0.60226	154.199
		0.60567	156.598
		0.60906	158.626
		0.61247	160.295
		0.61588	161.628
		0.61928	162.655
		0.62268	163.411
		0.62608	163.935
		0.62949	164.261
		0.63289	164.425
		0.63629	164.457
		0.6397	164.384
		0.6431	164.232
		0.6465	164.019
		0.64991	163.764
		0.65331	163.481
		0.65671	163.182
		0.66012	162.878
		0.66352	162.575
		0.66692	162.281
		0.67033	161.999
		0.67373	162.553
		0.67713	163.224
		0.68053	163.81
		0.68394	164.317
		0.68735	164.751
		0.69074	165.115
		0.69415	165.414
		0.69756	165.653
		0.70095	165.834
		0.70436	165.962
		0.70776	166.038
		0.71116	166.063
		--	--
		0.71116	166.063
		0.71313	166.24
		0.71509	166.733
		0.71706	167.47
		0.71902	168.385
		0.72099	169.434
		0.72296	170.593
		0.72492	171.844
		0.72689	173.176
		0.72885	174.581
		0.73082	176.052
		0.73278	177.583
		0.73474	179.167
		0.73671	180.8
		0.73867	182.474
		0.74064	184.185
		0.7426	185.926
		0.74456	187.69
		0.74654	189.473
		0.7485	191.266
		0.75047	193.065
		0.75243	194.863
		0.7544	196.654
		0.75636	198.432
		0.75832	200.191
		0.76029	201.924
		0.76225	203.628
		0.76421	205.295
		0.76618	206.92
		0.76814	208.499
		0.77011	210.027
		0.77208	211.499
		0.77404	212.909
		0.77601	214.255
		0.77797	215.532
		0.77994	216.737
		0.7819	217.866
		0.78387	218.916
		0.78583	219.885
		0.78779	220.771
		0.78976	221.572
		0.79172	222.287
		0.79369	222.915
		0.79566	223.456
		0.79762	223.91
		0.79959	224.278
		0.80155	224.561
		0.80352	224.761
		0.80548	224.879
		0.80745	224.918
		--	--
		0.80745	224.918
		0.81137	224.768
		0.8153	224.333
		0.81924	223.638
		0.82317	222.706
		0.8271	221.559
		0.83102	220.218
		0.83495	218.701
		0.83888	217.021
		0.84281	215.191
		0.84675	213.218
		0.85067	211.11
		0.8546	208.871
		0.85853	206.504
		0.86246	204.013
		0.86639	201.399
		0.87032	198.667
		0.87425	195.821
		0.87818	192.866
		0.88211	189.811
		0.88604	186.668
		0.88997	183.456
		0.8939	180.199
		0.89783	176.937
		0.90176	173.731
		0.90569	170.673
		0.90962	167.897
		0.91355	165.547
		0.91748	163.674
		0.92141	162.156
		0.92534	160.77
		0.92927	159.307
		0.9332	157.611
		0.93712	155.575
		0.94106	153.133
		0.94499	150.25
		0.94892	146.927
		0.95285	143.195
		0.95678	139.11
		0.9607	134.755
		0.96464	130.229
		0.96857	125.644
		0.9725	121.125
		0.97642	116.804
		0.98035	112.82
		0.98428	109.311
		0.98821	106.41
		0.99215	104.239
		0.99608	102.894
		1	102.439
		--	--
		--	--
		0	134.401
		0.00341	134.442
		0.0068	134.565
		0.01021	134.775
		0.01361	135.077
		0.01701	135.478
		0.02042	135.985
		0.02382	136.609
		0.02723	137.357
		0.03063	138.238
		0.03403	139.257
		0.03744	140.42
		0.04084	141.728
		0.04424	143.181
		0.04765	144.775
		0.05105	146.502
		0.05445	148.353
		0.05786	150.315
		0.06126	156.975
		0.06466	164.722
		0.06806	172.326
		0.07147	179.78
		0.07488	187.079
		0.07827	194.214
		0.08168	201.179
		0.08509	207.961
		0.08848	214.542
		0.09189	220.875
		0.09529	226.771
		0.09869	231.12
		0.1021	233.033
		0.1055	234.021
		0.10891	234.557
		0.11231	234.75
		0.11571	234.66
		0.11912	234.335
		0.12251	233.817
		0.12592	233.147
		0.12933	232.362
		0.13273	231.495
		0.13613	230.578
		0.13954	229.641
		0.14294	228.716
		0.14634	227.829
		0.14974	227.011
		0.15315	226.29
		0.15655	225.694
		0.15995	225.248
		0.16336	224.972
		0.16676	224.878
		--	--
		0.16676	224.878
		0.16873	224.869
		0.17069	224.843
		0.17266	224.801
		0.17462	224.74
		0.17659	224.663
		0.17855	224.569
		0.18051	224.459
		0.18248	224.331
		0.18444	224.187
		0.18641	224.027
		0.18837	223.851
		0.19034	223.66
		0.19231	223.453
		0.19427	223.232
		0.19624	222.997
		0.1982	222.749
		0.20016	222.489
		0.20213	222.218
		0.20409	221.94
		0.20606	221.657
		0.20802	221.373
		0.20998	221.097
		0.21195	220.838
		0.21392	220.616
		0.21589	220.461
		0.21785	220.42
		0.21982	220.555
		0.22178	220.918
		0.22374	221.503
		0.22571	222.249
		0.22767	223.081
		0.22964	223.944
		0.2316	224.802
		0.23356	225.632
		0.23553	226.421
		0.23749	227.161
		0.23947	227.846
		0.24143	228.473
		0.24339	229.041
		0.24536	229.548
		0.24732	229.996
		0.24929	230.383
		0.25125	230.713
		0.25322	230.985
		0.25518	231.203
		0.25714	231.369
		0.25911	231.484
		0.26107	231.551
		0.26304	231.573
		--	--
		0.26304	231.573
		0.26697	231.49
		0.2709	231.253
		0.27483	230.875
		0.27876	230.367
		0.28269	229.733
		0.28662	228.975
		0.29055	228.09
		0.29448	227.072
		0.29841	225.913
		0.30234	224.606
		0.30627	223.866
		0.31019	225.46
		0.31413	226.949
		0.31806	228.317
		0.32199	229.544
		0.32592	230.607
		0.32984	231.478
		0.33377	232.125
		0.33771	232.512
		0.34164	232.598
		0.34557	232.345
		0.34949	231.714
		0.35342	227.314
		0.35735	221.597
		0.36129	215.563
		0.36522	209.223
		0.36915	202.59
		0.37307	195.675
		0.377	188.492
		0.38093	181.061
		0.38487	173.417
		0.3888	165.675
		0.39272	158.622
		0.39665	154.273
		0.40058	151.143
		0.40451	148.405
		0.40844	145.956
		0.41238	143.777
		0.4163	141.863
		0.42023	140.208
		0.42416	138.801
		0.42809	137.629
		0.43202	136.675
		0.43595	135.918
		0.43988	135.337
		0.44381	134.912
		0.44774	134.623
		0.45167	134.456
		0.45559	134.401
		--	--
		0.45559	134.401
		0.45741	134.389
		0.45923	134.354
		0.46104	134.296
		0.46285	134.215
		0.46466	134.11
		0.46647	133.981
		0.46828	133.829
		0.4701	133.653
		0.47191	133.453
		0.47372	133.229
		0.47553	132.981
		0.47734	132.707
		0.47916	132.41
		0.48098	132.087
		0.48279	131.738
		0.4846	131.364
		0.48641	130.964
		0.48822	130.538
		0.49003	130.085
		0.49185	129.605
		0.49366	129.097
		0.49547	128.562
		0.49728	127.999
		0.49909	127.408
		0.50091	126.788
		0.50272	126.139
		0.50454	125.46
		0.50635	124.752
		0.50816	124.013
		0.50997	123.243
		0.51178	122.443
		0.51359	121.612
		0.5154	120.749
		0.51722	119.854
		0.51903	118.926
		0.52084	117.967
		0.52266	116.974
		0.52447	115.949
		0.52628	114.89
		0.5281	113.798
		0.52991	112.672
		0.53172	111.513
		0.53353	110.319
		0.53534	109.092
		0.53715	107.83
		0.53897	106.534
		0.54078	105.203
		0.54259	103.838
		0.54441	102.439
		--	--
		0.54441	102.439
		0.54781	102.781
		0.55121	103.796
		0.55461	105.45
		0.55802	107.689
		0.56142	110.447
		0.56482	113.645
		0.56823	117.198
		0.57163	121.02
		0.57503	125.024
		0.57844	129.124
		0.58184	133.237
		0.58524	137.283
		0.58865	141.189
		0.59205	144.887
		0.59545	148.317
		0.59886	151.432
		0.60226	154.199
		0.60567	156.598
		0.60906	158.626
		0.61247	160.295
		0.61588	161.628
		0.61928	162.655
		0.62268	163.411
		0.62608	163.935
		0.62949	164.261
		0.63289	164.425
		0.63629	164.457
		0.6397	164.384
		0.6431	164.232
		0.6465	164.019
		0.64991	163.764
		0.65331	163.481
		0.65671	163.182
		0.66012	162.878
		0.66352	162.575
		0.66692	162.281
		0.67033	161.999
		0.67373	162.553
		0.67713	163.224
		0.68053	163.81
		0.68394	164.317
		0.68735	164.751
		0.69074	165.115
		0.69415	165.414
		0.69756	165.653
		0.70095	165.834
		0.70436	165.962
		0.70776	166.038
		0.71116	166.063
		--	--
		0.71116	166.063
		0.71313	166.24
		0.71509	166.734
		0.71706	167.47
		0.71902	168.385
		0.72099	169.434
		0.72296	170.593
		0.72492	171.844
		0.72689	173.176
		0.72885	174.581
		0.73082	176.052
		0.73278	177.583
		0.73474	179.167
		0.73671	180.8
		0.73867	182.475
		0.74064	184.185
		0.7426	185.926
		0.74456	187.691
		0.74654	189.473
		0.7485	191.267
		0.75047	193.065
		0.75243	194.863
		0.7544	196.654
		0.75636	198.432
		0.75832	200.191
		0.76029	201.924
		0.76225	203.628
		0.76421	205.295
		0.76618	206.92
		0.76814	208.5
		0.77011	210.027
		0.77208	211.499
		0.77404	212.909
		0.77601	214.255
		0.77797	215.532
		0.77994	216.737
		0.7819	217.866
		0.78387	218.916
		0.78583	219.885
		0.78779	220.771
		0.78976	221.572
		0.79172	222.287
		0.79369	222.915
		0.79566	223.456
		0.79762	223.91
		0.79959	224.278
		0.80155	224.561
		0.80352	224.761
		0.80548	224.879
		0.80745	224.918
		--	--
		0.80745	224.918
		0.81137	224.768
		0.8153	224.333
		0.81924	223.638
		0.82317	222.706
		0.8271	221.559
		0.83102	220.218
		0.83495	218.701
		0.83888	217.021
		0.84281	215.191
		0.84675	213.218
		0.85067	211.11
		0.8546	208.871
		0.85853	206.504
		0.86246	204.013
		0.86639	201.4
		0.87032	198.668
		0.87425	195.821
		0.87818	192.866
		0.88211	189.811
		0.88604	186.668
		0.88997	183.456
		0.8939	180.199
		0.89783	176.937
		0.90176	173.731
		0.90569	170.673
		0.90962	167.897
		0.91355	165.547
		0.91748	163.674
		0.92141	162.156
		0.92534	160.77
		0.92927	159.307
		0.9332	157.611
		0.93712	155.575
		0.94106	153.133
		0.94499	150.25
		0.94892	146.927
		0.95285	143.195
		0.95678	139.11
		0.9607	134.755
		0.96464	130.229
		0.96857	125.644
		0.9725	121.125
		0.97642	116.804
		0.98035	112.82
		0.98428	109.311
		0.98821	106.41
		0.99215	104.239
		0.99608	102.894
		1	102.439
		--	--
		--	--
		0	134.401
		0.00341	134.708
		0.0068	135.621
		0.01021	137.121
		0.01361	139.174
		0.01701	141.741
		0.02042	144.771
		0.02382	148.21
		0.02723	152.001
		0.03063	156.088
		0.03403	160.414
		0.03744	164.925
		0.04084	169.57
		0.04424	174.301
		0.04765	179.074
		0.05105	183.848
		0.05445	188.585
		0.05786	193.249
		0.06126	197.807
		0.06466	202.228
		0.06806	206.481
		0.07147	210.537
		0.07488	214.368
		0.07827	217.947
		0.08168	221.249
		0.08509	224.251
		0.08848	226.942
		0.09189	229.341
		0.09529	231.618
		0.09869	234.87
		0.1021	239.983
		0.1055	245.454
		0.10891	250.826
		0.11231	256.016
		0.11571	260.992
		0.11912	265.738
		0.12251	270.24
		0.12592	274.487
		0.12933	278.466
		0.13273	282.166
		0.13613	285.576
		0.13954	288.682
		0.14294	291.473
		0.14634	293.935
		0.14974	296.055
		0.15315	297.818
		0.15655	299.209
		0.15995	300.216
		0.16336	300.826
		0.16676	301.03
		--	--
		0.16676	301.03
		0.16873	301.002
		0.17069	300.92
		0.17266	300.782
		0.17462	300.59
		0.17659	300.345
		0.17855	300.046
		0.18051	299.696
		0.18248	299.296
		0.18444	298.846
		0.18641	298.348
		0.18837	297.805
		0.19034	297.219
		0.19231	296.59
		0.19427	295.922
		0.19624	295.218
		0.1982	294.48
		0.20016	293.71
		0.20213	292.912
		0.20409	292.09
		0.20606	291.246
		0.20802	290.385
		0.20998	289.51
		0.21195	288.625
		0.21392	287.735
		0.21589	286.844
		0.21785	285.957
		0.21982	285.078
		0.22178	284.213
		0.22374	283.366
		0.22571	282.545
		0.22767	281.753
		0.22964	280.996
		0.2316	280.281
		0.23356	279.612
		0.23553	278.997
		0.23749	278.439
		0.23947	277.944
		0.24143	277.518
		0.24339	277.163
		0.24536	276.884
		0.24732	276.683
		0.24929	276.563
		0.25125	276.523
		0.25322	276.564
		0.25518	276.684
		0.25714	276.881
		0.25911	277.15
		0.26107	277.488
		0.26304	277.889
		--	--
		0.26304	277.889
		0.26697	277.085
		0.2709	276.38
		0.27483	275.746
		0.27876	275.15
		0.28269	274.558
		0.28662	273.932
		0.29055	273.233
		0.29448	272.423
		0.29841	271.461
		0.30234	270.31
		0.30627	268.934
		0.31019	267.3
		0.31413	265.38
		0.31806	263.148
		0.32199	260.585
		0.32592	257.676
		0.32984	254.412
		0.33377	250.787
		0.33771	246.8
		0.34164	242.453
		0.34557	237.752
		0.34949	232.702
		0.35342	230.674
		0.35735	229.203
		0.36129	227.291
		0.36522	224.939
		0.36915	222.159
		0.37307	218.972
		0.377	215.406
		0.38093	211.492
		0.38487	207.264
		0.3888	202.758
		0.39272	198.01
		0.39665	193.062
		0.40058	187.953
		0.40451	182.73
		0.40844	177.441
		0.41238	172.141
		0.4163	166.892
		0.42023	161.759
		0.42416	156.819
		0.42809	152.153
		0.43202	147.847
		0.43595	143.993
		0.43988	140.682
		0.44381	137.999
		0.44774	136.022
		0.45167	134.809
		0.45559	134.401
		--	--
		0.45559	134.401
		0.45741	134.39
		0.45923	134.355
		0.46104	134.297
		0.46285	134.215
		0.46466	134.11
		0.46647	133.982
		0.46828	133.83
		0.4701	133.654
		0.47191	133.454
		0.47372	133.23
		0.47553	132.981
		0.47734	132.708
		0.47916	132.41
		0.48098	132.087
		0.48279	131.739
		0.4846	131.365
		0.48641	130.965
		0.48822	130.538
		0.49003	130.085
		0.49185	129.605
		0.49366	129.098
		0.49547	128.563
		0.49728	128
		0.49909	131.651
		0.50091	136.397
		0.50272	141.066
		0.50454	145.659
		0.50635	150.175
		0.50816	154.614
		0.50997	158.975
		0.51178	163.258
		0.51359	167.464
		0.5154	171.592
		0.51722	175.644
		0.51903	179.62
		0.52084	183.52
		0.52266	187.345
		0.52447	191.097
		0.52628	194.776
		0.5281	198.385
		0.52991	201.924
		0.53172	205.396
		0.53353	208.801
		0.53534	212.142
		0.53715	215.42
		0.53897	218.639
		0.54078	221.799
		0.54259	224.904
		0.54441	227.956
		--	--
		0.54441	227.956
		0.54781	227.956
		0.55121	227.96
		0.55461	227.971
		0.55802	227.996
		0.56142	228.048
		0.56482	228.14
		0.56823	228.29
		0.57163	228.519
		0.57503	228.851
		0.57844	229.316
		0.58184	229.945
		0.58524	230.771
		0.58865	231.83
		0.59205	233.156
		0.59545	234.778
		0.59886	236.72
		0.60226	238.997
		0.60567	241.609
		0.60906	244.546
		0.61247	247.786
		0.61588	251.296
		0.61928	255.037
		0.62268	258.969
		0.62608	263.047
		0.62949	267.232
		0.63289	271.485
		0.63629	275.77
		0.6397	280.056
		0.6431	284.315
		0.6465	288.519
		0.64991	292.648
		0.65331	296.679
		0.65671	300.593
		0.66012	304.373
		0.66352	308.002
		0.66692	311.464
		0.67033	314.743
		0.67373	317.826
		0.67713	320.698
		0.68053	323.346
		0.68394	325.756
		0.68735	327.916
		0.69074	329.814
		0.69415	331.44
		0.69756	332.784
		0.70095	333.838
		0.70436	334.596
		0.70776	335.053
		0.71116	335.205
		--	--
		0.71116	335.205
		0.71313	335.185
		0.71509	335.124
		0.71706	335.022
		0.71902	334.881
		0.72099	334.699
		0.72296	334.479
		0.72492	334.22
		0.72689	333.923
		0.72885	333.59
		0.73082	333.221
		0.73278	332.818
		0.73474	332.382
		0.73671	331.914
		0.73867	331.417
		0.74064	330.892
		0.7426	330.341
		0.74456	329.765
		0.74654	329.168
		0.7485	328.552
		0.75047	327.918
		0.75243	327.27
		0.7544	326.611
		0.75636	325.943
		0.75832	325.269
		0.76029	324.593
		0.76225	323.917
		0.76421	323.245
		0.76618	322.58
		0.76814	321.926
		0.77011	321.285
		0.77208	320.662
		0.77404	320.059
		0.77601	319.48
		0.77797	318.928
		0.77994	318.405
		0.7819	317.915
		0.78387	317.459
		0.78583	317.04
		0.78779	316.66
		0.78976	316.318
		0.79172	316.018
		0.79369	315.758
		0.79566	315.538
		0.79762	315.358
		0.79959	315.216
		0.80155	315.11
		0.80352	315.038
		0.80548	314.998
		0.80745	314.985
		--	--
		0.80745	314.985
		0.81137	315.028
		0.8153	315.134
		0.81924	315.266
		0.82317	315.386
		0.8271	315.454
		0.83102	315.432
		0.83495	315.285
		0.83888	314.981
		0.84281	314.49
		0.84675	313.786
		0.85067	312.85
		0.8546	311.665
		0.85853	310.218
		0.86246	308.503
		0.86639	306.514
		0.87032	304.253
		0.87425	301.723
		0.87818	298.932
		0.88211	295.891
		0.88604	292.615
		0.88997	289.121
		0.8939	285.431
		0.89783	281.568
		0.90176	277.562
		0.90569	273.444
		0.90962	269.254
		0.91355	265.034
		0.91748	260.831
		0.92141	256.7
		0.92534	252.699
		0.92927	248.89
		0.9332	245.332
		0.93712	242.082
		0.94106	239.183
		0.94499	236.664
		0.94892	234.535
		0.95285	232.788
		0.95678	231.395
		0.9607	230.32
		0.96464	229.515
		0.96857	228.936
		0.9725	228.537
		0.97642	228.275
		0.98035	228.114
		0.98428	228.024
		0.98821	227.98
		0.99215	227.962
		0.99608	227.957
		1	227.956
		--	--
		--	--
		0	327.588
		0.00341	327.503
		0.0068	327.249
		0.01021	326.827
		0.01361	326.243
		0.01701	325.5
		0.02042	324.607
		0.02382	323.571
		0.02723	322.402
		0.03063	321.111
		0.03403	319.708
		0.03744	318.207
		0.04084	316.621
		0.04424	314.965
		0.04765	313.254
		0.05105	311.504
		0.05445	309.733
		0.05786	307.959
		0.06126	306.201
		0.06466	304.479
		0.06806	302.817
		0.07147	301.237
		0.07488	299.764
		0.07827	298.425
		0.08168	297.247
		0.08509	296.256
		0.08848	295.479
		0.09189	294.936
		0.09529	294.645
		0.09869	294.614
		0.1021	294.841
		0.1055	295.312
		0.10891	296.007
		0.11231	296.893
		0.11571	297.936
		0.11912	299.098
		0.12251	300.339
		0.12592	301.624
		0.12933	302.918
		0.13273	304.19
		0.13613	305.413
		0.13954	306.561
		0.14294	307.613
		0.14634	308.551
		0.14974	309.361
		0.15315	310.03
		0.15655	310.554
		0.15995	310.927
		0.16336	311.151
		0.16676	311.226
		--	--
		0.16676	311.226
		0.16873	311.2
		0.17069	311.121
		0.17266	310.991
		0.17462	310.809
		0.17659	310.576
		0.17855	310.292
		0.18051	309.958
		0.18248	309.576
		0.18444	309.145
		0.18641	308.667
		0.18837	308.143
		0.19034	307.575
		0.19231	306.965
		0.19427	306.312
		0.19624	305.621
		0.1982	304.892
		0.20016	304.127
		0.20213	303.329
		0.20409	302.5
		0.20606	301.643
		0.20802	300.759
		0.20998	299.852
		0.21195	298.925
		0.21392	297.98
		0.21589	297.021
		0.21785	296.05
		0.21982	295.072
		0.22178	294.089
		0.22374	293.105
		0.22571	292.124
		0.22767	291.149
		0.22964	290.183
		0.2316	289.23
		0.23356	288.294
		0.23553	287.377
		0.23749	286.484
		0.23947	285.617
		0.24143	284.779
		0.24339	283.972
		0.24536	283.198
		0.24732	282.46
		0.24929	281.759
		0.25125	281.095
		0.25322	280.469
		0.25518	279.88
		0.25714	279.33
		0.25911	278.815
		0.26107	278.336
		0.26304	277.889
		--	--
		0.26304	277.889
		0.26697	278.857
		0.2709	280
		0.27483	281.264
		0.27876	282.594
		0.28269	283.94
		0.28662	285.257
		0.29055	286.508
		0.29448	287.661
		0.29841	288.69
		0.30234	289.577
		0.30627	290.31
		0.31019	290.883
		0.31413	291.297
		0.31806	291.558
		0.32199	291.682
		0.32592	291.69
		0.32984	291.611
		0.33377	291.48
		0.33771	291.34
		0.34164	291.236
		0.34557	291.217
		0.34949	291.329
		0.35342	291.611
		0.35735	292.094
		0.36129	292.798
		0.36522	293.727
		0.36915	294.877
		0.37307	296.234
		0.377	297.775
		0.38093	299.476
		0.38487	301.309
		0.3888	303.244
		0.39272	305.254
		0.39665	307.309
		0.40058	309.383
		0.40451	311.448
		0.40844	313.479
		0.41238	315.451
		0.4163	317.34
		0.42023	319.125
		0.42416	320.784
		0.42809	322.298
		0.43202	323.65
		0.43595	324.822
		0.43988	325.801
		0.44381	326.576
		0.44774	327.136
		0.45167	327.475
		0.45559	327.588
		--	--
		0.45559	327.588
		0.45741	327.512
		0.45923	327.285
		0.46104	326.908
		0.46285	326.383
		0.46466	325.714
		0.46647	324.904
		0.46828	323.959
		0.4701	322.883
		0.47191	321.682
		0.47372	320.363
		0.47553	318.933
		0.47734	317.397
		0.47916	315.763
		0.48098	314.039
		0.48279	312.231
		0.4846	310.345
		0.48641	308.389
		0.48822	306.369
		0.49003	304.291
		0.49185	302.16
		0.49366	299.983
		0.49547	297.763
		0.49728	295.506
		0.49909	293.214
		0.50091	290.892
		0.50272	288.543
		0.50454	286.169
		0.50635	283.772
		0.50816	281.354
		0.50997	278.915
		0.51178	276.458
		0.51359	273.982
		0.5154	271.486
		0.51722	268.972
		0.51903	266.438
		0.52084	263.883
		0.52266	261.305
		0.52447	258.705
		0.52628	256.079
		0.5281	253.425
		0.52991	250.743
		0.53172	248.029
		0.53353	245.282
		0.53534	242.499
		0.53715	239.677
		0.53897	236.814
		0.54078	233.908
		0.54259	230.956
		0.54441	227.956
		--	--
		0.54441	227.956
		0.54781	227.956
		0.55121	227.96
		0.55461	227.971
		0.55802	227.996
[truncated: 10,873 more rows]

## Sheet: Figure 2d
Figure 2d
		DFT	NNP
		-5.61176	-5.61121
		-5.61169	-5.61113
		-5.61162	-5.61107
		-5.61158	-5.61103
		-5.61154	-5.61098
		-5.61151	-5.61095
		-5.61146	-5.6109
		-5.61145	-5.61089
		-5.61146	-5.6109
		-5.61148	-5.61092
		-5.61148	-5.61092
		-5.61145	-5.61089
		-5.61139	-5.61084
		-5.61133	-5.61077
		-5.61131	-5.61076
		-5.61133	-5.61077
		-5.61133	-5.61077
		-5.61135	-5.61079
		-5.61138	-5.61082
		-5.61138	-5.61082
		-5.61132	-5.61076
		-5.61127	-5.61071
		-5.61125	-5.6107
		-5.61125	-5.61069
		-5.61122	-5.61066
		-5.61116	-5.61061
		-5.61114	-5.61059
		-5.61108	-5.61053
		-5.611	-5.61045
		-5.61096	-5.61042
		-5.61091	-5.61036
		-5.61088	-5.61033
		-5.61089	-5.61035
		-5.61091	-5.61037
		-5.61093	-5.61039
		-5.61092	-5.61038
		-5.6109	-5.61036
		-5.6109	-5.61036
		-5.61092	-5.61038
		-5.611	-5.61046
		-5.6111	-5.61056
		-5.61118	-5.61064
		-5.61121	-5.61067
		-5.61122	-5.61068
		-5.61121	-5.61067
		-5.61123	-5.61069
		-5.61121	-5.61067
		-5.61117	-5.61062
		-5.61114	-5.61059
		-5.61113	-5.61058
		-5.61109	-5.61054
		-5.61102	-5.61047
		-5.61092	-5.61037
		-5.61085	-5.6103
		-5.61082	-5.61027
		-5.61084	-5.61029
		-5.61086	-5.61031
		-5.61088	-5.61033
		-5.61093	-5.61038
		-5.61094	-5.61039
		-5.61097	-5.61042
		-5.61098	-5.61042
		-5.61101	-5.61045
		-5.61101	-5.61045
		-5.61099	-5.61044
		-5.61095	-5.61039
		-5.61088	-5.61032
		-5.61085	-5.61029
		-5.61083	-5.61027
		-5.6108	-5.61025
		-5.61079	-5.61024
		-5.6108	-5.61025
		-5.61078	-5.61023
		-5.61078	-5.61022
		-5.6108	-5.61025
		-5.61084	-5.61029
		-5.61083	-5.61027
		-5.61082	-5.61026
		-5.61079	-5.61023
		-5.61074	-5.61018
		-5.61073	-5.61017
		-5.61071	-5.61015
		-5.61072	-5.61016
		-5.61073	-5.61017
		-5.61075	-5.6102
		-5.61075	-5.61019
		-5.61076	-5.6102
		-5.61072	-5.61017
		-5.61069	-5.61014
		-5.61066	-5.61011
		-5.61063	-5.61008
		-5.61065	-5.61009
		-5.61066	-5.61011
		-5.61065	-5.61009
		-5.61062	-5.61006
		-5.61063	-5.61007
		-5.61068	-5.61011
		-5.61076	-5.6102
		-5.61081	-5.61024
		-5.61084	-5.61028
		-5.61088	-5.61031
		-5.61086	-5.61029
		-5.61081	-5.61024
		-5.61077	-5.6102
		-5.61073	-5.61017
		-5.61065	-5.61009
		-5.61056	-5.60999
		-5.61051	-5.60994
		-5.61049	-5.60992
		-5.61043	-5.60986
		-5.61037	-5.6098
		-5.61036	-5.60979
		-5.61039	-5.60981
		-5.61039	-5.60981
		-5.61044	-5.60987
		-5.61054	-5.60997
		-5.61064	-5.61007
		-5.61071	-5.61014
		-5.61076	-5.61019
		-5.61075	-5.61019
		-5.61074	-5.61018
		-5.61066	-5.6101
		-5.61062	-5.61006
		-5.61059	-5.61003
		-5.61055	-5.60999
		-5.61048	-5.60992
		-5.61042	-5.60986
		-5.61033	-5.60977
		-5.61025	-5.60969
		-5.61024	-5.60968
		-5.61022	-5.60966
		-5.61021	-5.60965
		-5.61021	-5.60964
		-5.61018	-5.60961
		-5.61021	-5.60964
		-5.61024	-5.60966
		-5.61029	-5.60971
		-5.61035	-5.60977
		-5.61037	-5.60979
		-5.61036	-5.60978
		-5.61037	-5.60979
		-5.61038	-5.6098
		-5.61039	-5.60981
		-5.6104	-5.60982
		-5.61039	-5.60981
		-5.61037	-5.60979
		-5.61031	-5.60973
		-5.6102	-5.60961
		-5.61009	-5.60952
		-5.61002	-5.60944
		-5.60995	-5.60938
		-5.6099	-5.60933
		-5.60984	-5.60927
		-5.60978	-5.60921
		-5.60973	-5.60916
		-5.60968	-5.60911
		-5.60967	-5.6091
		-5.60968	-5.60911
		-5.60967	-5.60909
		-5.60967	-5.6091
		-5.60972	-5.60914
		-5.60979	-5.60921
		-5.60986	-5.60929
		-5.60992	-5.60935
		-5.60999	-5.60942
		-5.61009	-5.60952
		-5.61018	-5.60961
		-5.61024	-5.60966
		-5.6103	-5.60972
		-5.61036	-5.60978
		-5.61044	-5.60987
		-5.61053	-5.60996
		-5.61064	-5.61007
		-5.61072	-5.61015
		-5.61074	-5.61017
		-5.6107	-5.61013
		-5.61068	-5.61011
		-5.61067	-5.6101
		-5.61068	-5.61011
		-5.61074	-5.61018
		-5.61086	-5.61029
		-5.61095	-5.61039
		-5.61106	-5.6105
		-5.61117	-5.61061
		-5.61122	-5.61066
		-5.61124	-5.61067
		-5.61126	-5.61069
		-5.61126	-5.61069
		-5.61129	-5.61072
		-5.61131	-5.61074
		-5.61136	-5.61079
		-5.61143	-5.61085
		-5.61143	-5.61085
		-5.61137	-5.61079
		-5.61128	-5.61069
		-5.61119	-5.61061
		-5.61116	-5.61057
		-5.61111	-5.61052
		-5.61105	-5.61046
		-5.61098	-5.61039
		-5.61091	-5.61032
		-5.61082	-5.61023
		-5.61071	-5.61012
		-5.61061	-5.61003
		-5.61052	-5.60993
		-5.61039	-5.60981
		-5.61032	-5.60974
		-5.61028	-5.6097
		-5.61023	-5.60965
		-5.61017	-5.6096
		-5.61017	-5.60959
		-5.61017	-5.60959
		-5.61013	-5.60957
		-5.61014	-5.60957
		-5.61021	-5.60964
		-5.61026	-5.60969
		-5.61032	-5.60975
		-5.6104	-5.60984
		-5.61049	-5.60992
		-5.61054	-5.60997
		-5.61056	-5.60999
		-5.61056	-5.60999
		-5.61056	-5.60998
		-5.61055	-5.60997
		-5.61056	-5.60998
		-5.61056	-5.60998
		-5.61055	-5.60998
		-5.61055	-5.60997
		-5.61054	-5.60996
		-5.61056	-5.60998
		-5.6106	-5.61002
		-5.61059	-5.61001
		-5.61058	-5.61
		-5.61058	-5.61
		-5.61052	-5.60994
		-5.61048	-5.6099
		-5.61049	-5.60991
		-5.61051	-5.60993
		-5.61052	-5.60994
		-5.6105	-5.60992
		-5.61049	-5.60992
		-5.61044	-5.60987
		-5.61037	-5.6098
		-5.61032	-5.60976
		-5.61026	-5.6097
		-5.61026	-5.6097
		-5.61026	-5.6097
		-5.6103	-5.60975
		-5.61038	-5.60982
		-5.61045	-5.60988
		-5.6105	-5.60994
		-5.61053	-5.60997
		-5.61054	-5.60997
		-5.61056	-5.60999
		-5.61057	-5.61
		-5.61059	-5.61002
		-5.61062	-5.61005
		-5.61063	-5.61006
		-5.61063	-5.61006
		-5.61066	-5.61009
		-5.61068	-5.61011
		-5.61068	-5.61011
		-5.61068	-5.61011
		-5.61071	-5.61014
		-5.61077	-5.6102
		-5.61081	-5.61024
		-5.61086	-5.61029
		-5.61091	-5.61034
		-5.61094	-5.61037
		-5.61102	-5.61045
		-5.61112	-5.61055
		-5.61121	-5.61065
		-5.6113	-5.61074
		-5.61136	-5.6108
		-5.61138	-5.61081
		-5.61135	-5.61078
		-5.61131	-5.61075
		-5.6113	-5.61073
		-5.61129	-5.61073
		-5.6113	-5.61073
		-5.61128	-5.61071
		-5.61122	-5.61065
		-5.61119	-5.61062
		-5.61117	-5.6106
		-5.61114	-5.61057
		-5.6111	-5.61054
		-5.61106	-5.61049
		-5.61099	-5.61042
		-5.61096	-5.61039
		-5.61094	-5.61037
		-5.61089	-5.61032
		-5.61083	-5.61026
		-5.61076	-5.61019
		-5.61072	-5.61015
		-5.61068	-5.61011
		-5.61062	-5.61005
		-5.61054	-5.60997
		-5.6105	-5.60993
		-5.61047	-5.6099
		-5.61043	-5.60986
		-5.61035	-5.60978
		-5.61027	-5.6097
		-5.61021	-5.60964
		-5.61017	-5.6096
		-5.61017	-5.6096
		-5.61016	-5.60959
		-5.61011	-5.60954
		-5.61009	-5.60952
		-5.61012	-5.60955
		-5.61013	-5.60956
		-5.61021	-5.60964
		-5.61027	-5.60971
		-5.61034	-5.60977
		-5.61038	-5.60982
		-5.61044	-5.60988
		-5.61048	-5.60992
		-5.61052	-5.60996
		-5.6105	-5.60994
		-5.6105	-5.60993
		-5.61047	-5.60991
		-5.61041	-5.60985
		-5.61033	-5.60976
		-5.61029	-5.60972
		-5.61024	-5.60967
		-5.61012	-5.60956
		-5.61006	-5.6095
		-5.60997	-5.60941
		-5.60988	-5.60932
		-5.60982	-5.60926
		-5.60977	-5.60921
		-5.60974	-5.60918
		-5.60975	-5.60919
		-5.6098	-5.60925
		-5.6099	-5.60935
		-5.61	-5.60944
		-5.61004	-5.60948
		-5.61012	-5.60956
		-5.61023	-5.60967
		-5.61029	-5.60973
		-5.61032	-5.60976
		-5.61035	-5.60978
		-5.61035	-5.60979
		-5.61036	-5.6098
		-5.61035	-5.60978
		-5.61033	-5.60977
		-5.61029	-5.60972
		-5.61025	-5.60968
		-5.61023	-5.60966
		-5.61015	-5.60958
		-5.61005	-5.60948
		-5.60994	-5.60936
		-5.60981	-5.60924
		-5.60971	-5.60914
		-5.60965	-5.60908
		-5.60961	-5.60904
		-5.60961	-5.60904
		-5.60966	-5.60909
		-5.60974	-5.60916
		-5.60987	-5.60929
		-5.61004	-5.60947
		-5.61021	-5.60963
		-5.61037	-5.60979
		-5.6105	-5.60993
		-5.61063	-5.61006
		-5.61074	-5.61017
		-5.61087	-5.6103
		-5.61094	-5.61037
		-5.61101	-5.61044
		-5.61104	-5.61047
		-5.61103	-5.61046
		-5.61098	-5.61041
		-5.61091	-5.61035
		-5.61085	-5.61029
		-5.61078	-5.61021
		-5.61072	-5.61016
		-5.61066	-5.6101
		-5.61059	-5.61003
		-5.61055	-5.60999
		-5.61047	-5.60991
		-5.61037	-5.60981
		-5.61026	-5.6097
		-5.61017	-5.60961
		-5.61012	-5.60956
		-5.61008	-5.60952
		-5.61009	-5.60952
		-5.61014	-5.60957
		-5.61016	-5.6096
		-5.61023	-5.60967
		-5.61029	-5.60973
		-5.61038	-5.60982
		-5.61043	-5.60987
		-5.6105	-5.60994
		-5.61056	-5.61
		-5.61063	-5.61007
		-5.6107	-5.61013
		-5.61071	-5.61014
		-5.61068	-5.61012
		-5.61066	-5.6101
		-5.61059	-5.61003
		-5.61052	-5.60996
		-5.61049	-5.60993
		-5.61045	-5.6099
		-5.61041	-5.60986
		-5.61041	-5.60986
		-5.61043	-5.60988
		-5.61044	-5.60989
		-5.61046	-5.60991
		-5.61048	-5.60993
		-5.61049	-5.60995
		-5.61052	-5.60998
		-5.61065	-5.61011
		-5.61079	-5.61025
		-5.61089	-5.61035
		-5.61097	-5.61043
		-5.61101	-5.61047
		-5.61099	-5.61046
		-5.61091	-5.61037
		-5.61086	-5.61032
		-5.61078	-5.61024
		-5.61072	-5.61018
		-5.61067	-5.61013
		-5.6106	-5.61005
		-5.61054	-5.61
		-5.61047	-5.60992
		-5.61042	-5.60987
		-5.61037	-5.60982
		-5.61037	-5.60982
		-5.61037	-5.60982
		-5.61034	-5.60979
		-5.61033	-5.60977
		-5.61031	-5.60975
		-5.61026	-5.6097
		-5.61022	-5.60965
		-5.61014	-5.60958
		-5.61004	-5.60947
		-5.60994	-5.60937
		-5.60987	-5.60931
		-5.60985	-5.60929
		-5.60984	-5.60927
		-5.60985	-5.60929
		-5.60986	-5.6093
		-5.60988	-5.60932
		-5.60988	-5.60933
		-5.60988	-5.60933
		-5.60988	-5.60933
		-5.60987	-5.60933
		-5.60993	-5.60939
		-5.60999	-5.60945
		-5.61002	-5.60948
		-5.61008	-5.60954
		-5.61012	-5.60959
		-5.61018	-5.60964
		-5.61021	-5.60967
		-5.61029	-5.60975
		-5.61042	-5.60988
		-5.61053	-5.60999
		-5.61062	-5.61008
		-5.61064	-5.6101
		-5.61065	-5.61011
		-5.61065	-5.61011
		-5.61064	-5.6101
		-5.61057	-5.61002
		-5.61045	-5.6099
		-5.61035	-5.6098
		-5.61023	-5.60968
		-5.6101	-5.60954
		-5.60998	-5.60942
		-5.60995	-5.6094
		-5.60995	-5.60939
		-5.61	-5.60944
		-5.61008	-5.60952
		-5.6102	-5.60963
		-5.61028	-5.60972
		-5.61042	-5.60986
		-5.61053	-5.60998
		-5.61059	-5.61003
		-5.61067	-5.61011
		-5.61078	-5.61022
		-5.61088	-5.61032
		-5.61099	-5.61043
		-5.61107	-5.61051
		-5.61109	-5.61054
		-5.61112	-5.61056
		-5.6111	-5.61055
		-5.61109	-5.61053
		-5.6111	-5.61055
		-5.6111	-5.61055
		-5.61109	-5.61054
		-5.61103	-5.61048
		-5.61099	-5.61045
		-5.61094	-5.61039
		-5.6109	-5.61035
		-5.61087	-5.61032
		-5.61086	-5.61031
		-5.61086	-5.6103
		-5.6109	-5.61035
		-5.61097	-5.61041
		-5.61103	-5.61047
		-5.6111	-5.61054
		-5.61117	-5.61062
		-5.61118	-5.61062
		-5.61115	-5.61059
		-5.61114	-5.61059
		-5.61116	-5.61061
		-5.61118	-5.61063
		-5.6112	-5.61065
		-5.61117	-5.61063
		-5.61113	-5.61059
		-5.61111	-5.61057
		-5.61106	-5.61052
		-5.61101	-5.61048
		-5.61093	-5.61039
		-5.61087	-5.61034
		-5.6109	-5.61037
		-5.61085	-5.61032
		-5.6108	-5.61026
		-5.61073	-5.6102
		-5.61064	-5.61011
		-5.61058	-5.61004
		-5.61055	-5.61001
		-5.61051	-5.60997
		-5.61047	-5.60993
		-5.61043	-5.60989
		-5.61037	-5.60982
		-5.61029	-5.60974
		-5.61021	-5.60966
		-5.61017	-5.60962
		-5.61013	-5.60958
		-5.61011	-5.60955
		-5.61009	-5.60954
		-5.61011	-5.60956
		-5.61013	-5.60958
		-5.61015	-5.6096
		-5.61017	-5.60962
		-5.61018	-5.60963
		-5.61021	-5.60965
		-5.61022	-5.60966
		-5.61024	-5.60969
		-5.61028	-5.60973
		-5.61028	-5.60972
		-5.61027	-5.60971
		-5.61026	-5.6097
		-5.61028	-5.60972
		-5.6103	-5.60974
		-5.61032	-5.60975
		-5.61034	-5.60977
		-5.61037	-5.6098
		-5.61044	-5.60987
		-5.61054	-5.60997
		-5.61068	-5.61011
		-5.61083	-5.61026
		-5.61097	-5.6104
		-5.61104	-5.61047
		-5.61111	-5.61054
		-5.61119	-5.61062
		-5.61129	-5.61073
		-5.61133	-5.61077
		-5.61135	-5.61079
		-5.61134	-5.61078
		-5.61131	-5.61075
		-5.61127	-5.61071
		-5.61121	-5.61066
		-5.61117	-5.61062
		-5.61109	-5.61054
		-5.61101	-5.61046
		-5.61094	-5.61039
		-5.61086	-5.61032
		-5.61076	-5.61022
		-5.61065	-5.6101
		-5.61059	-5.61004
		-5.61053	-5.60998
		-5.61049	-5.60995
		-5.61049	-5.60994
		-5.6105	-5.60995
		-5.61051	-5.60996
		-5.61053	-5.60997
		-5.61058	-5.61002
		-5.61062	-5.61006
		-5.61069	-5.61012
		-5.61073	-5.61016
		-5.61076	-5.61019
		-5.61081	-5.61024
		-5.61084	-5.61027
		-5.61084	-5.61027
		-5.61084	-5.61027
		-5.61079	-5.61022
		-5.61074	-5.61017
		-5.61072	-5.61015
		-5.61071	-5.61014
		-5.61068	-5.61011
		-5.61066	-5.61009
		-5.61067	-5.61009
		-5.61069	-5.61012
		-5.61075	-5.61017
		-5.61078	-5.6102
		-5.61078	-5.6102
		-5.61077	-5.61019
		-5.61075	-5.61018
		-5.61077	-5.6102
		-5.61079	-5.61022
		-5.57883	-5.57804
		-5.57885	-5.57807
		-5.57881	-5.57805
		-5.57895	-5.5782
		-5.57911	-5.57837
		-5.57911	-5.57838
		-5.57902	-5.5783
		-5.57908	-5.57835
		-5.57881	-5.5781
		-5.57845	-5.57776
		-5.57809	-5.5774
		-5.57794	-5.57726
		-5.57791	-5.57725
		-5.57799	-5.57735
		-5.57808	-5.57746
		-5.57836	-5.57775
		-5.57864	-5.57803
		-5.5789	-5.57829
		-5.57903	-5.57842
		-5.57919	-5.57856
		-5.57927	-5.57863
		-5.57948	-5.57882
		-5.57942	-5.57874
		-5.57935	-5.57866
		-5.57915	-5.57845
		-5.57872	-5.578
		-5.57801	-5.57728
		-5.57775	-5.57701
		-5.57769	-5.57693
		-5.57809	-5.57733
		-5.5786	-5.57783
		-5.57901	-5.57824
		-5.57936	-5.57859
		-5.57986	-5.5791
		-5.58023	-5.57947
		-5.58023	-5.57948
		-5.58018	-5.57943
		-5.57991	-5.57917
		-5.57978	-5.57905
		-5.57969	-5.57896
		-5.57941	-5.57868
		-5.57926	-5.57852
		-5.57901	-5.57827
		-5.57888	-5.57812
		-5.57857	-5.5778
		-5.57819	-5.5774
		-5.57777	-5.57696
		-5.57727	-5.57644
		-5.57684	-5.576
		-5.57671	-5.57585
		-5.57649	-5.57563
		-5.57648	-5.57562
		-5.57659	-5.57573
		-5.57704	-5.57619
		-5.57736	-5.57652
		-5.57755	-5.57671
		-5.57787	-5.57704
		-5.57794	-5.57712
		-5.57811	-5.57728
		-5.57825	-5.57743
		-5.57851	-5.57769
		-5.57895	-5.57813
		-5.57939	-5.57857
		-5.57986	-5.57904
		-5.58028	-5.57946
		-5.5804	-5.57959
		-5.58022	-5.57942
		-5.58047	-5.57968
		-5.58072	-5.57993
		-5.58076	-5.57998
		-5.58085	-5.58007
		-5.5809	-5.58012
		-5.58105	-5.58027
		-5.58128	-5.5805
		-5.58146	-5.58068
		-5.58173	-5.58094
		-5.58228	-5.58149
		-5.58252	-5.58172
		-5.58247	-5.58167
		-5.5823	-5.58148
		-5.58189	-5.58108
		-5.58154	-5.58073
		-5.58155	-5.58074
		-5.58149	-5.58068
		-5.58125	-5.58043
		-5.5812	-5.58039
		-5.58152	-5.58072
		-5.58169	-5.58089
		-5.5818	-5.58101
		-5.58201	-5.58121
		-5.58229	-5.58149
		-5.58241	-5.58162
		-5.58265	-5.58186
		-5.58278	-5.58201
		-5.58267	-5.58192
		-5.58249	-5.58176
		-5.58233	-5.58163
		-5.58207	-5.58138
		-5.58217	-5.58149
		-5.58241	-5.58174
		-5.58274	-5.58205
		-5.58293	-5.58223
		-5.5831	-5.58238
		-5.58336	-5.58262
		-5.5837	-5.58295
		-5.5837	-5.58293
		-5.58367	-5.58289
		-5.58371	-5.58292
		-5.58381	-5.58302
		-5.58389	-5.5831
		-5.58346	-5.58268
		-5.58284	-5.58207
		-5.58238	-5.58162
		-5.58183	-5.58109
		-5.58124	-5.5805
		-5.58064	-5.5799
		-5.58008	-5.57934
		-5.57989	-5.57915
		-5.57982	-5.57907
		-5.57975	-5.57898
		-5.57975	-5.57897
		-5.57969	-5.5789
		-5.5799	-5.5791
		-5.58003	-5.57923
		-5.58023	-5.57942
		-5.58071	-5.57989
		-5.5809	-5.58008
		-5.58108	-5.58026
		-5.58121	-5.58038
		-5.58124	-5.58041
		-5.58125	-5.58042
		-5.5811	-5.58027
		-5.5808	-5.57997
		-5.58054	-5.57972
		-5.58034	-5.57952
		-5.58023	-5.57941
		-5.58045	-5.57964
		-5.58054	-5.57972
		-5.58072	-5.5799
		-5.58089	-5.58007
		-5.58081	-5.57998
		-5.58071	-5.57989
		-5.58039	-5.57957
		-5.58031	-5.57948
		-5.58038	-5.57955
		-5.58037	-5.57954
		-5.58032	-5.57948
		-5.58026	-5.57941
		-5.58053	-5.57968
		-5.58065	-5.5798
		-5.58089	-5.58004
		-5.58076	-5.5799
		-5.5806	-5.57973
		-5.58043	-5.57956
		-5.58006	-5.57918
		-5.5801	-5.57922
		-5.58012	-5.57924
		-5.58	-5.57913
		-5.58017	-5.5793
		-5.57994	-5.57907
		-5.57969	-5.57882
		-5.57933	-5.57847
		-5.57886	-5.57799
		-5.57848	-5.57762
		-5.5783	-5.57744
		-5.57815	-5.57729
		-5.5781	-5.57724
		-5.57813	-5.57727
		-5.57818	-5.57733
		-5.57821	-5.57736
		-5.57848	-5.57763
		-5.57899	-5.57814
		-5.5796	-5.57874
		-5.58017	-5.57932
		-5.58068	-5.57984
		-5.58117	-5.58033
		-5.58149	-5.58066
		-5.5818	-5.58098
		-5.58196	-5.58114
		-5.58204	-5.58122
		-5.58203	-5.58122
		-5.58194	-5.58114
		-5.58157	-5.58078
		-5.58116	-5.58037
		-5.58066	-5.57987
		-5.58019	-5.57939
		-5.57979	-5.57899
		-5.57926	-5.57845
		-5.57874	-5.5779
		-5.57826	-5.57741
		-5.57771	-5.57684
		-5.57728	-5.5764
		-5.57678	-5.5759
		-5.57631	-5.57543
		-5.57587	-5.57499
		-5.57577	-5.57489
		-5.57556	-5.57468
		-5.5754	-5.57453
		-5.57545	-5.57458
		-5.5755	-5.57464
		-5.57554	-5.5747
		-5.57579	-5.57495
		-5.57618	-5.57534
		-5.57679	-5.57595
		-5.57749	-5.57666
		-5.57816	-5.57733
		-5.57861	-5.57779
		-5.57891	-5.5781
		-5.57931	-5.5785
		-5.57939	-5.57859
		-5.57908	-5.57829
		-5.57875	-5.57796
		-5.57839	-5.5776
		-5.5779	-5.57713
		-5.57724	-5.57648
		-5.57674	-5.57598
		-5.57652	-5.57577
		-5.57639	-5.57563
		-5.5762	-5.57544
		-5.57624	-5.57547
		-5.57613	-5.57536
		-5.57604	-5.57527
		-5.57633	-5.57554
		-5.57663	-5.57584
		-5.57683	-5.57602
		-5.5769	-5.57609
		-5.57695	-5.57614
		-5.57696	-5.57615
		-5.57706	-5.57624
		-5.57678	-5.57596
		-5.5765	-5.57568
		-5.57643	-5.57561
		-5.57625	-5.57543
		-5.57599	-5.57515
		-5.5757	-5.57484
		-5.57565	-5.57478
		-5.57587	-5.57498
		-5.5762	-5.57531
		-5.57672	-5.5758
		-5.57706	-5.57613
		-5.57757	-5.57663
		-5.57804	-5.57708
		-5.57857	-5.5776
		-5.57907	-5.5781
		-5.57946	-5.57848
		-5.57974	-5.57877
		-5.57983	-5.57886
		-5.5797	-5.57873
		-5.57933	-5.57837
		-5.57868	-5.57773
		-5.57828	-5.57733
		-5.57772	-5.57679
		-5.57746	-5.57654
		-5.57718	-5.57627
		-5.57682	-5.57592
		-5.57635	-5.57546
		-5.57556	-5.57467
		-5.57473	-5.57385
		-5.57393	-5.57304
		-5.57331	-5.57243
		-5.57306	-5.57218
		-5.57303	-5.57215
		-5.57306	-5.57217
		-5.57298	-5.57209
		-5.57303	-5.57213
		-5.57313	-5.57223
		-5.57356	-5.57266
		-5.57377	-5.57288
		-5.574	-5.57312
		-5.57438	-5.5735
		-5.57449	-5.57361
		-5.57469	-5.57381
		-5.57486	-5.57398
		-5.57526	-5.57438
		-5.57562	-5.57476
		-5.57568	-5.57483
		-5.57561	-5.57477
		-5.57546	-5.57464
		-5.57529	-5.57447
		-5.57519	-5.57437
		-5.57527	-5.57445
		-5.57524	-5.57442
		-5.57516	-5.57434
		-5.5752	-5.57438
		-5.57508	-5.57425
		-5.57505	-5.57421
		-5.57484	-5.57399
		-5.57465	-5.57379
		-5.57455	-5.57368
		-5.57465	-5.57377
		-5.57476	-5.57388
		-5.57515	-5.57426
		-5.57581	-5.57491
		-5.57643	-5.57553
		-5.57673	-5.57583
		-5.57699	-5.57608
		-5.57724	-5.57632
		-5.57741	-5.5765
		-5.57725	-5.57634
		-5.57707	-5.57618
		-5.57669	-5.57581
		-5.57639	-5.57553
		-5.57612	-5.57527
		-5.57591	-5.57507
		-5.57572	-5.5749
		-5.57558	-5.57477
		-5.5755	-5.57471
		-5.57544	-5.57465
		-5.57544	-5.57466
		-5.57544	-5.57466
		-5.57544	-5.57466
		-5.57538	-5.57461
		-5.57567	-5.5749
		-5.57618	-5.57541
		-5.57675	-5.57598
		-5.57734	-5.57657
		-5.57793	-5.57714
		-5.57844	-5.57766
		-5.5789	-5.57811
		-5.57947	-5.57868
		-5.58001	-5.57921
		-5.58038	-5.57958
		-5.58076	-5.57996
		-5.58112	-5.58033
		-5.58132	-5.58053
		-5.58156	-5.58078
		-5.5819	-5.58113
		-5.58203	-5.58127
		-5.58225	-5.58151
		-5.58225	-5.58153
		-5.58211	-5.5814
		-5.58175	-5.58106
		-5.5814	-5.58072
		-5.58098	-5.58031
		-5.58045	-5.57979
		-5.58007	-5.57941
		-5.5798	-5.57915
		-5.57955	-5.57891
		-5.57955	-5.57891
		-5.57943	-5.57878
		-5.57934	-5.57867
		-5.57941	-5.57874
		-5.57933	-5.57864
		-5.5793	-5.57861
		-5.57926	-5.57856
		-5.57926	-5.57856
		-5.57918	-5.57848
		-5.57928	-5.57858
		-5.5794	-5.5787
		-5.57951	-5.57881
		-5.57981	-5.57912
		-5.58002	-5.57934
		-5.57996	-5.57928
		-5.57985	-5.57918
		-5.57997	-5.57929
		-5.58025	-5.57958
		-5.58071	-5.58004
		-5.58118	-5.58052
		-5.58173	-5.58109
		-5.58224	-5.58161
		-5.58286	-5.58223
		-5.58322	-5.5826
		-5.58326	-5.58266
		-5.58325	-5.58265
		-5.58313	-5.58253
		-5.58311	-5.5825
		-5.58322	-5.58262
		-5.58326	-5.58267
		-5.58296	-5.58237
		-5.58255	-5.58197
		-5.58234	-5.58176
		-5.58239	-5.58181
		-5.5825	-5.58192
		-5.58229	-5.58171
		-5.58223	-5.58163
		-5.58213	-5.58153
		-5.58191	-5.5813
		-5.58154	-5.58092
		-5.58124	-5.58061
		-5.58096	-5.5803
		-5.58096	-5.58029
		-5.58098	-5.5803
		-5.58091	-5.58023
		-5.58087	-5.58019
		-5.58085	-5.58017
		-5.58086	-5.58018
		-5.58096	-5.58029
		-5.58092	-5.58024
		-5.5812	-5.58052
		-5.58165	-5.58095
		-5.58226	-5.58157
		-5.58271	-5.58202
		-5.58322	-5.58252
		-5.5836	-5.58291
		-5.58367	-5.58299
		-5.5836	-5.58293
		-5.58321	-5.58255
		-5.58277	-5.58211
		-5.58217	-5.58152
		-5.58135	-5.58069
		-5.58035	-5.57968
		-5.57937	-5.57868
		-5.57851	-5.57778
		-5.5777	-5.57695
		-5.57733	-5.57655
		-5.57719	-5.57638
		-5.57723	-5.57641
		-5.57732	-5.57648
		-5.57787	-5.57702
		-5.57839	-5.57754
		-5.57889	-5.57804
		-5.57935	-5.57851
		-5.57979	-5.57894
		-5.58038	-5.57954
		-5.58117	-5.58033
		-5.58204	-5.5812
		-5.5832	-5.58236
		-5.58426	-5.58343
		-5.58522	-5.5844
		-5.58578	-5.58498
		-5.58614	-5.58536
		-5.58621	-5.58545
		-5.58614	-5.58541
		-5.58588	-5.58518
		-5.58547	-5.58479
		-5.58515	-5.5845
		-5.58452	-5.58388
		-5.58382	-5.58318
		-5.5832	-5.58257
		-5.58275	-5.58213
		-5.58238	-5.58177
		-5.58213	-5.58152
		-5.5818	-5.5812
		-5.58154	-5.58096
		-5.58101	-5.58043
		-5.58054	-5.57996
		-5.57998	-5.57941
		-5.57923	-5.57866
		-5.57845	-5.57789
		-5.57775	-5.57719
		-5.57725	-5.57668
		-5.57708	-5.57651
		-5.57686	-5.57628
		-5.57703	-5.57643
		-5.57761	-5.577
		-5.57831	-5.5777
		-5.57891	-5.5783
		-5.57951	-5.57891
		-5.58	-5.5794
		-5.5801	-5.57949
		-5.58022	-5.5796
		-5.58019	-5.57958
		-5.58004	-5.57942
		-5.57963	-5.57901
		-5.57921	-5.57859
		-5.57867	-5.57804
		-5.57827	-5.57764
		-5.57831	-5.57768
		-5.57846	-5.57783
		-5.5786	-5.57797
		-5.57876	-5.57814
		-5.57904	-5.57842
		-5.57916	-5.57855
		-5.57935	-5.57875
		-5.57948	-5.57888
		-5.57937	-5.57877
		-5.57891	-5.57831
		-5.57841	-5.57782
		-5.57776	-5.57717
		-5.57725	-5.57666
		-5.57682	-5.57623
		-5.57634	-5.57574
		-5.57614	-5.57553
		-5.57613	-5.5755
		-5.57618	-5.57556
		-5.57596	-5.57531
		-5.57582	-5.57516
		-5.5755	-5.57481
		-5.57524	-5.57454
		-5.57508	-5.57435
		-5.57494	-5.5742
		-5.57491	-5.57416
		-5.57502	-5.57426
		-5.57507	-5.57431
		-5.57534	-5.57457
		-5.57551	-5.57474
		-5.57558	-5.57481
		-5.57582	-5.57504
		-5.57611	-5.57533
		-5.57616	-5.57538
		-5.57641	-5.57563
		-5.57679	-5.57602
		-5.57705	-5.57629
		-5.57777	-5.57701
		-5.57834	-5.57758
		-5.57883	-5.57807
		-5.57957	-5.57883
		-5.58031	-5.57957
		-5.58071	-5.57997
		-5.58081	-5.58008
		-5.58083	-5.5801
		-5.58068	-5.57996
		-5.58052	-5.57982
		-5.58029	-5.57961
		-5.58022	-5.57955
		-5.5801	-5.57945
		-5.57988	-5.57924
		-5.57965	-5.57901
		-5.57936	-5.57872
		-5.57924	-5.57859
		-5.57917	-5.57851
		-5.5793	-5.57863
		-5.57942	-5.57875
		-5.57915	-5.57848
		-5.57903	-5.57835
		-5.57853	-5.57784
		-5.57799	-5.5773
		-5.5776	-5.57688
		-5.57715	-5.57642
		-5.57672	-5.57598
		-5.57672	-5.57596
		-5.57659	-5.57583
		-5.57642	-5.57564
		-5.57638	-5.5756
		-5.57632	-5.57554
		-5.57622	-5.57545
		-5.57614	-5.57538
		-5.57608	-5.57533
		-5.57594	-5.5752
		-5.57582	-5.5751
		-5.57589	-5.57517
		-5.57608	-5.57536
		-5.57621	-5.57548
		-5.57644	-5.57571
		-5.57689	-5.57616
		-5.57765	-5.57691
		-5.57858	-5.57783
		-5.57964	-5.57887
		-5.58075	-5.57996
		-5.58157	-5.58076
		-5.58229	-5.58147
		-5.58286	-5.58202
		-5.58305	-5.58221
		-5.58289	-5.58205
		-5.58245	-5.58162
		-5.58178	-5.58096
		-5.58108	-5.58026
		-5.58016	-5.57936
		-5.5794	-5.5786
		-5.57894	-5.57816
		-5.57858	-5.5778
		-5.57834	-5.57757
		-5.57831	-5.57755
		-5.57834	-5.57758
		-5.57849	-5.57772
		-5.5787	-5.57794
		-5.57904	-5.57827
		-5.57953	-5.57875
		-5.57992	-5.57914
		-5.58029	-5.57951
		-5.58044	-5.57966
		-5.58065	-5.57987
		-5.58089	-5.5801
		-5.58134	-5.58055
		-5.58171	-5.58092
		-5.58198	-5.58119
		-5.58218	-5.5814
		-5.58215	-5.58138
		-5.58209	-5.58133
		-5.58216	-5.58141
		-5.58254	-5.58178
		-5.58284	-5.58209
		-5.58296	-5.58221
		-5.58309	-5.58235
		-5.58311	-5.58238
		-5.58307	-5.58234
		-5.58296	-5.58222
		-5.58257	-5.58183
		-5.58221	-5.58147
		-5.58207	-5.58132
		-5.58198	-5.58123
		-5.5818	-5.58105
		-5.58165	-5.5809
		-5.58139	-5.58065
		-5.5809	-5.58015
		-5.5807	-5.57995
		-5.58054	-5.57979
		-5.58018	-5.57943
		-5.57974	-5.57899
		-5.5791	-5.57835
		-5.57863	-5.57788
		-5.57827	-5.57751
		-5.57817	-5.57741
		-5.57777	-5.57699
		-5.57736	-5.57656
		-5.57704	-5.57623
		-5.57659	-5.57576
		-5.57618	-5.57533
		-5.57582	-5.57496
		-5.57558	-5.5747
		-5.56232	-5.56154
		-5.56229	-5.56152
		-5.56255	-5.56179
		-5.56262	-5.56189
		-5.56228	-5.56157
		-5.56171	-5.56103
		-5.56102	-5.56037
		-5.56048	-5.55987
		-5.56013	-5.55955
		-5.55994	-5.55938
		-5.55983	-5.55928
		-5.56022	-5.55967
		-5.56049	-5.55995
		-5.56088	-5.56035
		-5.56134	-5.56081
		-5.56189	-5.56136
		-5.5623	-5.56174
		-5.56266	-5.56209
		-5.5631	-5.5625
		-5.56305	-5.56245
		-5.56309	-5.56249
		-5.5634	-5.5628
		-5.56343	-5.56283
		-5.5633	-5.56271
		-5.56323	-5.56264
		-5.56325	-5.56267
		-5.56355	-5.56298
		-5.56366	-5.5631
		-5.5633	-5.56276
		-5.56278	-5.56223
		-5.56209	-5.56153
		-5.56158	-5.56101
		-5.56045	-5.55987
		-5.56011	-5.5595
		-5.55932	-5.55868
		-5.55911	-5.55845
		-5.55949	-5.5588
		-5.55989	-5.55918
		-5.56026	-5.55953
		-5.56032	-5.55959
		-5.56023	-5.55948
		-5.55983	-5.55906
		-5.5593	-5.55851
		-5.55919	-5.55839
		-5.55894	-5.55814
		-5.55849	-5.55769
		-5.55816	-5.55737
		-5.55807	-5.55728
		-5.55813	-5.55734
		-5.55839	-5.55761
		-5.55885	-5.55808
		-5.55948	-5.55871
		-5.55992	-5.55914
		-5.56075	-5.55996
		-5.56142	-5.56061
		-5.56163	-5.56081
		-5.56165	-5.56081
		-5.56138	-5.56054
		-5.56114	-5.56029
		-5.56078	-5.5599
		-5.56037	-5.55948
		-5.5601	-5.55919
		-5.55948	-5.55855
		-5.55876	-5.55781
		-5.55794	-5.55695
		-5.55763	-5.55663
		-5.55778	-5.55676
		-5.55742	-5.55638
		-5.55706	-5.55601
		-5.55656	-5.55552
		-5.55643	-5.55538
		-5.55651	-5.55545
		-5.55689	-5.55583
		-5.55734	-5.55627
		-5.55742	-5.55635
		-5.5577	-5.55664
		-5.55804	-5.55701
		-5.55758	-5.55657
		-5.55709	-5.5561
		-5.55689	-5.55591
		-5.55643	-5.55547
		-5.55596	-5.555
		-5.55554	-5.55458
		-5.55542	-5.55447
		-5.55531	-5.55436
		-5.5554	-5.55447
		-5.55575	-5.55483
		-5.55635	-5.55545
		-5.55649	-5.55561
		-5.55624	-5.55538
		-5.55559	-5.55475
		-5.55485	-5.55403
		-5.55446	-5.55366
		-5.55438	-5.55359
		-5.55411	-5.55333
		-5.55322	-5.55245
		-5.55215	-5.5514
		-5.55158	-5.55085
		-5.55145	-5.55072
		-5.55168	-5.55095
		-5.5522	-5.55147
		-5.55256	-5.55183
		-5.55342	-5.5527
		-5.55468	-5.55396
		-5.55605	-5.55533
		-5.55705	-5.55631
		-5.55761	-5.55687
		-5.55809	-5.55733
		-5.55845	-5.55769
		-5.55855	-5.5578
		-5.5586	-5.55786
		-5.5584	-5.55767
		-5.55807	-5.55735
		-5.5579	-5.55718
		-5.55749	-5.55676
		-5.5569	-5.55616
		-5.5567	-5.55595
		-5.55672	-5.55595
		-5.55672	-5.55593
		-5.55664	-5.55585
		-5.55716	-5.55637
		-5.5574	-5.5566
		-5.55803	-5.55721
		-5.55834	-5.55749
		-5.55835	-5.55746
		-5.55806	-5.55715
		-5.55775	-5.55681
		-5.5577	-5.55674
		-5.55777	-5.55679
		-5.5577	-5.5567
		-5.55778	-5.55676
		-5.55797	-5.55693
		-5.55768	-5.55663
		-5.55703	-5.55598
		-5.55582	-5.55478
		-5.55419	-5.55317
		-5.55258	-5.55159
		-5.55141	-5.55046
		-5.55058	-5.54968
		-5.5502	-5.54935
		-5.55017	-5.54935
		-5.5502	-5.5494
		-5.55059	-5.54981
		-5.55054	-5.54976
		-5.55048	-5.5497
		-5.55074	-5.54996
		-5.55101	-5.55022
		-5.55152	-5.55072
		-5.55184	-5.55103
		-5.552	-5.55117
		-5.55238	-5.55153
		-5.55279	-5.55192
		-5.55304	-5.55215
		-5.55365	-5.55275
		-5.55393	-5.553
		-5.5541	-5.55316
		-5.55433	-5.55337
		-5.55402	-5.55305
		-5.55397	-5.553
		-5.55397	-5.553
		-5.55419	-5.55324
		-5.55467	-5.55374
		-5.55484	-5.55391
		-5.55475	-5.55381
		-5.5547	-5.55375
		-5.55415	-5.5532
		-5.5535	-5.55254
		-5.5528	-5.55183
		-5.55253	-5.55157
		-5.5523	-5.55135
		-5.55187	-5.55092
		-5.55184	-5.55089
		-5.55164	-5.55068
		-5.55147	-5.5505
		-5.55105	-5.55007
		-5.55028	-5.54931
		-5.54975	-5.54878
		-5.5493	-5.54835
		-5.54925	-5.54831
		-5.55	-5.54907
		-5.55126	-5.55034
		-5.55268	-5.55178
		-5.55418	-5.55329
		-5.55522	-5.55436
		-5.55595	-5.55511
		-5.55624	-5.55543
		-5.55605	-5.55527
		-5.5557	-5.55495
		-5.55528	-5.55456
		-5.55507	-5.55435
		-5.55473	-5.55401
		-5.55418	-5.55347
		-5.55353	-5.55282
		-5.55277	-5.55206
		-5.55245	-5.55173
		-5.55227	-5.55154
		-5.55233	-5.5516
		-5.55258	-5.55183
		-5.55339	-5.55263
		-5.55401	-5.55324
		-5.55479	-5.55402
		-5.55553	-5.55475
		-5.55622	-5.55542
		-5.55653	-5.5557
		-5.55651	-5.55566
		-5.55674	-5.55587
		-5.5572	-5.55631
		-5.55747	-5.55656
		-5.55748	-5.55655
		-5.55737	-5.55644
		-5.55702	-5.55609
		-5.55712	-5.55617
		-5.55671	-5.55574
		-5.55604	-5.55506
		-5.55509	-5.5541
		-5.5546	-5.55361
		-5.55416	-5.55315
		-5.55339	-5.55238
		-5.55281	-5.5518
		-5.5519	-5.5509
		-5.55123	-5.55023
		-5.55043	-5.54944
		-5.55019	-5.5492
		-5.55033	-5.54933
		-5.55064	-5.54964
		-5.55085	-5.54985
		-5.55137	-5.55038
		-5.55262	-5.55163
		-5.55389	-5.55291
		-5.55495	-5.55399
		-5.55571	-5.55477
		-5.55603	-5.55511
		-5.55638	-5.55548
		-5.55611	-5.55522
		-5.55547	-5.55459
		-5.55472	-5.55386
		-5.55367	-5.55282
		-5.55282	-5.55197
		-5.55208	-5.55124
		-5.55106	-5.55022
		-5.55045	-5.54961
		-5.54968	-5.54883
		-5.54903	-5.54818
		-5.54905	-5.54818
		-5.54876	-5.54788
		-5.5491	-5.54819
		-5.54972	-5.5488
		-5.55037	-5.54943
		-5.55086	-5.54992
		-5.55155	-5.55061
		-5.552	-5.55108
		-5.5528	-5.55189
		-5.55347	-5.55257
		-5.55364	-5.55277
		-5.55379	-5.55292
		-5.55405	-5.55319
		-5.55384	-5.55297
		-5.55323	-5.55236
		-5.55271	-5.55183
		-5.55214	-5.55126
		-5.55217	-5.55127
		-5.55194	-5.55103
		-5.55169	-5.55076
		-5.55156	-5.55061
		-5.55143	-5.55048
		-5.55119	-5.55023
		-5.55118	-5.55022
		-5.55081	-5.54986
		-5.55042	-5.54949
		-5.54979	-5.54887
		-5.54943	-5.54852
		-5.54886	-5.54796
		-5.54819	-5.5473
		-5.54788	-5.547
		-5.54762	-5.54675
		-5.54724	-5.54638
		-5.54677	-5.54592
		-5.54659	-5.54574
		-5.54687	-5.54603
		-5.54744	-5.54659
		-5.54773	-5.54686
		-5.54786	-5.54698
		-5.5484	-5.54751
		-5.54938	-5.54848
		-5.55002	-5.54911
		-5.55095	-5.55003
		-5.55178	-5.55084
		-5.55219	-5.55124
		-5.55252	-5.55158
		-5.55241	-5.55147
		-5.55212	-5.5512
		-5.55152	-5.5506
		-5.55134	-5.55041
		-5.55152	-5.55058
		-5.55157	-5.55062
		-5.55173	-5.55078
		-5.55215	-5.5512
		-5.55274	-5.55179
		-5.55386	-5.55289
		-5.55432	-5.55337
		-5.5546	-5.55367
		-5.55473	-5.55383
		-5.55454	-5.55368
		-5.55431	-5.55349
		-5.55378	-5.55299
		-5.55333	-5.55257
		-5.55275	-5.552
		-5.55218	-5.55144
		-5.55174	-5.55099
		-5.5516	-5.55085
		-5.55188	-5.55111
		-5.55262	-5.55183
		-5.55362	-5.5528
		-5.55465	-5.55382
		-5.55554	-5.5547
		-5.55645	-5.5556
		-5.55739	-5.55652
		-5.55805	-5.55717
		-5.55848	-5.55761
		-5.55876	-5.55789
		-5.55844	-5.55759
		-5.55787	-5.55703
		-5.55692	-5.55608
		-5.5557	-5.55486
		-5.55431	-5.55348
		-5.55302	-5.55219
		-5.55188	-5.55104
		-5.55085	-5.55002
		-5.55064	-5.54979
		-5.55047	-5.54961
		-5.55068	-5.54981
		-5.55117	-5.55029
		-5.55148	-5.55059
		-5.55222	-5.55133
		-5.55347	-5.55259
		-5.55472	-5.55384
		-5.556	-5.55511
		-5.55696	-5.55606
		-5.55759	-5.55667
		-5.55806	-5.55713
		-5.55856	-5.55762
		-5.55901	-5.55807
		-5.55899	-5.55804
		-5.55902	-5.55806
		-5.55881	-5.55787
		-5.55829	-5.55736
		-5.55768	-5.55678
		-5.55708	-5.5562
		-5.55663	-5.55576
		-5.55601	-5.55514
		-5.55508	-5.5542
		-5.55423	-5.55335
		-5.55338	-5.55249
		-5.55326	-5.55238
		-5.55332	-5.55244
		-5.55328	-5.55241
		-5.55339	-5.55253
		-5.55371	-5.55284
		-5.55406	-5.5532
		-5.55426	-5.5534
		-5.55455	-5.55369
		-5.55466	-5.55381
		-5.55425	-5.55338
		-5.55365	-5.55277
		-5.553	-5.55212
		-5.5522	-5.55131
		-5.55122	-5.55032
		-5.55028	-5.54938
		-5.54922	-5.54833
		-5.54831	-5.54744
		-5.54789	-5.54704
		-5.54816	-5.54734
		-5.54823	-5.54744
		-5.54896	-5.5482
		-5.54986	-5.54912
		-5.55059	-5.54986
		-5.55171	-5.551
		-5.55244	-5.55174
		-5.55311	-5.5524
		-5.55378	-5.55307
		-5.55423	-5.55351
		-5.55417	-5.55344
		-5.55413	-5.5534
		-5.55365	-5.55291
		-5.55299	-5.55225
		-5.55228	-5.55155
		-5.55201	-5.55127
		-5.55256	-5.55181
		-5.55296	-5.55221
		-5.55352	-5.55275
		-5.55394	-5.55315
		-5.55428	-5.55348
		-5.55435	-5.55356
		-5.5545	-5.55372
		-5.55418	-5.5534
		-5.55383	-5.55305
		-5.55373	-5.55294
		-5.55397	-5.55318
		-5.55424	-5.55344
		-5.55413	-5.55333
		-5.55373	-5.55294
		-5.55378	-5.55301
		-5.55407	-5.5533
		-5.55461	-5.55386
		-5.55534	-5.5546
		-5.5557	-5.55498
		-5.55588	-5.55518
		-5.55593	-5.55524
		-5.55589	-5.55521
		-5.55568	-5.55499
		-5.55562	-5.55493
		-5.55549	-5.55478
		-5.55572	-5.55499
		-5.55596	-5.55521
		-5.55622	-5.55546
		-5.55583	-5.55504
		-5.55521	-5.55441
		-5.55517	-5.55436
		-5.55558	-5.55478
		-5.55569	-5.55489
		-5.55599	-5.55519
		-5.55613	-5.55533
		-5.55674	-5.55595
		-5.55742	-5.55663
		-5.55787	-5.55708
		-5.55815	-5.55736
		-5.55815	-5.55736
		-5.55797	-5.55718
		-5.55755	-5.55675
		-5.55697	-5.55615
		-5.55593	-5.5551
		-5.55509	-5.55425
		-5.55437	-5.55353
		-5.55386	-5.55304
		-5.55373	-5.55291
		-5.55401	-5.5532
		-5.5544	-5.5536
		-5.55496	-5.55417
		-5.55595	-5.55516
		-5.55734	-5.55654
		-5.55843	-5.55763
		-5.55955	-5.55875
		-5.56043	-5.55962
		-5.56129	-5.56048
		-5.56216	-5.56136
		-5.5631	-5.56231
		-5.56385	-5.56305
		-5.56456	-5.56376
		-5.56502	-5.5642
		-5.56526	-5.56442
		-5.56565	-5.56479
		-5.5656	-5.56473
		-5.56507	-5.5642
		-5.56412	-5.56325
		-5.56331	-5.56244
		-5.5623	-5.56143
		-5.56138	-5.56052
		-5.56048	-5.55964
		-5.5593	-5.55846
		-5.55799	-5.55717
		-5.55679	-5.55598
		-5.55523	-5.55444
		-5.55357	-5.55281
		-5.552	-5.55125
		-5.55071	-5.54998
		-5.54963	-5.54892
		-5.5488	-5.54811
		-5.54824	-5.54756
		-5.54756	-5.54687
		-5.54714	-5.54645
		-5.54731	-5.54662
		-5.54762	-5.54691
		-5.54795	-5.54719
		-5.54818	-5.54739
		-5.5485	-5.54766
		-5.54863	-5.54775
		-5.54884	-5.54794
		-5.54911	-5.54819
		-5.54941	-5.54848
		-5.54969	-5.54877
		-5.54982	-5.54889
		-5.54975	-5.54881
		-5.54959	-5.54865
		-5.54937	-5.54841
		-5.54964	-5.54866
		-5.54966	-5.54866
		-5.54929	-5.54826
		-5.54935	-5.54831
		-5.54911	-5.54806
		-5.54871	-5.54766
		-5.54874	-5.54769
		-5.54922	-5.54815
		-5.54951	-5.54844
		-5.55019	-5.54911
		-5.55101	-5.54993
		-5.55206	-5.55098
		-5.55289	-5.55181
		-5.55358	-5.55251
		-5.55392	-5.55286
		-5.55419	-5.55312
		-5.55415	-5.55309
		-5.55372	-5.55267
		-5.55358	-5.55253
		-5.5535	-5.55246
		-5.55366	-5.55262
		-5.55372	-5.55269
		-5.55373	-5.55269
		-5.55411	-5.55308
		-5.55424	-5.55322
		-5.55425	-5.55324
		-5.55436	-5.55336
		-5.55427	-5.55329
		-5.55385	-5.55289
		-5.55345	-5.5525
		-5.55299	-5.55205
		-5.55225	-5.55133
		-5.55153	-5.55061
		-5.55026	-5.54937
		-5.54906	-5.54818
		-5.54821	-5.54734
		-5.54777	-5.54691
		-5.54752	-5.54666
		-5.54697	-5.54613
		-5.54639	-5.54556
		-5.54576	-5.54493
		-5.54544	-5.54462
		-5.54521	-5.54438
		-5.54536	-5.54451
		-5.54545	-5.54458
		-5.54542	-5.54454
		-5.54559	-5.54469
		-5.54556	-5.54464
		-5.54533	-5.54441
		-5.54478	-5.54386
		-5.54423	-5.54331
		-5.544	-5.54309
		-5.54381	-5.5429
		-5.5438	-5.54289
		-5.5438	-5.5429
		-5.54392	-5.54303
		-5.54422	-5.54333
		-5.5446	-5.54372
		-5.5449	-5.54402
		-5.54521	-5.54431
		-5.54522	-5.54432
		-5.54538	-5.54447
		-5.54529	-5.5444
		-5.54592	-5.54503
		-5.5466	-5.54573
		-5.54771	-5.54684
		-5.54886	-5.548
		-5.54995	-5.54911
		-5.55114	-5.5503
		-5.55231	-5.55146
		-5.55305	-5.55217
		-5.55371	-5.55282
		-5.55472	-5.55381
		-5.5552	-5.55429
		-5.55607	-5.55515
		-5.55676	-5.55586
		-5.55706	-5.55617
		-5.55674	-5.55585
		-5.55603	-5.55515
		-5.55515	-5.55428
		-5.55455	-5.5537
		-5.55418	-5.55334
		-5.55407	-5.55325
		-5.55427	-5.55345
		-5.5544	-5.55358
		-5.55432	-5.55352
		-5.55433	-5.55354
		-5.55422	-5.55345
		-5.55378	-5.55304
		-5.55303	-5.55232
		-5.55259	-5.55191
		-5.55209	-5.55143
		-5.55191	-5.55128
		-5.55199	-5.55137
		-5.55236	-5.55175
		-5.55261	-5.552
		-5.55329	-5.55266
		-5.55394	-5.55328
		-5.55439	-5.55371
		-5.5549	-5.5542
		-5.55505	-5.55433
		-5.5555	-5.55475
		-5.55494	-5.55417
		-5.55396	-5.55316
		-5.55284	-5.55202
		-5.55164	-5.55079
		-5.55044	-5.54956
		-5.54913	-5.54823
		-5.54794	-5.54703
		-5.54724	-5.54633
		-5.54704	-5.54613
		-5.5474	-5.54649
		-5.54851	-5.5476
		-5.55014	-5.54923
		-5.55216	-5.55127
		-5.55381	-5.55293
		-5.61705	-5.61653
		-5.617	-5.61648
		-5.61685	-5.61633
		-5.61664	-5.61612
		-5.61637	-5.61585
		-5.61605	-5.61553
		-5.61572	-5.6152
		-5.61536	-5.61484
		-5.61499	-5.61447
		-5.61464	-5.61411
		-5.61428	-5.61376
		-5.61396	-5.61344
		-5.61365	-5.61313
		-5.61338	-5.61286
		-5.61316	-5.61264
		-5.613	-5.61248
		-5.6129	-5.61238
		-5.61285	-5.61232
		-5.61279	-5.61226
		-5.61276	-5.61224
		-5.61276	-5.61224
		-5.61277	-5.61224
		-5.61278	-5.61226
		-5.61278	-5.61226
		-5.61275	-5.61223
		-5.61273	-5.6122
		-5.61265	-5.61212
		-5.61259	-5.61206
		-5.61251	-5.61198
		-5.61242	-5.61189
		-5.61234	-5.61181
		-5.61221	-5.61167
		-5.61211	-5.61157
		-5.61204	-5.6115
		-5.612	-5.61146
		-5.61195	-5.61141
		-5.6119	-5.61136
		-5.61186	-5.61132
		-5.61184	-5.6113
		-5.61182	-5.61128
		-5.6118	-5.61126
		-5.61174	-5.6112
		-5.6117	-5.61116
		-5.61165	-5.6111
		-5.61161	-5.61106
		-5.61157	-5.61102
		-5.61156	-5.61101
		-5.6116	-5.61104
		-5.61164	-5.61108
		-5.61173	-5.61117
		-5.61177	-5.61122
		-5.61181	-5.61126
		-5.61184	-5.61129
		-5.61187	-5.61132
		-5.61187	-5.61131
		-5.61182	-5.61127
		-5.61705	-5.61653
		-5.61671	-5.61619
		-5.61582	-5.6153
		-5.61452	-5.61399
		-5.61299	-5.61246
		-5.61133	-5.6108
		-5.60954	-5.60901
		-5.60787	-5.60734
		-5.6063	-5.60578
		-5.60468	-5.60415
		-5.60326	-5.60274
		-5.60195	-5.60143
		-5.60091	-5.60039
		-5.60008	-5.59955
		-5.59931	-5.59877
		-5.59866	-5.59812
		-5.59815	-5.5976
		-5.59776	-5.5972
		-5.59731	-5.59674
		-5.59657	-5.59601
		-5.59588	-5.59531
		-5.59511	-5.59453
		-5.59429	-5.5937
		-5.5935	-5.5929
		-5.59251	-5.5919
		-5.59136	-5.59075
		-5.59043	-5.5898
		-5.58976	-5.58913
		-5.58884	-5.5882
		-5.58794	-5.5873
		-5.58709	-5.58646
		-5.58635	-5.58572
		-5.58566	-5.58502
		-5.58504	-5.58441
		-5.58447	-5.58384
		-5.58413	-5.58351
		-5.58382	-5.5832
		-5.58354	-5.58293
		-5.58355	-5.58294
		-5.58345	-5.58286
		-5.58362	-5.58303
		-5.58361	-5.58303
		-5.58356	-5.58298
		-5.58368	-5.5831
		-5.58382	-5.58324
		-5.584	-5.58342
		-5.58382	-5.58325
		-5.58359	-5.58302
		-5.58339	-5.58282
		-5.58323	-5.58265
		-5.58301	-5.58242
		-5.58319	-5.58258
		-5.58345	-5.58283
		-5.58357	-5.58293
		-5.5836	-5.58295
		-5.58341	-5.58274
		-5.58315	-5.58247
		-5.5828	-5.58211
		-5.58252	-5.58183
		-5.5823	-5.5816
		-5.58232	-5.58162
		-5.58261	-5.58191
		-5.58292	-5.58222
		-5.583	-5.58232
		-5.58315	-5.58249
		-5.58325	-5.5826
		-5.58363	-5.58298
		-5.58412	-5.58347
		-5.58445	-5.58379
		-5.58463	-5.58395
		-5.58463	-5.58394
		-5.58427	-5.58356
		-5.58372	-5.58298
		-5.58284	-5.58206
		-5.58179	-5.58098
		-5.58074	-5.57991
		-5.58004	-5.57919
		-5.5793	-5.57843
		-5.57873	-5.57785
		-5.57842	-5.57752
		-5.57833	-5.57742
		-5.57832	-5.57741
		-5.57828	-5.57737
		-5.57824	-5.57732
		-5.57823	-5.57731
		-5.57816	-5.57724
		-5.57799	-5.57706
		-5.57767	-5.57674
		-5.5773	-5.57636
		-5.57706	-5.57612
		-5.57726	-5.57634
		-5.57761	-5.57669
		-5.57796	-5.57707
		-5.5784	-5.57752
		-5.57858	-5.57772
		-5.57892	-5.57806
		-5.57912	-5.57829
		-5.57912	-5.5783
		-5.57904	-5.57823
		-5.57899	-5.57819
		-5.61705	-5.61653
		-5.61652	-5.616
		-5.61513	-5.61461
		-5.61307	-5.61255
		-5.6104	-5.60988
		-5.60746	-5.60694
		-5.60429	-5.60377
		-5.60091	-5.60039
		-5.59761	-5.59708
		-5.59453	-5.594
		-5.59138	-5.59084
		-5.58847	-5.58793
		-5.58616	-5.58561
		-5.58389	-5.58332
		-5.58192	-5.58134
		-5.58032	-5.57974
		-5.57906	-5.57847
		-5.57782	-5.57723
		-5.57635	-5.57576
		-5.57505	-5.57447
		-5.57379	-5.57321
		-5.57236	-5.57179
		-5.57084	-5.57028
		-5.56933	-5.56878
		-5.56801	-5.56747
		-5.56713	-5.56661
		-5.56654	-5.56602
		-5.56598	-5.56546
		-5.56562	-5.56511
		-5.56548	-5.56497
		-5.56562	-5.56511
		-5.56602	-5.56549
		-5.5665	-5.56594
		-5.5672	-5.56662
		-5.5681	-5.56749
		-5.56861	-5.56796
		-5.56909	-5.56841
		-5.5693	-5.5686
		-5.56894	-5.56822
		-5.56832	-5.5676
		-5.56792	-5.56722
		-5.56762	-5.56693
[truncated: 24 more rows]

## Sheet: Figure 2e
Figure 2e
		DFT	NNP
		-2.2e-05	7.81324e-05
		-2.1e-05	-8.85276e-05
		6.9e-05	5.55736e-06
		-7.2e-05	9.02863e-05
		-2.7e-05	-8.8526e-05
		-2e-05	3.70651e-06
		-7e-05	8.60923e-05
		-8.1e-05	-0.000108665
		1e-06	5.55733e-06
		-3.5e-05	8.6094e-05
		5.3e-05	-9.30086e-05
		-2.8e-05	-1.91059e-06
		4.6e-05	9.02862e-05
		5.3e-05	-0.000108667
		4.6e-05	-1.91061e-06
		2e-05	9.77205e-06
		1.4e-05	-1.7911e-05
		3.5e-05	9.05136e-05
		-6.3e-05	-8.62559e-05
		2.3e-05	-1.2416e-05
		2.3e-05	9.05119e-05
		-3.6e-05	-8.68556e-05
		2e-05	-1.6895e-05
		3.7e-05	9.97921e-06
		3.3e-05	-8.6256e-05
		-3.4e-05	-1.68949e-05
		1.6e-05	6.60237e-06
		1.5e-05	0.00010668
		-2.7e-05	-1.2416e-05
		-2.4e-05	9.97904e-06
		-3.4e-05	0.00010668
		-1.2e-05	-8.27703e-05
		-2.8e-05	0.000139983
		-6.4e-05	-1.365e-05
		-3.7e-05	6.84208e-06
		-1e-05	0.000106368
		2.9e-05	-1.36501e-05
		1.7e-05	6.02985e-06
		4e-05	0.000101591
		-3e-05	-8.43729e-05
		-7.3e-05	6.84203e-06
		1.2e-05	0.000101593
		-5e-06	-8.72673e-05
		1.2e-05	-2.06853e-06
		-1.1e-05	0.000106368
		8e-06	-8.43744e-05
		-1.5e-05	-2.06855e-06
		-4.3e-05	0.000107636
		-2.2e-05	1.08794e-05
		8.5e-05	5.367e-05
		6e-06	-6.55356e-05
		5.6e-05	1.44656e-05
		1.6e-05	5.36694e-05
		-1.4e-05	-6.51409e-05
		-3.1e-05	1.04385e-05
		4.2e-05	5.79358e-05
		-2e-06	-6.55356e-05
		-3.7e-05	1.04391e-05
		-2.1e-05	4.95917e-05
		-4.1e-05	-8.22389e-05
		-9e-06	1.44656e-05
		-5e-06	5.79365e-05
		-4.6e-05	-8.22388e-05
		1.2e-05	3.45743e-05
		-3.8e-05	-7.90868e-05
		-4.7e-05	-7.50247e-06
		-2.4e-05	6.90225e-05
		-2.6e-05	-7.66605e-05
		3.8e-05	-7.50233e-06
		5e-06	7.42246e-05
		-1.5e-05	-7.44673e-05
		7e-06	-4.72673e-06
		-1e-06	6.90226e-05
		-1e-06	-7.44691e-05
		4.3e-05	-4.68125e-06
		3.3e-05	-3.08963e-06
		1.5e-05	-7.66604e-05
		-1.9e-05	-4.72672e-06
		-1.1e-05	-3.0896e-06
		1.4e-05	8.25123e-05
		-5.8e-05	-7.38487e-06
		2e-06	-0.000100771
		-4.3e-05	-1.05034e-05
		-2.8e-05	-8.93269e-06
		-1.9e-05	-0.000100769
		2e-06	-5.78958e-06
		5e-06	-4.28501e-07
		4e-05	8.1484e-05
		-7e-06	-1.05035e-05
		1e-05	-4.28694e-07
		1.2e-05	8.29182e-05
		4.3e-05	-7.52103e-05
		-4e-06	-8.93266e-06
		-1.5e-05	8.14859e-05
		-2.4e-05	-7.52103e-05
		-2e-06	-8.91684e-06
		0	-8.62881e-05
		-1.2e-05	-1.04734e-05
		-1.2e-05	0.000103424
		3.8e-05	-8.0887e-05
		-4.3e-05	-1.04732e-05
		2.7e-05	8.64443e-05
		-1.8e-05	-7.46292e-05
		3.4e-05	-1.15166e-05
		-4.4e-05	0.000103424
		2.2e-05	-7.46311e-05
		-3.9e-05	-9.3831e-06
		-4e-06	8.43861e-05
		2e-06	-8.08869e-05
		-7e-06	-1.15168e-05
		-1.5e-05	8.43861e-05
		-5.2e-05	-8.02737e-05
		-8e-06	-2.70791e-05
		-2.1e-05	6.13081e-05
		2.5e-05	-3.03291e-05
		1.7e-05	-2.4534e-05
		-6.6e-05	6.13067e-05
		-2.7e-05	-2.34877e-05
		1.4e-05	-2.07564e-05
		-2.5e-05	4.91023e-05
		-4e-06	-3.03291e-05
		1.2e-05	-2.0757e-05
		-3.2e-05	4.89529e-05
		-3.4e-05	-2.41143e-05
		-8e-06	-2.4534e-05
		2.2e-05	4.91034e-05
		-2e-06	-2.41143e-05
		-5e-06	-3.07915e-05
		0.03055	0.03061
		-0.0122	-0.01186
		-0.0421	-0.0406
		0.01808	0.01899
		0.01732	0.01628
		0.01396	0.01492
		0.02948	0.02963
		0.02823	0.0281
		-0.03614	-0.03518
		0.00696	0.00894
		-0.02209	-0.02061
		-0.01147	-0.01089
		-0.0066	-0.00587
		0.00449	0.00416
		0.01462	0.01505
		0.04407	0.04438
		0.08059	0.0785
		0.02737	0.02777
		0.09809	0.0958
		0.04302	0.04328
		-0.01013	-0.01053
		-0.00482	-0.00438
		0.08119	0.07912
		0.00297	0.00239
		-0.00779	-0.00873
		-0.05962	-0.0571
		0.04292	0.04174
		0.00567	0.00675
		0.04087	0.04009
		-0.00659	-0.00727
		0.06073	0.05986
		0.04535	0.04451
		0.05423	0.05321
		0.0383	0.03757
		0.01302	0.01287
		0.02798	0.0269
		-0.01351	-0.01335
		-0.02894	-0.02884
		0.0198	0.01796
		-0.0315	-0.03014
		0.03066	0.03101
		-0.00514	-0.00611
		-0.02188	-0.0202
		-0.02704	-0.02675
		0.01554	0.01477
		0.03788	0.03852
		-0.0113	-0.01066
		-0.01483	-0.01425
		0.04071	0.03912
		-0.01432	-0.01323
		0.02808	0.0269
		-0.00557	-0.00629
		-0.0284	-0.02805
		0.04003	0.04013
		0.0138	0.01469
		-0.04783	-0.04728
		0.00718	0.00695
		-0.01591	-0.01494
		0.02816	0.02647
		-0.02328	-0.0229
		0.0609	0.06047
		0.06361	0.06331
		0.00689	0.0058
		0.000988	0.00073734
		-0.05757	-0.05631
		-0.00994	-0.00934
		-0.02636	-0.02622
		-0.06643	-0.06552
		-0.0275	-0.0278
		0.03212	0.03082
		-0.08196	-0.0799
		-0.03274	-0.03171
		0.03505	0.03463
		0.01174	0.01144
		-0.02601	-0.02418
		-0.01128	-0.01134
		0.00453	0.00463
		0.03546	0.03487
		-0.10714	-0.10426
		-0.10979	-0.10725
		-0.10128	-0.09956
		-0.06385	-0.06319
		-0.06975	-0.06776
		-0.00531	-0.00559
		0.02304	0.02201
		0.01641	0.01675
		0.00478	0.00308
		-0.0162	-0.0159
		0.01577	0.01599
		0.04129	0.04042
		-0.00519	-0.00545
		-0.01295	-0.01257
		-0.06878	-0.06678
		-0.00284	-0.00398
		-0.00631	-0.00623
		0.06352	0.0619
		0.00302	0.00261
		-0.02675	-0.02685
		-0.01286	-0.01137
		-0.01279	-0.01222
		0.01883	0.0193
		0.01051	0.01045
		-0.07074	-0.06877
		0.08083	0.07913
		-0.04989	-0.04877
		0.02305	0.02213
		0.00928	0.00898
		0.04481	0.045
		-0.01756	-0.0164
		-0.08074	-0.07832
		0.00118	0.00138
		-0.02915	-0.02771
		-0.07569	-0.07375
		0.05935	0.05826
		0.01027	0.01036
		0.01804	0.01733
		0.02934	0.02939
		-0.0864	-0.08497
		-0.01406	-0.01325
		-0.01681	-0.01732
		0.00941	0.00922
		0.01122	0.01082
		-0.02125	-0.02041
		0.05835	0.05631
		-0.01346	-0.0141
		-0.0457	-0.04436
		0.03345	0.03332
		0.00638	0.00662
		0.08772	0.08714
		-0.02309	-0.02179
		-0.05718	-0.05799
		0.0272	0.02963
		0.04369	0.04321
		0.02734	0.02744
		0.0341	0.03537
		0.06465	0.06498
		-0.05777	-0.05739
		0.02532	0.02804
		-0.04738	-0.04578
		-0.01425	-0.01358
		-0.01136	-0.01037
		-0.00736	-0.00691
		0.03788	0.03803
		0.07425	0.07556
		0.14287	0.14103
		0.05283	0.05423
		0.17821	0.1765
		0.09379	0.0944
		-0.01612	-0.01638
		0.01297	0.01276
		0.16574	0.16338
		0.01314	0.01115
		-0.00471	-0.00585
		-0.09648	-0.09426
		0.08107	0.07857
		0.02762	0.02771
		0.07334	0.07303
		0.00281	0.00136
		0.11539	0.11393
		0.06542	0.06653
		0.11265	0.11225
		0.05883	0.05799
		0.02884	0.02775
		0.04939	0.04975
		-0.02393	-0.02426
		-0.05752	-0.0577
		0.04647	0.04347
		-0.04929	-0.04786
		0.05955	0.05987
		0.01763	0.01597
		-0.01411	-0.01284
		-0.06898	-0.06833
		0.01377	0.01254
		0.06459	0.06644
		-0.02623	-0.02643
		-0.03447	-0.03365
		0.06824	0.06715
		-0.03069	-0.02823
		0.06595	0.06409
		-0.02274	-0.0238
		-0.05248	-0.05337
		0.09195	0.09226
		0.02792	0.02803
		-0.1069	-0.10678
		0.02416	0.02249
		-0.02075	-0.02024
		0.05192	0.04912
		-0.02995	-0.02852
		0.11755	0.1191
		0.12021	0.12062
		0.00875	0.00658
		-0.02018	-0.02096
		-0.12614	-0.1255
		-0.02609	-0.02527
		-0.05912	-0.05937
		-0.12835	-0.1284
		-0.06337	-0.06376
		0.04768	0.04618
		-0.15259	-0.15157
		-0.07467	-0.07471
		0.02842	0.02989
		-0.00787	-0.00785
		-0.00192	-0.000474811
		-0.02801	-0.02848
		0.02049	0.01982
		0.06749	0.06741
		-0.20552	-0.20488
		-0.18396	-0.18333
		-0.18816	-0.18941
		-0.11697	-0.11702
		-0.11538	-0.11494
		-0.03093	-0.03092
		0.04435	0.04333
		0.03721	0.03819
		0.00188	-0.00134
		-0.03146	-0.03161
		0.05785	0.05789
		0.04513	0.04509
		-0.05454	-0.05396
		-0.03464	-0.03502
		-0.11639	-0.11602
		-0.00484	-0.00692
		-0.01132	-0.01202
		0.12667	0.12516
		0.01321	0.01279
		-0.04313	-0.04442
		-0.03611	-0.03417
		-0.00184	-0.00212
		0.04195	0.04322
		0.00851	0.00858
		-0.13352	-0.13249
		0.13288	0.13291
		-0.11706	-0.11642
		0.03841	0.03761
		0.01765	0.01704
		0.08555	0.08815
		-0.02613	-0.02535
		-0.17628	-0.17416
		0.01901	0.01948
		-0.03251	-0.03172
		-0.16114	-0.15888
		0.12118	0.12092
		-0.00652	-0.00537
		0.05064	0.04928
		0.03745	0.03944
		-0.16939	-0.16956
		-0.01107	-0.01127
		-0.00517	-0.00706
		0.0231	0.02328
		0.01518	0.01499
		-0.06302	-0.06278
		0.08892	0.08775
		-0.0269	-0.02812
		-0.06259	-0.06261
		0.05702	0.05789
		0.02713	0.02683
		0.12562	0.12517
		-0.02169	-0.0199
		-0.07465	-0.07494
		0.02033	0.02409
		0.07113	0.07046
		0.04166	0.04204
		0.04166	0.04355
		0.11546	0.11635
		-0.07372	-0.07292
		0.04838	0.05198
		-0.08613	-0.08463
		0.01115	0.012
		-0.03275	-0.03009
		0.00655	0.00667
		0.05362	0.0549
		0.10541	0.10754
		0.18701	0.18392
		0.07611	0.07803
		0.23797	0.23606
		0.15237	0.15259
		-0.03692	-0.03718
		0.02053	0.02111
		0.25409	0.2511
		0.0186	0.01592
		-0.000388	-0.00253
		-0.12444	-0.12219
		0.12058	0.11698
		0.06004	0.05928
		0.08828	0.08796
		0.01304	0.01117
		0.16447	0.16238
		0.07881	0.07975
		0.15434	0.15485
		0.07273	0.07058
		0.04465	0.0432
		0.07324	0.07274
		-0.04181	-0.04121
		-0.08264	-0.08242
		0.07389	0.06947
		-0.0795	-0.07757
		0.07167	0.07257
		0.01871	0.01694
		0.01227	0.01431
		-0.10145	-0.10177
		-0.003	-0.00476
		0.06803	0.07052
		-0.06558	-0.06523
		-0.07537	-0.07348
		0.08854	0.08676
		-0.07363	-0.06972
		0.09715	0.09479
		-0.04815	-0.04934
		-0.07608	-0.07693
		0.14797	0.14816
		0.05204	0.0536
		-0.15741	-0.15736
		0.05429	0.05125
		-0.02805	-0.02634
		0.07249	0.06844
		-0.02992	-0.02783
		0.16713	0.17013
		0.18052	0.18102
		0.00593	0.00242
		-0.03717	-0.03838
		-0.1911	-0.19123
		-0.04589	-0.04474
		-0.09307	-0.09356
		-0.16532	-0.16611
		-0.088	-0.08904
		0.06069	0.0587
		-0.22055	-0.21953
		-0.12153	-0.1221
		0.03126	0.03227
		-0.0292	-0.02992
		0.04267	0.04484
		-0.08443	-0.08483
		0.05429	0.05323
		0.07869	0.07962
		-0.30783	-0.30713
		-0.25603	-0.25426
		-0.24336	-0.24636
		-0.15624	-0.15684
		-0.13757	-0.13655
		-0.07866	-0.07906
		0.07941	0.07783
		0.06891	0.07057
		-0.00747	-0.01141
		-0.01829	-0.01959
		0.09832	0.09967
		0.06331	0.06194
		-0.12836	-0.1277
		-0.04777	-0.04814
		-0.1359	-0.13536
		0.01398	0.01055
		-0.01073	-0.01148
		0.20274	0.20061
		0.029	0.02908
		-0.04153	-0.0437
		-0.0546	-0.05266
		0.025	0.02537
		0.05687	0.0588
		0.00184	0.00217
		-0.20872	-0.20693
		0.18875	0.18879
		-0.19035	-0.18965
		0.06152	0.06031
		0.01727	0.01668
		0.10095	0.10514
		-0.0251	-0.02409
		-0.25066	-0.24933
		0.06387	0.0646
		-0.02614	-0.025
		-0.21787	-0.21621
		0.18542	0.18538
		-0.01776	-0.01664
		0.08354	0.08208
		0.06051	0.0618
		-0.25722	-0.25838
		-0.02289	-0.02225
		-0.0296	-0.03073
		0.02652	0.02721
		0.01456	0.01483
		-0.09557	-0.09606
		0.11526	0.11305
		-0.04267	-0.04436
		-0.11778	-0.1173
		0.09244	0.09353
		0.03342	0.03352
		0.159	0.15824
		-0.00217	0.000908411
		-0.09918	-0.09919
		0.00493	0.00975
		0.1093	0.10864
		0.04597	0.04603
		0.06915	0.07069
		0.17729	0.17837
		-0.0886	-0.08715
		0.08233	0.08682
		-0.08942	-0.08802
		0.03196	0.03378
		-0.04299	-0.03964
		0.02908	0.02875
		0.05468	0.05773
		0.14154	0.14356
		0.25436	0.2498
		0.09016	0.09236
		0.30854	0.30588
		0.2191	0.21919
		-0.03328	-0.03514
		0.02396	0.02509
		0.33822	0.33484
		0.03671	0.03286
		-0.00347	-0.0055
		-0.15195	-0.14889
		0.17036	0.16527
		0.10759	0.1061
		0.09891	0.09816
		0.02069	0.01916
		0.2147	0.21244
		0.10825	0.10836
		0.20335	0.20429
		0.05926	0.05601
		0.05243	0.05043
		0.10803	0.10777
		-0.04417	-0.04396
		-0.12939	-0.12823
		0.09694	0.09161
		-0.09953	-0.09678
		0.05371	0.05516
		0.01042	0.009
		0.03235	0.03553
		-0.14555	-0.14615
		0.00581	0.00343
		0.08451	0.08656
		-0.10554	-0.10506
		-0.10221	-0.10054
		0.08625	0.08458
		-0.1192	-0.11406
		0.11978	0.11814
		-0.07163	-0.07297
		-0.0851	-0.08595
		0.19786	0.1989
		0.05948	0.0622
		-0.20587	-0.20554
		0.06656	0.06376
		-0.03388	-0.03158
		0.11045	0.10538
		-0.04349	-0.04077
		0.22233	0.22582
		0.23935	0.24015
		0.00716	0.00254
		-0.05475	-0.05535
		-0.27285	-0.27274
		-0.07951	-0.0783
		-0.15017	-0.14989
		-0.20101	-0.20117
		-0.11966	-0.12062
		0.08817	0.08488
		-0.28546	-0.28354
		-0.1878	-0.18826
		0.03825	0.03887
		-0.05232	-0.05354
		0.04208	0.04699
		-0.14391	-0.14485
		0.0822	0.08157
		0.08359	0.0842
		-0.40224	-0.40125
		-0.34469	-0.34076
		-0.32294	-0.32581
		-0.15334	-0.15494
		-0.1433	-0.14137
		-0.1375	-0.1386
		0.08818	0.08729
		0.10309	0.10522
		-0.02155	-0.02627
		-0.00728	-0.00891
		0.16043	0.16214
		0.09878	0.09612
		-0.17451	-0.17536
		-0.05767	-0.05787
		-0.16133	-0.15983
		0.02324	0.01919
		-0.00783	-0.00895
		0.2744	0.27174
		0.04954	0.05033
		-0.01805	-0.02108
		-0.0802	-0.07823
		0.05963	0.06071
		0.05354	0.05614
		0.01473	0.0144
		-0.25986	-0.25813
		0.23636	0.23634
		-0.23591	-0.2351
		0.09999	0.09765
		0.00686	0.00629
		0.11185	0.11696
		-0.03582	-0.03428
		-0.33055	-0.32903
		0.09811	0.09995
		-0.02236	-0.02022
		-0.242	-0.24098
		0.21974	0.22065
		-0.00574	-0.0051
		0.10447	0.10339
		0.05077	0.05245
		-0.34378	-0.34488
		-0.0285	-0.02781
		-0.06096	-0.06207
		0.03509	0.0358
		0.00208	0.00247
		-0.16867	-0.16907
		0.1469	0.14348
		-0.07159	-0.07321
		-0.17831	-0.17774
		0.12933	0.13085
		0.03968	0.04008
		0.18355	0.18148
		0.01672	0.02159
		-0.11472	-0.11501
		-0.01459	-0.00919
		0.1384	0.13835
		0.05373	0.05311
		0.08486	0.08722
		0.23483	0.23536
		-0.08663	-0.08385
		0.12697	0.13297
		-0.10759	-0.10553
		0.04831	0.05075
		-0.04094	-0.03726
		0.06314	0.06229
		0.04307	0.04698
		0.17392	0.17607
		0.32291	0.31713
		0.10092	0.10244
		0.3894	0.38556
		0.27538	0.27486
		-0.04666	-0.04822
		0.01265	0.01356
		0.4387	0.43321
		0.06704	0.06138
		-0.0111	-0.0132
		-0.1459	-0.14371
		0.21967	0.2131
		0.14541	0.14414
		0.11289	0.11101
		0.02767	0.02506
		0.27993	0.27608
		0.14878	0.14779
		0.24852	0.25067
		0.02341	0.0198
		0.07541	0.07159
		0.12571	0.12681
		-0.05809	-0.05749
		-0.17201	-0.1716
		0.11656	0.11101
		-0.12522	-0.12187
		0.02764	0.02882
		0.0143	0.01213
		0.03136	0.03615
		-0.1748	-0.17602
		0.02309	0.02055
		0.09961	0.10202
		-0.13439	-0.13458
		-0.12156	-0.11997
		0.07313	0.07153
		-0.14114	-0.13557
		0.141	0.13924
		-0.09928	-0.1001
		-0.09888	-0.10016
		0.24957	0.25101
		0.06559	0.06829
		-0.22668	-0.22747
		0.08925	0.08593
		-0.02346	-0.02116
		0.13333	0.12692
		-0.07741	-0.07429
		0.27855	0.28332
		0.30994	0.31124
		0.01151	0.0059
		-0.06975	-0.06982
		-0.34009	-0.34071
		-0.13428	-0.13245
		-0.23807	-0.23704
		-0.22965	-0.22963
		-0.14486	-0.14618
		0.12495	0.12087
		-0.35062	-0.34786
		-0.28011	-0.28106
		0.03636	0.0379
		-0.10147	-0.1015
		0.04646	0.05175
		-0.18667	-0.18872
		0.09932	0.09897
		0.08079	0.08099
		-0.48605	-0.48508
		-0.42514	-0.42122
		-0.4131	-0.41612
		-0.10699	-0.10843
		-0.15088	-0.14785
		-0.17271	-0.17558
		0.12081	0.11931
		0.15452	0.15736
		-0.05649	-0.06169
		0.00954	0.00796
		0.23805	0.2406
		0.11458	0.11162
		-0.23678	-0.23744
		-0.06895	-0.06943
		-0.18739	-0.18404
		0.03731	0.0325
		-0.00414	-0.00566
		0.31394	0.31175
		0.05168	0.05351
		0.00191	-0.00104
		-0.11769	-0.11514
		0.11522	0.11683
		0.0594	0.06223
		0.04152	0.04106
		-0.32222	-0.31968
		0.27152	0.27195
		-0.27627	-0.27503
		0.13501	0.13295
		0.03645	0.03377
		0.13053	0.13567
		-0.07065	-0.06786
		-0.41245	-0.41031
		0.13137	0.13358
		-0.02435	-0.02091
		-0.22725	-0.22685
		0.23534	0.23607
		0.01181	0.01278
		0.11835	0.1166
		0.03947	0.04053
		-0.44151	-0.44278
		-0.00972	-0.00964
		-0.09085	-0.09279
		0.03017	0.03108
		-0.04516	-0.04395
		-0.21489	-0.21672
		0.18635	0.18137
		-0.10581	-0.10815
		-0.26504	-0.26467
		0.15306	0.15519
		0.05816	0.05815
		0.19952	0.19836
		0.06666	0.0722
		-0.14312	-0.1429
		-0.04191	-0.03543
		0.16657	0.16637
		0.07348	0.07277
		0.10561	0.10837
		0.28887	0.29032
		-0.08419	-0.08031
		0.17202	0.17819
		-0.11227	-0.11002
		0.06019	0.06311
		-0.06497	-0.05968
		0.06638	0.06579
		0.0393	0.04292
		0.18968	0.19204
		0.38405	0.37832
		0.12244	0.12358
		0.46259	0.45781
		0.33255	0.33146
		-0.03456	-0.03647
		0.00482	0.00407
		0.51792	0.51168
		0.11539	0.10794
		0.00221	-0.00123
		-0.14764	-0.14563
		0.26656	0.25841
		0.18276	0.18139
		0.10678	0.10523
		0.01701	0.01325
		0.32403	0.32042
		0.17857	0.17739
		0.29616	0.29847
		0.00464	-0.000369855
		0.10625	0.10203
		0.15444	0.156
		-0.06004	-0.05903
		-0.21316	-0.21185
		0.14623	0.1396
		-0.13256	-0.12919
		0.01264	0.01399
		0.04232	0.04033
		0.00558	0.01173
		-0.19848	-0.19979
		0.01714	0.01484
		0.10865	0.11223
		-0.15654	-0.15508
		-0.139	-0.13716
		0.06612	0.06396
		-0.14601	-0.13965
		0.16386	0.16193
		-0.14452	-0.1446
		-0.1185	-0.11961
		0.30481	0.30657
		0.07386	0.0772
		-0.24989	-0.24946
		0.12356	0.11881
		-0.01037	-0.00762
		0.1686	0.16086
		-0.09027	-0.08766
		0.29374	0.30029
		0.38326	0.38586
		0.00877	0.00134
		-0.08951	-0.08971
		-0.40881	-0.40993
		-0.21869	-0.21687
		-0.28444	-0.28468
		-0.26744	-0.26629
		-0.20775	-0.20798
		0.13413	0.13096
		-0.38686	-0.38457
		-0.37932	-0.38151
		0.02321	0.02493
		-0.13847	-0.13828
		0.03596	0.04195
		-0.24596	-0.24726
		0.1258	0.12476
		0.11675	0.11511
		-0.55022	-0.54901
		-0.51402	-0.50892
		-0.48709	-0.4919
		-0.05826	-0.05836
		-0.18144	-0.17646
		-0.20713	-0.21034
		0.14358	0.14224
		0.22187	0.22563
		-0.09176	-0.09815
		0.01164	0.00999
		0.28924	0.29438
		0.08882	0.08601
		-0.26956	-0.27139
		-0.06512	-0.06526
		-0.19158	-0.18876
		0.0766	0.07095
		-0.00245	-0.00363
		0.35479	0.3515
		0.05591	0.05807
		-0.01433	-0.01631
		-0.14666	-0.14485
		0.16988	0.1728
		0.04836	0.05152
		0.05985	0.05969
		-0.37833	-0.37537
		0.29564	0.29652
		-0.34377	-0.34057
		0.17371	0.17129
		0.07097	0.06803
		0.12291	0.1291
		-0.06857	-0.06728
		-0.50762	-0.50509
		0.1615	0.16396
		-0.01436	-0.01094
		-0.19907	-0.19839
		0.21892	0.22045
		0.01273	0.01397
		0.15835	0.15538
		0.05642	0.05547
		-0.53761	-0.53902
		-0.01617	-0.01447
		-0.12089	-0.12272
		0.03105	0.03129
		-0.0982	-0.09714
		-0.28074	-0.28274
		0.22287	0.21713
		-0.09247	-0.0968
		-0.32234	-0.32357
		0.17299	0.17438
		0.09181	0.09239
		0.23015	0.22761
		0.12244	0.12836
		-0.1661	-0.16607
		-0.05057	-0.04419
		0.18794	0.18665
		0.09188	0.09115
		0.11727	0.1209
		0.3295	0.33126
		-0.10398	-0.09845
		0.21696	0.22319
		-0.11838	-0.1156
		0.07391	0.07662
		-0.08207	-0.07602
		0.07581	0.07467
		0.0255	0.02997
		0.19715	0.20001
		0.44082	0.43445
		0.13469	0.13625
		0.51649	0.51139
		0.38842	0.38658
		-0.02572	-0.02774
		-0.00543	-0.00618
		0.58938	0.58241
		0.15978	0.15069
		0.0154	0.01099
		-0.15393	-0.15197
		0.32517	0.31459
		0.22714	0.22374
		0.0948	0.09273
		0.00645	0.00272
		0.35485	0.35127
		0.17388	0.17236
		0.35262	0.3556
		-0.02322	-0.0289
		0.13741	0.13343
		0.19656	0.19952
		-0.05809	-0.0565
		-0.25609	-0.25364
		0.17215	0.16542
		-0.12997	-0.12615
		-0.00546	-0.00435
		0.06186	0.06083
		-0.04588	-0.03868
		-0.22205	-0.22366
		0.000845	-0.00154
		0.1073	0.11154
		-0.17948	-0.17733
		-0.1633	-0.16116
		0.08472	0.08137
		-0.16175	-0.15453
		0.18874	0.18779
		-0.17466	-0.17506
		-0.14227	-0.14351
		0.34015	0.34305
		0.06742	0.07193
		-0.25688	-0.25618
		0.14923	0.14426
		0.000171	0.0033
		0.20088	0.192
		-0.1136	-0.11112
		0.32426	0.33185
		0.45072	0.45359
		-0.00703	-0.01507
		-0.08471	-0.08437
		-0.49193	-0.49233
		-0.29652	-0.29577
		-0.31001	-0.31007
		-0.30188	-0.30054
		-0.26461	-0.26585
		0.13894	0.13567
		-0.41519	-0.41114
		-0.45114	-0.45553
		0.03226	0.0331
		-0.17981	-0.17946
		0.01809	0.02428
		-0.31593	-0.31671
		0.14994	0.14895
		0.12565	0.12549
		-0.61088	-0.60928
		-0.54383	-0.54048
		-0.56266	-0.56789
		-0.01094	-0.00978
		-0.20779	-0.20226
		-0.24321	-0.24587
		0.17893	0.17732
		0.28163	0.28694
		-0.12643	-0.13407
		0.000655	-0.00109
		0.32581	0.33281
		0.07654	0.07196
		-0.29137	-0.29304
		-0.05681	-0.05605
		-0.16569	-0.16405
		0.12105	0.11555
		0.01726	0.01581
		0.40541	0.40104
		0.03135	0.03448
		-0.01073	-0.01374
		-0.19627	-0.19381
		0.19429	0.19929
		0.01599	0.01989
		0.09187	0.09202
		-0.41932	-0.41646
		0.31039	0.31207
		-0.39483	-0.3922
		0.21128	0.2088
		0.12131	0.11758
		0.11423	0.12118
		-0.06781	-0.06686
		-0.58709	-0.58496
		0.2095	0.21067
		-0.0117	-0.00712
		-0.18706	-0.18519
		0.20527	0.20504
		0.01695	0.01786
		0.18368	0.18139
		0.08022	0.07869
		-0.61213	-0.6143
		-0.01226	-0.01131
		-0.16192	-0.16391
		0.05047	0.04942
		-0.14209	-0.14121
		-0.3478	-0.34883
		0.264	0.25748
		-0.10469	-0.10811
		-0.36953	-0.37186
		0.19322	0.1944
		0.10205	0.10386
		0.26377	0.26066
		0.16655	0.17321
		-0.1756	-0.17572
		-0.07267	-0.06553
		0.20513	0.20288
		0.10863	0.10831
		0.1255	0.12815
		0.34756	0.35054
		-0.1283	-0.12201
		0.26164	0.26791
		-0.10694	-0.10411
		0.08147	0.08431
		-0.09332	-0.08738
		0.09855	0.09782
		0.02207	0.02631
		0.19018	0.19313
		0.45349	0.44689
		0.13354	0.13516
		0.55043	0.5444
		0.42535	0.42294
		-0.03823	-0.03955
		-0.00554	-0.00668
		0.66556	0.65768
		0.18116	0.17185
		0.04784	0.0419
		-0.15998	-0.15918
		0.38491	0.37318
		0.26688	0.26327
		0.09631	0.09328
		-0.02863	-0.03241
		0.38748	0.3825
		0.16715	0.165
		0.3963	0.39973
		-0.04194	-0.04848
		0.16156	0.15693
		0.2494	0.2537
		-0.03648	-0.03515
		-0.28734	-0.28424
		0.20008	0.19354
		-0.13337	-0.12881
		-0.03354	-0.03243
		0.05696	0.05761
		-0.07396	-0.06676
		-0.24237	-0.24455
		-0.01438	-0.01705
		0.08774	0.0928
		-0.19158	-0.18803
		-0.19482	-0.19219
		0.10993	0.10674
		-0.16591	-0.15813
		0.21091	0.21051
		-0.19565	-0.19622
		-0.12507	-0.12683
		0.35997	0.36418
		0.06238	0.06715
		-0.26628	-0.26605
		0.17343	0.16845
		0.00609	0.00962
		0.23391	0.22315
		-0.12254	-0.12011
		0.35759	0.36588
		0.51355	0.51741
		-0.01138	-0.02061
		-0.08691	-0.0844
		-0.52176	-0.52426
		-0.34488	-0.34455
		-0.31897	-0.31785
		-0.30615	-0.30511
		-0.2879	-0.28967
		0.1372	0.13318
		-0.43301	-0.42759
		-0.47569	-0.48186
		0.0343	0.03593
		-0.2142	-0.21335
		-0.02714	-0.02064
		-0.37038	-0.37184
		0.13534	0.13528
		0.13016	0.13059
		-0.65616	-0.65395
		-0.56375	-0.55954
		-0.59765	-0.60472
		0.02649	0.02809
		-0.23067	-0.22465
		-0.28109	-0.28419
		0.20427	0.20264
		0.32846	0.33415
		-0.17136	-0.17879
		-0.03072	-0.03233
		0.35319	0.36067
		0.07639	0.07068
		-0.30712	-0.30816
		-0.04512	-0.04386
		-0.13747	-0.1341
		0.20578	0.1999
		0.02365	0.02304
		0.4417	0.43749
		0.01285	0.01614
		-0.01072	-0.01463
		-0.22625	-0.22524
		0.1878	0.19422
		-0.03298	-0.02942
		0.11369	0.11425
		-0.46178	-0.45867
		0.35334	0.3537
		-0.44699	-0.44386
		0.27139	0.268
		0.14947	0.14615
		0.112	0.11878
		-0.09029	-0.08732
		-0.64446	-0.6429
		0.2314	0.23313
		0.00454	0.00981
		-0.20786	-0.20583
		0.18124	0.18035
		0.000888	0.00182
		0.21257	0.21013
		0.06453	0.06273
		-0.66536	-0.6678
		-0.01549	-0.01503
		-0.18888	-0.19155
		0.07485	0.07353
		-0.19428	-0.19289
		-0.41296	-0.41449
		0.27546	0.26791
		-0.09914	-0.1025
		-0.43028	-0.43273
		0.19016	0.19153
		0.13435	0.13598
		0.29296	0.28942
		0.19073	0.19819
		-0.18973	-0.18877
		-0.09472	-0.0872
		0.22075	0.21766
		0.11962	0.1204
		0.13753	0.139
		0.33023	0.33351
		-0.1471	-0.14116
		0.28887	0.29452
		-0.10497	-0.10206
		0.0719	0.07508
		-0.0985	-0.09362
		0.11263	0.11211
		0.01642	0.02034
		0.18856	0.19151
		0.44735	0.44122
		0.13209	0.13356
		0.56558	0.55841
		0.46287	0.45948
		-0.04865	-0.04994
		-0.01257	-0.01346
		0.70811	0.6998
		0.17658	0.16682
		0.1068	0.09915
		-0.15211	-0.1528
		0.44254	0.43066
		0.31382	0.30995
		0.09487	0.09216
		-0.05764	-0.06152
		0.40714	0.4024
		0.15926	0.1581
		0.42789	0.43191
		-0.07223	-0.0793
		0.16581	0.16017
		0.31616	0.32133
		-0.01515	-0.01279
		-0.31761	-0.31291
		0.21532	0.20918
		-0.14544	-0.14051
		-0.0535	-0.0522
		0.09492	0.09546
		-0.12444	-0.11446
		-0.2526	-0.25459
		-0.02759	-0.02925
		0.06213	0.06852
		-0.20662	-0.2015
		-0.20119	-0.19929
		0.14259	0.13863
		-0.15905	-0.15169
		0.22397	0.22396
		-0.216	-0.21624
		-0.11446	-0.1162
		0.35266	0.35771
		0.06931	0.07347
		-0.28015	-0.27792
		0.20843	0.20254
		0.02471	0.02784
		0.25818	0.24425
		-0.11411	-0.11338
		0.37066	0.38049
		0.55499	0.55987
		-0.0108	-0.02177
		-0.08996	-0.08671
		-0.55095	-0.55282
		-0.37358	-0.37371
		-0.32683	-0.32457
		-0.31439	-0.31222
		-0.31146	-0.31217
		0.11962	0.11601
		-0.42134	-0.41581
		-0.46115	-0.46886
		0.03998	0.04148
		-0.24316	-0.2413
		-0.07258	-0.06689
		-0.45055	-0.45052
		0.11785	0.11734
		0.14137	0.14119
		-0.68328	-0.68082
		-0.59086	-0.58579
		-0.61463	-0.62197
		0.07345	0.07516
		-0.21441	-0.20902
		-0.3304	-0.33385
		0.22209	0.22099
		0.37391	0.37957
		-0.2067	-0.2137
		-0.02705	-0.03008
		0.33095	0.34015
		0.04791	0.04249
		-0.32649	-0.32707
		-0.01231	-0.01048
		-0.11939	-0.11588
		0.26149	0.25637
		0.03232	0.0321
		0.46817	0.46409
		-0.00389	-0.000700171
		-0.0185	-0.02206
		-0.24539	-0.24587
		0.16567	0.1731
		-0.07105	-0.06793
		0.14652	0.14649
		-0.49606	-0.49351
		0.37575	0.37677
		-0.50223	-0.49786
		0.27581	0.27407
		0.19631	0.19272
		0.08212	0.08976
		-0.08731	-0.08508
		-0.67791	-0.67582
		0.24497	0.2462
		-0.000952	0.00503
		-0.22736	-0.22576
		0.15289	0.15238
		0.0026	0.00293
		0.23834	0.2349
		0.05781	0.05394
		-0.67623	-0.67892
		-0.04271	-0.04168
		-0.18034	-0.18372
		0.09683	0.09557
		-0.22975	-0.22818
		-0.447	-0.44947
		0.31627	0.30657
		-0.09448	-0.0981
		-0.46635	-0.4714
		0.19049	0.19171
		0.17571	0.17696
		0.34179	0.33732
		0.20987	0.2169
		-0.19046	-0.1897
		-0.0986	-0.09248
		0.22397	0.22142
		0.14089	0.14223
		0.12775	0.12912
		0.29995	0.30362
		-0.17434	-0.16723
		0.29007	0.29666
		-0.11037	-0.1064
		0.04924	0.05111
		-0.11229	-0.10793
		0.10435	0.10442
		0.000421	0.00462
		0.17768	0.18076
		0.46808	0.46069
		0.14382	0.14529
		0.57996	0.57114
		0.4796	0.4772
		-0.04595	-0.04815
		-0.0022	-0.00292
		0.73695	0.72916
		0.16377	0.15368
		0.18006	0.17129
		-0.13691	-0.13825
		0.48449	0.47091
		0.33145	0.32775
		0.10438	0.10154
		-0.06844	-0.07278
		0.44104	0.43522
		0.15985	0.15915
		0.47368	0.47723
		-0.08815	-0.09627
		0.16197	0.15564
		0.37415	0.3807
		-0.01615	-0.01292
		-0.33182	-0.32681
		0.24425	0.23715
		-0.13419	-0.13015
		-0.07961	-0.07894
		0.15798	0.15896
		-0.16236	-0.15196
		-0.25053	-0.2524
		-0.05052	-0.0514
		0.03459	0.04084
		-0.1887	-0.18309
		-0.2126	-0.21014
		0.19098	0.18671
		-0.15748	-0.15025
		0.21537	0.21596
		-0.2381	-0.23826
		-0.09672	-0.09768
		0.34235	0.34654
		0.06208	0.06693
		-0.27416	-0.27175
		0.23843	0.23228
		0.04445	0.04797
		0.29004	0.27443
		-0.11524	-0.11404
		0.36659	0.37766
		0.57533	0.58078
		-0.01193	-0.02408
		-0.08766	-0.08402
		-0.60073	-0.60168
		-0.41947	-0.41814
		-0.3357	-0.33276
		-0.31135	-0.30831
		-0.34205	-0.3415
		0.08604	0.08279
		-0.38612	-0.38069
		-0.41816	-0.42638
		0.05211	0.05337
		-0.26951	-0.26635
		-0.0983	-0.09249
		-0.47651	-0.4771
		0.08517	0.08467
		0.15874	0.15877
		-0.72064	-0.71706
		-0.60528	-0.60051
		-0.64591	-0.65293
		0.11746	0.11915
		-0.2183	-0.21133
		-0.37291	-0.37648
		0.26472	0.26275
		0.38145	0.38761
		-0.26349	-0.2702
		-0.04986	-0.05259
		0.31386	0.32245
		-0.00135	-0.00738
		-0.33972	-0.34136
		0.02753	0.02983
		-0.08214	-0.07971
		0.30169	0.2965
		0.00883	0.00967
		0.47315	0.46908
		-0.03819	-0.03371
		-0.01544	-0.01944
		-0.22774	-0.22911
		0.15707	0.16432
		-0.11439	-0.11196
		0.18707	0.18634
		-0.50534	-0.50425
		0.3663	0.36863
		-0.54816	-0.54444
		0.26855	0.2665
		0.22105	0.21857
		0.03486	0.04327
		-0.06788	-0.06629
		-0.68938	-0.68747
		0.2333	0.23383
		0.00195	0.00777
		-0.27706	-0.27542
		0.11492	0.11447
		0.00232	0.0024
		0.25775	0.25293
		0.05014	0.04496
		-0.68247	-0.68449
		-0.05535	-0.05518
		-0.16973	-0.17237
		0.11186	0.11139
		-0.26413	-0.26244
		-0.49126	-0.49266
		0.36405	0.35343
		-0.08013	-0.08405
		-0.47018	-0.47669
		0.21952	0.21978
		0.21662	0.21873
		0.34639	0.34242
		0.2178	0.22404
		-0.19942	-0.19795
		-0.10785	-0.1017
		0.20356	0.2011
		0.14798	0.15032
		0.13893	0.13899
		0.26301	0.2687
		-0.21619	-0.20826
		0.28822	0.29436
		-0.10014	-0.09561
		0.03311	0.0344
		-0.13893	-0.13509
		0.09908	0.09928
		0.00486	0.00887
		0.15822	0.16299
		0.46907	0.46203
		0.15836	0.15975
		0.59241	0.58257
		0.47507	0.47225
		-0.04137	-0.04319
		0.01798	0.01659
		0.76535	0.75804
		0.15091	0.14019
		0.24302	0.23388
		-0.1414	-0.14349
		0.52637	0.51155
		0.3677	0.36304
		0.12642	0.12383
		-0.0798	-0.08396
		0.46205	0.45586
		0.15041	0.14899
		0.51844	0.52342
		-0.09875	-0.10632
		0.15179	0.14618
		0.41937	0.42659
		-0.02598	-0.02245
		-0.35787	-0.35093
		0.25628	0.24947
		-0.12791	-0.12364
		-0.09417	-0.09378
		0.21123	0.21441
		-0.19502	-0.18388
		-0.25636	-0.25702
		-0.05956	-0.0588
		0.01009	0.01703
		-0.1795	-0.17323
		-0.2104	-0.20774
		0.23148	0.22727
		-0.15516	-0.14839
		0.2119	0.2115
		-0.25789	-0.25716
		-0.07343	-0.07443
		0.32461	0.32966
		0.06044	0.06439
		-0.25655	-0.25401
		0.26333	0.25621
		0.06866	0.07188
		0.33181	0.31297
		-0.09691	-0.09686
		0.34969	0.36055
		0.59403	0.59902
		-0.02258	-0.03465
		-0.03204	-0.02852
		-0.59388	-0.59651
		-0.46538	-0.46461
		-0.3434	-0.33994
		-0.27827	-0.27634
		-0.35967	-0.35968
		0.05403	0.0502
		-0.36863	-0.36194
		-0.39015	-0.39716
		0.06353	0.0654
		-0.27256	-0.26953
		-0.13697	-0.13053
		-0.52243	-0.52056
		0.03467	0.03485
		0.16888	0.17008
		-0.76542	-0.76031
		-0.60807	-0.60362
		-0.68875	-0.69646
		0.16936	0.17131
		-0.22974	-0.22161
		-0.37106	-0.37639
		0.3023	0.30051
		0.38722	0.39187
		-0.31427	-0.32003
		-0.05835	-0.06196
		0.3002	0.3085
		-0.02265	-0.03006
		-0.34367	-0.34654
		0.04566	0.05017
		-0.0589	-0.05715
		0.32705	0.3223
		0.01835	0.01733
		0.48975	0.48464
		-0.07125	-0.06664
		-0.03996	-0.04251
		-0.20213	-0.20357
		0.12592	0.13426
		-0.15625	-0.15415
		0.23014	0.22975
		-0.50004	-0.49943
		0.34918	0.35125
		-0.61709	-0.61168
		0.23847	0.23635
		0.22891	0.22704
		0.00431	0.0115
		-0.08252	-0.07867
		-0.69698	-0.69466
		0.21686	0.21662
		-0.03986	-0.0327
		-0.29589	-0.29567
		0.10677	0.10494
		0.00682	0.00707
		0.26268	0.25779
		0.06214	0.05626
		-0.67044	-0.67182
		-0.07345	-0.07476
		-0.15769	-0.15983
		0.17328	0.1701
		-0.29076	-0.28962
		-0.53957	-0.53959
		0.39086	0.38124
		-0.01538	-0.02075
		-0.47008	-0.47701
		0.2454	0.24548
		0.22038	0.22365
		0.34066	0.33721
		0.20034	0.20586
		-0.20825	-0.20633
		-0.11308	-0.10683
		0.1938	0.19019
		0.14661	0.14991
		0.16364	0.16342
		0.22982	0.236
		-0.24225	-0.23448
		0.28501	0.29079
		-0.09125	-0.08532
		0.0138	0.01424
		-0.14604	-0.1435
		0.10489	0.10623
		0.00469	0.00871
		0.13922	0.14417
		0.45344	0.4477
		0.15156	0.15402
		0.60438	0.5937
		0.47498	0.47179
		-0.0254	-0.02751
		0.03458	0.03406
		0.79787	0.78939
		0.11549	0.10461
		0.29602	0.2873
		-0.1404	-0.14324
		0.53833	0.52327
		0.40995	0.40542
		0.14075	0.14014
		-0.09448	-0.09935
		0.46788	0.46097
		0.15571	0.15402
		0.53898	0.5436
		-0.09805	-0.10626
		0.14935	0.14377
		0.42246	0.43102
		-0.03534	-0.03131
		-0.37281	-0.36567
		0.2556	0.24903
		-0.12342	-0.11965
		-0.10302	-0.10221
		0.27659	0.28003
		-0.21217	-0.20059
		-0.2371	-0.2372
		-0.08005	-0.07994
		-0.01297	-0.00655
		-0.16343	-0.1568
		-0.1954	-0.19273
		0.25022	0.24657
		-0.13768	-0.13104
		0.18947	0.18978
		-0.27681	-0.27701
		-0.03607	-0.0371
		0.30728	0.31206
		0.07238	0.07556
		-0.24542	-0.2421
		0.2647	0.25702
		0.07198	0.07441
		0.37135	0.3508
		-0.10343	-0.10228
		0.3368	0.34615
		0.60613	0.61152
		-0.0341	-0.0463
		0.01892	0.02379
		-0.58222	-0.58422
		-0.47634	-0.47669
		-0.36031	-0.35613
		-0.24591	-0.24301
		-0.3747	-0.37445
		0.01657	0.01271
		-0.3616	-0.35446
		-0.35349	-0.36145
		0.06577	0.06785
		-0.28003	-0.27574
		-0.15964	-0.15367
		-0.56095	-0.55796
		-0.00275	-0.00318
		0.16997	0.172
		-0.79061	-0.78486
		-0.62204	-0.6166
		-0.70702	-0.71639
		0.23126	0.23316
		-0.23912	-0.23185
		-0.34269	-0.34636
		0.32578	0.32451
		0.38269	0.38632
		-0.34708	-0.35319
		-0.03671	-0.04163
		0.27606	0.28579
		-0.07358	-0.08012
		-0.33862	-0.34147
		0.04017	0.04501
		-0.03227	-0.03132
		0.34744	0.34289
		0.03986	0.03807
		0.48479	0.47957
		-0.07069	-0.06708
		-0.07909	-0.08115
		-0.17852	-0.17898
		0.10853	0.11631
		-0.20557	-0.20391
		0.27291	0.27249
		-0.50023	-0.49957
		0.33941	0.34057
		-0.66904	-0.66343
		0.23603	0.23281
		0.22141	0.21942
		-0.02253	-0.01626
		-0.07903	-0.07581
		-0.67912	-0.67785
		0.17879	0.17829
		-0.07808	-0.07084
		-0.29977	-0.30051
		0.10189	0.10027
		0.03385	0.03334
		0.25419	0.24907
		0.05386	0.04873
		-0.64119	-0.64239
		-0.1187	-0.11907
		-0.14801	-0.15028
		0.2393	0.23676
		-0.30467	-0.30489
		-0.57674	-0.57773
		0.43255	0.42256
		0.0162	0.01244
		-0.49262	-0.49988
		0.27498	0.27543
		0.21852	0.22108
		0.33623	0.33282
		0.1841	0.18898
		-0.19783	-0.19743
		-0.12473	-0.11827
		0.18616	0.18227
		0.14147	0.14588
		0.17911	0.17906
		0.19156	0.1988
		-0.29551	-0.28669
		0.28599	0.2913
		-0.05039	-0.0437
		-0.0072	-0.00681
		-0.17454	-0.17111
		0.1259	0.12732
		0.01489	0.01898
		0.12351	0.12836
		0.43164	0.42577
		0.1473	0.15011
		0.59758	0.58675
		0.45925	0.45721
		-0.00362	-0.00641
		0.04502	0.04421
		0.795	0.78746
		0.0717	0.06037
		0.34066	0.33091
		-0.14067	-0.14446
		0.54495	0.52897
		0.43654	0.43163
		0.1452	0.14499
		-0.0977	-0.104
		0.47535	0.46742
		0.13031	0.12819
		0.56933	0.57343
		-0.09887	-0.10675
		0.12696	0.12263
		0.43215	0.44188
		-0.02298	-0.01933
		-0.3868	-0.37938
		0.2358	0.23025
		-0.14166	-0.13757
		-0.11574	-0.11479
		0.30499	0.3103
		-0.23373	-0.22203
		-0.22338	-0.22277
		-0.10829	-0.10819
		-0.06085	-0.0533
		-0.16346	-0.15672
		-0.18733	-0.18355
		0.24784	0.24457
		-0.11323	-0.10658
		0.17289	0.17302
		-0.28638	-0.28835
		-0.03614	-0.03674
		0.3013	0.30607
		0.08792	0.09029
		-0.24766	-0.24398
		0.249	0.24115
		0.05707	0.05969
		0.41864	0.39678
		-0.10698	-0.10589
		0.321	0.32999
		0.62935	0.63403
		-0.05443	-0.06807
		0.05354	0.05946
		-0.55799	-0.55998
		-0.48146	-0.48295
		-0.41702	-0.41064
		-0.19543	-0.19148
		-0.3785	-0.37864
		-0.02527	-0.02955
		-0.31988	-0.31449
		-0.30699	-0.3162
		0.09032	0.09143
		-0.31305	-0.30751
		-0.19883	-0.19301
		-0.6023	-0.59968
		-0.02056	-0.02205
		0.15184	0.1532
		-0.83207	-0.82447
		-0.617	-0.61212
		-0.7315	-0.74106
		0.29118	0.29434
		-0.2194	-0.21214
		-0.33499	-0.33567
		0.3202	0.31957
		0.37147	0.37415
		-0.35855	-0.36532
		-0.00684	-0.01189
		0.25007	0.26011
		-0.08803	-0.09603
		-0.31033	-0.31377
		0.07675	0.07985
		0.00565	0.00563
		0.36733	0.36384
		0.08226	0.08014
		0.4888	0.48346
		-0.065	-0.06021
		-0.11375	-0.11571
		-0.15391	-0.15444
		0.08097	0.08873
		-0.24258	-0.24178
		0.30958	0.30989
		-0.50262	-0.50112
		0.3508	0.35112
		-0.71175	-0.70639
		0.25724	0.25332
		0.1913	0.19082
		-0.08629	-0.07924
		-0.063	-0.06013
		-0.65991	-0.65814
		0.16343	0.16177
		-0.08496	-0.07908
		-0.30314	-0.30338
		0.07924	0.07853
		0.08391	0.08163
		0.25352	0.24688
		0.06722	0.06118
		-0.61378	-0.61372
		-0.15609	-0.15733
		-0.12135	-0.12392
		0.33638	0.33426
		-0.28586	-0.28741
		-0.62805	-0.62956
		0.47716	0.46717
		0.05488	0.05251
		-0.50725	-0.5167
		0.28785	0.28824
		0.21454	0.21672
		0.33022	0.3274
		0.16441	0.1691
		-0.18829	-0.18792
		-0.13802	-0.13227
		0.17246	0.16838
		0.10416	0.1103
		0.16476	0.16441
		0.13542	0.14427
		-0.33194	-0.32259
		0.27856	0.28261
		-0.00812	-0.000566222
		-0.02131	-0.02243
		-0.2213	-0.2186
		0.13258	0.13512
		0.02018	0.02445
		0.1011	0.10621
		0.41042	0.40436
		0.15418	0.15633
		0.59583	0.58254
		0.43629	0.43323
		0.02068	0.0196
		0.05531	0.05327
		0.76248	0.75587
		0.0101	-0.00104
		0.39993	0.389
		-0.11181	-0.11745
		0.53521	0.5194
		0.45437	0.44954
		0.1362	0.13697
		-0.09382	-0.10157
		0.47205	0.46458
		0.10632	0.10335
		0.58988	0.59344
		-0.08711	-0.09482
		0.08685	0.08228
		0.4268	0.43659
		0.0013	0.00703
		-0.39998	-0.39068
		0.22284	0.21657
		-0.15733	-0.1535
		-0.11975	-0.11959
		0.36524	0.37074
		-0.26782	-0.25508
		-0.19569	-0.19428
		-0.12827	-0.12768
		-0.09685	-0.08964
		-0.17772	-0.16911
		-0.16904	-0.16529
		0.24733	0.24316
		-0.08449	-0.07931
		0.14051	0.14258
		-0.28542	-0.28719
		-0.05568	-0.05739
		0.29394	0.29933
		0.1117	0.11367
		-0.24102	-0.23784
		0.24109	0.23329
		0.06295	0.06444
		0.43648	0.41398
		-0.09579	-0.09624
		0.3168	0.3262
		0.63972	0.6447
		-0.0902	-0.10461
		0.09576	0.10158
		-0.54294	-0.54403
		-0.4923	-0.49368
		-0.47054	-0.46465
		-0.1388	-0.13427
		-0.38542	-0.38551
		-0.04369	-0.04946
		-0.24624	-0.24098
		-0.22943	-0.24
		0.09791	0.10069
		-0.34227	-0.33639
		-0.24995	-0.24395
		-0.62675	-0.62355
		-0.0158	-0.01737
		0.14051	0.1415
		-0.85525	-0.84704
		-0.59574	-0.59198
		-0.72965	-0.74076
		0.33435	0.33885
		-0.18679	-0.18
		-0.31372	-0.31488
		0.29614	0.2953
		0.33965	0.34155
		-0.35851	-0.3653
		0.0266	0.02182
		0.19061	0.20188
		-0.15992	-0.16593
		-0.25448	-0.25948
		0.11599	0.1204
		0.0474	0.04648
		0.36179	0.35947
		0.12682	0.12476
		0.47816	0.4736
		-0.04935	-0.04431
		-0.15103	-0.15229
		-0.10452	-0.10495
		0.05491	0.06264
		-0.28507	-0.2842
		0.35923	0.35844
		-0.52752	-0.52644
		0.36311	0.36317
		-0.73191	-0.72628
		0.24398	0.24209
		0.17427	0.17422
		-0.16405	-0.15829
		-0.08625	-0.0812
		-0.63186	-0.63053
		0.16376	0.1617
		-0.10373	-0.09679
		-0.31076	-0.3108
		0.04876	0.04796
		0.12406	0.12209
		0.24649	0.24032
		0.11496	0.10675
		-0.55712	-0.55737
		-0.17089	-0.17309
		-0.09104	-0.09307
		0.40641	0.40505
		-0.27228	-0.27274
		-0.64454	-0.6474
		0.4946	0.48543
		0.10961	0.10691
		-0.50564	-0.51633
		0.30333	0.30254
		0.2041	0.2065
		0.06958	0.06981
		-0.05457	-0.05482
		-0.01676	-0.0165
		-0.126	-0.12437
		-0.0404	-0.04106
		-0.07505	-0.07719
		0.04529	0.04722
		0.02699	0.0295
		-0.00937	-0.00787
		0.16907	0.16963
		-0.07477	-0.07616
		0.09787	0.09799
		0.07753	0.07905
		-0.01191	-0.01059
		-0.0502	-0.04867
		0.02074	0.01943
		-0.14019	-0.14073
		-0.00919	-0.00817
		-0.07989	-0.07852
		-0.15497	-0.15389
		0.02821	0.02637
		0.06494	0.0647
		0.21788	0.2142
		0.03629	0.03554
		-0.02902	-0.02779
		-0.00235	-0.00138
		0.03985	0.04026
		-0.11848	-0.11919
		0.08367	0.08033
		0.05073	0.04912
		-0.15852	-0.16322
		0.08507	0.08497
		-0.04518	-0.04596
		0.11728	0.11966
		0.0668	0.06641
		-0.02649	-0.02561
		-0.06349	-0.065
		0.00384	0.00315
		-0.0042	-0.00408
		0.0458	0.04484
		0.0465	0.04577
		-0.0174	-0.01886
		0.0614	0.06142
		-0.04976	-0.05146
		0.03252	0.03254
		0.00817	0.0081
		-0.113	-0.1122
		-0.1396	-0.13927
		0.01552	0.01598
		-0.10217	-0.10351
		0.08791	0.09111
		0.05197	0.05259
		0.10952	0.11071
		-0.01612	-0.01415
		-0.01029	-0.01027
		0.02346	0.02519
		0.0029	0.00253
		4e-05	-0.00147
		-0.05514	-0.05758
		-0.02198	-0.02006
		0.00665	0.00617
		-0.14575	-0.14459
		0.10804	0.10814
		-0.10587	-0.10527
		-0.05581	-0.05616
		0.08288	0.07999
		0.13504	0.1337
		0.08115	0.07974
		-0.09663	-0.09486
		0.01778	0.01644
		-0.07281	-0.07273
		-0.09919	-0.09885
		0.05653	0.0563
		-0.05387	-0.05588
		-0.0108	-0.01335
		-0.03466	-0.03579
		-0.07674	-0.0759
		-0.04606	-0.04569
[truncated: 716,857+ more rows]

## Sheet: Figure 2f
Figure 2f
		DFT	NNP
		-6.01701	-6.01727
		-6.01709	-6.01734
		-6.01737	-6.01761
		-6.01767	-6.0179
		-6.01792	-6.01814
		-6.01799	-6.0182
		-6.01806	-6.01827
		-6.01829	-6.01849
		-6.01822	-6.01842
		-6.01817	-6.01837
		-6.01824	-6.01845
		-6.01807	-6.01828
		-6.01786	-6.01807
		-6.01762	-6.01783
		-6.01746	-6.01766
		-6.01712	-6.01733
		-6.01662	-6.01684
		-6.01623	-6.01646
		-6.01588	-6.01612
		-6.01536	-6.01561
		-6.01487	-6.01513
		-6.01452	-6.01479
		-6.01424	-6.01453
		-6.01418	-6.01447
		-6.01416	-6.01445
		-6.01406	-6.01437
		-6.01427	-6.01458
		-6.01451	-6.01483
		-6.01502	-6.01535
		-6.01557	-6.01591
		-6.01616	-6.01649
		-6.01671	-6.01704
		-6.01741	-6.01773
		-6.01801	-6.01832
		-6.01873	-6.01904
		-6.0195	-6.0198
		-6.02011	-6.02041
		-6.02053	-6.02083
		-6.02084	-6.02113
		-6.02115	-6.02145
		-6.02133	-6.02165
		-6.02134	-6.02167
		-6.02114	-6.02148
		-6.02061	-6.02096
		-6.01997	-6.02032
		-6.01912	-6.01947
		-6.01827	-6.01861
		-6.01736	-6.01769
		-6.01672	-6.01705
		-6.01618	-6.0165
		-6.01563	-6.01594
		-6.01507	-6.01538
		-6.01465	-6.01495
		-6.01441	-6.0147
		-6.0141	-6.01437
		-6.01398	-6.01423
		-6.01369	-6.01392
		-6.01343	-6.01364
		-6.01316	-6.01336
		-6.01295	-6.01313
		-6.01298	-6.01315
		-6.01313	-6.01329
		-6.01349	-6.01363
		-6.01377	-6.0139
		-6.014	-6.01413
		-6.01422	-6.01434
		-6.01436	-6.01449
		-6.01444	-6.01457
		-6.01467	-6.0148
		-6.01486	-6.01499
		-6.01511	-6.01525
		-6.01533	-6.01547
		-6.01547	-6.0156
		-6.01557	-6.0157
		-6.01598	-6.01611
		-6.01647	-6.0166
		-6.01717	-6.01731
		-6.01793	-6.01808
		-6.0186	-6.01875
		-6.01923	-6.01939
		-6.01971	-6.01988
		-6.01992	-6.02009
		-6.02011	-6.02028
		-6.02026	-6.02044
		-6.02018	-6.02036
		-6.01995	-6.02015
		-6.01957	-6.01977
		-6.01935	-6.01956
		-6.0191	-6.01932
		-6.01869	-6.01892
		-6.01833	-6.01856
		-6.01777	-6.01801
		-6.01721	-6.01746
		-6.01646	-6.0167
		-6.01574	-6.01597
		-6.01509	-6.01531
		-6.01426	-6.01446
		-6.01368	-6.01387
		-6.01312	-6.0133
		-6.01266	-6.01283
		-6.01248	-6.01265
		-6.01242	-6.01259
		-6.01255	-6.01273
		-6.01278	-6.01295
		-6.01281	-6.01298
		-6.01289	-6.01306
		-6.0129	-6.01306
		-6.01288	-6.01304
		-6.013	-6.01315
		-6.01307	-6.01322
		-6.01325	-6.01341
		-6.01361	-6.01378
		-6.01371	-6.0139
		-6.01371	-6.01391
		-6.01356	-6.01377
		-6.01336	-6.01357
		-6.01336	-6.01357
		-6.01325	-6.01346
		-6.01328	-6.0135
		-6.01327	-6.01349
		-6.01359	-6.01379
		-6.01368	-6.01386
		-6.01361	-6.01379
		-6.01398	-6.01416
		-6.01445	-6.01462
		-6.01492	-6.01509
		-6.01534	-6.0155
		-6.01551	-6.01568
		-6.01564	-6.0158
		-6.01544	-6.01559
		-6.01533	-6.01547
		-6.01504	-6.01517
		-6.01466	-6.01479
		-6.01452	-6.01465
		-6.0143	-6.01443
		-6.01388	-6.01402
		-6.01338	-6.01352
		-6.01292	-6.01306
		-6.01248	-6.01262
		-6.01212	-6.01226
		-6.0117	-6.01185
		-6.01135	-6.01151
		-6.0112	-6.01136
		-6.01124	-6.0114
		-6.01127	-6.01144
		-6.01135	-6.01154
		-6.01138	-6.01159
		-6.01152	-6.01173
		-6.0118	-6.01202
		-6.01201	-6.01222
		-6.01195	-6.01216
		-6.01183	-6.01203
		-6.01146	-6.01166
		-6.01108	-6.01127
		-6.01079	-6.01096
		-6.01027	-6.01042
		-6.00966	-6.0098
		-6.00922	-6.00934
		-6.00876	-6.00886
		-6.0084	-6.00849
		-6.00813	-6.0082
		-6.00804	-6.0081
		-6.00802	-6.00806
		-6.00816	-6.00819
		-6.00829	-6.00832
		-6.00854	-6.00858
		-6.00904	-6.00908
		-6.00947	-6.00952
		-6.01015	-6.0102
		-6.01072	-6.01078
		-6.01148	-6.01155
		-6.01216	-6.01224
		-6.01284	-6.01294
		-6.0137	-6.01381
		-6.01417	-6.0143
		-6.0148	-6.01494
		-6.01522	-6.01538
		-6.01564	-6.01581
		-6.01598	-6.01615
		-6.01602	-6.0162
		-6.01589	-6.01607
		-6.01558	-6.01577
		-6.01532	-6.01552
		-6.01525	-6.01544
		-6.01512	-6.0153
		-6.01485	-6.01503
		-6.01473	-6.01491
		-6.01464	-6.01482
		-6.01457	-6.01475
		-6.0144	-6.01458
		-6.01447	-6.01466
		-6.01462	-6.01481
		-6.01465	-6.01484
		-6.01507	-6.01526
		-6.01536	-6.01554
		-6.01568	-6.01585
		-6.01587	-6.01604
		-6.01615	-6.01631
		-6.01648	-6.01664
		-6.01674	-6.01689
		-6.01692	-6.01707
		-6.01702	-6.01717
		-6.01722	-6.01737
		-6.01725	-6.0174
		-6.01712	-6.01727
		-6.01694	-6.01709
		-6.01671	-6.01687
		-6.0163	-6.01647
		-6.01604	-6.01624
		-6.0158	-6.01602
		-6.01565	-6.01589
		-6.0156	-6.01586
		-6.01592	-6.01619
		-6.01609	-6.01637
		-6.01609	-6.0164
		-6.01633	-6.01664
		-6.01626	-6.01657
		-6.01621	-6.01653
		-6.01623	-6.01654
		-6.01627	-6.01658
		-6.01631	-6.01662
		-6.01638	-6.0167
		-6.01637	-6.0167
		-6.01628	-6.01661
		-6.01629	-6.01662
		-6.01632	-6.01665
		-6.0163	-6.01663
		-6.01608	-6.0164
		-6.0158	-6.01612
		-6.01566	-6.01597
		-6.01544	-6.01576
		-6.01519	-6.0155
		-6.01518	-6.01549
		-6.01523	-6.01555
		-6.01531	-6.01562
		-6.01545	-6.01576
		-6.01569	-6.016
		-6.01573	-6.01604
		-6.01593	-6.01623
		-6.01588	-6.01617
		-6.01584	-6.01611
		-6.01599	-6.01625
		-6.01615	-6.01639
		-6.01649	-6.01671
		-6.01694	-6.01714
		-6.01714	-6.01732
		-6.01722	-6.01739
		-6.0172	-6.01735
		-6.01712	-6.01727
		-6.01703	-6.01717
		-6.01716	-6.01729
		-6.01737	-6.01748
		-6.01751	-6.01761
		-6.0176	-6.01769
		-6.01766	-6.01775
		-6.01762	-6.01772
		-6.01753	-6.01764
		-6.01743	-6.01755
		-6.01731	-6.01743
		-6.01714	-6.01727
		-6.01707	-6.01719
		-6.01683	-6.01696
		-6.01675	-6.01686
		-6.01675	-6.01686
		-6.01699	-6.01709
		-6.01733	-6.01743
		-6.01763	-6.01773
		-6.01778	-6.01788
		-6.01774	-6.01783
		-6.01763	-6.01772
		-6.01735	-6.01744
		-6.01696	-6.01704
		-6.01663	-6.0167
		-6.01634	-6.01641
		-6.01599	-6.01606
		-6.01579	-6.01586
		-6.01583	-6.0159
		-6.0159	-6.01597
		-6.01612	-6.01619
		-6.01621	-6.01628
		-6.01624	-6.01632
		-6.01622	-6.01631
		-6.01604	-6.01614
		-6.01583	-6.01594
		-6.01545	-6.01558
		-6.01526	-6.01539
		-6.01506	-6.0152
		-6.01495	-6.0151
		-6.01501	-6.01516
		-6.01503	-6.01516
		-6.01525	-6.01536
		-6.01542	-6.01551
		-6.01555	-6.01562
		-6.01585	-6.0159
		-6.01602	-6.01605
		-6.01598	-6.016
		-6.01616	-6.01617
		-6.01622	-6.01622
		-6.01632	-6.01631
		-6.01648	-6.01647
		-6.01641	-6.01639
		-6.01652	-6.01651
		-6.01645	-6.01644
		-6.01637	-6.01637
		-6.0164	-6.01641
		-6.01636	-6.01637
		-6.01625	-6.01626
		-6.01589	-6.0159
		-6.01569	-6.0157
		-6.01537	-6.01539
		-6.01481	-6.01484
		-6.01426	-6.01431
		-6.01358	-6.01363
		-6.01318	-6.01324
		-6.0127	-6.01277
		-6.0122	-6.01227
		-6.01186	-6.01194
		-6.01179	-6.01187
		-6.01167	-6.01175
		-6.01168	-6.01176
		-6.01184	-6.01193
		-6.01194	-6.01202
		-6.01236	-6.01243
		-6.01263	-6.0127
		-6.01279	-6.01286
		-6.01317	-6.01323
		-6.01354	-6.0136
		-6.01355	-6.01361
		-6.01358	-6.01365
		-6.01347	-6.01355
		-6.01349	-6.01358
		-6.0134	-6.01351
		-6.01332	-6.01344
		-6.01333	-6.01346
		-6.01319	-6.01334
		-6.01313	-6.01329
		-6.0132	-6.01336
		-6.01356	-6.01373
		-6.01407	-6.01423
		-6.01449	-6.01465
		-6.0149	-6.01507
		-6.01506	-6.01522
		-6.01512	-6.01528
		-6.01494	-6.01509
		-6.01478	-6.01493
		-6.01461	-6.01475
		-6.01426	-6.01442
		-6.014	-6.01416
		-6.01367	-6.01383
		-6.01337	-6.01353
		-6.01304	-6.01319
		-6.01253	-6.01268
		-6.01211	-6.01226
		-6.01209	-6.01224
		-6.0122	-6.01235
		-6.01237	-6.01253
		-6.01255	-6.0127
		-6.01249	-6.01263
		-6.01233	-6.01245
		-6.01199	-6.0121
		-6.01159	-6.01168
		-6.01135	-6.01143
		-6.01112	-6.01117
		-6.01119	-6.01123
		-6.01146	-6.01148
		-6.01183	-6.01184
		-6.0125	-6.01251
		-6.01317	-6.01317
		-6.01365	-6.01365
		-6.01427	-6.01426
		-6.01472	-6.01471
		-6.01516	-6.01514
		-6.0154	-6.01537
		-6.0154	-6.01537
		-6.01529	-6.01525
		-6.01504	-6.01501
		-6.01476	-6.01473
		-6.0145	-6.01447
		-6.01418	-6.01413
		-6.01397	-6.01391
		-6.01384	-6.01378
		-6.0137	-6.01364
		-6.01382	-6.01375
		-6.0138	-6.01373
		-6.01382	-6.01376
		-6.01373	-6.0137
		-6.01392	-6.0139
		-6.01424	-6.01424
		-6.01456	-6.01459
		-6.01496	-6.01501
		-6.01522	-6.01527
		-6.01555	-6.01562
		-6.01593	-6.01601
		-6.0164	-6.01649
		-6.01654	-6.01665
		-6.01673	-6.01684
		-6.0168	-6.01692
		-6.01668	-6.01681
		-6.01667	-6.0168
		-6.01666	-6.01679
		-6.01679	-6.01691
		-6.0169	-6.01701
		-6.01707	-6.01717
		-6.01711	-6.0172
		-6.01703	-6.01711
		-6.01694	-6.01701
		-6.01659	-6.01666
		-6.01635	-6.01642
		-6.01585	-6.01593
		-6.01531	-6.01539
		-6.0148	-6.0149
		-6.01434	-6.01443
		-6.01389	-6.014
		-6.01344	-6.01356
		-6.01319	-6.01332
		-6.01315	-6.01327
		-6.01329	-6.01342
		-6.01356	-6.01369
		-6.0139	-6.01403
		-6.01418	-6.0143
		-6.01441	-6.01451
		-6.01454	-6.01463
		-6.01463	-6.0147
		-6.01475	-6.01481
		-6.01498	-6.01501
		-6.01508	-6.0151
		-6.01507	-6.01506
		-6.0149	-6.01488
		-6.01466	-6.01462
		-6.01459	-6.01455
		-6.01445	-6.0144
		-6.01462	-6.01456
		-6.01454	-6.01448
		-6.01439	-6.01435
		-6.01431	-6.01428
		-6.01425	-6.01426
		-6.01402	-6.01405
		-6.01407	-6.01412
		-6.01399	-6.01407
		-6.01388	-6.01398
		-6.01387	-6.01399
		-6.01385	-6.01397
		-6.01354	-6.01367
		-6.01337	-6.0135
		-6.01313	-6.01325
		-6.01293	-6.01305
		-6.01293	-6.01306
		-6.01297	-6.01311
		-6.01305	-6.01319
		-6.01308	-6.01323
		-6.01304	-6.01319
		-6.01309	-6.01325
		-6.01333	-6.0135
		-6.0135	-6.01368
		-6.01369	-6.01387
		-6.014	-6.01419
		-6.01435	-6.01454
		-6.0148	-6.015
		-6.01521	-6.01542
		-6.01555	-6.01575
		-6.01621	-6.01641
		-6.01663	-6.01682
		-6.01737	-6.01757
		-6.01798	-6.01818
		-6.01856	-6.01876
		-6.01918	-6.01938
		-6.01971	-6.01992
		-6.02002	-6.02022
		-6.02003	-6.02022
		-6.01992	-6.0201
		-6.01972	-6.01989
		-6.01955	-6.01971
		-6.01917	-6.01933
		-6.01865	-6.0188
		-6.01807	-6.01822
		-6.01753	-6.01767
		-6.01684	-6.01699
		-6.01612	-6.01627
		-6.01545	-6.0156
		-6.01481	-6.01496
		-6.01425	-6.0144
		-6.01395	-6.01409
		-6.01377	-6.01391
		-6.01381	-6.01395
		-6.01416	-6.01429
		-6.01457	-6.01471
		-6.01472	-6.01486
		-6.01523	-6.01538
		-6.01576	-6.01593
		-6.01617	-6.01634
		-6.01647	-6.01665
		-6.01663	-6.01681
		-6.01684	-6.01703
		-6.01683	-6.01702
		-6.01672	-6.01691
		-6.01652	-6.01671
		-6.016	-6.01619
		-6.01562	-6.0158
		-6.01536	-6.01553
		-6.01516	-6.01533
		-6.01496	-6.01511
		-6.01492	-6.01506
		-6.01516	-6.01528
		-6.01563	-6.01574
		-6.01602	-6.01612
		-6.01623	-6.01632
		-6.01651	-6.01659
		-6.01658	-6.01666
		-6.01677	-6.01686
		-6.017	-6.01712
		-6.01722	-6.01735
		-6.01717	-6.01731
		-6.01698	-6.01714
		-6.01676	-6.01694
		-6.01658	-6.01677
		-6.01661	-6.0168
		-6.01655	-6.01675
		-6.01643	-6.01663
		-6.01623	-6.01643
		-6.01574	-6.01593
		-6.01517	-6.01535
		-6.01441	-6.0146
		-6.0139	-6.01408
		-6.01361	-6.01379
		-6.01323	-6.01342
		-6.01265	-6.01283
		-6.01214	-6.01232
		-6.01181	-6.01199
		-6.01161	-6.0118
		-6.01157	-6.01175
		-6.01158	-6.01176
		-6.01185	-6.01202
		-6.01221	-6.01237
		-6.01272	-6.01286
		-6.01321	-6.01334
		-6.01347	-6.01359
		-6.01377	-6.01388
		-6.01391	-6.01401
		-6.01372	-6.01382
		-6.01323	-6.01333
		-6.0128	-6.01291
		-6.0123	-6.01241
		-6.01189	-6.01201
		-6.01148	-6.01161
		-6.01112	-6.01125
		-6.01081	-6.01095
		-6.01068	-6.01083
		-6.01057	-6.01074
		-6.01049	-6.01067
		-6.01046	-6.01065
		-6.01036	-6.01056
		-6.01028	-6.01047
		-6.01037	-6.01057
		-6.01055	-6.01075
		-6.01075	-6.01095
		-6.01093	-6.01112
		-6.01122	-6.01141
		-6.01183	-6.01202
		-6.01225	-6.01243
		-6.01285	-6.01301
		-6.01336	-6.01351
		-6.014	-6.01413
		-6.01455	-6.01466
		-6.01527	-6.01537
		-6.01575	-6.01582
		-6.01603	-6.01609
		-6.01639	-6.01643
		-6.01669	-6.01673
		-6.01696	-6.01699
		-6.01682	-6.01685
		-6.01683	-6.01686
		-6.01674	-6.01676
		-6.01644	-6.01647
		-6.0161	-6.01613
		-6.01549	-6.01553
		-6.01472	-6.01478
		-6.01371	-6.01379
		-6.01304	-6.01314
		-6.0126	-6.01273
		-6.01228	-6.01243
		-6.01227	-6.01242
		-6.01233	-6.01249
		-6.01266	-6.01282
		-6.01296	-6.01312
		-6.01351	-6.01368
		-6.01418	-6.01434
		-6.01497	-6.01512
		-6.01569	-6.01583
		-6.01659	-6.01671
		-6.01756	-6.01769
		-6.0182	-6.01833
		-6.01868	-6.01881
		-6.01927	-6.0194
		-6.01975	-6.01988
		-6.0202	-6.02035
		-6.02036	-6.02052
		-6.02031	-6.02049
		-6.02023	-6.02041
		-6.01986	-6.02004
		-6.01949	-6.01967
		-6.05452	-6.05467
		-6.05446	-6.05462
		-6.05431	-6.05447
		-6.05408	-6.05424
		-6.0538	-6.05395
		-6.05346	-6.05362
		-6.05312	-6.05328
		-6.05278	-6.05294
		-6.05242	-6.05259
		-6.05206	-6.05223
		-6.05171	-6.05188
		-6.0514	-6.05157
		-6.0511	-6.05127
		-6.05083	-6.051
		-6.05062	-6.05079
		-6.05041	-6.05058
		-6.05022	-6.05039
		-6.05012	-6.05029
		-6.05009	-6.05025
		-6.05006	-6.05022
		-6.05006	-6.05022
		-6.05007	-6.05023
		-6.05008	-6.05024
		-6.05008	-6.05024
		-6.05006	-6.05021
		-6.05003	-6.05018
		-6.05003	-6.05018
		-6.04998	-6.05013
		-6.04989	-6.05004
		-6.04978	-6.04993
		-6.04966	-6.04981
		-6.04952	-6.04967
		-6.04939	-6.04954
		-6.04923	-6.04939
		-6.04908	-6.04923
		-6.04893	-6.04908
		-6.04881	-6.04895
		-6.0487	-6.04885
		-6.04861	-6.04876
		-6.04853	-6.04868
		-6.05452	-6.05467
		-6.05421	-6.05436
		-6.05339	-6.05355
		-6.05208	-6.05225
		-6.05047	-6.05066
		-6.04858	-6.04878
		-6.04656	-6.04677
		-6.04456	-6.04479
		-6.04264	-6.04287
		-6.04082	-6.04106
		-6.03919	-6.03943
		-6.03775	-6.03799
		-6.03648	-6.03671
		-6.03541	-6.03564
		-6.03451	-6.03473
		-6.03385	-6.03407
		-6.03339	-6.0336
		-6.03331	-6.03352
		-6.03303	-6.03324
		-6.03269	-6.03289
		-6.03235	-6.03255
		-6.03175	-6.03195
		-6.03121	-6.03141
		-6.03069	-6.03089
		-6.03026	-6.03045
		-6.02984	-6.03004
		-6.02931	-6.02952
		-6.02864	-6.02886
		-6.02822	-6.02845
		-6.02764	-6.02786
		-6.02696	-6.02718
		-6.02624	-6.02646
		-6.02566	-6.02587
		-6.02512	-6.02532
		-6.02453	-6.02472
		-6.02393	-6.02411
		-6.02347	-6.02365
		-6.02341	-6.02357
		-6.02311	-6.02327
		-6.02279	-6.02294
		-6.02248	-6.02264
		-6.02228	-6.02245
		-6.02205	-6.02222
		-6.02182	-6.022
		-6.02135	-6.02153
		-6.02118	-6.02137
		-6.0211	-6.0213
		-6.02111	-6.02133
		-6.02134	-6.02158
		-6.0215	-6.02175
		-6.02158	-6.02184
		-6.02178	-6.02205
		-6.02174	-6.02202
		-6.0217	-6.02199
		-6.02171	-6.02201
		-6.0215	-6.0218
		-6.02115	-6.02146
		-6.02086	-6.02117
		-6.02041	-6.02073
		-6.01992	-6.02024
		-6.01958	-6.0199
		-6.01929	-6.0196
		-6.01889	-6.0192
		-6.01862	-6.01893
		-6.01872	-6.01903
		-6.01896	-6.01926
		-6.01889	-6.01918
		-6.01876	-6.01904
		-6.0184	-6.01867
		-6.01822	-6.01847
		-6.01843	-6.01868
		-6.01831	-6.01854
		-6.01834	-6.01857
		-6.01832	-6.01855
		-6.01815	-6.01839
		-6.01801	-6.01826
		-6.01794	-6.01819
		-6.01781	-6.01806
		-6.01768	-6.01793
		-6.01772	-6.01797
		-6.018	-6.01824
		-6.01816	-6.01839
		-6.01815	-6.01838
		-6.01822	-6.01845
		-6.0185	-6.01872
		-6.01909	-6.01931
		-6.01967	-6.01988
		-6.02011	-6.02031
		-6.02029	-6.02049
		-6.02035	-6.02056
		-6.02044	-6.02066
		-6.02019	-6.02041
		-6.0201	-6.02034
		-6.0199	-6.02016
		-6.01976	-6.02003
		-6.01966	-6.01995
		-6.01958	-6.01988
		-6.01962	-6.01993
		-6.01969	-6.02
		-6.0198	-6.02011
		-6.02006	-6.02037
		-6.02029	-6.0206
		-6.0207	-6.021
		-6.02108	-6.02137
		-6.02133	-6.02161
		-6.02139	-6.02166
		-6.02142	-6.02167
		-6.02138	-6.02161
		-6.02128	-6.02149
		-6.02115	-6.02135
		-6.02104	-6.02122
		-6.02092	-6.02108
		-6.02064	-6.02078
		-6.02038	-6.02051
		-6.02009	-6.0202
		-6.01967	-6.01976
		-6.01928	-6.01937
		-6.01881	-6.01889
		-6.01822	-6.0183
		-6.0178	-6.01787
		-6.01755	-6.01763
		-6.0175	-6.01759
		-6.01767	-6.01776
		-6.0177	-6.0178
		-6.0179	-6.01801
		-6.018	-6.01812
		-6.01811	-6.01825
		-6.01804	-6.01819
		-6.01801	-6.01818
		-6.01771	-6.01789
		-6.01746	-6.01765
		-6.0169	-6.01711
		-6.0164	-6.01662
		-6.01574	-6.01597
		-6.01493	-6.01516
		-6.01408	-6.01431
		-6.01317	-6.01339
		-6.01255	-6.01278
		-6.01193	-6.01216
		-6.01167	-6.01189
		-6.01146	-6.01167
		-6.01151	-6.01171
		-6.01149	-6.01167
		-6.0117	-6.01187
		-6.01185	-6.01201
		-6.01199	-6.01214
		-6.01208	-6.01223
		-6.01226	-6.01242
		-6.01257	-6.01273
		-6.01278	-6.01294
		-6.01316	-6.01333
		-6.01376	-6.01393
		-6.01432	-6.0145
		-6.01509	-6.01528
		-6.01568	-6.01588
		-6.01593	-6.01614
		-6.01621	-6.01642
		-6.01661	-6.01684
		-6.01663	-6.01688
		-6.01681	-6.01707
		-6.01693	-6.0172
		-6.01707	-6.01734
		-6.0171	-6.01735
		-6.05452	-6.05467
		-6.05408	-6.05423
		-6.05283	-6.05297
		-6.05087	-6.05101
		-6.04827	-6.04841
		-6.04525	-6.04539
		-6.04184	-6.04198
		-6.03836	-6.03849
		-6.03519	-6.03532
		-6.03191	-6.03203
		-6.02905	-6.02917
		-6.02663	-6.02675
		-6.02462	-6.02474
		-6.02268	-6.02279
		-6.021	-6.02112
		-6.01974	-6.01988
		-6.01868	-6.01883
		-6.0177	-6.01787
		-6.01637	-6.01654
		-6.01488	-6.01508
		-6.01375	-6.01397
		-6.01287	-6.01313
		-6.01208	-6.01237
		-6.01153	-6.01183
		-6.01071	-6.01103
		-6.0102	-6.01052
		-6.00987	-6.0102
		-6.00955	-6.00988
		-6.00897	-6.00929
		-6.00823	-6.00854
		-6.00758	-6.00788
		-6.0068	-6.00707
		-6.00606	-6.00632
		-6.00516	-6.00539
		-6.00455	-6.00476
		-6.0039	-6.0041
		-6.0035	-6.00369
		-6.00356	-6.00374
		-6.00306	-6.00323
		-6.00219	-6.00236
		-6.00115	-6.00131
		-5.99999	-6.00015
		-5.99897	-5.99912
		-5.99793	-5.99808
		-5.99682	-5.99698
		-5.99609	-5.99625
		-5.99565	-5.99582
		-5.99554	-5.99573
		-5.99543	-5.99562
		-5.99516	-5.99536
		-5.99453	-5.99472
		-5.99398	-5.99417
		-5.99359	-5.99379
		-5.9931	-5.9933
		-5.99285	-5.99305
		-5.99214	-5.99235
		-5.99115	-5.99138
		-5.99012	-5.99036
		-5.9891	-5.98934
		-5.98819	-5.98845
		-5.98767	-5.98795
		-5.98759	-5.98789
		-5.98779	-5.98811
		-5.98821	-5.98855
		-5.98867	-5.98902
		-5.98901	-5.98938
		-5.98957	-5.98995
		-5.99009	-5.9905
		-5.99044	-5.99086
		-5.9907	-5.99114
		-5.99066	-5.99111
		-5.99047	-5.99094
		-5.9901	-5.99059
		-5.98991	-5.99042
		-5.98977	-5.99027
		-5.98935	-5.98986
		-5.98879	-5.9893
		-5.98859	-5.98908
		-5.98859	-5.98907
		-5.98884	-5.98931
		-5.98922	-5.98967
		-5.98957	-5.99001
		-5.98968	-5.99011
		-5.98955	-5.98994
		-5.98918	-5.98954
		-5.98839	-5.98872
		-5.98776	-5.98806
		-5.98703	-5.98732
		-5.98641	-5.9867
		-5.98617	-5.98643
		-5.98584	-5.9861
		-5.98578	-5.98602
		-5.98584	-5.98605
		-5.98651	-5.9867
		-5.98746	-5.98763
		-5.98821	-5.98838
		-5.98911	-5.98927
		-5.99001	-5.99017
		-5.99079	-5.99094
		-5.99113	-5.99126
		-6.04848	-6.04863
		-6.04845	-6.0486
		-6.04841	-6.04855
		-6.04843	-6.04858
		-6.04846	-6.0486
		-6.04846	-6.0486
		-6.04846	-6.04861
		-6.04848	-6.04862
		-6.04852	-6.04866
		-6.04856	-6.0487
		-6.04862	-6.04876
		-6.04868	-6.04883
		-6.04871	-6.04885
		-6.04876	-6.0489
		-6.04883	-6.04898
		-6.04893	-6.04908
		-6.04902	-6.04918
		-6.04909	-6.04924
		-6.04913	-6.04929
		-6.04919	-6.04934
		-6.04923	-6.04939
		-6.04931	-6.04947
		-6.04936	-6.04952
		-6.04935	-6.04951
		-6.04927	-6.04943
		-6.04917	-6.04933
		-6.04909	-6.04926
		-6.04897	-6.04914
		-6.04889	-6.04905
		-6.04884	-6.049
		-6.04878	-6.04894
		-6.04872	-6.04889
		-6.0486	-6.04877
		-6.04844	-6.04861
		-6.04828	-6.04845
		-6.04814	-6.04831
		-6.04802	-6.04819
		-6.04785	-6.04802
		-6.0477	-6.04787
		-6.04751	-6.04769
		-6.04734	-6.04751
		-6.04718	-6.04735
		-6.04713	-6.04731
		-6.04708	-6.04726
		-6.04707	-6.04725
		-6.04714	-6.04732
		-6.04721	-6.04739
		-6.04731	-6.04749
		-6.04741	-6.04759
		-6.0475	-6.04768
		-6.04763	-6.0478
		-6.04771	-6.04789
		-6.0478	-6.04798
		-6.04789	-6.04807
		-6.04801	-6.04819
		-6.0481	-6.04828
		-6.04818	-6.04835
		-6.04823	-6.04841
		-6.04826	-6.04843
		-6.04827	-6.04845
		-6.04828	-6.04846
		-6.04833	-6.04851
		-6.04837	-6.04855
		-6.04839	-6.04857
		-6.04841	-6.04859
		-6.04839	-6.04857
		-6.04836	-6.04854
		-6.04836	-6.04854
		-6.04834	-6.04852
		-6.0483	-6.04848
		-6.0483	-6.04848
		-6.04832	-6.0485
		-6.0484	-6.04858
		-6.04845	-6.04863
		-6.04848	-6.04865
		-6.04846	-6.04863
		-6.04842	-6.04858
		-6.04845	-6.04862
		-6.04849	-6.04866
		-6.04851	-6.04867
		-6.04854	-6.0487
		-6.04859	-6.04876
		-6.04864	-6.04881
		-6.0487	-6.04886
		-6.04875	-6.04891
		-6.0488	-6.04896
		-6.04885	-6.04901
		-6.04889	-6.04904
		-6.04891	-6.04906
		-6.04895	-6.04909
		-6.04895	-6.04909
		-6.04894	-6.04908
		-6.04889	-6.04903
		-6.04884	-6.04898
		-6.04879	-6.04893
		-6.04875	-6.04889
		-6.04871	-6.04885
		-6.04871	-6.04885
		-6.04872	-6.04886
		-6.04873	-6.04888
		-6.04878	-6.04893
		-6.04883	-6.04898
		-6.04885	-6.049
		-6.04886	-6.04902
		-6.04886	-6.04901
		-6.04883	-6.04899
		-6.04881	-6.04897
		-6.04876	-6.04893
		-6.04869	-6.04885
		-6.04864	-6.0488
		-6.0486	-6.04876
		-6.04857	-6.04874
		-6.04851	-6.04868
		-6.04844	-6.04861
		-6.0484	-6.04857
		-6.04838	-6.04854
		-6.04835	-6.04852
		-6.0483	-6.04847
		-6.04824	-6.0484
		-6.04816	-6.04833
		-6.04811	-6.04827
		-6.04804	-6.0482
		-6.048	-6.04816
		-6.04795	-6.04811
		-6.0479	-6.04806
		-6.04788	-6.04804
		-6.04788	-6.04804
		-6.04784	-6.048
		-6.04783	-6.04799
		-6.04787	-6.04803
		-6.04791	-6.04807
		-6.04794	-6.04811
		-6.04795	-6.04811
		-6.04795	-6.04811
		-6.04798	-6.04815
		-6.04804	-6.04821
		-6.04812	-6.04829
		-6.04819	-6.04836
		-6.0483	-6.04847
		-6.0484	-6.04857
		-6.04847	-6.04865
		-6.04856	-6.04873
		-6.04863	-6.04881
		-6.04868	-6.04886
		-6.04871	-6.04888
		-6.04872	-6.04889
		-6.04873	-6.0489
		-6.04876	-6.04893
		-6.04876	-6.04893
		-6.04878	-6.04895
		-6.04877	-6.04893
		-6.04868	-6.04885
		-6.04863	-6.0488
		-6.04859	-6.04876
		-6.04858	-6.04876
		-6.04856	-6.04873
		-6.04859	-6.04877
		-6.04861	-6.0488
		-6.0486	-6.04879
		-6.0486	-6.04878
		-6.0486	-6.04879
		-6.04861	-6.04881
		-6.04866	-6.04886
		-6.04871	-6.04891
		-6.04876	-6.04896
		-6.04884	-6.04903
		-6.04888	-6.04907
		-6.04889	-6.04909
		-6.04888	-6.04907
		-6.04882	-6.04901
		-6.04875	-6.04894
		-6.04865	-6.04885
		-6.04855	-6.04874
		-6.04847	-6.04867
		-6.04842	-6.04862
		-6.0484	-6.04859
		-6.04842	-6.04861
		-6.04846	-6.04865
		-6.04855	-6.04873
		-6.04863	-6.04882
		-6.04873	-6.04891
		-6.04879	-6.04898
		-6.04885	-6.04903
		-6.04891	-6.04909
		-6.04897	-6.04915
		-6.04899	-6.04917
		-6.04898	-6.04916
		-6.04896	-6.04913
		-6.04891	-6.04908
		-6.04888	-6.04905
		-6.04883	-6.049
		-6.04878	-6.04894
		-6.04875	-6.04891
		-6.04869	-6.04885
		-6.04863	-6.04879
		-6.04855	-6.0487
		-6.04848	-6.04863
		-6.04839	-6.04855
		-6.04834	-6.04849
		-6.04826	-6.04842
		-6.04819	-6.04834
		-6.04813	-6.04828
		-6.04813	-6.04828
		-6.04813	-6.04828
		-6.04816	-6.04832
		-6.04822	-6.04837
		-6.04825	-6.0484
		-6.04833	-6.04848
		-6.04841	-6.04856
		-6.04852	-6.04868
		-6.04864	-6.04878
		-6.04871	-6.04886
		-6.04875	-6.0489
		-6.04876	-6.04891
		-6.04871	-6.04885
		-6.04866	-6.04881
		-6.04863	-6.04877
		-6.0486	-6.04874
		-6.0486	-6.04874
		-6.0486	-6.04874
		-6.04861	-6.04875
		-6.04861	-6.04874
		-6.04866	-6.0488
		-6.04873	-6.04886
		-6.04879	-6.04892
		-6.04882	-6.04895
		-6.04879	-6.04892
		-6.04872	-6.04886
		-6.04869	-6.04883
		-6.04867	-6.04881
		-6.04866	-6.0488
		-6.04864	-6.04878
		-6.04862	-6.04877
		-6.04859	-6.04874
		-6.04854	-6.04869
		-6.04851	-6.04865
		-6.04849	-6.04863
		-6.04848	-6.04863
		-6.04847	-6.04861
		-6.04845	-6.04859
		-6.04845	-6.04859
		-6.04844	-6.04858
		-6.0484	-6.04855
		-6.04839	-6.04854
		-6.04837	-6.04852
		-6.04835	-6.04851
		-6.04834	-6.0485
		-6.04831	-6.04847
		-6.04827	-6.04843
		-6.04826	-6.04841
		-6.04826	-6.04842
		-6.04828	-6.04844
		-6.04828	-6.04844
		-6.04827	-6.04842
		-6.04822	-6.04837
		-6.04821	-6.04835
		-6.04821	-6.04835
		-6.04822	-6.04836
		-6.04822	-6.04835
		-6.04821	-6.04834
		-6.04822	-6.04835
		-6.04825	-6.04837
		-6.04827	-6.0484
		-6.0483	-6.04843
		-6.04832	-6.04845
		-6.04836	-6.04849
		-6.04844	-6.04857
		-6.04854	-6.04867
		-6.04861	-6.04873
		-6.04867	-6.0488
		-6.04866	-6.04878
		-6.04861	-6.04874
		-6.04854	-6.04867
		-6.04848	-6.04861
		-6.04841	-6.04854
		-6.04837	-6.0485
		-6.04832	-6.04846
		-6.04825	-6.04838
		-6.04818	-6.04831
		-6.04815	-6.04828
		-6.04811	-6.04824
		-6.04807	-6.04821
		-6.04806	-6.0482
		-6.04808	-6.04821
		-6.04809	-6.04823
		-6.04811	-6.04824
		-6.04812	-6.04826
		-6.04814	-6.04827
		-6.04817	-6.0483
		-6.04818	-6.04831
		-6.04816	-6.04828
		-6.04815	-6.04827
		-6.04811	-6.04823
		-6.04806	-6.04818
		-6.04807	-6.04819
		-6.04811	-6.04823
		-6.04814	-6.04826
		-6.04821	-6.04833
		-6.04829	-6.04841
		-6.04835	-6.04847
		-6.04841	-6.04853
		-6.04842	-6.04854
		-6.04842	-6.04854
		-6.04839	-6.04851
		-6.04834	-6.04846
		-6.04833	-6.04845
		-6.0483	-6.04841
		-6.04826	-6.04838
		-6.04823	-6.04835
		-6.04813	-6.04825
		-6.04803	-6.04815
		-6.04794	-6.04806
		-6.04786	-6.04798
		-6.04785	-6.04797
		-6.04784	-6.04796
		-6.04782	-6.04795
		-6.04784	-6.04796
		-6.04787	-6.04799
		-6.04792	-6.04804
		-6.04794	-6.04806
		-6.04799	-6.04811
		-6.04804	-6.04815
		-6.04806	-6.04817
		-6.04805	-6.04815
		-6.04798	-6.04808
		-6.04792	-6.04802
		-6.04784	-6.04794
		-6.04775	-6.04785
		-6.04765	-6.04775
		-6.04758	-6.04767
		-6.0475	-6.04759
		-6.04745	-6.04754
		-6.04739	-6.04748
		-6.04735	-6.04744
		-6.04739	-6.04748
		-6.04748	-6.04757
		-6.04759	-6.04768
		-6.04768	-6.04776
		-6.04777	-6.04785
		-6.0479	-6.04798
		-6.04797	-6.04806
		-6.04801	-6.0481
		-6.04806	-6.04815
		-6.04807	-6.04815
		-6.04807	-6.04815
		-6.04803	-6.04812
		-6.048	-6.04809
		-6.04797	-6.04806
		-6.04794	-6.04803
		-6.04792	-6.04801
		-6.04789	-6.04799
		-6.04785	-6.04794
		-6.04783	-6.04793
		-6.04784	-6.04793
		-6.04784	-6.04794
		-6.04787	-6.04796
		-6.04791	-6.048
		-6.04795	-6.04804
		-6.04798	-6.04807
		-6.04801	-6.0481
		-6.04806	-6.04814
		-6.04809	-6.04818
		-6.04813	-6.04821
		-6.04819	-6.04827
		-6.04826	-6.04833
		-6.0483	-6.04837
		-6.04832	-6.04838
		-6.04838	-6.04845
		-6.04844	-6.04851
		-6.04848	-6.04855
		-6.04849	-6.04855
		-6.04848	-6.04855
		-6.04848	-6.04856
		-6.04844	-6.04851
		-6.04839	-6.04847
		-6.04835	-6.04842
		-6.04836	-6.04843
		-6.04837	-6.04845
		-6.04838	-6.04845
		-6.04839	-6.04847
		-6.0484	-6.04848
		-6.04843	-6.04851
		-6.04846	-6.04854
		-6.04845	-6.04853
		-6.04841	-6.04849
		-6.04837	-6.04845
		-6.0484	-6.04848
		-6.04849	-6.04857
		-6.04852	-6.0486
		-6.04854	-6.04862
		-6.04859	-6.04867
		-6.04864	-6.04872
		-6.04871	-6.04879
		-6.04878	-6.04886
		-6.04882	-6.04889
		-6.04883	-6.04891
		-6.04881	-6.04889
		-6.0488	-6.04887
		-6.0488	-6.04887
		-6.04883	-6.04891
		-6.04884	-6.04891
		-6.04893	-6.049
		-6.04897	-6.04904
		-6.049	-6.04907
		-6.04901	-6.04907
		-6.049	-6.04906
		-6.04898	-6.04904
		-6.04895	-6.04901
		-6.04893	-6.04898
		-6.04893	-6.04899
		-6.04895	-6.04901
		-6.04896	-6.04902
		-6.049	-6.04906
		-6.04906	-6.04912
		-6.04911	-6.04917
		-6.04914	-6.0492
		-6.04918	-6.04924
		-6.04922	-6.04929
		-6.04927	-6.04934
		-6.04932	-6.04938
		-6.04933	-6.0494
		-6.04936	-6.04943
		-6.04939	-6.04946
		-6.04939	-6.04946
		-6.04935	-6.04942
		-6.04928	-6.04935
		-6.04917	-6.04925
		-6.04902	-6.04911
		-6.0489	-6.04899
		-6.04881	-6.0489
		-6.04875	-6.04883
		-6.04865	-6.04874
		-6.04856	-6.04865
		-6.04852	-6.0486
		-6.04845	-6.04853
		-6.04839	-6.04847
		-6.04831	-6.04838
		-6.04824	-6.04832
		-6.04821	-6.04829
		-6.04817	-6.04825
		-6.04813	-6.04821
		-6.04807	-6.04814
		-6.04802	-6.04809
		-6.04797	-6.04804
		-6.04795	-6.04803
		-6.04794	-6.04801
		-6.04786	-6.04794
		-6.0478	-6.04788
		-6.04778	-6.04785
		-6.04777	-6.04785
		-6.04779	-6.04787
		-6.0478	-6.04788
		-6.04785	-6.04793
		-6.04791	-6.04799
		-6.04802	-6.0481
		-6.04814	-6.04822
		-6.04827	-6.04835
		-6.04837	-6.04845
		-6.04842	-6.0485
		-6.04844	-6.04852
		-6.04842	-6.04851
		-6.04842	-6.0485
		-6.04833	-6.04842
		-6.04828	-6.04837
		-6.04822	-6.04831
		-6.0482	-6.04829
		-6.04819	-6.04828
		-6.04826	-6.04834
		-6.0483	-6.04839
		-6.04835	-6.04844
		-6.04843	-6.04852
		-6.04851	-6.04859
		-6.04855	-6.04863
		-6.04856	-6.04865
		-6.04862	-6.04871
		-6.0487	-6.04879
		-6.04876	-6.04886
		-6.04879	-6.04889
		-6.04882	-6.04892
		-6.04884	-6.04894
		-6.04881	-6.04891
		-6.0488	-6.0489
		-6.04877	-6.04886
		-6.04872	-6.04882
		-6.04871	-6.04881
		-6.04873	-6.04883
		-6.04873	-6.04883
		-6.04868	-6.04877
		-6.04865	-6.04874
		-6.04861	-6.04871
		-6.04855	-6.04865
		-6.04852	-6.04862
		-6.04849	-6.04859
		-6.04845	-6.04854
		-6.04841	-6.04851
		-6.04836	-6.04845
		-6.04834	-6.04843
		-6.04836	-6.04845
		-6.04837	-6.04846
		-6.0484	-6.04848
		-6.0484	-6.04848
		-6.04834	-6.04842
		-6.04831	-6.04838
		-6.04828	-6.04836
		-6.04824	-6.04831
		-6.04823	-6.0483
		-6.04823	-6.0483
		-6.04822	-6.04829
		-6.04817	-6.04823
		-6.04815	-6.04822
		-6.04815	-6.04822
		-6.04814	-6.0482
		-6.04814	-6.0482
		-6.04813	-6.04819
		-6.0481	-6.04816
		-6.04807	-6.04813
		-6.04804	-6.0481
		-6.04803	-6.04809
		-6.048	-6.04806
		-6.04797	-6.04803
		-6.04793	-6.04799
		-6.04792	-6.04798
		-6.04794	-6.048
		-6.04801	-6.04808
		-6.0481	-6.04817
		-6.04819	-6.04827
		-6.04829	-6.04837
		-6.04837	-6.04845
		-6.0484	-6.04848
		-6.04839	-6.04847
		-6.04834	-6.04842
		-6.04832	-6.0484
		-6.0483	-6.04838
		-6.04832	-6.0484
		-6.04832	-6.0484
		-6.04835	-6.04844
		-6.04836	-6.04844
		-6.04841	-6.0485
		-6.04844	-6.04853
		-6.04848	-6.04858
		-6.04849	-6.04859
		-6.04853	-6.04863
		-6.04856	-6.04866
		-6.0486	-6.0487
		-6.04863	-6.04873
		-6.04865	-6.04876
		-6.04867	-6.04878
		-6.04864	-6.04875
		-6.04859	-6.0487
		-6.04847	-6.04858
		-6.04833	-6.04844
		-6.0482	-6.04831
		-6.04809	-6.04821
		-6.04794	-6.04806
		-6.0478	-6.04792
		-6.04764	-6.04775
		-6.04749	-6.04761
		-6.0474	-6.04751
		-6.04732	-6.04743
		-6.04729	-6.0474
		-6.0473	-6.04741
		-6.04736	-6.04747
		-6.04744	-6.04755
		-6.04756	-6.04767
		-6.04767	-6.04777
		-6.04778	-6.04788
		-6.04786	-6.04796
		-6.0479	-6.048
		-6.04793	-6.04802
		-6.04791	-6.048
		-6.04789	-6.04798
		-6.04782	-6.04791
		-6.04776	-6.04786
		-6.04771	-6.0478
		-6.04769	-6.04778
		-6.0477	-6.04779
		-6.04771	-6.04781
		-6.04778	-6.04787
		-6.04786	-6.04795
		-6.04797	-6.04807
		-6.04807	-6.04816
		-6.04818	-6.04828
		-6.04823	-6.04833
		-6.04822	-6.04832
		-6.0482	-6.0483
		-6.04815	-6.04825
		-6.04812	-6.04821
		-6.04808	-6.04818
		-6.04801	-6.04811
		-6.04789	-6.04798
		-6.04778	-6.04787
		-6.04768	-6.04777
		-6.04759	-6.04768
		-6.04747	-6.04756
		-6.04742	-6.04751
		-6.04739	-6.04747
		-6.04737	-6.04744
		-6.04738	-6.04746
		-6.04742	-6.0475
		-6.04748	-6.04756
		-5.99162	-5.99173
		-5.9921	-5.9922
		-5.99233	-5.99243
		-5.99239	-5.9925
		-5.99265	-5.99276
		-5.9928	-5.9929
		-5.9926	-5.99271
		-5.99254	-5.99264
		-5.99255	-5.99264
		-5.99257	-5.99265
		-5.9927	-5.99278
		-5.99334	-5.99343
		-5.99395	-5.99404
		-5.99459	-5.9947
		-5.9954	-5.99551
		-5.99608	-5.9962
		-5.99666	-5.99678
		-5.99719	-5.99732
		-5.99773	-5.99787
		-5.99792	-5.99809
		-5.99765	-5.99783
		-5.99723	-5.99743
		-5.99648	-5.9967
		-5.99572	-5.99596
		-5.9952	-5.99545
		-5.99485	-5.99512
		-5.99439	-5.99466
		-5.99446	-5.99474
		-5.99473	-5.99501
		-5.9949	-5.99519
		-5.99535	-5.99564
		-5.99549	-5.99577
		-5.99549	-5.99579
		-5.99513	-5.99544
		-5.99473	-5.99505
		-5.99424	-5.99456
		-5.99328	-5.99361
		-5.99215	-5.9925
		-5.99108	-5.99144
		-5.99034	-5.99072
		-5.98983	-5.99023
		-5.98918	-5.98959
		-5.98838	-5.9888
		-5.98783	-5.98826
		-5.98733	-5.98778
		-5.98686	-5.98731
		-5.98638	-5.98684
		-5.98612	-5.98658
		-5.98583	-5.98628
		-5.98523	-5.98566
		-5.98511	-5.98552
		-5.98507	-5.98545
		-5.98489	-5.98526
		-5.98468	-5.98502
		-5.98455	-5.98486
		-5.98477	-5.98505
		-5.98574	-5.98602
		-5.98692	-5.9872
		-5.98807	-5.98835
		-5.98911	-5.98941
		-5.99033	-5.99063
		-5.99174	-5.99206
		-5.99274	-5.99309
		-5.99325	-5.99362
		-5.99372	-5.99411
		-5.99414	-5.99456
		-5.99458	-5.99502
		-5.99514	-5.99559
		-5.99571	-5.99615
		-5.99579	-5.99622
		-5.99593	-5.99635
		-5.99547	-5.99588
		-5.99506	-5.99546
		-5.99444	-5.99482
		-5.99411	-5.99446
		-5.99335	-5.99368
		-5.99254	-5.99284
		-5.99163	-5.99192
		-5.99092	-5.99121
		-5.99064	-5.99092
		-5.9903	-5.99058
		-5.99004	-5.99032
		-5.98972	-5.99001
		-5.98983	-5.99014
		-5.99009	-5.9904
		-5.9901	-5.99043
		-5.98989	-5.99023
		-5.98983	-5.99017
		-5.9897	-5.99006
		-5.98933	-5.9897
		-5.98894	-5.98931
		-5.98849	-5.98886
		-5.98812	-5.9885
		-5.9882	-5.98858
		-5.98885	-5.98923
		-5.98925	-5.98963
		-5.99001	-5.99039
		-5.99108	-5.99145
		-5.99234	-5.99269
		-5.99377	-5.99411
		-5.99481	-5.99514
		-5.99543	-5.99576
		-5.9956	-5.99592
		-5.99563	-5.99594
		-5.99535	-5.99564
		-5.99536	-5.99565
		-5.99512	-5.9954
		-5.99502	-5.99529
		-5.99494	-5.99522
		-5.99512	-5.9954
		-5.99542	-5.9957
		-5.99548	-5.99575
		-5.99524	-5.9955
		-5.99503	-5.99527
		-5.99452	-5.99473
		-5.99422	-5.99441
		-5.99402	-5.9942
		-5.99357	-5.99374
		-5.99259	-5.99275
		-5.99101	-5.99116
		-5.98993	-5.99008
		-5.9891	-5.98925
		-5.98822	-5.98836
		-5.98724	-5.98737
		-5.98604	-5.98617
		-5.98542	-5.98554
		-5.9844	-5.9845
		-5.98379	-5.98388
		-5.98317	-5.98326
		-5.983	-5.9831
		-5.98279	-5.98291
		-5.98272	-5.98286
		-5.98254	-5.9827
		-5.98259	-5.98278
		-5.98242	-5.98263
		-5.98212	-5.98236
		-5.98203	-5.98231
		-5.9818	-5.98212
		-5.98202	-5.98238
		-5.98208	-5.98248
		-5.98233	-5.98275
		-5.98277	-5.98321
		-5.98307	-5.98352
		-5.98319	-5.98364
		-5.98357	-5.98401
		-5.98336	-5.98381
		-5.9832	-5.98363
		-5.98298	-5.98339
		-5.9831	-5.98349
		-5.98305	-5.98342
		-5.98256	-5.98292
		-5.98213	-5.98249
		-5.98173	-5.98208
		-5.98097	-5.98133
		-5.9806	-5.98098
		-5.98015	-5.98054
		-5.98003	-5.98043
		-5.98029	-5.98069
		-5.98165	-5.98207
		-5.98303	-5.98345
		-5.98447	-5.9849
		-5.98592	-5.98636
		-5.98736	-5.9878
		-5.98858	-5.98902
		-5.98948	-5.98993
		-5.99047	-5.99092
		-5.99097	-5.99142
		-5.99112	-5.99157
		-5.99083	-5.99128
		-5.99066	-5.9911
		-5.99008	-5.99052
		-5.98953	-5.98997
		-5.98889	-5.98931
		-5.98845	-5.98885
		-5.98769	-5.98805
		-5.98707	-5.9874
		-5.98671	-5.98702
		-5.98631	-5.98661
		-5.98595	-5.98625
		-5.98555	-5.98585
		-5.98517	-5.98547
		-5.98491	-5.98521
		-5.98493	-5.98522
		-5.98524	-5.98552
		-5.98536	-5.98561
		-5.98579	-5.98602
		-5.98645	-5.98667
		-5.98714	-5.98734
		-5.98749	-5.98768
		-5.98763	-5.9878
		-5.98777	-5.98793
		-5.98738	-5.98753
		-5.98706	-5.98721
		-5.98647	-5.98661
		-5.98607	-5.9862
		-5.98607	-5.9862
		-5.9856	-5.98575
		-5.98512	-5.98527
		-5.98497	-5.98513
		-5.98464	-5.98482
		-5.98404	-5.98424
		-5.98372	-5.98395
		-5.98351	-5.98376
		-5.98352	-5.98379
		-5.98337	-5.98365
		-5.9835	-5.98378
		-5.98364	-5.98391
		-5.98398	-5.98425
		-5.98428	-5.98454
		-5.98446	-5.9847
		-5.98427	-5.9845
		-5.9842	-5.98442
		-5.98386	-5.98406
		-5.98394	-5.98414
		-5.98397	-5.98416
		-5.98397	-5.98416
		-5.98421	-5.98439
		-5.98447	-5.98466
		-5.98456	-5.98474
		-5.98436	-5.98455
		-5.98399	-5.98419
		-5.98395	-5.98416
		-5.984	-5.9842
		-5.98425	-5.98443
		-5.98458	-5.98473
		-5.98492	-5.98505
		-5.98517	-5.98526
		-5.98569	-5.98578
		-5.98601	-5.98609
		-5.98606	-5.98614
		-5.98608	-5.98615
		-5.98607	-5.98615
		-5.98653	-5.98663
		-5.98661	-5.9867
		-5.98673	-5.98684
		-5.98656	-5.98668
		-5.98662	-5.98676
		-5.98679	-5.98694
		-5.98683	-5.987
		-5.9867	-5.98688
		-5.98642	-5.98659
		-5.98588	-5.98604
		-5.98521	-5.98535
		-5.98466	-5.98478
		-5.98411	-5.98421
		-5.98383	-5.98392
		-5.98381	-5.98388
		-5.98416	-5.98422
		-5.98497	-5.98503
		-5.98551	-5.98558
		-5.98602	-5.9861
		-5.98666	-5.98676
		-5.98736	-5.98748
		-5.98793	-5.98805
		-5.98847	-5.98859
		-5.98858	-5.98869
		-5.98894	-5.98904
		-5.98944	-5.98953
		-5.98937	-5.98945
		-5.98913	-5.9892
		-5.98878	-5.98883
		-5.98838	-5.98842
		-5.98793	-5.98794
		-5.98751	-5.98751
		-5.98705	-5.98706
		-5.98622	-5.98623
		-5.98569	-5.98572
		-5.98509	-5.98512
		-5.98467	-5.98472
		-5.98439	-5.98445
		-5.98421	-5.98429
		-5.98439	-5.98448
		-5.98495	-5.98505
		-5.98573	-5.98584
		-5.98642	-5.98652
		-5.98734	-5.98743
		-5.98837	-5.98845
		-5.98963	-5.98971
		-5.99025	-5.99032
		-5.99034	-5.99042
		-5.99016	-5.99023
		-5.98938	-5.98944
		-5.98849	-5.98854
		-5.98791	-5.98796
		-5.98776	-5.98783
		-5.98805	-5.98814
		-5.98852	-5.98862
		-5.98898	-5.98909
		-5.98925	-5.98938
		-5.98936	-5.98949
		-5.98943	-5.98959
		-5.98945	-5.98963
		-5.98991	-5.99011
		-5.9898	-5.99003
		-5.98992	-5.99017
		-5.9898	-5.99006
		-5.98944	-5.98969
		-5.98924	-5.98949
		-5.98896	-5.9892
		-5.98906	-5.98928
		-5.98957	-5.98978
		-5.99059	-5.9908
		-5.99176	-5.99198
		-5.99304	-5.99325
		-5.99404	-5.99425
		-5.99473	-5.99494
		-5.99563	-5.99584
		-5.99623	-5.99645
		-5.9967	-5.99693
		-5.99705	-5.99728
		-5.99747	-5.9977
		-5.99761	-5.99784
		-5.99758	-5.99781
		-5.99708	-5.99732
		-5.99636	-5.9966
		-5.9956	-5.99584
		-5.99458	-5.99482
		-5.99303	-5.99326
		-5.99131	-5.99153
		-5.98998	-5.99018
		-5.9889	-5.98908
		-5.98835	-5.98853
		-5.98813	-5.9883
		-5.98799	-5.98815
		-5.98765	-5.98778
		-5.98798	-5.98809
		-5.98835	-5.98845
		-5.98908	-5.98917
		-5.98951	-5.9896
		-5.98988	-5.99
		-5.9904	-5.99055
		-5.99152	-5.9917
		-5.99258	-5.99278
		-5.99363	-5.99385
		-5.9945	-5.99473
		-5.9959	-5.99612
		-5.99708	-5.9973
		-5.99781	-5.99803
		-5.99861	-5.99882
		-5.99914	-5.99935
		-5.99941	-5.99964
		-5.99948	-5.99972
		-5.99919	-5.99944
		-5.99874	-5.999
		-5.99817	-5.99843
		-5.99778	-5.99806
		-5.9974	-5.99769
		-5.99717	-5.99746
		-5.99696	-5.99724
		-5.99681	-5.99708
		-5.99679	-5.99707
		-5.99646	-5.99671
		-5.99584	-5.99608
		-5.99521	-5.99543
		-5.99449	-5.99469
		-5.99386	-5.99405
		-5.9934	-5.99358
		-5.99279	-5.99294
		-5.99242	-5.99256
		-5.992	-5.99211
		-5.99198	-5.99209
		-5.99178	-5.99188
		-5.99191	-5.99201
		-5.99187	-5.99197
		-5.99176	-5.99187
		-5.99141	-5.99154
		-5.99102	-5.99118
		-5.99063	-5.99081
		-5.99068	-5.99088
		-5.99067	-5.99089
		-5.99061	-5.99087
		-5.99031	-5.99061
		-5.98973	-5.99008
		-5.98928	-5.98964
		-5.98881	-5.98917
		-5.98848	-5.98883
		-5.98777	-5.98811
		-5.98769	-5.98801
		-5.98724	-5.98753
		-5.98683	-5.98709
		-5.98654	-5.98677
		-5.98597	-5.9862
		-5.98545	-5.98567
		-5.98513	-5.98534
		-5.9845	-5.98471
		-5.98379	-5.984
		-5.98352	-5.98374
		-5.98355	-5.9838
		-5.984	-5.98425
		-5.98446	-5.98472
		-5.98524	-5.9855
		-5.98614	-5.98642
		-5.98697	-5.98727
		-5.9876	-5.98791
		-5.98809	-5.98841
		-5.98865	-5.98899
		-5.98951	-5.98986
		-5.99022	-5.99058
		-5.99065	-5.99101
		-5.99068	-5.99104
		-5.99017	-5.99054
		-5.98984	-5.9902
		-5.98954	-5.98989
		-5.98939	-5.98971
		-5.98915	-5.98944
		-5.9891	-5.98937
		-5.98902	-5.98927
		-5.98898	-5.98922
		-5.98923	-5.98947
		-5.98945	-5.98967
		-5.98973	-5.98994
		-5.98961	-5.98983
		-5.98957	-5.9898
		-5.98925	-5.98951
		-5.98908	-5.98939
		-5.98919	-5.98953
		-5.98952	-5.98989
		-5.98975	-5.99015
		-5.99029	-5.99071
		-5.99088	-5.9913
		-5.99138	-5.99179
		-5.992	-5.99241
		-5.99294	-5.99333
		-5.99405	-5.99442
		-5.99512	-5.99548
		-5.99615	-5.99648
		-5.99667	-5.99698
		-5.99715	-5.99743
		-5.99709	-5.99735
		-5.9968	-5.99704
		-5.99605	-5.99627
		-5.99543	-5.99564
		-5.99448	-5.99467
		-5.99399	-5.99417
		-5.9932	-5.99338
		-5.99212	-5.99229
		-5.99101	-5.99116
		-5.99001	-5.99016
		-5.98933	-5.98948
		-5.98909	-5.98925
		-5.98863	-5.9888
		-5.98854	-5.98875
		-5.98875	-5.98898
		-5.98857	-5.98883
		-5.98911	-5.98941
		-5.99015	-5.99048
		-5.99092	-5.99129
		-5.99173	-5.99214
		-5.99215	-5.99257
		-5.99216	-5.9926
		-5.99209	-5.99254
		-5.99188	-5.99234
		-5.99196	-5.99243
		-5.99242	-5.99289
		-5.99251	-5.99299
		-5.99238	-5.99284
		-5.99233	-5.99279
		-5.99245	-5.99292
		-5.99219	-5.99266
		-5.99178	-5.99224
		-5.99154	-5.99199
		-5.99137	-5.99182
		-5.99123	-5.99168
		-5.99064	-5.99108
		-5.98967	-5.99008
		-5.98866	-5.98905
		-5.98809	-5.98846
		-5.988	-5.98834
		-5.98778	-5.98811
		-5.98794	-5.98826
		-5.98864	-5.98895
		-5.9894	-5.98973
		-5.99051	-5.99084
		-5.99146	-5.99179
		-5.99223	-5.99258
		-5.99261	-5.99296
		-5.99306	-5.99341
		-5.99328	-5.99364
		-5.99353	-5.9939
		-5.99389	-5.99427
		-5.99418	-5.99457
		-5.99456	-5.99498
		-5.99492	-5.99536
		-5.99513	-5.99557
		-5.99558	-5.99603
		-5.99597	-5.99644
		-5.99639	-5.99687
		-5.99633	-5.99683
		-5.99594	-5.99644
		-5.99537	-5.99588
		-5.9952	-5.9957
		-5.99466	-5.99516
		-5.9944	-5.99489
		-5.9941	-5.99459
		-5.99396	-5.99442
[truncated: 105 more rows]

## Sheet: Figure 2g
Figure 2g
		DFT	NNP
		-0.02262	-1.45386e-05
		-0.0227	-1.88125e-05
		-0.02263	0.00010195
		-0.02262	-1.79296e-06
		-0.02262	3.34512e-06
		-0.02267	-3.43112e-06
		-0.02265	-9.19969e-05
		-0.02261	2.88365e-05
		-0.02264	3.62413e-05
		-0.0226	-1.90672e-05
		-0.02267	-8.26485e-05
		-0.02262	1.44588e-05
		-0.02262	-1.42259e-05
		-0.02263	2.77255e-06
		-0.02266	-9.0854e-05
		-0.02264	3.95659e-05
		-0.02263	2.1268e-05
		-0.02264	-1.80883e-06
		-0.02264	-7.64265e-05
		-0.02265	6.31988e-06
		-0.02262	3.63889e-05
		-0.02265	-2.51207e-05
		-0.02262	-2.22246e-05
		-0.02265	7.50569e-05
		-0.02262	2.27919e-05
		-0.02267	4.97523e-06
		-0.02263	-9.87949e-05
		-0.02264	2.20927e-05
		-0.02261	3.51478e-05
		-0.02266	5.66022e-07
		-0.02263	-3.15586e-05
		-0.02263	5.98586e-05
		-0.02262	4.29606e-05
		-0.02266	-2.00643e-05
		-0.02267	-3.93592e-05
		-0.02258	8.44297e-05
		0.02262	1.23789e-05
		0.02261	-9.54671e-05
		0.02265	3.15869e-05
		0.02264	-1.72023e-05
		0.02267	1.76894e-05
		0.02261	-8.48898e-05
		0.02265	1.99544e-05
		0.02262	-7.6254e-06
		0.02263	6.19217e-06
		0.0226	-9.36752e-05
		0.02262	1.90557e-05
		0.02267	1.56657e-05
		0.02265	-5.2965e-07
		0.02259	-8.58707e-05
		0.0227	5.98308e-05
		0.02264	-3.00176e-05
		0.02268	7.80487e-06
		0.02261	-1.68768e-05
		0.0226	7.84144e-05
		0.02269	-1.12295e-05
		0.02259	1.05953e-06
		0.02265	-2.67375e-05
		0.02262	0.000110201
		0.02264	-4.82425e-06
		0.02266	9.51429e-06
		0.02259	-2.84627e-05
		0.02266	0.000106424
		0.02265	-2.83633e-05
		0.0226	1.05378e-05
		0.02266	-2.19266e-05
		0.02261	0.000103801
		0.02263	-1.23721e-05
		0.02258	2.9316e-06
		0.02262	-9.3345e-06
		0.02268	-8.12749e-05
		0.02266	2.71591e-05
		-0.00459	3.36591e-06
		-0.00456	-1.64199e-05
		-0.00457	7.05996e-05
		-0.00453	-1.03963e-05
		-0.00445	1.17212e-05
		-0.00448	-1.80602e-05
		-0.00456	9.42892e-05
		-0.00456	-3.16509e-05
		-0.00435	2.24284e-05
		-0.00449	-4.31501e-05
		-0.0045	0.000112312
		-0.00468	-2.17515e-05
		-0.00461	7.59508e-06
		-0.00453	-9.34865e-06
		-0.00453	7.73647e-05
		-0.00465	-1.05223e-05
		-0.00457	7.7764e-06
		-0.00444	4.42637e-06
		-0.00443	-8.90887e-05
		-0.00461	2.29014e-06
		-0.00438	3.68282e-05
		-0.00459	-2.53372e-05
		-0.00459	-7.1184e-05
		-0.00447	2.32448e-06
		-0.00461	-1.11161e-05
		-0.00441	1.88852e-06
		-0.0046	-8.55715e-05
		-0.00455	2.02877e-05
		-0.00456	4.2142e-06
		-0.0044	1.58622e-06
		-0.00462	-7.02894e-05
		-0.00457	7.65322e-06
		-0.00451	3.04353e-05
		-0.00449	-2.55867e-05
		-0.00452	-3.2051e-06
		-0.00455	6.18124e-05
		0.0044	1.45571e-05
		0.00457	-9.07723e-05
		0.00455	4.42539e-05
		0.00464	-3.75009e-05
		0.00455	6.83462e-06
		0.00453	-8.8402e-06
		0.00458	6.5146e-05
		0.00442	-1.42522e-05
		0.00457	1.28168e-06
		0.00451	-1.26247e-05
		0.00444	8.46954e-05
		0.00447	-1.1274e-05
		0.00459	8.66531e-06
		0.0044	-2.66259e-05
		0.00461	0.000110433
		0.00459	-4.28138e-05
		0.0046	2.50093e-06
		0.00447	-8.32127e-06
		0.00454	8.88733e-05
		0.00454	-1.51151e-05
		0.00453	1.60808e-06
		0.0045	7.34667e-06
		0.00456	-9.56907e-05
		0.00438	4.64895e-06
		0.00461	4.67858e-06
		0.00442	-2.00677e-05
		0.00443	0.000122028
		0.00451	-4.56306e-05
		0.00454	2.10795e-06
		0.00457	8.58523e-06
		0.0045	-9.1389e-05
		0.00434	1.05622e-08
		0.0045	-1.96448e-07
		0.00448	9.06959e-06
		0.00458	-7.72968e-05
		0.00453	2.74252e-06
		-0.01302	0.00941
		-0.03231	-0.00962
		-0.02153	0.000485
		-0.03552	-0.01224
		-0.04779	-0.02464
		-0.03448	-0.01162
		-0.01048	0.01173
		-0.04333	-0.02093
		0.00475	0.02713
		-0.05774	-0.03462
		-0.05318	-0.03087
		-0.01604	0.0065
		0.00762	0.03041
		-0.01685	0.00691
		0.00829	0.02998
		0.0073	0.03024
		-0.0526	-0.02914
		0.02892	0.05187
		-0.05738	-0.0356
		-0.02366	-0.00212
		-0.01244	0.00977
		-0.02759	-0.00392
		-0.03817	-0.01486
		-0.01542	0.0068
		-0.05439	-0.03128
		-0.03332	-0.01067
		0.01671	0.03887
		-0.01236	0.01066
		0.00695	0.03007
		0.03499	0.0564
		-0.0075	0.01629
		-0.03472	-0.01295
		-0.00229	0.02052
		-0.01076	0.01171
		-0.00838	0.01404
		0.00455	0.027
		0.0123	-0.0103
		0.0354	0.01277
		0.02403	0.0011
		0.00572	-0.01685
		0.0371	0.0142
		0.00897	-0.01429
		0.03074	0.00795
		0.06823	0.04623
		0.01038	-0.01222
		0.00755	-0.0149
		0.04507	0.02191
		0.0864	0.0641
		0.01474	-0.0088
		0.01414	-0.00816
		0.04805	0.02454
		-0.00396	-0.02598
		0.0587	0.03592
		0.02475	0.00247
		-0.01404	-0.03692
		0.04259	0.02009
		0.00972	-0.01302
		0.01655	-0.00684
		0.0547	0.03257
		0.00333	-0.01821
		-0.00774	-0.03025
		0.00388	-0.0194
		0.04812	0.02531
		0.00233	-0.01957
		0.01798	-0.00408
		0.02203	-0.000596336
		0.03858	0.01531
		0.01648	-0.00619
		0.02371	0.002
		0.05599	0.03242
		-0.0314	-0.05385
		0.00716	-0.01633
		0.0481	0.05207
		-0.02828	-0.02463
		-0.05367	-0.05006
		0.04487	0.04922
		-0.05888	-0.05444
		-0.00181	0.00151
		0.01819	0.0232
		-0.03627	-0.03084
		-0.01256	-0.00809
		0.03767	0.0414
		-0.00992	-0.00426
		-0.11134	-0.10678
		-0.00174	0.00475
		0.03149	0.03557
		-0.02545	-0.02232
		-0.00361	0.0011
		-0.05037	-0.04528
		-0.04966	-0.04652
		0.01716	0.02138
		0.04591	0.05147
		0.01735	0.02248
		0.03033	0.03408
		-0.05899	-0.05477
		0.00417	0.00802
		0.03294	0.03768
		0.06204	0.06547
		-0.05447	-0.05064
		-0.0158	-0.00977
		0.05028	0.05444
		-0.03635	-0.03252
		0.00502	0.01067
		-0.04206	-0.03841
		0.01946	0.02576
		-0.04515	-0.04085
		0.03548	0.0382
		0.03783	0.04301
		-0.00358	-0.00795
		0.01427	0.00947
		0.00117	-0.00253
		0.01637	0.01221
		0.03948	0.03589
		-0.01425	-0.01873
		-0.00296	-0.00882
		0.03504	0.03007
		-0.01897	-0.02238
		0.05188	0.04769
		-0.00123	-0.00598
		0.03036	0.02661
		-0.04305	-0.04784
		0.02187	0.01686
		-0.04028	-0.04481
		-0.04817	-0.05233
		-0.01116	-0.01547
		0.01092	0.00681
		0.02902	0.02441
		0.01552	0.01121
		0.0171	0.01279
		0.02421	0.01933
		-0.00934	-0.01478
		-0.01421	-0.01718
		0.03418	0.02884
		-0.00176	-0.00575
		-0.04372	-0.0477
		0.02158	0.01717
		0.00734	0.00372
		-0.07431	-0.07877
		0.02974	0.02609
		-0.03188	-0.03712
		-0.02555	-0.02938
		-0.04665	-0.0521
		0.00407	-0.000216473
		0.000115996	-0.00446
		-0.01669	0.00629
		-0.05463	-0.0317
		-0.02162	-0.000682135
		-0.05751	-0.03363
		-0.05335	-0.0293
		-0.05736	-0.03429
		-0.00386	0.01875
		-0.05647	-0.03532
		0.028	0.0504
		-0.0768	-0.05377
		-0.07617	-0.05408
		0.000809977	0.02237
		0.03457	0.05614
		-0.01827	0.00535
		0.04368	0.06572
		0.03634	0.06025
		-0.08455	-0.06133
		0.08437	0.10747
		-0.07403	-0.05331
		-0.02198	-0.000672282
		-0.01338	0.00795
		-0.03383	-0.01024
		-0.04611	-0.02171
		0.01561	0.03792
		-0.08649	-0.06479
		-0.04062	-0.01594
		0.05461	0.07687
		0.00605	0.02813
		0.02308	0.04684
		0.09181	0.11373
		0.02735	0.05131
		-0.05629	-0.03577
		-0.00466	0.01779
		0.0081	0.03223
		0.00328	0.02571
		0.02024	0.04198
		0.02183	0.000177765
		0.05595	0.03305
		0.02931	0.0054
		-0.01372	-0.03696
		0.06122	0.0383
		-0.00842	-0.0303
		0.04539	0.02114
		0.12292	0.10034
		0.01069	-0.01018
		-0.00496	-0.02717
		0.06773	0.04271
		0.14931	0.12676
		-0.0013	-0.02549
		0.01223	-0.01053
		0.06333	0.04013
		-0.03254	-0.05344
		0.08395	0.06128
		0.03027	0.00887
		-0.05155	-0.07444
		0.05446	0.03187
		0.00933	-0.01466
		0.00262	-0.02052
		0.10072	0.07973
		-0.0076	-0.02952
		-0.04223	-0.066
		0.00245	-0.01996
		0.06441	0.04337
		-0.02391	-0.04657
		0.01076	-0.01238
		0.02482	0.00218
		0.05038	0.02851
		0.00465	-0.01838
		0.00763	-0.01454
		0.08664	0.0632
		-0.05578	-0.07752
		-0.01862	-0.04299
		0.07785	0.08166
		-0.07133	-0.06794
		-0.10568	-0.10111
		0.09832	0.10286
		-0.12425	-0.12046
		-0.01027	-0.00819
		0.03111	0.03748
		-0.06338	-0.05596
		-0.03498	-0.03154
		0.0882	0.08984
		-0.02906	-0.02234
		-0.20144	-0.1951
		0.01183	0.01884
		0.06535	0.06909
		-0.03617	-0.03223
		-0.00656	-0.00313
		-0.09449	-0.09102
		-0.08609	-0.08306
		0.03447	0.03823
		0.12136	0.12693
		0.035	0.04106
		0.05539	0.05891
		-0.11183	-0.10569
		-0.01295	-0.01009
		0.06536	0.06945
		0.13232	0.13571
		-0.11875	-0.1153
		-0.0067	-0.000418661
		0.10679	0.11116
		-0.06548	-0.06162
		0.02031	0.02601
		-0.07578	-0.07248
		0.0679	0.07609
		-0.07626	-0.07011
		0.05745	0.05763
		0.05615	0.0614
		0.0109	0.0071
		0.01901	0.01379
		0.00984	0.00762
		0.03766	0.03122
		0.06865	0.06395
		-0.0157	-0.01972
		0.00195	-0.00364
		0.04051	0.03443
		-0.04403	-0.04726
		0.09069	0.08638
		-0.01924	-0.02243
		0.03622	0.03426
		-0.07982	-0.08483
		0.04513	0.03925
		-0.10067	-0.10595
		-0.08584	-0.09081
		-0.01076	-0.01315
		0.00291	0.000358853
		0.03378	0.02958
		0.00821	0.00257
		0.02725	0.02363
		0.02904	0.02496
		-0.03184	-0.03847
		-0.02746	-0.02958
		0.06393	0.0587
		-0.01592	-0.02063
		-0.09172	-0.09498
		0.03316	0.02921
		0.01831	0.01378
		-0.16214	-0.16642
		0.04591	0.04177
		-0.04944	-0.05378
		-0.05799	-0.0631
		-0.0956	-0.1014
		-0.00479	-0.00989
		0.04155	0.03681
		-0.04305	-0.0206
		-0.0817	-0.05852
		-0.03212	-0.0103
		-0.07813	-0.05503
		-0.05131	-0.02875
		-0.08426	-0.06149
		0.00152	0.02421
		-0.06669	-0.04306
		0.04608	0.06655
		-0.08752	-0.06331
		-0.0891	-0.06752
		0.02476	0.04684
		0.04254	0.06484
		-0.0111	0.01394
		0.06722	0.08853
		0.05124	0.07384
		-0.11153	-0.08684
		0.1256	0.14998
		-0.08594	-0.06592
		-0.01513	0.00427
		-0.01091	0.0105
		-0.04675	-0.02119
		-0.04011	-0.01566
		0.03427	0.05505
		-0.1145	-0.09232
		-0.05507	-0.0299
		0.10082	0.12262
		0.02209	0.04419
		0.06142	0.08593
		0.1434	0.16463
		0.06904	0.09286
		-0.09165	-0.07172
		-0.00968	0.01195
		0.0402	0.06411
		0.00868	0.03095
		0.02814	0.04978
		0.02055	-0.00207
		0.07828	0.0553
		0.03576	0.01355
		-0.03367	-0.05684
		0.06818	0.04328
		-0.02027	-0.04206
		0.06171	0.03963
		0.17782	0.15481
		-0.00489	-0.02689
		-0.00903	-0.0305
		0.07109	0.04604
		0.20501	0.18235
		-0.02403	-0.04914
		0.00429	-0.01839
		0.08182	0.05909
		-0.06381	-0.08534
		0.0976	0.07539
		0.04466	0.02358
		-0.07511	-0.09866
		0.07066	0.04694
		0.00635	-0.01731
		-0.00869	-0.03063
		0.13709	0.1162
		-0.03152	-0.05333
		-0.06974	-0.09218
		-0.00505	-0.02832
		0.07561	0.05369
		-0.05627	-0.07858
		0.0084	-0.0142
		0.02594	0.00299
		0.05124	0.0279
		-0.01685	-0.03835
		-0.01204	-0.03405
		0.10428	0.08027
		-0.07089	-0.09274
		-0.03662	-0.06082
		0.11802	0.12211
		-0.10997	-0.10629
		-0.16235	-0.15963
		0.1503	0.15382
		-0.17247	-0.1669
		-0.00289	-0.00119
		0.03155	0.03801
		-0.10649	-0.1006
		-0.02306	-0.01708
		0.12744	0.12687
		-0.03792	-0.03079
		-0.27863	-0.27356
		0.0434	0.05263
		0.08092	0.0845
		-0.0314	-0.02843
		-0.0107	-0.007
		-0.12584	-0.12114
		-0.11316	-0.11074
		0.03602	0.03943
		0.16401	0.16884
		0.06209	0.06853
		0.0744	0.07573
		-0.15	-0.14346
		-0.01642	-0.01251
		0.09487	0.09823
		0.1901	0.19031
		-0.17642	-0.17123
		0.02641	0.03463
		0.15312	0.15424
		-0.0937	-0.08946
		0.05349	0.06135
		-0.09846	-0.09433
		0.11722	0.12555
		-0.08328	-0.07579
		0.07281	0.07215
		0.04826	0.05442
		0.04645	0.04255
		0.04209	0.03862
		0.01185	0.00845
		0.06657	0.06128
		0.09077	0.08838
		-0.01907	-0.02341
		0.01302	0.00398
		0.05327	0.04733
		-0.07489	-0.07752
		0.10566	0.1001
		-0.03272	-0.03582
		0.02908	0.02877
		-0.10933	-0.11433
		0.06343	0.05578
		-0.14472	-0.14831
		-0.10358	-0.11017
		-0.0074	-0.01207
		-0.00154	-0.00394
		0.03502	0.03243
		0.00319	-0.000801801
		0.03841	0.03339
		0.02867	0.02361
		-0.06198	-0.06871
		-0.03515	-0.03588
		0.09464	0.08847
		-0.02782	-0.03153
		-0.13568	-0.13744
		0.03266	0.02694
		0.0158	0.01355
		-0.24902	-0.2537
		0.05304	0.05064
		-0.05894	-0.06527
		-0.10563	-0.10895
		-0.15667	-0.1627
		-0.00427	-0.00876
		0.10637	0.09973
		-0.05771	-0.03459
		-0.09792	-0.07381
		-0.02142	-0.00117
		-0.0879	-0.06651
		-0.05131	-0.02686
		-0.11884	-0.09481
		-0.01698	0.00461
		-0.07863	-0.05679
		0.06204	0.08401
		-0.08787	-0.06233
		-0.09315	-0.07285
		0.03777	0.05899
		0.03307	0.0549
		0.00321	0.02833
		0.0947	0.11683
		0.05451	0.07725
		-0.13872	-0.11457
		0.16275	0.18651
		-0.08375	-0.06287
		-0.01163	0.00789
		-0.03377	-0.01243
		-0.06313	-0.03763
		-0.03717	-0.0118
		0.06028	0.08177
		-0.12973	-0.10741
		-0.05212	-0.027
		0.15494	0.17576
		0.04462	0.06615
		0.09391	0.11932
		0.18724	0.20934
		0.11243	0.1353
		-0.14033	-0.12095
		-0.02308	-0.00101
		0.07704	0.10043
		0.02318	0.04525
		0.02902	0.05102
		0.01606	-0.00418
		0.11856	0.0955
		0.0397	0.01566
		-0.06107	-0.08438
		0.07494	0.05161
		-0.03956	-0.06064
		0.08327	0.05961
		0.22671	0.20318
		-0.02184	-0.04261
		-0.00925	-0.03142
		0.05987	0.03258
		0.23377	0.21167
		-0.04351	-0.06878
		0.00443	-0.01843
		0.1095	0.08608
		-0.11193	-0.13262
		0.10295	0.08149
		0.04364	0.02233
		-0.11699	-0.14011
		0.08695	0.064
		0.01487	-0.00927
		-0.02609	-0.04925
		0.15472	0.13426
		-0.05642	-0.07737
		-0.09124	-0.11484
		-0.01531	-0.03847
		0.10227	0.08209
		-0.09763	-0.12039
		0.00718	-0.01718
		0.04146	0.018
		0.05053	0.02773
		-0.01995	-0.04075
		-0.02163	-0.04459
		0.12218	0.09769
		-0.06383	-0.08411
		-0.05205	-0.07631
		0.16403	0.16531
		-0.15533	-0.15335
		-0.23414	-0.23046
		0.21312	0.21927
		-0.20281	-0.1988
		-0.00868	-0.01075
		0.04069	0.04968
		-0.15037	-0.1405
		0.00142	0.00376
		0.17208	0.17164
		-0.04495	-0.03724
		-0.33964	-0.33301
		0.08632	0.09511
		0.07817	0.08242
		-0.04946	-0.04668
		0.00456	0.00945
		-0.16351	-0.16181
		-0.11615	-0.11357
		0.0702	0.07325
		0.21362	0.22079
		0.06821	0.07386
		0.09607	0.0975
		-0.18185	-0.17472
		0.000292995	0.00241
		0.13326	0.13736
		0.24187	0.2424
		-0.22677	-0.22176
		0.04251	0.04952
		0.18474	0.18768
		-0.12671	-0.12082
		0.06818	0.07577
		-0.12935	-0.12604
		0.15748	0.16776
		-0.08432	-0.07617
		0.05666	0.05333
		0.03618	0.04385
		0.07367	0.06828
		0.0525	0.04903
		-0.00839	-0.00825
		0.07339	0.06745
		0.10948	0.10517
		-5.10047e-05	-0.00399
		0.02308	0.01443
		0.08055	0.07354
		-0.11669	-0.12081
		0.10457	0.10003
		-0.02607	-0.02704
		0.03146	0.03201
		-0.12845	-0.133
		0.05062	0.04114
		-0.17577	-0.18067
		-0.08776	-0.09336
		-0.01345	-0.01644
		0.0075	0.0064
		0.02726	0.02183
		0.00507	0.000426406
		0.06558	0.06047
		0.05181	0.04772
		-0.12041	-0.12901
		-0.03246	-0.03197
		0.09849	0.09201
		-0.05705	-0.06006
		-0.17162	-0.17269
		0.01485	0.00955
		0.00458	0.00135
		-0.31261	-0.31624
		0.05607	0.0541
		-0.04424	-0.05078
		-0.13676	-0.13833
		-0.22391	-0.22847
		-0.00793	-0.01365
		0.16614	0.15739
		-0.06743	-0.044
		-0.13337	-0.11047
		-0.00734	0.01255
		-0.10559	-0.08267
		-0.06758	-0.04337
		-0.15161	-0.12864
		-0.04169	-0.01929
		-0.08865	-0.06521
		0.08668	0.10895
		-0.09245	-0.06794
		-0.08267	-0.06272
		0.04299	0.0644
		0.02295	0.04616
		0.01398	0.03851
		0.13347	0.15432
		0.05947	0.08175
		-0.17691	-0.15173
		0.18094	0.20692
		-0.0836	-0.06508
		-0.01473	0.00403
		-0.0534	-0.03186
		-0.07824	-0.05104
		-0.05015	-0.02484
		0.08121	0.10222
		-0.13626	-0.11323
		-0.04289	-0.01672
		0.20816	0.22779
		0.06732	0.08888
		0.12415	0.15066
		0.23726	0.25781
		0.15415	0.1764
		-0.19438	-0.17484
		-0.021	0.0022
		0.0891	0.1128
		0.03742	0.05798
		0.03536	0.05744
		0.01583	-0.00551
		0.14448	0.11911
		0.05476	0.03217
		-0.08068	-0.10329
		0.09053	0.06473
		-0.0644	-0.08615
		0.09787	0.07646
		0.27454	0.25241
		-0.04937	-0.07107
		-0.01747	-0.04107
		0.04803	0.02174
		0.26626	0.24538
		-0.05822	-0.08553
		0.01112	-0.01175
		0.12378	0.10114
		-0.16603	-0.18543
		0.10593	0.08388
		0.04183	0.02016
		-0.14752	-0.17099
		0.0977	0.07515
		0.0245	-0.000220129
		-0.04234	-0.06549
		0.1755	0.15426
		-0.0932	-0.11184
		-0.10118	-0.12411
		-0.02761	-0.05203
		0.12844	0.10724
		-0.13843	-0.16041
		0.0089	-0.0144
		0.05234	0.02912
		0.05188	0.02765
		-0.01752	-0.03752
		-0.03936	-0.0613
		0.14856	0.12352
		-0.05629	-0.07683
		-0.06831	-0.09237
		0.19403	0.19497
		-0.1744	-0.17005
		-0.32076	-0.3163
		0.25857	0.2624
		-0.24273	-0.23818
		-0.00575	-0.0051
		0.05502	0.06244
		-0.19004	-0.18193
		0.0303	0.03369
		0.23202	0.23141
		-0.04609	-0.0374
		-0.40375	-0.39927
		0.12839	0.1382
		0.06832	0.07406
		-0.07623	-0.07298
		0.05069	0.05432
		-0.19226	-0.19011
		-0.09792	-0.09511
		0.08069	0.08299
		0.2457	0.25165
		0.08973	0.0966
		0.09605	0.09536
		-0.19637	-0.18767
		0.01571	0.01684
		0.16469	0.16649
		0.28678	0.28548
		-0.26504	-0.25895
		0.05605	0.06474
		0.20977	0.21048
		-0.15775	-0.15248
		0.08015	0.09003
		-0.16224	-0.15718
		0.20161	0.21149
		-0.09364	-0.08622
		0.03708	0.0349
		0.03216	0.04003
		0.09115	0.08717
		0.0931	0.09104
		-0.03619	-0.03712
		0.08251	0.07525
		0.1423	0.14152
		0.00979	0.00533
		0.04403	0.0333
		0.11373	0.10463
		-0.15018	-0.15147
		0.09049	0.08553
		0.00177	0.00036937
		0.0026	0.00164
		-0.1385	-0.14235
		0.02615	0.01872
		-0.22381	-0.2282
		-0.07102	-0.07936
		-0.01713	-0.02155
		0.03305	0.03106
		0.02686	0.02315
		0.0281	0.02276
		0.10407	0.09775
		0.08055	0.07361
		-0.15908	-0.16451
		-0.04429	-0.04443
		0.08354	0.07685
		-0.08863	-0.09132
		-0.19836	-0.19964
		0.000812048	-0.00441
		-0.01249	-0.01457
		-0.38541	-0.3895
		0.0668	0.06625
		-0.02377	-0.03237
		-0.14689	-0.14986
		-0.27035	-0.27272
		-0.01807	-0.02409
		0.19713	0.187
		-0.0759	-0.05215
		-0.16759	-0.1442
		0.00482	0.02427
		-0.12512	-0.10245
		-0.08614	-0.06105
		-0.17442	-0.15055
		-0.05876	-0.03691
		-0.08794	-0.06614
		0.09365	0.11564
		-0.09569	-0.0686
		-0.05257	-0.03282
		0.04351	0.06332
		0.01268	0.0378
		0.00365	0.02902
		0.16845	0.18768
		0.07905	0.10101
		-0.21033	-0.18352
		0.20478	0.23166
		-0.09522	-0.07814
		-0.01952	-0.00272
		-0.07972	-0.05885
		-0.08277	-0.05562
		-0.05161	-0.02515
		0.10948	0.12989
		-0.13712	-0.11507
		-0.03384	-0.00658
		0.24147	0.26114
		0.07626	0.09761
		0.14866	0.17505
		0.28079	0.30081
		0.18968	0.21174
		-0.21827	-0.19937
		-0.01779	0.00482
		0.06416	0.08933
		0.03892	0.05963
		0.0334	0.05526
		0.0028	-0.01814
		0.15274	0.1287
		0.05158	0.02917
		-0.09318	-0.11634
		0.10222	0.07836
		-0.0787	-0.10054
		0.12407	0.10113
		0.3296	0.30636
		-0.09064	-0.1111
		-0.01136	-0.03403
		0.03283	0.00581
		0.28974	0.26673
		-0.06247	-0.08968
		0.02602	0.00118
		0.13448	0.11084
		-0.21397	-0.23209
		0.10228	0.08156
		0.04653	0.02559
		-0.17848	-0.20312
		0.10332	0.0812
		0.0413	0.01667
		-0.06255	-0.08502
		0.16719	0.14674
		-0.12993	-0.14879
		-0.08355	-0.10662
		-0.03796	-0.06363
		0.13623	0.11572
		-0.17417	-0.19653
		0.01238	-0.01137
		0.07897	0.05492
		0.02792	0.00472
		0.00744	-0.01188
		-0.05133	-0.07332
		0.15212	0.12728
		-0.0573	-0.07765
		-0.10141	-0.12549
		0.21757	0.21762
		-0.16092	-0.15881
		-0.38175	-0.37873
		0.30213	0.30724
		-0.30086	-0.29694
		0.0055	0.00481
		0.05379	0.06279
		-0.23127	-0.22048
		0.07446	0.07786
		0.28165	0.27865
		-0.07163	-0.06271
		-0.43364	-0.42732
		0.14289	0.1509
		0.05944	0.06714
		-0.11384	-0.10872
		0.10537	0.10976
		-0.2121	-0.21172
		-0.08088	-0.07978
		0.09682	0.09915
		0.26552	0.27353
		0.10224	0.10956
		0.10445	0.10353
		-0.20043	-0.1938
		0.06089	0.06245
		0.15684	0.15886
		0.30434	0.30145
		-0.28075	-0.27383
		0.08352	0.09182
		0.21266	0.21327
		-0.19101	-0.18459
		0.11278	0.12291
		-0.1931	-0.18896
		0.27795	0.28833
		-0.12999	-0.12303
		0.05314	0.0502
		0.02816	0.03557
		0.10843	0.10342
		0.14638	0.14405
		-0.06241	-0.06226
		0.08334	0.07583
		0.16261	0.1602
		0.01605	0.0128
		0.05037	0.04015
		0.14215	0.13499
		-0.15711	-0.16063
		0.06628	0.05949
		0.01451	0.01447
		-0.02645	-0.02511
		-0.12926	-0.13493
		0.02609	0.01854
		-0.28848	-0.29164
		-0.06537	-0.07464
		-0.0334	-0.03806
		0.05287	0.0521
		0.03338	0.03157
		0.06629	0.06091
		0.12146	0.11579
		0.09054	0.08407
		-0.19754	-0.20481
		-0.05171	-0.04926
		0.05788	0.05123
		-0.10602	-0.10851
		-0.21882	-0.22218
		0.00678	0.00192
		-0.03985	-0.0408
		-0.44303	-0.44564
		0.05424	0.05233
		-0.01253	-0.02083
		-0.12969	-0.1339
		-0.27492	-0.27819
		-0.03063	-0.0375
		0.23431	0.22387
		-0.07282	-0.05063
		-0.19635	-0.1725
		0.01301	0.03189
		-0.12245	-0.09997
		-0.11298	-0.08748
		-0.20643	-0.18269
		-0.06679	-0.04439
		-0.09617	-0.07287
		0.0895	0.11267
		-0.09921	-0.07224
		-0.01512	0.00402
		0.04565	0.06598
		-0.00966	0.01454
		0.00263	0.02811
		0.19522	0.21525
		0.10376	0.12553
		-0.24634	-0.22022
		0.23554	0.26117
		-0.11768	-0.10055
		-0.01227	0.00529
		-0.11876	-0.09598
		-0.09734	-0.06975
		-0.05833	-0.03273
		0.12996	0.15145
		-0.13996	-0.11885
		-0.01846	0.00987
		0.2823	0.30311
		0.08112	0.10098
		0.16447	0.19058
		0.32441	0.3436
		0.20432	0.22716
		-0.2361	-0.2161
		-0.03074	-0.00669
		0.04035	0.06562
		0.04009	0.06035
		0.02792	0.04867
		-0.00737	-0.0295
		0.16819	0.14466
		0.05705	0.03511
		-0.10476	-0.12832
		0.11652	0.09055
		-0.09054	-0.11224
		0.13686	0.11573
		0.37684	0.35436
		-0.12398	-0.14439
		0.0076	-0.01479
		0.00819	-0.02013
		0.30834	0.2854
		-0.06357	-0.09277
		0.05229	0.02868
		0.15582	0.13259
		-0.27672	-0.29486
		0.10044	0.07799
		0.05673	0.03543
		-0.22119	-0.24495
		0.11634	0.09595
		0.06368	0.04051
		-0.07964	-0.1042
		0.16383	0.14355
		-0.16973	-0.18887
		-0.07119	-0.09466
		-0.04675	-0.07128
		0.15873	0.13914
		-0.21274	-0.23574
		0.01581	-0.00989
		0.0992	0.07397
		0.01376	-0.00864
		0.02818	0.00985
		-0.06374	-0.08532
		0.13654	0.11063
		-0.05461	-0.07435
		-0.11442	-0.13817
		0.22591	0.22778
		-0.13972	-0.13673
		-0.45155	-0.45052
		0.34763	0.35369
		-0.3669	-0.36161
		0.01531	0.01494
		0.05745	0.06608
		-0.25781	-0.24877
		0.10594	0.10989
		0.31199	0.30793
		-0.09768	-0.08592
		-0.44995	-0.44372
		0.18048	0.19178
		0.03063	0.03807
		-0.16219	-0.15583
		0.15358	0.15649
		-0.23363	-0.23403
		-0.08017	-0.07769
		0.13445	0.13561
		0.27843	0.28547
		0.11156	0.11947
		0.10461	0.10327
		-0.19514	-0.18713
		0.09575	0.0965
		0.14166	0.1447
		0.32571	0.32245
		-0.30472	-0.29964
		0.11469	0.12312
		0.23066	0.23161
		-0.21619	-0.20737
		0.13602	0.14608
		-0.23649	-0.23365
		0.34375	0.35456
		-0.15688	-0.1499
		0.08341	0.0814
		-0.00812	0.000411984
		0.10803	0.10468
		0.19625	0.19351
		-0.09086	-0.09001
		0.06338	0.05627
		0.21989	0.2208
		0.0132	0.00837
		0.06405	0.05197
		0.16821	0.15724
		-0.16132	-0.16496
		0.04332	0.03683
		0.00969	0.00959
		-0.03694	-0.03605
		-0.12805	-0.13314
		0.02834	0.01978
		-0.35307	-0.35661
		-0.04139	-0.05148
		-0.0371	-0.04031
		0.05356	0.05404
		0.04975	0.04792
		0.09321	0.08684
		0.12869	0.12106
		0.12851	0.12327
		-0.23744	-0.24583
		-0.03572	-0.03381
		0.03632	0.03047
		-0.14841	-0.1518
		-0.24804	-0.25193
		0.02497	0.0223
		-0.07811	-0.07845
		-0.47539	-0.47859
		0.04987	0.04633
		0.01283	0.00234
		-0.09272	-0.09636
		-0.27514	-0.27953
		-0.03229	-0.03731
		0.26212	0.2506
		-0.06961	-0.04515
		-0.21399	-0.19108
		0.02373	0.04103
		-0.11106	-0.08839
		-0.13925	-0.11219
		-0.2577	-0.23344
		-0.06168	-0.04141
		-0.1053	-0.08177
		0.09291	0.11674
		-0.10401	-0.07725
		0.01469	0.03325
		0.0486	0.06959
		-0.02112	0.00415
		0.00108	0.02796
		0.20324	0.22391
		0.11456	0.13408
		-0.28058	-0.25446
		0.27636	0.30325
		-0.12787	-0.11101
		-0.01121	0.00479
		-0.16097	-0.13785
		-0.12082	-0.09034
		-0.06607	-0.04025
		0.12166	0.14162
		-0.15049	-0.1297
		0.00289	0.03421
		0.3293	0.34789
		0.08207	0.10138
		0.1842	0.2112
		0.3534	0.37303
		0.21059	0.23269
		-0.24137	-0.2228
		-0.03977	-0.01502
		0.02323	0.04843
		0.02598	0.04573
		0.00382	0.02339
		-0.01123	-0.03244
		0.18535	0.1603
		0.05579	0.03139
		-0.11055	-0.13241
		0.13921	0.11411
		-0.1041	-0.12646
		0.13406	0.11359
		0.41114	0.38909
		-0.15351	-0.17362
		0.00952	-0.01394
		-0.0382	-0.06628
		0.32363	0.30242
		-0.06069	-0.09072
		0.06824	0.04471
		0.17512	0.1515
		-0.31586	-0.33361
		0.10121	0.08026
		0.08507	0.06286
		-0.24949	-0.27337
		0.14058	0.11963
		0.10275	0.07949
		-0.10013	-0.12369
		0.16432	0.14347
		-0.20727	-0.22626
		-0.04076	-0.06336
		-0.03821	-0.06261
		0.18834	0.16904
		-0.2564	-0.28141
		0.01432	-0.01109
		0.13301	0.10868
		-0.000644921	-0.02428
		0.05734	0.03914
		-0.04945	-0.06961
		0.12122	0.09633
		-0.06183	-0.08264
		-0.13295	-0.15799
		0.21691	0.21556
		-0.12723	-0.12472
		-0.50813	-0.50484
		0.39462	0.40102
		-0.42684	-0.42285
		0.02576	0.02581
		0.06743	0.07529
		-0.27972	-0.26905
		0.14113	0.14234
		0.34117	0.33678
		-0.07143	-0.05887
		-0.46662	-0.46103
		0.20334	0.21464
		0.00313	0.01178
		-0.19908	-0.19326
		0.17818	0.18305
		-0.26068	-0.26247
		-0.10205	-0.09703
		0.15031	0.15089
		0.29198	0.30058
		0.11061	0.1196
		0.09947	0.09662
		-0.17879	-0.1712
		0.11798	0.11971
		0.13542	0.13896
		0.306	0.29972
		-0.32753	-0.32098
		0.13284	0.14258
		0.25898	0.25962
		-0.25256	-0.2454
		0.16237	0.17392
		-0.28951	-0.2848
		0.38136	0.3932
		-0.21299	-0.20751
		0.11519	0.11249
		-0.00756	0.00269
		0.09634	0.0927
		0.25237	0.25121
		-0.12169	-0.12036
		0.0364	0.02733
		0.28272	0.28185
		0.03349	0.03156
		0.05295	0.04125
		0.19111	0.18025
		-0.17257	-0.17558
		0.02741	0.01989
		0.00784	0.00844
		-0.04452	-0.04572
		-0.13258	-0.13903
		0.05905	0.04859
		-0.40607	-0.40875
		-0.02246	-0.03097
		-0.0617	-0.06546
		0.05002	0.05104
		0.04843	0.0463
		0.13031	0.12617
		0.14142	0.13156
		0.1669	0.15941
		-0.24458	-0.25184
		-0.00476	-0.00256
		0.0229	0.01551
		-0.19189	-0.19471
		-0.28713	-0.28935
		0.05223	0.04873
		-0.09993	-0.10034
		-0.50987	-0.5134
		0.04427	0.04067
		0.02929	0.01908
		-0.07649	-0.08014
		-0.2647	-0.26795
		-0.01504	-0.02024
		0.29484	0.28561
		-0.06749	-0.04424
		-0.21939	-0.19691
		0.02752	0.0455
		-0.09429	-0.07137
		-0.15763	-0.1308
		-0.3096	-0.28487
		-0.04466	-0.02406
		-0.10319	-0.08081
		0.07929	0.10137
		-0.12551	-0.09745
		0.04318	0.06301
		0.07408	0.09407
		-0.02237	0.00389
		0.00192	0.02606
		0.2205	0.24018
		0.12364	0.14438
		-0.30245	-0.27503
		0.3195	0.34431
		-0.16188	-0.14467
		-0.000452108	0.01677
		-0.18972	-0.16671
		-0.15616	-0.12607
		-0.05058	-0.02571
		0.10566	0.12664
		-0.16079	-0.14004
		0.04103	0.07049
		0.36649	0.38592
		0.08418	0.10406
		0.2002	0.22776
		0.3736	0.39299
		0.19716	0.21817
		-0.24897	-0.22974
		-0.03173	-0.00736
		0.02056	0.04546
		0.00228	0.02262
		-0.02666	-0.00652
		-0.02899	-0.05187
		0.19824	0.1737
		0.04119	0.01862
		-0.12455	-0.14594
		0.14717	0.12074
		-0.10588	-0.12672
		0.1341	0.11354
		0.44805	0.42566
		-0.17072	-0.19265
		0.00798	-0.0144
		-0.06851	-0.09519
		0.34009	0.31759
		-0.07227	-0.10409
		0.08298	0.05966
		0.18577	0.16373
		-0.35622	-0.37311
		0.10422	0.08244
		0.11642	0.0936
		-0.26145	-0.28591
		0.15977	0.141
		0.13361	0.11019
		-0.12784	-0.15127
		0.17184	0.15092
		-0.2361	-0.25416
		-0.00278	-0.02715
		-0.02077	-0.04507
		0.21663	0.19689
		-0.28566	-0.30891
		0.01306	-0.01254
		0.16404	0.13906
		-0.00433	-0.02868
		0.09434	0.07684
		-0.02441	-0.0445
		0.09165	0.0655
		-0.06354	-0.08243
		-0.14982	-0.17405
		0.23596	0.23395
		-0.11107	-0.1072
		-0.55541	-0.55324
		0.44398	0.44781
		-0.47879	-0.47414
		0.05044	0.05064
		0.04522	0.05319
		-0.29433	-0.28195
		0.17566	0.17819
		0.34586	0.34108
		-0.0584	-0.04686
		-0.47769	-0.47121
		0.2456	0.25663
		-0.02381	-0.01442
		-0.22567	-0.2205
		0.20231	0.20541
		-0.28532	-0.288
		-0.11207	-0.10719
		0.14488	0.14587
		0.30459	0.30981
		0.1048	0.11535
		0.10733	0.10228
		-0.15291	-0.1457
		0.12753	0.12911
		0.12212	0.12528
		0.27747	0.27144
		-0.34572	-0.33848
		0.12943	0.13761
		0.29503	0.29417
		-0.28717	-0.27848
		0.1709	0.18259
		-0.34931	-0.34375
		0.41332	0.42584
		-0.27752	-0.27264
		0.16528	0.16476
		-0.01317	-0.00697
		0.07712	0.07495
		0.30801	0.30572
		-0.13896	-0.13921
		-0.000296956	-0.00879
		0.32821	0.32878
		0.04458	0.04209
		0.0391	0.02763
		0.20543	0.19543
		-0.16229	-0.16442
		0.03192	0.02205
		-0.01686	-0.0167
		-0.06016	-0.0586
		-0.13523	-0.13974
		0.0636	0.05464
		-0.44208	-0.44284
		-0.01354	-0.0246
		-0.09705	-0.09874
		0.06573	0.06809
		0.06197	0.05982
		0.14132	0.13459
		0.16111	0.15246
		0.19619	0.19097
		-0.25962	-0.2677
		0.01212	0.01429
		0.00641	0.000207308
		-0.24526	-0.24729
		-0.31134	-0.31476
		0.06448	0.06101
		-0.11854	-0.11921
		-0.53381	-0.53688
		0.07026	0.06765
		0.03426	0.02186
		-0.0795	-0.08115
		-0.25542	-0.25825
		0.01857	0.01364
		0.32071	0.31047
		-0.07819	-0.05381
		-0.21115	-0.18756
		0.01966	0.03726
		-0.08426	-0.06269
		-0.17798	-0.15175
		-0.35251	-0.32658
		-0.0242	-0.00442
		-0.10501	-0.08248
		0.08225	0.1046
		-0.15017	-0.1223
		0.03792	0.05748
		0.0775	0.09826
		-0.01927	0.00646
		-0.000836957	0.02287
		0.22962	0.25089
		0.1315	0.15087
		-0.3223	-0.29431
		0.35195	0.37667
		-0.18846	-0.17113
		0.00685	0.02365
		-0.21198	-0.18872
		-0.18274	-0.15174
		-0.04356	-0.01745
		0.10091	0.12014
		-0.19226	-0.17146
		0.05477	0.0842
		0.37527	0.39654
		0.07518	0.09534
		0.21672	0.24313
		0.38132	0.40036
		0.17888	0.20083
		-0.24138	-0.22217
		-0.03695	-0.01318
		0.03817	0.0611
		-0.02457	-0.00381
		-0.0505	-0.02947
		-0.05212	-0.07476
		0.21571	0.19056
		0.01592	-0.00639
		-0.14449	-0.16623
		0.14733	0.12021
		-0.10397	-0.12506
		0.15164	0.13257
		0.47576	0.45319
		-0.18268	-0.2056
		0.00357	-0.0188
		-0.08654	-0.11438
		0.36517	0.34457
		-0.07396	-0.10565
		0.09348	0.07054
		0.18357	0.16134
		-0.40441	-0.42226
		0.11521	0.0942
		0.1411	0.11846
		-0.28136	-0.30604
		0.16822	0.14922
		0.15593	0.13324
		-0.15349	-0.17702
		0.17184	0.1507
		-0.25897	-0.27755
		0.01697	-0.00819
		-0.01404	-0.03776
		0.23879	0.22022
		-0.31641	-0.34076
		0.00983	-0.01628
		0.17578	0.1507
		-0.0122	-0.03552
		0.1368	0.11909
		-0.01026	-0.03112
		0.05591	0.03083
		-0.05971	-0.07723
		-0.19596	-0.22083
		0.25692	0.25372
		-0.09118	-0.0867
		-0.60963	-0.60902
		0.50962	0.51573
		-0.51451	-0.50842
		0.08241	0.08268
		0.01108	0.01802
		-0.31863	-0.30646
		0.19961	0.20155
		0.34519	0.34028
		-0.0551	-0.04093
		-0.49681	-0.49106
		0.29475	0.30532
		-0.0511	-0.04119
		-0.25465	-0.2494
		0.23539	0.23959
		-0.31878	-0.32358
		-0.11564	-0.11179
		0.14237	0.14126
		0.33506	0.34167
		0.09308	0.10413
		0.11265	0.10712
		-0.10734	-0.10025
		0.1337	0.13558
		0.11469	0.11813
		0.26687	0.25925
		-0.35312	-0.34836
		0.11464	0.12308
		0.31664	0.31409
		-0.30782	-0.29879
		0.18347	0.19496
		-0.39176	-0.38569
		0.46106	0.47347
		-0.32638	-0.32302
		0.23166	0.22871
		-0.01059	-0.00426
		0.05168	0.04681
		0.3591	0.35763
		-0.14997	-0.14989
		-0.0117	-0.01998
		0.36491	0.36631
		0.03329	0.03084
		0.04191	0.02947
		0.2175	0.20644
		-0.15546	-0.15735
		0.0583	0.04862
		-0.01658	-0.01701
		-0.0663	-0.06649
		-0.12664	-0.13144
		0.05034	0.04136
		-0.45501	-0.45725
		-0.00914	-0.01989
		-0.11208	-0.11518
		0.08012	0.08244
		0.07852	0.07526
		0.14267	0.1373
		0.17791	0.16869
		0.22536	0.2186
		-0.28485	-0.29274
		0.01921	0.02251
		0.02278	0.01566
		-0.26824	-0.27013
		-0.31006	-0.31652
		0.09299	0.0883
		-0.14048	-0.14056
		-0.51849	-0.52185
		0.07141	0.0653
		0.0327	0.0226
		-0.07583	-0.07698
		-0.24859	-0.25083
		0.03166	0.02487
		0.34689	0.33783
		-0.09448	-0.07087
		-0.21766	-0.19441
		0.00666	0.02404
		-0.07746	-0.05472
		-0.19504	-0.16816
		-0.38614	-0.35824
		-0.01447	0.00553
		-0.12141	-0.10052
		0.06323	0.0833
		-0.16215	-0.13387
		0.04369	0.06449
		0.07236	0.09341
		-0.03398	-0.00633
		0.01142	0.03441
		0.23264	0.25316
		0.13131	0.15056
		-0.3248	-0.29648
		0.38276	0.40871
		-0.20533	-0.18977
		0.00741	0.0242
		-0.2304	-0.206
		-0.20848	-0.17734
		-0.06549	-0.03901
		0.11471	0.13437
		-0.20899	-0.18881
		0.07785	0.10788
		0.3863	0.40742
		0.06727	0.08656
		0.23878	0.26336
		0.37911	0.39857
		0.17889	0.20036
		-0.22384	-0.20466
		-0.04454	-0.01982
		0.05293	0.07584
		-0.0506	-0.0295
		-0.08	-0.05894
		-0.06267	-0.08537
		0.22813	0.20308
		0.01322	-0.01003
		-0.16633	-0.18801
		0.1506	0.12246
		-0.09139	-0.111
		0.16344	0.14439
		0.49265	0.46978
		-0.1949	-0.21805
		0.00998	-0.0106
		-0.09954	-0.12666
		0.36078	0.339
		-0.06728	-0.09996
		0.09329	0.0684
		0.17673	0.15609
		-0.43903	-0.45611
		0.13782	0.11746
		0.14852	0.12566
		-0.30537	-0.32958
		0.16369	0.14468
		0.17297	0.14906
		-0.17254	-0.19559
		0.16859	0.14822
		-0.26705	-0.2856
		0.01342	-0.0103
		-0.000822927	-0.02502
		0.26419	0.24553
		-0.34077	-0.36462
		0.02249	-0.00546
		0.18055	0.15617
		-0.01696	-0.04037
		0.19478	0.1772
		-0.00173	-0.02247
		0.0231	-0.00286
		-0.05703	-0.07428
		-0.22011	-0.24527
		0.2754	0.27291
		-0.08023	-0.07534
		-0.66415	-0.66358
		0.54991	0.55622
		-0.54388	-0.53702
		0.10681	0.10709
		-0.03613	-0.03106
		-0.31676	-0.30256
		0.24144	0.24331
		0.34154	0.33412
		-0.06211	-0.04931
		-0.5053	-0.49967
		0.33502	0.34723
		-0.06352	-0.05192
		-0.26906	-0.26264
		0.24164	0.24442
		-0.35612	-0.36102
		-0.12161	-0.11794
		0.156	0.15478
		0.36992	0.37634
		0.07966	0.09287
		0.11636	0.11073
		-0.05409	-0.04695
		0.11828	0.11909
		0.13125	0.13504
		0.25857	0.25053
		-0.36696	-0.3614
		0.08599	0.09397
		0.30826	0.30663
		-0.34249	-0.33166
		0.20899	0.22093
		-0.43406	-0.42803
		0.49684	0.50923
		-0.35705	-0.35229
		0.30342	0.30145
		-0.04111	-0.0359
		0.04367	0.03961
		0.40583	0.40363
		-0.15238	-0.15331
		-0.01357	-0.02302
		0.393	0.39316
		0.0185	0.01439
		0.06112	0.04969
		0.23525	0.22473
		-0.13265	-0.13275
		0.06023	0.04877
		-0.0167	-0.01753
		-0.05103	-0.05039
		-0.13815	-0.14421
		0.04854	0.04044
		-0.45349	-0.45559
		0.00479	-0.00692
		-0.13004	-0.13412
		0.08859	0.09263
		0.08876	0.08615
		0.14205	0.1373
		0.19764	0.18761
		0.26629	0.25777
		-0.30781	-0.31652
		0.01843	0.0215
		0.0086	0.00239
		-0.2917	-0.29265
		-0.31714	-0.32146
		0.12422	0.12103
		-0.15677	-0.15341
		-0.50859	-0.51264
		0.0428	0.03874
		0.02072	0.00948
		-0.05825	-0.05922
		-0.25898	-0.26237
		0.05773	0.05211
		0.37815	0.36764
		-0.09963	-0.07648
		-0.22419	-0.20181
		0.01158	0.02923
		-0.0559	-0.03354
		-0.20348	-0.17697
		-0.43608	-0.40832
		-0.000920002	0.01822
		-0.13614	-0.11355
		0.04693	0.06732
		-0.1851	-0.1567
		0.05533	0.07563
		0.06639	0.08766
		-0.06708	-0.03972
		0.02373	0.04604
		0.23002	0.2514
		0.15509	0.1735
		-0.335	-0.30791
		0.41803	0.44245
		-0.23734	-0.2201
		0.000534861	0.01801
		-0.25825	-0.23482
		-0.23698	-0.20547
		-0.09617	-0.06813
		0.12856	0.14858
		-0.23239	-0.21126
		0.08019	0.1109
		0.37487	0.39573
		0.06942	0.0885
		0.24564	0.27204
		0.37772	0.39707
		0.18997	0.21153
		-0.20945	-0.19137
		-0.05145	-0.02674
		0.05855	0.08118
		-0.07084	-0.04986
		-0.09587	-0.07549
		-0.06856	-0.09085
		0.24105	0.2159
		0.02216	-0.00179
		-0.19664	-0.21697
		0.14653	0.11767
		-0.07841	-0.09874
		0.16458	0.14612
		0.49483	0.47362
		-0.19167	-0.21574
		0.01694	-0.00447
		-0.10803	-0.13552
		0.34058	0.32057
		-0.05758	-0.09223
		0.08489	0.05968
		0.18778	0.16825
		-0.46282	-0.48012
		0.16832	0.14791
		0.16031	0.13786
		-0.33145	-0.35615
		0.14848	0.12981
		0.16489	0.14085
		-0.18592	-0.2086
		0.17205	0.15218
		-0.27441	-0.29309
		-0.00317	-0.02736
		-0.00909	-0.03248
		0.30571	0.28763
		-0.38175	-0.40642
		0.02075	-0.00779
		0.1754	0.15177
		-0.0179	-0.04202
		0.23108	0.21401
		-0.000561879	-0.0216
		-0.01106	-0.03686
		-0.05502	-0.07077
		-0.25752	-0.28321
		0.28171	0.27747
		-0.06355	-0.05755
		-0.71349	-0.71359
		0.58728	0.59329
		-0.55397	-0.54766
		0.12486	0.12596
		-0.08153	-0.0763
		-0.28947	-0.27697
		0.25747	0.25959
		0.33156	0.32415
		-0.06436	-0.05099
		-0.49867	-0.49414
		0.35981	0.37477
		-0.08255	-0.07054
		-0.26282	-0.25551
		0.21459	0.21735
		-0.39444	-0.39922
		-0.13288	-0.12948
		0.17606	0.17472
		0.40263	0.4077
		0.10694	0.12228
		0.11257	0.10569
		-0.01764	-0.0112
		0.10291	0.10362
		0.17515	0.1784
		0.26299	0.25324
		-0.3768	-0.37234
		0.0511	0.05853
		0.31044	0.30793
		-0.33434	-0.32456
		0.2173	0.22798
		-0.46345	-0.45707
		0.53745	0.5507
		-0.37545	-0.37223
		0.3741	0.37093
		-0.05617	-0.0528
		0.04011	0.03818
		0.42933	0.42847
		-0.17945	-0.17974
		-0.0256	-0.03394
		0.41417	0.41551
		0.02497	0.02105
		0.06172	0.05056
		0.25617	0.24447
		-0.1006	-0.0981
		0.06082	0.04976
		-0.01942	-0.0188
		-0.03822	-0.03995
		-0.12742	-0.13345
		0.04036	0.03207
		-0.47465	-0.47772
		0.02403	0.01286
		-0.14026	-0.14289
		0.08624	0.0897
		0.12463	0.11959
		0.14621	0.14271
		0.22062	0.21085
		0.32038	0.3119
		-0.31648	-0.3283
		0.01194	0.01436
		0.00668	-0.000538503
		-0.27289	-0.27552
		-0.30914	-0.31474
		0.14864	0.14439
		-0.17311	-0.17038
		-0.49937	-0.50412
		0.01566	0.01159
		0.01489	0.00229
		-0.05748	-0.05885
		-0.25405	-0.25665
		0.06417	0.05827
		0.4146	0.40514
		-0.11146	-0.08734
		-0.21444	-0.19035
		0.02016	0.03689
		-0.04025	-0.01967
		-0.21542	-0.18728
		-0.47862	-0.44938
		0.0088	0.02695
		-0.13751	-0.11659
		0.04538	0.06722
		-0.19744	-0.16841
		0.05104	0.07043
		0.05184	0.07207
		-0.10222	-0.07207
		0.03745	0.06127
		0.22312	0.24312
		0.17199	0.18847
		-0.33197	-0.30361
		0.47314	0.49938
		-0.26734	-0.25127
		-0.02588	-0.01088
		-0.27189	-0.24655
		-0.24376	-0.21126
		-0.12717	-0.10089
		0.15259	0.17163
		-0.25	-0.22935
		0.09539	0.12622
		0.38349	0.40423
		0.06765	0.08505
		0.25158	0.27654
		0.36259	0.38503
		0.1976	0.21839
		-0.18735	-0.17053
		-0.06166	-0.03797
		0.06674	0.09065
		-0.09501	-0.07271
		-0.11241	-0.09223
		-0.06425	-0.08541
		0.24337	0.21923
		0.03267	0.00695
		-0.21904	-0.24016
		0.13462	0.10592
		-0.05501	-0.07389
		0.15337	0.13314
		0.47728	0.45643
		-0.18236	-0.20562
		0.01627	-0.00417
		-0.12636	-0.15438
		0.31307	0.29295
		-0.03295	-0.06579
		0.06179	0.03663
		0.19101	0.17024
		-0.48446	-0.50166
		0.21219	0.19339
		0.16336	0.14067
		-0.36462	-0.39082
		0.14858	0.13033
		0.1821	0.15975
		-0.21072	-0.2336
		0.14809	0.12621
		-0.27952	-0.2972
		-0.0301	-0.0521
		-0.01191	-0.03484
		0.34454	0.32516
		-0.42984	-0.45428
		0.00462	-0.02246
		0.17267	0.14969
		-0.02053	-0.04635
		0.2417	0.22338
		0.00675	-0.01528
		-0.03341	-0.05838
		-0.0484	-0.06591
		-0.28318	-0.3083
		0.29015	0.28487
		-0.06468	-0.06041
		-0.73448	-0.73335
		0.6017	0.60976
		-0.52716	-0.52175
		0.11445	0.11517
		-0.10187	-0.09613
		-0.26145	-0.24784
		0.27198	0.27365
		0.32234	0.31229
		-0.05036	-0.03907
		-0.48994	-0.48372
		0.37024	0.38322
		-0.09954	-0.08907
		-0.23669	-0.22954
		0.19023	0.19436
		-0.44766	-0.45489
		-0.14168	-0.13967
		0.20264	0.20197
		0.42699	0.43477
		0.08582	0.09987
		0.10794	0.10138
		0.0541	0.06174
		0.11013	0.11164
		0.22973	0.23091
		0.26411	0.25372
		-0.39369	-0.38696
		0.03899	0.04789
		0.32849	0.32699
		-0.33216	-0.32478
		0.22732	0.24196
		-0.47539	-0.46812
		0.56845	0.58296
		-0.41226	-0.40779
		0.43012	0.42998
		-0.08277	-0.08
		0.04458	0.03954
		0.4414	0.43954
		-0.20666	-0.20625
		-0.03581	-0.04315
		0.42977	0.42983
		0.0299	0.02677
		0.05341	0.04477
		0.28145	0.26849
		-0.06947	-0.06919
		0.0606	0.04972
		-0.00781	-0.00712
		-0.0331	-0.03376
		-0.10912	-0.11664
		0.02645	0.01813
		-0.47638	-0.47702
		0.03326	0.01982
		-0.18906	-0.19232
		0.06622	0.07032
[truncated: 729,381+ more rows]

## Sheet: Figure 2h
Figure 2h
		DFT	NNP
		-5.59333	-5.59327
		-5.59288	-5.59282
		-5.5916	-5.59154
		-5.5896	-5.58955
		-5.58707	-5.58702
		-5.58423	-5.58419
		-5.58127	-5.58123
		-5.57837	-5.57834
		-5.57529	-5.57527
		-5.57241	-5.57239
		-5.56933	-5.56931
		-5.56637	-5.56636
		-5.56318	-5.56317
		-5.56077	-5.56076
		-5.55859	-5.55858
		-5.55667	-5.55665
		-5.55512	-5.55508
		-5.55441	-5.55432
		-5.554	-5.55387
		-5.55312	-5.55294
		-5.55211	-5.55189
		-5.55168	-5.55143
		-5.55131	-5.55107
		-5.55104	-5.55081
		-5.55092	-5.55068
		-5.55106	-5.55081
		-5.55133	-5.55107
		-5.55152	-5.55124
		-5.55155	-5.55129
		-5.55177	-5.55153
		-5.55185	-5.55164
		-5.55185	-5.55166
		-5.55156	-5.55141
		-5.5509	-5.55078
		-5.55042	-5.55034
		-5.54992	-5.54988
		-5.54919	-5.5492
		-5.54805	-5.54812
		-5.54667	-5.54679
		-5.54504	-5.54519
		-5.54355	-5.54373
		-5.54242	-5.54261
		-5.54125	-5.54144
		-5.54028	-5.54045
		-5.53956	-5.53971
		-5.53866	-5.53879
		-5.53788	-5.53798
		-5.53743	-5.5375
		-5.53672	-5.53674
		-5.53623	-5.53622
		-5.53582	-5.53575
		-5.53569	-5.53556
		-5.53584	-5.53565
		-5.53641	-5.53619
		-5.53739	-5.53713
		-5.53845	-5.53815
		-5.53937	-5.53904
		-5.53949	-5.53914
		-5.53912	-5.53874
		-5.53827	-5.53787
		-5.53688	-5.53647
		-5.53542	-5.53499
		-5.53404	-5.53363
		-5.53273	-5.53232
		-5.53195	-5.53158
		-5.53185	-5.53152
		-5.53221	-5.5319
		-5.53287	-5.53259
		-5.5333	-5.53306
		-5.53382	-5.53361
		-5.53426	-5.53406
		-5.53408	-5.53386
		-5.53372	-5.53349
		-5.53301	-5.53276
		-5.53212	-5.53184
		-5.53146	-5.53114
		-5.53064	-5.53028
		-5.52972	-5.5293
		-5.52881	-5.52833
		-5.52782	-5.52728
		-5.52698	-5.52635
		-5.52642	-5.52575
		-5.52625	-5.52554
		-5.52626	-5.52552
		-5.52634	-5.52553
		-5.52664	-5.52576
		-5.52699	-5.52607
		-5.52762	-5.52665
		-5.52836	-5.52739
		-5.52926	-5.52831
		-5.52974	-5.52881
		-5.52989	-5.529
		-5.53043	-5.52961
		-5.53122	-5.53046
		-5.53183	-5.53112
		-5.5322	-5.53152
		-5.5324	-5.53177
		-5.53251	-5.53194
		-5.53236	-5.53185
		-5.53217	-5.53172
		-5.53221	-5.53181
		-5.53231	-5.53191
		-5.53204	-5.53165
		-5.53184	-5.53145
		-5.53168	-5.5313
		-5.53137	-5.53098
		-5.53097	-5.5306
		-5.53075	-5.53039
		-5.53041	-5.5301
		-5.53003	-5.52977
		-5.52985	-5.52961
		-5.52976	-5.52955
		-5.52954	-5.5294
		-5.5295	-5.52941
		-5.52971	-5.52966
		-5.53002	-5.53001
		-5.52984	-5.52986
		-5.52951	-5.52955
		-5.52906	-5.52913
		-5.52884	-5.52893
		-5.52891	-5.52904
		-5.52921	-5.52939
		-5.52976	-5.52996
		-5.53001	-5.53023
		-5.53004	-5.53026
		-5.5298	-5.52999
		-5.5292	-5.52936
		-5.52846	-5.52859
		-5.52765	-5.52776
		-5.52683	-5.52692
		-5.52639	-5.52645
		-5.5259	-5.52595
		-5.52511	-5.52515
		-5.52459	-5.52465
		-5.52455	-5.52466
		-5.52524	-5.5254
		-5.52589	-5.5261
		-5.52652	-5.52678
		-5.52738	-5.52765
		-5.52843	-5.52871
		-5.52915	-5.52941
		-5.52962	-5.5299
		-5.52993	-5.53022
		-5.53011	-5.53038
		-5.53029	-5.53053
		-5.52993	-5.53013
		-5.52953	-5.5297
		-5.52923	-5.52937
		-5.5292	-5.52932
		-5.52931	-5.5294
		-5.52962	-5.52968
		-5.52998	-5.52997
		-5.53019	-5.53013
		-5.53083	-5.53072
		-5.53171	-5.53153
		-5.53215	-5.53192
		-5.53233	-5.53208
		-5.53248	-5.53219
		-5.5324	-5.53207
		-5.53204	-5.53167
		-5.53141	-5.53099
		-5.53079	-5.53032
		-5.52928	-5.52877
		-5.52828	-5.52777
		-5.5275	-5.52701
		-5.52723	-5.52677
		-5.52694	-5.52652
		-5.52699	-5.5266
		-5.52722	-5.52689
		-5.52737	-5.52712
		-5.52741	-5.52722
		-5.52764	-5.5275
		-5.52779	-5.5277
		-5.52827	-5.52819
		-5.52888	-5.5288
		-5.52949	-5.52939
		-5.5299	-5.52981
		-5.53022	-5.53018
		-5.53023	-5.53021
		-5.53012	-5.53012
		-5.52967	-5.52973
		-5.52924	-5.52933
		-5.52901	-5.52913
		-5.52899	-5.52915
		-5.52889	-5.52907
		-5.52913	-5.52934
		-5.52925	-5.52948
		-5.52929	-5.52951
		-5.52903	-5.52927
		-5.52859	-5.52884
		-5.528	-5.52827
		-5.52786	-5.52815
		-5.52775	-5.52807
		-5.52806	-5.52844
		-5.52833	-5.52875
		-5.52851	-5.52897
		-5.52874	-5.52925
		-5.52866	-5.52919
		-5.52939	-5.52997
		-5.52998	-5.53058
		-5.5308	-5.53139
		-5.53172	-5.53232
		-5.53249	-5.5331
		-5.53288	-5.5335
		-5.53323	-5.53386
		-5.53344	-5.53408
		-5.53391	-5.53454
		-5.53439	-5.535
		-5.53459	-5.53519
		-5.53469	-5.53528
		-5.53461	-5.53516
		-5.53415	-5.53464
		-5.53374	-5.53417
		-5.53307	-5.53344
		-5.53261	-5.53292
		-5.53266	-5.53291
		-5.53323	-5.53342
		-5.53383	-5.53397
		-5.5344	-5.5345
		-5.5345	-5.53454
		-5.53443	-5.53441
		-5.5344	-5.53432
		-5.53461	-5.5345
		-5.53479	-5.53468
		-5.53459	-5.5345
		-5.53417	-5.53412
		-5.5342	-5.53418
		-5.53408	-5.53406
		-5.53427	-5.53421
		-5.53456	-5.53446
		-5.53465	-5.53452
		-5.53511	-5.53497
		-5.53573	-5.53557
		-5.53615	-5.53599
		-5.53603	-5.53586
		-5.53563	-5.53545
		-5.53508	-5.5349
		-5.53444	-5.53425
		-5.53379	-5.53359
		-5.53363	-5.53343
		-5.53316	-5.53293
		-5.53267	-5.53243
		-5.53228	-5.53202
		-5.53191	-5.53164
		-5.53189	-5.53162
		-5.53172	-5.53146
		-5.53182	-5.53159
		-5.53171	-5.53152
		-5.53166	-5.53153
		-5.53162	-5.53157
		-5.53154	-5.53155
		-5.53168	-5.53173
		-5.53202	-5.53208
		-5.53269	-5.53277
		-5.53328	-5.53337
		-5.53381	-5.53392
		-5.53454	-5.53467
		-5.53502	-5.53513
		-5.53554	-5.53561
		-5.53599	-5.53598
		-5.53596	-5.53588
		-5.53603	-5.53585
		-5.53609	-5.53581
		-5.53608	-5.53573
		-5.53627	-5.53585
		-5.53663	-5.53613
		-5.53636	-5.53581
		-5.53616	-5.53556
		-5.53566	-5.53505
		-5.53508	-5.5345
		-5.53407	-5.53352
		-5.53301	-5.5325
		-5.53211	-5.53166
		-5.53114	-5.53076
		-5.52973	-5.52941
		-5.52871	-5.52846
		-5.52771	-5.52751
		-5.52713	-5.527
		-5.52708	-5.52695
		-5.52743	-5.52729
		-5.52773	-5.52757
		-5.52831	-5.52816
		-5.5294	-5.52921
		-5.53088	-5.53064
		-5.53221	-5.53193
		-5.53298	-5.53268
		-5.53355	-5.53323
		-5.53377	-5.53342
		-5.53383	-5.53347
		-5.53388	-5.5335
		-5.53373	-5.53335
		-5.5334	-5.53301
		-5.53302	-5.53261
		-5.53284	-5.53244
		-5.53304	-5.53266
		-5.53341	-5.53308
		-5.53424	-5.53398
		-5.53489	-5.53471
		-5.53545	-5.53533
		-5.5363	-5.53623
		-5.53698	-5.53691
		-5.53752	-5.53742
		-5.53773	-5.53762
		-5.53754	-5.53741
		-5.53716	-5.53702
		-5.53683	-5.53669
		-5.53676	-5.53665
		-5.53648	-5.53639
		-5.53642	-5.53635
		-5.53679	-5.53673
		-5.53749	-5.53744
		-5.53813	-5.53809
		-5.53862	-5.53862
		-5.53936	-5.5394
		-5.53987	-5.53993
		-5.54032	-5.54039
		-5.54065	-5.54069
		-5.54096	-5.54094
		-5.54102	-5.54097
		-5.54062	-5.54053
		-5.5397	-5.53956
		-5.53865	-5.53847
		-5.53743	-5.53721
		-5.53647	-5.53621
		-5.53557	-5.53527
		-5.53478	-5.53446
		-5.53418	-5.53383
		-5.53377	-5.53342
		-5.53364	-5.53331
		-5.53374	-5.53342
		-5.53362	-5.53333
		-5.5334	-5.53316
		-5.53339	-5.53319
		-5.53348	-5.53331
		-5.53396	-5.53382
		-5.53448	-5.53438
		-5.53501	-5.53493
		-5.53545	-5.53538
		-5.53597	-5.53591
		-5.53641	-5.53634
		-5.53653	-5.53644
		-5.53636	-5.53624
		-5.53566	-5.53554
		-5.53503	-5.5349
		-5.53434	-5.53421
		-5.53373	-5.53358
		-5.53329	-5.53314
		-5.53262	-5.53247
		-5.53235	-5.53219
		-5.53213	-5.53193
		-5.53203	-5.5318
		-5.53204	-5.53178
		-5.53246	-5.5322
		-5.53304	-5.5328
		-5.53355	-5.53332
		-5.53425	-5.53403
		-5.53428	-5.53409
		-5.53431	-5.53415
		-5.53401	-5.53388
		-5.53398	-5.53386
		-5.53381	-5.53368
		-5.53381	-5.53368
		-5.53337	-5.53324
		-5.53272	-5.5326
		-5.53219	-5.53206
		-5.53175	-5.53161
		-5.53116	-5.53098
		-5.53075	-5.53054
		-5.53075	-5.53051
		-5.53039	-5.53012
		-5.53044	-5.53013
		-5.53114	-5.53079
		-5.5319	-5.53151
		-5.53253	-5.5321
		-5.53326	-5.53274
		-5.53361	-5.53302
		-5.53375	-5.53308
		-5.53345	-5.53276
		-5.53319	-5.53247
		-5.53296	-5.5322
		-5.533	-5.53219
		-5.53347	-5.53263
		-5.53403	-5.53318
		-5.53452	-5.53365
		-5.5351	-5.53419
		-5.53554	-5.53458
		-5.53655	-5.53554
		-5.53738	-5.53635
		-5.53807	-5.53704
		-5.53861	-5.53757
		-5.53878	-5.53772
		-5.53844	-5.53737
		-5.53777	-5.5367
		-5.5374	-5.53634
		-5.53679	-5.53575
		-5.53594	-5.53494
		-5.53534	-5.53437
		-5.53504	-5.53414
		-5.53454	-5.53372
		-5.53399	-5.53324
		-5.53304	-5.53237
		-5.53193	-5.53134
		-5.53115	-5.53065
		-5.53052	-5.53013
		-5.52996	-5.52967
		-5.52979	-5.52961
		-5.52946	-5.52936
		-5.52993	-5.52989
		-5.5304	-5.53039
		-5.53063	-5.5306
		-5.53064	-5.53061
		-5.52998	-5.52997
		-5.52932	-5.52935
		-5.52839	-5.52842
		-5.52736	-5.52741
		-5.52604	-5.52609
		-5.52492	-5.52496
		-5.52413	-5.52418
		-5.52351	-5.52358
		-5.52318	-5.52326
		-5.52325	-5.52337
		-5.52292	-5.52308
		-5.5224	-5.52258
		-5.52196	-5.52214
		-5.5214	-5.52158
		-5.52078	-5.521
		-5.52012	-5.52035
		-5.51943	-5.51968
		-5.51915	-5.51941
		-5.51889	-5.51921
		-5.51898	-5.51936
		-5.51934	-5.51976
		-5.51988	-5.52035
		-5.52066	-5.52118
		-5.52186	-5.5224
		-5.52295	-5.52351
		-5.52356	-5.52411
		-5.52384	-5.52438
		-5.52398	-5.52451
		-5.52358	-5.52411
		-5.52308	-5.5236
		-5.52233	-5.52283
		-5.52168	-5.52219
		-5.521	-5.52154
		-5.52017	-5.52074
		-5.51924	-5.51981
		-5.51854	-5.51914
		-5.51821	-5.5188
		-5.51851	-5.51909
		-5.51882	-5.51937
		-5.51943	-5.51996
		-5.52048	-5.52098
		-5.52163	-5.52211
		-5.52233	-5.52279
		-5.52286	-5.52333
		-5.52359	-5.5241
		-5.52406	-5.52465
		-5.52404	-5.52469
		-5.52399	-5.52472
		-5.52432	-5.52512
		-5.52458	-5.52544
		-5.52446	-5.52536
		-5.52449	-5.52541
		-5.52487	-5.52576
		-5.52537	-5.52623
		-5.5259	-5.52672
		-5.52685	-5.52763
		-5.52704	-5.5278
		-5.52767	-5.5284
		-5.52812	-5.52882
		-5.52891	-5.52956
		-5.52974	-5.53034
		-5.53039	-5.53094
		-5.53094	-5.53143
		-5.53112	-5.53157
		-5.5313	-5.53168
		-5.53161	-5.53193
		-5.53208	-5.53235
		-5.53266	-5.53286
		-5.53351	-5.53362
		-5.53408	-5.53413
		-5.53419	-5.5342
		-5.53426	-5.53421
		-5.5347	-5.53462
		-5.53514	-5.53503
		-5.53516	-5.53502
		-5.53515	-5.53497
		-5.53452	-5.5343
		-5.53413	-5.53386
		-5.53314	-5.53283
		-5.53197	-5.53166
		-5.53095	-5.53062
		-5.53037	-5.53002
		-5.52986	-5.52949
		-5.52935	-5.52895
		-5.52903	-5.5286
		-5.52894	-5.52849
		-5.52916	-5.52869
		-5.52984	-5.52935
		-5.53077	-5.53027
		-5.59333	-5.59327
		-5.59327	-5.59321
		-5.59312	-5.59306
		-5.5929	-5.59285
		-5.59265	-5.5926
		-5.59235	-5.59229
		-5.59202	-5.59197
		-5.59174	-5.59169
		-5.59146	-5.59142
		-5.59122	-5.59118
		-5.59096	-5.59092
		-5.5907	-5.59066
		-5.59043	-5.59039
		-5.59019	-5.59015
		-5.58995	-5.58991
		-5.58969	-5.58966
		-5.58953	-5.5895
		-5.5894	-5.58937
		-5.58933	-5.58929
		-5.58933	-5.58929
		-5.58933	-5.58929
		-5.58935	-5.58931
		-5.58934	-5.5893
		-5.5893	-5.58925
		-5.5892	-5.58915
		-5.58907	-5.58901
		-5.58889	-5.58883
		-5.58874	-5.58868
		-5.58863	-5.58856
		-5.58855	-5.58848
		-5.58854	-5.58846
		-5.58861	-5.58853
		-5.58866	-5.58857
		-5.58869	-5.5886
		-5.58871	-5.58862
		-5.58873	-5.58864
		-5.58873	-5.58864
		-5.58873	-5.58864
		-5.58874	-5.58865
		-5.58875	-5.58867
		-5.58875	-5.58867
		-5.58872	-5.58864
		-5.58871	-5.58863
		-5.58871	-5.58863
		-5.58875	-5.58868
		-5.58876	-5.58868
		-5.58876	-5.58868
		-5.58873	-5.58866
		-5.58869	-5.58862
		-5.58867	-5.5886
		-5.58863	-5.58857
		-5.58861	-5.58855
		-5.5886	-5.58853
		-5.58858	-5.58851
		-5.58854	-5.58848
		-5.58847	-5.58841
		-5.58845	-5.58839
		-5.58843	-5.58837
		-5.58845	-5.58838
		-5.58844	-5.58837
		-5.58839	-5.58832
		-5.58832	-5.58825
		-5.58824	-5.58817
		-5.58816	-5.58809
		-5.58813	-5.58806
		-5.58807	-5.588
		-5.58798	-5.58791
		-5.58794	-5.58787
		-5.58793	-5.58786
		-5.58795	-5.58789
		-5.58797	-5.58789
		-5.58798	-5.5879
		-5.58801	-5.58793
		-5.58806	-5.58798
		-5.58811	-5.58803
		-5.58818	-5.5881
		-5.58825	-5.58818
		-5.58832	-5.58824
		-5.58839	-5.58831
		-5.58843	-5.58836
		-5.58845	-5.58838
		-5.58846	-5.58838
		-5.58843	-5.58836
		-5.58845	-5.58838
		-5.58848	-5.5884
		-5.58849	-5.58841
		-5.58853	-5.58845
		-5.58856	-5.58848
		-5.58862	-5.58854
		-5.58866	-5.58858
		-5.5887	-5.58862
		-5.58868	-5.58861
		-5.58866	-5.58858
		-5.58863	-5.58856
		-5.58858	-5.58851
		-5.58853	-5.58846
		-5.58844	-5.58837
		-5.58837	-5.58831
		-5.58829	-5.58823
		-5.58821	-5.58815
		-5.59333	-5.59327
		-5.59328	-5.59322
		-5.59316	-5.5931
		-5.59298	-5.59292
		-5.59278	-5.59272
		-5.59256	-5.5925
		-5.59234	-5.59228
		-5.59213	-5.59207
		-5.59189	-5.59184
		-5.59164	-5.59159
		-5.59141	-5.59135
		-5.59117	-5.59111
		-5.59095	-5.59089
		-5.59074	-5.59068
		-5.59054	-5.59048
		-5.59039	-5.59033
		-5.59027	-5.59021
		-5.59015	-5.59009
		-5.59009	-5.59002
		-5.59005	-5.58998
		-5.59	-5.58993
		-5.58995	-5.58988
		-5.58987	-5.5898
		-5.5898	-5.58972
		-5.5897	-5.58963
		-5.58961	-5.58953
		-5.5895	-5.58943
		-5.58943	-5.58935
		-5.58937	-5.58929
		-5.58936	-5.58928
		-5.58936	-5.58928
		-5.58937	-5.58929
		-5.58938	-5.58931
		-5.5894	-5.58933
		-5.5894	-5.58933
		-5.58937	-5.5893
		-5.58931	-5.58925
		-5.58925	-5.58919
		-5.58917	-5.5891
		-5.58908	-5.58901
		-5.58898	-5.58891
		-5.58892	-5.58885
		-5.58886	-5.58879
		-5.5888	-5.58873
		-5.58871	-5.58864
		-5.58866	-5.58858
		-5.58861	-5.58853
		-5.58854	-5.58846
		-5.58848	-5.5884
		-5.58843	-5.58835
		-5.58839	-5.5883
		-5.58838	-5.58829
		-5.58836	-5.58827
		-5.58834	-5.58825
		-5.58833	-5.58824
		-5.58834	-5.58825
		-5.58837	-5.58827
		-5.58839	-5.58829
		-5.58839	-5.5883
		-5.58841	-5.58832
		-5.58845	-5.58836
		-5.58845	-5.58836
		-5.58846	-5.58838
		-5.58845	-5.58837
		-5.58843	-5.58836
		-5.58838	-5.58833
		-5.58835	-5.5883
		-5.58824	-5.58819
		-5.58812	-5.58807
		-5.58799	-5.58795
		-5.58787	-5.58782
		-5.58777	-5.58772
		-5.58769	-5.58764
		-5.58756	-5.58751
		-5.58745	-5.58739
		-5.58737	-5.58731
		-5.58728	-5.58723
		-5.58721	-5.58715
		-5.58718	-5.58712
		-5.58715	-5.58709
		-5.58719	-5.58713
		-5.58721	-5.58715
		-5.58723	-5.58717
		-5.58723	-5.58717
		-5.58723	-5.58717
		-5.58723	-5.58716
		-5.58725	-5.58718
		-5.58728	-5.58721
		-5.58729	-5.58722
		-5.5873	-5.58722
		-5.58732	-5.58724
		-5.58735	-5.58726
		-5.58741	-5.58733
		-5.58747	-5.58739
		-5.58753	-5.58743
		-5.58758	-5.58748
		-5.58761	-5.58751
		-5.58763	-5.58753
		-5.58763	-5.58753
		-5.58764	-5.58754
		-5.58762	-5.58753
		-5.58759	-5.5875
		-5.58752	-5.58743
		-5.58745	-5.58736
		-5.58739	-5.58731
		-5.5873	-5.58722
		-5.58718	-5.58711
		-5.58709	-5.58702
		-5.58701	-5.58694
		-5.58697	-5.5869
		-5.58689	-5.58682
		-5.5868	-5.58672
		-5.58671	-5.58663
		-5.5866	-5.58653
		-5.58648	-5.5864
		-5.58635	-5.58627
		-5.58624	-5.58616
		-5.5862	-5.58612
		-5.58615	-5.58606
		-5.58612	-5.58604
		-5.58614	-5.58606
		-5.58615	-5.58607
		-5.5862	-5.58613
		-5.58624	-5.58617
		-5.58629	-5.58624
		-5.58632	-5.58627
		-5.58639	-5.58634
		-5.58648	-5.58644
		-5.58656	-5.58653
		-5.58663	-5.58659
		-5.58667	-5.58663
		-5.58672	-5.58668
		-5.58676	-5.58672
		-5.58681	-5.58677
		-5.58685	-5.58681
		-5.58692	-5.58689
		-5.58697	-5.58694
		-5.587	-5.58697
		-5.58702	-5.58698
		-5.58703	-5.587
		-5.58707	-5.58703
		-5.58712	-5.58708
		-5.58715	-5.5871
		-5.58719	-5.58714
		-5.58724	-5.58718
		-5.58729	-5.58723
		-5.58733	-5.58727
		-5.58742	-5.58736
		-5.58753	-5.58746
		-5.58764	-5.58757
		-5.58776	-5.58768
		-5.58788	-5.58779
		-5.58795	-5.58786
		-5.58803	-5.58794
		-5.58811	-5.58802
		-5.58814	-5.58805
		-5.58818	-5.58809
		-5.58821	-5.58812
		-5.58823	-5.58813
		-5.58823	-5.58812
		-5.5882	-5.58809
		-5.58814	-5.58804
		-5.58805	-5.58795
		-5.58798	-5.58789
		-5.58788	-5.58779
		-5.58776	-5.58767
		-5.58768	-5.5876
		-5.5876	-5.58752
		-5.58755	-5.58747
		-5.58753	-5.58745
		-5.58754	-5.58746
		-5.58756	-5.58749
		-5.5876	-5.58753
		-5.58759	-5.58752
		-5.58761	-5.58754
		-5.58766	-5.58759
		-5.58771	-5.58764
		-5.58775	-5.58768
		-5.58782	-5.58775
		-5.58791	-5.58783
		-5.58796	-5.58789
		-5.588	-5.58792
		-5.588	-5.58793
		-5.588	-5.58792
		-5.58798	-5.58791
		-5.58792	-5.58785
		-5.58783	-5.58778
		-5.58773	-5.58768
		-5.58759	-5.58755
		-5.58748	-5.58745
		-5.58738	-5.58735
		-5.58724	-5.58722
		-5.58712	-5.5871
		-5.58703	-5.58702
		-5.58699	-5.58698
		-5.58699	-5.58698
		-5.58698	-5.58696
		-5.58701	-5.58699
		-5.58707	-5.58704
		-5.58717	-5.58715
		-5.5873	-5.58727
		-5.58743	-5.5874
		-5.58758	-5.58754
		-5.58768	-5.58764
		-5.58776	-5.58773
		-5.58779	-5.58776
		-5.58782	-5.58779
		-5.58788	-5.58785
		-5.58794	-5.5879
		-5.58801	-5.58797
		-5.58809	-5.58805
		-5.58814	-5.5881
		-5.58824	-5.58819
		-5.58829	-5.58823
		-5.58827	-5.58822
		-5.58822	-5.58816
		-5.58812	-5.58806
		-5.58799	-5.58792
		-5.58786	-5.58779
		-5.58775	-5.58767
		-5.58766	-5.58758
		-5.58758	-5.58751
		-5.5875	-5.58743
		-5.58744	-5.58737
		-5.58742	-5.58734
		-5.58746	-5.58738
		-5.5875	-5.58743
		-5.58755	-5.58747
		-5.58761	-5.58753
		-5.58769	-5.58761
		-5.5877	-5.58762
		-5.58771	-5.58763
		-5.58773	-5.58765
		-5.58771	-5.58763
		-5.58768	-5.58761
		-5.58768	-5.5876
		-5.58765	-5.58757
		-5.58761	-5.58753
		-5.58762	-5.58753
		-5.58764	-5.58755
		-5.58764	-5.58756
		-5.58764	-5.58755
		-5.58764	-5.58756
		-5.58765	-5.58756
		-5.58765	-5.58757
		-5.58766	-5.58758
		-5.58765	-5.58757
		-5.58767	-5.58759
		-5.58767	-5.5876
		-5.58766	-5.58759
		-5.58763	-5.58757
		-5.58759	-5.58754
		-5.58753	-5.58748
		-5.58746	-5.58741
		-5.58736	-5.58733
		-5.58723	-5.58721
		-5.58715	-5.58714
		-5.58714	-5.58712
		-5.58717	-5.58716
		-5.58717	-5.58716
		-5.5872	-5.58719
		-5.58724	-5.58721
		-5.58732	-5.58729
		-5.58739	-5.58736
		-5.58744	-5.5874
		-5.58749	-5.58744
		-5.58749	-5.58744
		-5.58749	-5.58744
		-5.58752	-5.58747
		-5.58754	-5.58749
		-5.58757	-5.58752
		-5.58761	-5.58756
		-5.58765	-5.58759
		-5.58766	-5.5876
		-5.58768	-5.58763
		-5.58768	-5.58763
		-5.58768	-5.58762
		-5.58765	-5.58759
		-5.58763	-5.58757
		-5.58758	-5.58752
		-5.58754	-5.58748
		-5.58746	-5.58741
		-5.58744	-5.58738
		-5.58742	-5.58736
		-5.58743	-5.58737
		-5.58745	-5.58739
		-5.58746	-5.58741
		-5.58742	-5.58736
		-5.58737	-5.58731
		-5.58734	-5.58728
		-5.5873	-5.58723
		-5.58731	-5.58724
		-5.58732	-5.58725
		-5.58736	-5.58728
		-5.58738	-5.58729
		-5.58739	-5.5873
		-5.58744	-5.58735
		-5.5875	-5.58741
		-5.58756	-5.58747
		-5.58758	-5.58749
		-5.58761	-5.58753
		-5.58766	-5.58758
		-5.58775	-5.58767
		-5.58782	-5.58774
		-5.58792	-5.58784
		-5.58797	-5.58789
		-5.58801	-5.58794
		-5.58799	-5.58793
		-5.58797	-5.58791
		-5.58788	-5.58782
		-5.58781	-5.58776
		-5.58773	-5.58767
		-5.58766	-5.5876
		-5.58762	-5.58756
		-5.58759	-5.58753
		-5.5876	-5.58754
		-5.58758	-5.58752
		-5.58753	-5.58747
		-5.58746	-5.5874
		-5.58742	-5.58736
		-5.58738	-5.58733
		-5.58735	-5.58729
		-5.58732	-5.58727
		-5.58728	-5.58722
		-5.58727	-5.58721
		-5.58727	-5.58721
		-5.58727	-5.58721
		-5.58731	-5.58724
		-5.58734	-5.58727
		-5.5874	-5.58733
		-5.58748	-5.58741
		-5.58757	-5.5875
		-5.58764	-5.58757
		-5.5877	-5.58763
		-5.58781	-5.58773
		-5.58797	-5.58789
		-5.58811	-5.58803
		-5.58821	-5.58814
		-5.58827	-5.5882
		-5.58831	-5.58824
		-5.58832	-5.58825
		-5.58829	-5.58822
		-5.58826	-5.58819
		-5.58819	-5.58812
		-5.58813	-5.58806
		-5.58806	-5.58799
		-5.58798	-5.58791
		-5.58789	-5.58782
		-5.58784	-5.58777
		-5.5878	-5.58774
		-5.58777	-5.5877
		-5.58774	-5.58767
		-5.58769	-5.58763
		-5.58762	-5.58756
		-5.58756	-5.5875
		-5.58752	-5.58747
		-5.58751	-5.58746
		-5.58744	-5.58738
		-5.58731	-5.58726
		-5.5872	-5.58715
		-5.58711	-5.58705
		-5.58702	-5.58696
		-5.58693	-5.58688
		-5.58689	-5.58682
		-5.58682	-5.58676
		-5.58681	-5.58675
		-5.58689	-5.58682
		-5.58697	-5.58691
		-5.58706	-5.587
		-5.58715	-5.58709
		-5.58721	-5.58715
		-5.58725	-5.58719
		-5.58725	-5.58719
		-5.58727	-5.58721
		-5.58725	-5.58717
		-5.58725	-5.58717
		-5.58725	-5.58717
		-5.58727	-5.58718
		-5.58724	-5.58716
		-5.58721	-5.58712
		-5.58721	-5.58711
		-5.58717	-5.58708
		-5.58716	-5.58707
		-5.58713	-5.58703
		-5.58713	-5.58703
		-5.58714	-5.58704
		-5.58718	-5.58707
		-5.58718	-5.58706
		-5.58723	-5.58712
		-5.58729	-5.58718
		-5.58738	-5.58727
		-5.58749	-5.58738
		-5.5876	-5.58749
		-5.58768	-5.58757
		-5.5877	-5.58759
		-5.58768	-5.58757
		-5.58761	-5.58751
		-5.58749	-5.58739
		-5.58734	-5.58724
		-5.58721	-5.58712
		-5.5871	-5.587
		-5.58707	-5.58697
		-5.58711	-5.58701
		-5.58713	-5.58702
		-5.58712	-5.58702
		-5.58716	-5.58705
		-5.58717	-5.58706
		-5.58717	-5.58706
		-5.58715	-5.58704
		-5.58711	-5.58699
		-5.58705	-5.58693
		-5.587	-5.58688
		-5.58696	-5.58685
		-5.58693	-5.58682
		-5.5869	-5.5868
		-5.58687	-5.58676
		-5.58682	-5.58672
		-5.58676	-5.58667
		-5.58678	-5.58669
		-5.58682	-5.58673
		-5.5869	-5.58681
		-5.58694	-5.58687
		-5.58703	-5.58695
		-5.58707	-5.587
		-5.5871	-5.58703
		-5.58711	-5.58705
		-5.58712	-5.58706
		-5.5871	-5.58704
		-5.58707	-5.58701
		-5.58703	-5.58697
		-5.58699	-5.58693
		-5.58691	-5.58685
		-5.58685	-5.58679
		-5.58677	-5.5867
		-5.58668	-5.5866
		-5.58665	-5.58657
		-5.58668	-5.5866
		-5.58669	-5.5866
		-5.58673	-5.58664
		-5.58681	-5.58671
		-5.58687	-5.58676
		-5.58695	-5.58683
		-5.58702	-5.5869
		-5.5871	-5.58697
		-5.58718	-5.58705
		-5.58724	-5.58711
		-5.58734	-5.5872
		-5.58745	-5.58731
		-5.58756	-5.58742
		-5.58763	-5.58748
		-5.5877	-5.58755
		-5.58773	-5.58758
		-5.58771	-5.58756
		-5.58773	-5.58758
		-5.58777	-5.58762
		-5.58778	-5.58763
		-5.58779	-5.58764
		-5.58777	-5.58763
		-5.58776	-5.58761
		-5.58772	-5.58758
		-5.58769	-5.58755
		-5.58768	-5.58755
		-5.58769	-5.58755
		-5.58775	-5.58762
		-5.5878	-5.58767
		-5.58784	-5.58771
		-5.58786	-5.58773
		-5.58787	-5.58775
		-5.58785	-5.58773
		-5.58781	-5.58769
		-5.58777	-5.58765
		-5.58772	-5.5876
		-5.5877	-5.58757
		-5.58768	-5.58755
		-5.58763	-5.58749
		-5.58755	-5.58741
		-5.58752	-5.58738
		-5.58752	-5.58738
		-5.58755	-5.58742
		-5.58762	-5.58749
		-5.58768	-5.58756
		-5.58778	-5.58766
		-5.58788	-5.58776
		-5.58789	-5.58778
		-5.58788	-5.58777
		-5.58787	-5.58777
		-5.58783	-5.58773
		-5.5878	-5.58771
		-5.58776	-5.58768
		-5.58778	-5.58769
		-5.58781	-5.58773
		-5.58782	-5.58774
		-5.58782	-5.58773
		-5.58781	-5.58773
		-5.5878	-5.58771
		-5.58781	-5.58773
		-5.58782	-5.58774
		-5.58783	-5.58775
		-5.58786	-5.58778
		-5.58792	-5.58784
		-5.58794	-5.58787
		-5.58794	-5.58786
		-5.58796	-5.58788
		-5.58796	-5.58788
		-5.58798	-5.58789
		-5.58798	-5.58789
		-5.58797	-5.58787
		-5.58794	-5.58784
		-5.58793	-5.58783
		-5.5879	-5.58779
		-5.58784	-5.58773
		-5.58779	-5.58767
		-5.5877	-5.58758
		-5.58761	-5.58748
		-5.58751	-5.58738
		-5.58739	-5.58726
		-5.58731	-5.58718
		-5.58725	-5.58711
		-5.58721	-5.58707
		-5.58721	-5.58707
		-5.58721	-5.58707
		-5.58718	-5.58704
		-5.58715	-5.58701
		-5.58713	-5.587
		-5.58716	-5.58703
		-5.58722	-5.58708
		-5.58725	-5.5871
		-5.58725	-5.5871
		-5.58726	-5.58712
		-5.58727	-5.58712
		-5.58728	-5.58713
		-5.58727	-5.58712
		-5.58724	-5.5871
		-5.58721	-5.58707
		-5.58721	-5.58708
		-5.58719	-5.58706
		-5.58712	-5.58699
		-5.58699	-5.58687
		-5.58688	-5.58677
		-5.58686	-5.58674
		-5.58683	-5.58672
		-5.58684	-5.58673
		-5.58689	-5.58678
		-5.58693	-5.58682
		-5.58701	-5.58691
		-5.5871	-5.58699
		-5.58718	-5.58708
		-5.58729	-5.58718
		-5.58737	-5.58726
		-5.58745	-5.58734
		-5.58751	-5.5874
		-5.5876	-5.5875
		-5.58771	-5.5876
		-5.5878	-5.58769
		-5.58791	-5.5878
		-5.58803	-5.58791
		-5.58811	-5.58799
		-5.58817	-5.58805
		-5.58819	-5.58807
		-5.58818	-5.58806
		-5.58818	-5.58806
		-5.58813	-5.58801
		-5.58807	-5.58796
		-5.58799	-5.58788
		-5.58792	-5.5878
		-5.58782	-5.5877
		-5.58768	-5.58756
		-5.58753	-5.5874
		-5.58738	-5.58725
		-5.58728	-5.58715
		-5.58719	-5.58707
		-5.58716	-5.58704
		-5.58715	-5.58703
		-5.58719	-5.58708
		-5.58721	-5.5871
		-5.58727	-5.58716
		-5.58728	-5.58717
		-5.58728	-5.58717
		-5.58729	-5.58719
		-5.58728	-5.58719
		-5.58731	-5.58722
		-5.58735	-5.58727
		-5.58737	-5.5873
		-5.58737	-5.5873
		-5.58738	-5.58731
		-5.58739	-5.58733
		-5.58743	-5.58737
		-5.58748	-5.58743
		-5.58754	-5.58748
		-5.5876	-5.58755
		-5.58767	-5.58762
		-5.58769	-5.58764
		-5.5877	-5.58766
		-5.58768	-5.58764
		-5.58768	-5.58765
		-5.58769	-5.58766
		-5.5877	-5.58766
		-5.58774	-5.58769
		-5.58774	-5.58769
		-5.5877	-5.58765
		-5.59333	-5.59327
		-5.59304	-5.59298
		-5.5922	-5.59214
		-5.59088	-5.59082
		-5.58934	-5.58928
		-5.58771	-5.58765
		-5.58618	-5.58611
		-5.58474	-5.58467
		-5.58318	-5.5831
		-5.58197	-5.58189
		-5.5809	-5.58082
		-5.57992	-5.57986
		-5.57896	-5.57891
		-5.5782	-5.57816
		-5.57721	-5.57719
		-5.5764	-5.57641
		-5.57559	-5.57562
		-5.57481	-5.57486
		-5.57412	-5.57419
		-5.57338	-5.57347
		-5.57283	-5.57293
		-5.57237	-5.57248
		-5.5718	-5.57191
		-5.57108	-5.57119
		-5.57023	-5.57034
		-5.56915	-5.56927
		-5.56829	-5.56842
		-5.56753	-5.56766
		-5.56711	-5.56723
		-5.56643	-5.56654
		-5.56565	-5.56575
		-5.5649	-5.56501
		-5.56421	-5.56432
		-5.56363	-5.56375
		-5.56308	-5.5632
		-5.56263	-5.56273
		-5.56222	-5.56231
		-5.56176	-5.56183
		-5.56136	-5.5614
		-5.56116	-5.56118
		-5.56113	-5.56112
		-5.56125	-5.56122
		-5.56156	-5.56151
		-5.56179	-5.56174
		-5.56209	-5.56203
		-5.56245	-5.56237
		-5.56284	-5.56274
		-5.56319	-5.56307
		-5.5636	-5.56346
		-5.56368	-5.56354
		-5.56363	-5.56349
		-5.56346	-5.56332
		-5.56321	-5.56307
		-5.56311	-5.56296
		-5.56302	-5.5629
		-5.56287	-5.56276
		-5.56275	-5.56265
		-5.56279	-5.5627
		-5.56259	-5.5625
		-5.56258	-5.56248
		-5.56255	-5.56244
		-5.56261	-5.56251
		-5.56275	-5.56264
		-5.56283	-5.56273
		-5.56263	-5.56253
		-5.56247	-5.56236
		-5.56228	-5.56216
		-5.56215	-5.56203
		-5.56209	-5.56197
		-5.56189	-5.56178
		-5.56181	-5.5617
		-5.56168	-5.56159
		-5.56163	-5.56156
		-5.56151	-5.56144
		-5.56148	-5.56142
		-5.56135	-5.56131
		-5.56123	-5.56118
		-5.56095	-5.56092
		-5.56044	-5.56042
		-5.55996	-5.55994
		-5.55956	-5.55954
		-5.55924	-5.55921
		-5.55902	-5.55899
		-5.55883	-5.55881
		-5.55851	-5.55848
		-5.55829	-5.55828
		-5.55803	-5.55802
		-5.55832	-5.55832
		-5.55876	-5.55875
		-5.55916	-5.55914
		-5.55942	-5.55939
		-5.55925	-5.55924
		-5.55906	-5.55905
		-5.55873	-5.55872
		-5.55837	-5.55835
		-5.55785	-5.55784
		-5.55767	-5.55765
		-5.5575	-5.55748
		-5.55722	-5.55722
		-5.55712	-5.55712
		-5.59333	-5.59327
		-5.59306	-5.593
		-5.59235	-5.59229
		-5.59132	-5.59126
		-5.59009	-5.59003
		-5.58883	-5.58878
		-5.58742	-5.58738
		-5.58581	-5.58577
		-5.58411	-5.58408
		-5.58253	-5.58251
		-5.58098	-5.58098
		-5.57959	-5.5796
		-5.578	-5.57801
		-5.57649	-5.57651
		-5.57539	-5.57541
		-5.57436	-5.57438
		-5.57363	-5.57365
		-5.57297	-5.573
		-5.57238	-5.57242
		-5.57182	-5.57186
		-5.57148	-5.57151
		-5.5713	-5.57132
		-5.57124	-5.57126
		-5.57113	-5.57114
		-5.5709	-5.5709
		-5.57048	-5.57048
		-5.57014	-5.57015
		-5.56988	-5.5699
		-5.56962	-5.56964
		-5.56951	-5.56954
		-5.5694	-5.56943
		-5.56931	-5.56935
		-5.56959	-5.56963
		-5.56978	-5.56982
		-5.56982	-5.56986
		-5.56975	-5.56978
		-5.56959	-5.56962
		-5.56959	-5.56961
		-5.56928	-5.56929
		-5.56882	-5.56881
		-5.5682	-5.56818
		-5.56758	-5.56755
		-5.56697	-5.56693
		-5.56634	-5.56628
		-5.56555	-5.56548
		-5.56482	-5.56474
		-5.56394	-5.56385
		-5.56288	-5.56278
		-5.56193	-5.56182
		-5.56111	-5.56098
		-5.56064	-5.56049
		-5.56059	-5.56044
		-5.56042	-5.56026
		-5.56046	-5.5603
		-5.5607	-5.56054
		-5.56102	-5.56087
		-5.56144	-5.5613
		-5.56187	-5.56174
		-5.56192	-5.56181
		-5.56201	-5.56193
		-5.56177	-5.56169
		-5.56155	-5.56148
		-5.56125	-5.56116
		-5.56102	-5.5609
		-5.56093	-5.56078
		-5.56105	-5.56087
		-5.56114	-5.56094
		-5.56125	-5.56101
		-5.56158	-5.56131
		-5.56183	-5.56154
		-5.56193	-5.56162
		-5.56192	-5.56159
		-5.56175	-5.56141
		-5.56147	-5.56113
		-5.56143	-5.5611
		-5.5614	-5.56108
		-5.56151	-5.56121
		-5.56178	-5.56148
		-5.56217	-5.56187
		-5.56257	-5.56228
		-5.56297	-5.56269
		-5.56328	-5.563
		-5.56341	-5.56313
		-5.56359	-5.56331
		-5.56365	-5.56335
		-5.56363	-5.56332
		-5.56389	-5.56358
		-5.56393	-5.56362
		-5.56388	-5.56356
		-5.56395	-5.56361
		-5.56398	-5.56362
		-5.56402	-5.56364
		-5.5637	-5.56331
		-5.56335	-5.56296
		-5.56279	-5.56239
		-5.56204	-5.56164
		-5.56149	-5.56109
		-5.56058	-5.56018
		-5.55983	-5.55943
		-5.55928	-5.55888
		-5.55888	-5.55847
		-5.55847	-5.55806
		-5.55808	-5.55768
		-5.55771	-5.55733
		-5.55729	-5.55691
		-5.55693	-5.55654
		-5.55633	-5.55594
		-5.55576	-5.55538
		-5.55525	-5.55486
		-5.55484	-5.55443
		-5.55451	-5.5541
		-5.55418	-5.55375
		-5.55393	-5.55351
		-5.5538	-5.55339
		-5.55375	-5.55334
		-5.55359	-5.55319
		-5.55325	-5.55286
		-5.55301	-5.55264
		-5.55273	-5.55237
		-5.5526	-5.55225
		-5.5527	-5.55236
		-5.55281	-5.55248
		-5.55305	-5.55275
		-5.55356	-5.55329
		-5.55403	-5.55378
		-5.55451	-5.55427
		-5.55495	-5.55472
		-5.55548	-5.55527
		-5.55602	-5.55581
		-5.55652	-5.55631
		-5.5571	-5.5569
		-5.55741	-5.55723
		-5.55766	-5.55749
		-5.55756	-5.5574
		-5.55719	-5.55704
		-5.5567	-5.55655
		-5.5563	-5.55617
		-5.55603	-5.55589
		-5.55573	-5.5556
		-5.55568	-5.55555
		-5.55575	-5.55561
		-5.55565	-5.5555
		-5.55583	-5.55567
		-5.55589	-5.55572
		-5.55608	-5.55592
		-5.55624	-5.55608
		-5.55636	-5.55622
		-5.5565	-5.5564
		-5.5565	-5.55642
		-5.55657	-5.55652
		-5.55665	-5.55664
		-5.55681	-5.55682
		-5.55705	-5.55708
		-5.5573	-5.55736
		-5.55741	-5.5575
		-5.55775	-5.55786
		-5.55775	-5.55787
		-5.55754	-5.55768
		-5.55755	-5.55771
		-5.55769	-5.55785
		-5.55766	-5.55782
		-5.5574	-5.55755
		-5.55708	-5.55719
		-5.55688	-5.55695
		-5.55663	-5.55666
		-5.55645	-5.55643
		-5.55637	-5.55629
		-5.55611	-5.55599
		-5.55573	-5.55559
		-5.55536	-5.5552
		-5.55503	-5.55484
		-5.55494	-5.55473
		-5.55486	-5.55463
		-5.55477	-5.55452
		-5.555	-5.55476
		-5.55549	-5.55526
		-5.55574	-5.55554
		-5.55604	-5.55585
		-5.55649	-5.55631
		-5.55702	-5.55687
		-5.55753	-5.5574
		-5.55778	-5.55767
		-5.55791	-5.55783
		-5.55805	-5.558
		-5.55829	-5.55826
		-5.55846	-5.55846
		-5.55839	-5.5584
		-5.55829	-5.55833
		-5.55808	-5.55812
		-5.55771	-5.55777
		-5.55751	-5.55756
		-5.55721	-5.55725
		-5.5569	-5.55692
		-5.55662	-5.55664
		-5.55645	-5.55645
		-5.5566	-5.55656
		-5.5568	-5.55672
		-5.55698	-5.55689
		-5.55685	-5.55675
		-5.55697	-5.55685
		-5.55718	-5.55704
		-5.55758	-5.55741
		-5.55795	-5.55777
		-5.55817	-5.55797
		-5.55819	-5.55799
		-5.55804	-5.55786
		-5.55779	-5.55763
		-5.55746	-5.55731
		-5.55715	-5.55703
		-5.55689	-5.55678
		-5.55675	-5.55668
		-5.55641	-5.55636
		-5.55624	-5.55621
		-5.556	-5.55599
		-5.55582	-5.55582
		-5.55582	-5.55581
		-5.55595	-5.55591
		-5.55615	-5.55609
		-5.55629	-5.55619
		-5.55647	-5.55634
		-5.5567	-5.55654
		-5.55677	-5.55658
		-5.5567	-5.5565
		-5.55666	-5.55645
		-5.55652	-5.55632
		-5.55651	-5.55631
		-5.55631	-5.55611
		-5.55637	-5.55617
		-5.55638	-5.55618
		-5.55635	-5.55614
		-5.55631	-5.55611
		-5.55613	-5.55593
		-5.5558	-5.55562
		-5.55539	-5.55522
		-5.55504	-5.55488
		-5.55458	-5.55441
		-5.55441	-5.55423
		-5.55429	-5.5541
		-5.55419	-5.55399
		-5.55387	-5.55366
		-5.55379	-5.55356
		-5.55354	-5.5533
		-5.55349	-5.55326
		-5.55358	-5.55335
		-5.55367	-5.55345
		-5.55342	-5.5532
		-5.55345	-5.55325
		-5.55321	-5.55303
		-5.55308	-5.5529
		-5.55299	-5.55281
		-5.55284	-5.55267
		-5.55262	-5.55245
		-5.55237	-5.55218
		-5.55199	-5.55179
		-5.55161	-5.55141
		-5.55104	-5.55084
		-5.55086	-5.55067
		-5.5509	-5.5507
		-5.55144	-5.55124
		-5.55201	-5.55181
		-5.55267	-5.55248
		-5.55341	-5.55325
		-5.55423	-5.55409
		-5.55513	-5.55502
		-5.55577	-5.55568
		-5.55632	-5.55626
		-5.55683	-5.5568
		-5.55713	-5.55713
		-5.55735	-5.55738
		-5.55744	-5.55749
		-5.55718	-5.55723
		-5.55704	-5.55709
		-5.55682	-5.55686
		-5.55661	-5.55665
		-5.55635	-5.55637
		-5.55589	-5.55591
		-5.55528	-5.55529
		-5.55465	-5.55467
		-5.5542	-5.55423
		-5.55384	-5.55387
		-5.55367	-5.55372
		-5.5533	-5.55336
		-5.55324	-5.55333
		-5.55347	-5.55357
		-5.55355	-5.55366
		-5.55391	-5.55403
		-5.55394	-5.55406
		-5.55395	-5.55408
		-5.55398	-5.55411
		-5.55405	-5.55416
		-5.55421	-5.55431
		-5.55432	-5.55442
		-5.55439	-5.5545
		-5.55436	-5.55448
		-5.55459	-5.55472
		-5.55506	-5.5552
		-5.55543	-5.55556
		-5.55587	-5.55601
		-5.55622	-5.55636
		-5.55641	-5.55652
		-5.55644	-5.55653
		-5.55655	-5.55662
		-5.5565	-5.55655
		-5.55645	-5.55647
		-5.55624	-5.55626
		-5.55603	-5.55604
		-5.55573	-5.55572
		-5.55549	-5.55546
		-5.55509	-5.55504
		-5.5547	-5.55462
		-5.55433	-5.55422
		-5.55374	-5.5536
		-5.55317	-5.55301
		-5.55257	-5.5524
		-5.55194	-5.55175
		-5.55153	-5.55135
		-5.55115	-5.55099
		-5.55065	-5.55052
		-5.55054	-5.55044
		-5.5506	-5.5505
		-5.5509	-5.5508
		-5.55125	-5.55115
		-5.55187	-5.55175
		-5.55231	-5.55218
		-5.55269	-5.55253
		-5.55285	-5.55267
		-5.55326	-5.55306
		-5.55365	-5.55342
		-5.55404	-5.55379
		-5.55459	-5.55432
		-5.55521	-5.55491
		-5.55572	-5.55539
		-5.55603	-5.55567
		-5.55631	-5.55593
		-5.55646	-5.55608
		-5.55643	-5.55608
		-5.55622	-5.55589
		-5.55602	-5.55572
		-5.55582	-5.55554
		-5.55569	-5.55545
		-5.55549	-5.55527
		-5.55534	-5.55515
		-5.55516	-5.55499
		-5.55505	-5.55488
		-5.55491	-5.55475
		-5.55491	-5.55474
		-5.55488	-5.5547
		-5.55483	-5.55462
		-5.55475	-5.55451
		-5.55464	-5.55439
		-5.55456	-5.55429
		-5.5544	-5.55414
		-5.55444	-5.55417
		-5.55456	-5.55429
		-5.55477	-5.55452
		-5.55462	-5.55439
		-5.55461	-5.55438
		-5.55457	-5.55434
		-5.55444	-5.55422
		-5.55435	-5.55416
		-5.55444	-5.55427
		-5.55447	-5.55433
		-5.55413	-5.55401
		-5.55404	-5.55392
		-5.55382	-5.55372
		-5.55373	-5.55363
		-5.55361	-5.55351
		-5.55358	-5.55346
		-5.55368	-5.55352
		-5.55367	-5.55347
		-5.55361	-5.55336
		-5.55362	-5.55333
		-5.55379	-5.55347
		-5.5542	-5.55384
		-5.55476	-5.55438
		-5.55525	-5.55486
		-5.55538	-5.55498
		-5.55531	-5.55493
		-5.55491	-5.55453
		-5.55442	-5.55405
		-5.554	-5.55364
		-5.55344	-5.55308
		-5.5531	-5.55273
		-5.55283	-5.55246
		-5.55261	-5.55226
		-5.55257	-5.55222
		-5.55255	-5.5522
		-5.55252	-5.55217
		-5.55238	-5.55204
		-5.55223	-5.5519
		-5.5522	-5.55188
		-5.55204	-5.55174
		-5.55233	-5.55205
		-5.55247	-5.5522
		-5.55245	-5.5522
		-5.55259	-5.55235
		-5.55268	-5.55244
		-5.55281	-5.55257
		-5.55306	-5.55283
		-5.55318	-5.55295
		-5.55348	-5.55324
		-5.55332	-5.55308
		-5.5532	-5.55296
		-5.55321	-5.55296
		-5.55305	-5.55277
		-5.55266	-5.55236
		-5.55238	-5.55207
		-5.55193	-5.55163
		-5.55147	-5.55117
		-5.55091	-5.55063
		-5.55058	-5.55031
		-5.55029	-5.55003
		-5.5498	-5.54956
		-5.54933	-5.54909
		-5.54901	-5.54876
		-5.54887	-5.54862
		-5.5489	-5.54863
		-5.54914	-5.54885
		-5.54948	-5.54917
		-5.54994	-5.54962
		-5.55044	-5.55011
		-5.55107	-5.55075
		-5.55172	-5.55137
		-5.55239	-5.55201
		-5.5533	-5.55288
		-5.55411	-5.55367
		-5.55483	-5.55437
		-5.55548	-5.55501
		-5.55602	-5.55557
		-5.55634	-5.5559
		-5.55631	-5.55588
		-5.55619	-5.55577
		-5.55614	-5.55573
		-5.5559	-5.55551
		-5.55576	-5.55539
		-5.55553	-5.55519
		-5.55528	-5.55498
		-5.5549	-5.55463
		-5.55464	-5.55439
		-5.55446	-5.55424
		-5.55417	-5.55397
		-5.55404	-5.55386
		-5.55399	-5.55381
		-5.55399	-5.55383
		-5.55398	-5.55383
		-5.55383	-5.55368
		-5.55377	-5.55362
		-5.55359	-5.55343
		-5.5538	-5.55363
		-5.55431	-5.55415
		-5.55461	-5.55445
		-5.55483	-5.55466
		-5.55484	-5.55465
		-5.55479	-5.55458
		-5.55488	-5.55466
		-5.55509	-5.55487
		-5.55556	-5.55533
		-5.55584	-5.55564
		-5.55602	-5.55585
		-5.55621	-5.55607
		-5.55682	-5.5567
		-5.55709	-5.55697
		-5.55732	-5.5572
		-5.55761	-5.55747
		-5.55804	-5.55789
		-5.55836	-5.5582
		-5.55861	-5.55844
		-5.5591	-5.55892
		-5.55968	-5.55949
		-5.56005	-5.55986
		-5.56022	-5.56003
		-5.56043	-5.56022
		-5.56061	-5.56041
		-5.56076	-5.56057
		-5.56094	-5.56078
		-5.56114	-5.561
		-5.56114	-5.56104
		-5.56102	-5.56094
		-5.56065	-5.56061
		-5.5603	-5.56027
		-5.5598	-5.55979
		-5.55943	-5.55943
		-5.55909	-5.55909
		-5.55869	-5.55868
		-5.55826	-5.55825
		-5.55795	-5.55791
		-5.55764	-5.55759
		-5.55751	-5.55744
		-5.55741	-5.55733
		-5.55693	-5.55683
		-5.55629	-5.55616
		-5.55582	-5.55567
		-5.5555	-5.55533
		-5.55524	-5.55506
		-5.55514	-5.55496
		-5.55518	-5.555
		-5.55557	-5.55538
		-5.55607	-5.55587
		-5.55661	-5.5564
		-5.55708	-5.55686
		-5.5574	-5.55716
		-5.55761	-5.55735
		-5.55763	-5.55736
		-5.55742	-5.55712
		-5.55723	-5.5569
		-5.55688	-5.55654
		-5.55631	-5.55595
		-5.55571	-5.55535
		-5.55507	-5.55471
		-5.55437	-5.55401
		-5.5539	-5.55355
		-5.55358	-5.55324
		-5.55347	-5.55315
		-5.55313	-5.55282
		-5.5527	-5.55241
		-5.55233	-5.55206
		-5.55215	-5.5519
		-5.55227	-5.55204
		-5.55237	-5.55216
		-5.55258	-5.5524
		-5.55284	-5.55269
		-5.55283	-5.55273
		-5.55276	-5.55271
		-5.55268	-5.55267
		-5.55253	-5.55256
		-5.55224	-5.55233
		-5.55212	-5.55224
		-5.55197	-5.55213
		-5.55178	-5.55199
		-5.55148	-5.55173
		-5.55111	-5.55137
		-5.55058	-5.55085
		-5.55025	-5.55053
		-5.5499	-5.55017
		-5.54983	-5.55012
		-5.54957	-5.54986
		-5.54886	-5.54915
		-5.54834	-5.54864
		-5.54785	-5.54815
		-5.54769	-5.54799
		-5.54753	-5.54785
		-5.54762	-5.54795
		-5.54748	-5.54783
		-5.54745	-5.54782
		-5.54784	-5.54821
		-5.54845	-5.54881
		-5.54908	-5.54942
		-5.54945	-5.54976
		-5.54966	-5.54993
		-5.54957	-5.54978
		-5.54952	-5.54968
		-5.54937	-5.54947
		-5.54923	-5.54928
		-5.54906	-5.54907
		-5.54879	-5.54877
		-5.54858	-5.54855
		-5.54828	-5.54823
		-5.54822	-5.54817
		-5.54807	-5.54803
		-5.54782	-5.54778
		-5.54791	-5.54786
		-5.5476	-5.54755
		-5.5475	-5.54748
		-5.54752	-5.54752
		-5.54753	-5.54756
		-5.54753	-5.54755
		-5.54747	-5.54749
		-5.54786	-5.54786
		-5.54807	-5.54806
		-5.54821	-5.54816
		-5.54846	-5.54838
		-5.54866	-5.54854
		-5.54889	-5.54874
		-5.54894	-5.54878
		-5.54884	-5.54866
		-5.54862	-5.54844
		-5.54861	-5.54843
		-5.54869	-5.54853
		-5.5488	-5.54867
		-5.54839	-5.5483
		-5.54804	-5.54798
		-5.54742	-5.54738
		-5.54678	-5.54678
		-5.54613	-5.54616
		-5.54561	-5.54567
		-5.54521	-5.5453
		-5.54489	-5.545
		-5.54479	-5.54491
		-5.54486	-5.545
		-5.54524	-5.5454
		-5.54599	-5.54617
		-5.54669	-5.54688
		-5.54753	-5.54773
		-5.54812	-5.54831
		-5.54847	-5.54868
		-5.54868	-5.5489
		-5.5486	-5.54884
		-5.54843	-5.54865
		-5.54825	-5.54845
		-5.54799	-5.54817

## Sheet: Figure 2i
Figure 2i
		DFT	NNP
		0.03278	0.04656
		0.03272	0.04652
		0.03279	0.04649
		0.03285	0.04649
		-0.00493	0.01174
		-0.00501	0.01173
		-0.00494	0.01183
		-0.00499	0.01183
		0.00841	0.0124
		0.00833	0.01241
		0.00845	0.01242
		0.00837	0.01239
		-0.00828	-0.00262
		-0.00825	-0.00263
		-0.00823	-0.00271
		-0.00833	-0.0027
		0.00804	0.00249
		0.00815	0.00244
		0.008	0.00242
		0.00801	0.00242
		-0.00836	-0.01237
		-0.00848	-0.0124
		-0.0083	-0.01241
		-0.00838	-0.01238
		0.0049	-0.01189
		0.00483	-0.01193
		0.00482	-0.01196
		0.00479	-0.01196
		-0.03276	-0.04655
		-0.03276	-0.04654
		-0.03275	-0.04654
		-0.03274	-0.04658
		0.0312	0.02428
		0.03119	0.02432
		0.03114	0.02443
		0.03122	0.0244
		-0.00342	-0.00461
		-0.00338	-0.00461
		-0.00338	-0.00452
		-0.00339	-0.00452
		0.00212	-0.000450468
		0.00219	-0.000465158
		0.00219	-0.000472827
		0.00218	-0.00047812
		-0.00974	-0.01248
		-0.00983	-0.0125
		-0.00973	-0.01249
		-0.00975	-0.01248
		0.00985	0.01255
		0.0099	0.01254
		0.00981	0.01252
		0.00985	0.01263
		-0.00207	0.000632872
		-0.00204	0.000638303
		-0.00209	0.000620328
		-0.00207	0.000619621
		0.00349	0.0047
		0.00345	0.00471
		0.00349	0.0047
		0.00346	0.00469
		-0.03121	-0.02436
		-0.03132	-0.02435
		-0.03116	-0.02452
		-0.03132	-0.02459
		0.00383	0.0048
		0.00385	0.00482
		0.00383	0.00496
		0.00388	0.00495
		-0.00959	-0.0115
		-0.00959	-0.01147
		-0.00959	-0.01153
		-0.0096	-0.01153
		0.02428	0.02234
		0.02431	0.02235
		0.02429	0.02239
		0.0243	0.02252
		0.01487	0.01965
		0.01485	0.01956
		0.01485	0.01954
		0.01486	0.01962
		0.0097	0.01152
		0.0097	0.01145
		0.00969	0.0115
		0.00965	0.01151
		-0.00375	-0.00483
		-0.00378	-0.00487
		-0.00377	-0.00491
		-0.00375	-0.00493
		-0.0148	-0.01961
		-0.01478	-0.01963
		-0.01476	-0.01957
		-0.01477	-0.01958
		-0.02418	-0.02236
		-0.02419	-0.0222
		-0.02417	-0.0222
		-0.02422	-0.02229
		0.00559	-0.00228
		0.00562	-0.00226
		0.00548	-0.00204
		0.00561	-0.00197
		0.0011	-0.00589
		0.00111	-0.00587
		0.00112	-0.00602
		0.00111	-0.00605
		-0.05508	-0.05896
		-0.05505	-0.05897
		-0.05507	-0.05898
		-0.055	-0.05906
		-0.03785	-0.04154
		-0.03791	-0.04152
		-0.0379	-0.04158
		-0.03779	-0.04167
		-0.00107	0.0061
		-0.0012	0.00612
		-0.0012	0.00612
		-0.00108	0.00612
		-0.00568	0.00211
		-0.00565	0.00212
		-0.00551	0.00208
		-0.00571	0.00211
		0.0378	0.04145
		0.03781	0.04152
		0.03775	0.04152
		0.03777	0.0416
		0.05502	0.05897
		0.05496	0.05896
		0.05495	0.05892
		0.05514	0.05891
		-0.00231	0.01533
		-0.01129	0.00278
		-0.00764	0.00386
		0.05277	0.06443
		-0.04479	-0.02819
		-0.00635	0.01064
		0.03523	0.04961
		0.0249	0.04269
		0.0136	0.01502
		-0.07578	-0.07034
		0.05299	0.06198
		0.03034	0.03249
		-0.05205	-0.04808
		-0.06168	-0.0543
		-0.03215	-0.02565
		-0.00735	-0.00074412
		-0.01261	-0.0182
		-0.02761	-0.03433
		-0.04218	-0.04862
		-0.02984	-0.03322
		0.03251	0.03066
		0.04773	0.04267
		-0.011	-0.01711
		-0.0317	-0.03496
		0.07377	0.05686
		-0.03528	-0.05285
		0.01864	0.00216
		0.01559	-0.00138
		-0.01759	-0.03187
		0.00745	-0.00638
		0.02494	0.00581
		-0.0422	-0.04978
		0.00397	-0.00486
		0.12301	0.11419
		-0.19373	-0.19886
		-0.01899	-0.02564
		0.06254	0.0596
		-0.03072	-0.02954
		-0.05167	-0.05179
		0.06162	0.05785
		0.10563	0.10221
		0.05179	0.05066
		-0.0173	-0.01871
		-0.03955	-0.04596
		-0.05583	-0.05986
		0.05724	0.04961
		0.01669	0.01085
		0.05128	0.04915
		-0.01441	-0.01117
		-0.00409	-0.00877
		0.14732	0.14681
		0.04124	0.0465
		0.05664	0.06084
		-0.05156	-0.04834
		-0.02387	-0.01427
		0.00571	0.00475
		0.000279128	0.005
		0.02381	0.0253
		-0.06285	-0.05791
		-0.06912	-0.06861
		-0.26566	-0.25786
		-0.36852	-0.358
		-0.11259	-0.10755
		0.32136	0.32952
		0.01514	0.01527
		0.0044	0.00192
		0.04626	0.05028
		-0.02796	-0.02674
		0.01693	0.01019
		0.06277	0.05751
		0.03548	0.03348
		-0.03901	-0.04161
		-0.02334	-0.02606
		-0.13615	-0.1373
		-0.09889	-0.09712
		-0.00199	-0.00785
		0.0978	0.09823
		0.08724	0.08566
		0.09188	0.09532
		0.15177	0.15968
		-0.05778	-0.05672
		0.00211	0.000355518
		0.06601	0.06819
		0.08636	0.08642
		0.02248	0.02352
		0.09226	0.09083
		-0.03168	-0.03216
		-0.06725	-0.06643
		-0.04828	-0.05442
		0.06707	0.05982
		0.06761	0.06241
		-0.03105	-0.03874
		0.1169	0.11801
		-0.09112	-0.09159
		-0.08475	-0.07984
		0.0842	0.08633
		0.07401	0.07048
		0.37799	0.36972
		0.08831	0.08216
		-0.32832	-0.33404
		0.00859	0.00138
		0.01525	0.01266
		-0.13014	-0.13881
		-0.02929	-0.03378
		-0.09236	-0.09398
		-0.09777	-0.09806
		-0.13915	-0.14579
		-0.12174	-0.12671
		0.09017	0.08779
		0.06472	0.06397
		0.01524	0.01187
		0.02088	0.02241
		-0.00177	0.00759
		-0.25393	-0.24379
		-0.01085	-0.00444
		0.12112	0.13074
		0.0633	0.06997
		-0.14805	-0.13898
		0.23409	0.23979
		0.0711	0.08177
		-0.17576	-0.16744
		0.10078	0.10507
		0.07905	0.07897
		-0.15885	-0.15436
		0.08934	0.09284
		-0.01119	-0.00589
		0.01816	0.02287
		0.05541	0.06108
		-0.03773	-0.01711
		-0.06544	-0.04918
		-0.05456	-0.04333
		0.06407	0.07404
		-0.08267	-0.06572
		-0.03355	-0.0162
		0.09189	0.10616
		0.0629	0.08208
		-0.01215	-0.0125
		-0.14049	-0.13205
		0.08245	0.09731
		0.05223	0.05537
		-0.12254	-0.11931
		-0.11646	-0.10595
		-0.1056	-0.09562
		-0.04069	-0.03145
		-0.03053	-0.03733
		-0.07687	-0.08373
		-0.074	-0.08096
		-0.06039	-0.06233
		0.01811	0.01879
		0.09244	0.08536
		-0.03234	-0.04033
		-0.05667	-0.05756
		0.13584	0.11851
		-0.0906	-0.11009
		-0.00558	-0.02023
		0.04033	0.02349
		-0.02733	-0.04083
		0.01502	0.00171
		0.06818	0.04522
		-0.04576	-0.04915
		-0.01347	-0.02533
		0.17895	0.1685
		-0.38133	-0.38423
		0.00414	-0.00317
		0.13902	0.13575
		-0.05044	-0.05027
		-0.04021	-0.04015
		0.12364	0.11718
		0.2233	0.21977
		0.1295	0.12764
		-0.00422	-0.00702
		-0.07375	-0.08289
		-0.06369	-0.07038
		0.11544	0.10404
		0.08482	0.07539
		0.11772	0.11616
		-0.07281	-0.07041
		-0.01373	-0.02706
		0.26384	0.26136
		0.08781	0.09654
		0.18289	0.18778
		-0.0783	-0.07541
		-0.04354	-0.02838
		0.02949	0.02346
		0.02877	0.03836
		0.07926	0.081
		-0.1469	-0.14062
		-0.16034	-0.16199
		-0.48816	-0.48388
		-0.76418	-0.75087
		-0.23581	-0.23234
		0.53147	0.54289
		0.0102	0.00889
		0.0158	0.01068
		0.09218	0.09822
		-0.03191	-0.03168
		0.05886	0.04678
		0.11517	0.10619
		0.09647	0.09416
		-0.02377	-0.02651
		-0.05801	-0.06342
		-0.35172	-0.35047
		-0.20845	-0.20553
		-0.04178	-0.04847
		0.18211	0.17798
		0.20917	0.1998
		0.14001	0.14206
		0.26227	0.27408
		-0.10871	-0.11013
		0.02942	0.02351
		0.14496	0.14685
		0.19408	0.19246
		0.04982	0.05134
		0.14783	0.14638
		-0.07523	-0.0773
		-0.13769	-0.13639
		-0.05773	-0.0661
		0.11612	0.10498
		0.1267	0.12014
		0.00696	-0.00362
		0.24903	0.24928
		-0.15194	-0.15236
		-0.14762	-0.14164
		0.21244	0.21586
		0.16987	0.16442
		0.84521	0.83542
		0.24003	0.23335
		-0.55473	-0.5602
		0.01447	0.0083
		-0.00432	-0.00193
		-0.27329	-0.28319
		-0.13002	-0.13072
		-0.13368	-0.13253
		-0.18153	-0.17916
		-0.23254	-0.24348
		-0.17888	-0.18897
		0.18001	0.18092
		0.24186	0.2438
		0.12912	0.12637
		0.0741	0.08076
		-0.04379	-0.0301
		-0.43122	-0.42272
		-0.04726	-0.04057
		0.20649	0.22153
		0.10047	0.10844
		-0.27576	-0.26622
		0.39636	0.40095
		0.0771	0.09262
		-0.37454	-0.36437
		0.16472	0.16935
		0.1837	0.18032
		-0.33409	-0.32969
		0.10951	0.11567
		-0.06438	-0.05869
		-0.07067	-0.06624
		0.03378	0.04205
		-0.0699	-0.04432
		-0.11881	-0.1018
		-0.10212	-0.09187
		0.07587	0.0846
		-0.12921	-0.11092
		-0.00349	0.01213
		0.15427	0.16649
		0.10513	0.12565
		-0.00844	-0.01044
		-0.19336	-0.18277
		0.11506	0.13384
		0.07654	0.07903
		-0.18815	-0.18656
		-0.17664	-0.16215
		-0.19412	-0.18242
		-0.04417	-0.03486
		-0.05354	-0.06243
		-0.09514	-0.10245
		-0.12498	-0.13245
		-0.09418	-0.096
		0.02444	0.02677
		0.13331	0.12414
		-0.04393	-0.05337
		-0.06879	-0.0687
		0.17815	0.1609
		-0.15079	-0.17342
		-0.04165	-0.05521
		0.04701	0.03131
		-0.06509	-0.07648
		0.01898	0.00624
		0.10015	0.07421
		-0.05866	-0.05827
		-0.15672	-0.16892
		0.29663	0.28401
		-0.54317	-0.54493
		-0.05115	-0.05707
		0.20482	0.20304
		-0.08876	-0.08784
		-0.04305	-0.04041
		0.14355	0.13517
		0.2813	0.27821
		0.21074	0.2087
		0.02155	0.01684
		-0.0858	-0.09509
		-0.08818	-0.09532
		0.1495	0.13534
		0.14812	0.13578
		0.15853	0.15914
		-0.09305	-0.09157
		-0.03305	-0.05441
		0.37508	0.36953
		0.11407	0.12531
		0.2974	0.30474
		-0.08577	-0.08424
		-0.04709	-0.02882
		0.01928	0.00883
		0.08436	0.0985
		0.12092	0.12234
		-0.18772	-0.18036
		-0.22747	-0.23222
		-0.65318	-0.65042
		-1.22209	-1.20386
		-0.36653	-0.36444
		0.69011	0.70131
		0.02956	0.02761
		0.03451	0.02806
		0.09726	0.10549
		-0.04761	-0.04809
		0.08435	0.06914
		0.1602	0.1494
		0.17234	0.17048
		-0.01712	-0.01783
		-0.06764	-0.07713
		-0.53928	-0.53347
		-0.30121	-0.29787
		-0.08623	-0.09188
		0.27694	0.27052
		0.33296	0.31821
		0.23937	0.24015
		0.38324	0.39832
		-0.12515	-0.12765
		0.03884	0.03227
		0.21604	0.21883
		0.30603	0.30309
		0.06751	0.06705
		0.18077	0.17903
		-0.10958	-0.11135
		-0.23466	-0.23316
		-0.12118	-0.13047
		0.13156	0.11809
		0.15542	0.14749
		0.0569	0.04275
		0.33359	0.33307
		-0.20004	-0.19949
		-0.15116	-0.14481
		0.32099	0.32508
		0.238	0.23409
		1.38246	1.3707
		0.40724	0.40121
		-0.67655	-0.68326
		-0.04568	-0.05246
		-0.03705	-0.03107
		-0.37208	-0.38392
		-0.2182	-0.21805
		-0.19464	-0.19273
		-0.25614	-0.2516
		-0.36132	-0.37622
		-0.27358	-0.28709
		0.27294	0.27482
		0.42197	0.42588
		0.22124	0.21937
		0.09554	0.10383
		-0.05726	-0.04155
		-0.59403	-0.58339
		-0.11387	-0.10858
		0.31045	0.32693
		0.25575	0.26009
		-0.42125	-0.41413
		0.53968	0.54222
		0.13059	0.15021
		-0.5192	-0.50742
		0.20894	0.21192
		0.1981	0.19428
		-0.4446	-0.43822
		0.17233	0.181
		-0.10738	-0.10051
		-0.14467	-0.13963
		0.0245	0.03707
		-0.10617	-0.07504
		-0.15246	-0.1374
		-0.11114	-0.10197
		0.04987	0.05918
		-0.16572	-0.14683
		0.02163	0.03702
		0.19043	0.20061
		0.14921	0.17078
		-0.00149	-0.00465
		-0.21257	-0.20077
		0.13721	0.15878
		0.09492	0.09798
		-0.25255	-0.25212
		-0.20471	-0.18725
		-0.28888	-0.27752
		-0.02845	-0.01824
		-0.06052	-0.07099
		-0.09842	-0.10659
		-0.18002	-0.18925
		-0.13789	-0.14137
		0.06337	0.06618
		0.17294	0.1613
		-0.02034	-0.03037
		-0.0642	-0.06347
		0.19531	0.18017
		-0.19764	-0.22136
		-0.07359	-0.08547
		0.06567	0.05006
		-0.08048	-0.09236
		0.04142	0.03129
		0.11636	0.08892
		-0.07799	-0.07453
		-0.30145	-0.31373
		0.43781	0.42208
		-0.59691	-0.59978
		-0.13519	-0.14075
		0.23736	0.23713
		-0.11686	-0.11408
		-0.01066	-0.00662
		0.16077	0.15081
		0.33834	0.33492
		0.24977	0.24876
		0.01953	0.01469
		-0.08672	-0.09587
		-0.13378	-0.14139
		0.14829	0.13246
		0.17377	0.15965
		0.16955	0.17176
		-0.07056	-0.0697
		-0.05324	-0.08064
		0.46735	0.45892
		0.14379	0.15542
		0.38841	0.39888
		-0.09921	-0.09882
		-0.02648	-0.0072
		-0.01106	-0.0242
		0.08234	0.10098
		0.12293	0.12439
		-0.22511	-0.21606
		-0.28312	-0.28845
		-0.84323	-0.84136
		-1.57832	-1.5576
		-0.34544	-0.34795
		0.79729	0.80879
		0.06937	0.06821
		0.04072	0.0316
		0.12273	0.13195
		-0.06364	-0.06446
		0.07783	0.05902
		0.21207	0.20104
		0.21691	0.21511
		-0.03702	-0.03692
		-0.00555	-0.01737
		-0.70473	-0.69502
		-0.42438	-0.42001
		-0.14945	-0.15336
		0.35051	0.34139
		0.3928	0.37507
		0.29301	0.2923
		0.46072	0.47847
		-0.13367	-0.13753
		0.04652	0.03923
		0.28204	0.28634
		0.39743	0.3919
		0.0726	0.0698
		0.19821	0.19691
		-0.15739	-0.15875
		-0.30932	-0.30762
		-0.14292	-0.15381
		0.17922	0.16397
		0.20495	0.19473
		0.12571	0.10995
		0.359	0.35813
		-0.25606	-0.25674
		-0.14298	-0.13627
		0.42086	0.426
		0.34345	0.34342
		1.78902	1.78108
		0.438	0.4336
		-0.73147	-0.73611
		-0.13819	-0.14634
		-0.05132	-0.04296
		-0.51783	-0.53018
		-0.29498	-0.29321
		-0.23679	-0.23281
		-0.29138	-0.28585
		-0.45076	-0.46543
		-0.31905	-0.33473
		0.26032	0.26678
		0.53123	0.53793
		0.33143	0.33061
		0.13529	0.1445
		-0.02766	-0.01068
		-0.72315	-0.71123
		-0.13029	-0.12601
		0.39581	0.41361
		0.4292	0.43068
		-0.57229	-0.56662
		0.64552	0.64438
		0.20882	0.23092
		-0.60042	-0.58825
		0.26719	0.26938
		0.21616	0.21032
		-0.55225	-0.54459
		0.21393	0.2225
		-0.13405	-0.12496
		-0.23175	-0.22843
		0.00228	0.01529
		-0.12477	-0.09023
		-0.17103	-0.15553
		-0.14295	-0.13335
		0.000505202	0.00902
		-0.21027	-0.19306
		0.02351	0.03977
		0.20613	0.21723
		0.19309	0.21702
		-0.000197291	-0.00535
		-0.22413	-0.2107
		0.12579	0.14862
		0.09696	0.1001
		-0.30809	-0.30718
		-0.20719	-0.18925
		-0.33909	-0.32872
		-0.04642	-0.03388
		-0.0583	-0.0695
		-0.10716	-0.11612
		-0.21329	-0.22312
		-0.18291	-0.18785
		0.10484	0.10708
		0.20936	0.19725
		-0.02193	-0.03226
		-0.0428	-0.04123
		0.20763	0.19389
		-0.24017	-0.26249
		-0.09023	-0.10109
		0.10706	0.0926
		-0.07103	-0.08304
		0.04758	0.03969
		0.15239	0.12414
		-0.08683	-0.08305
		-0.40465	-0.41696
		0.4673	0.45033
		-0.67373	-0.67313
		-0.24774	-0.25437
		0.29095	0.29274
		-0.13219	-0.12835
		0.01798	0.02355
		0.15194	0.13952
		0.40688	0.40262
		0.29922	0.29867
		0.00397	-0.00108
		-0.04585	-0.05716
		-0.19488	-0.20534
		0.10707	0.09024
		0.17728	0.16317
		0.2021	0.20509
		-0.04227	-0.04398
		-0.06173	-0.09467
		0.56336	0.55461
		0.23319	0.24421
		0.44721	0.46179
		-0.11237	-0.11295
		-0.02181	6.98589e-06
		-0.05993	-0.07581
		0.0428	0.06422
		0.12304	0.12486
		-0.30939	-0.2978
		-0.32179	-0.32884
		-0.99725	-0.99619
		-1.80947	-1.78929
		-0.3087	-0.31266
		0.91088	0.92287
		0.09646	0.09476
		0.04983	0.03809
		0.11214	0.12014
		-0.07464	-0.07673
		0.067	0.04592
		0.28907	0.27883
		0.27002	0.26789
		-0.06424	-0.06432
		0.03049	0.01755
		-0.85757	-0.84607
		-0.57014	-0.56556
		-0.22326	-0.22586
		0.37192	0.36131
		0.42391	0.40428
		0.35942	0.35851
		0.49625	0.51751
		-0.16056	-0.16551
		0.05956	0.05305
		0.27619	0.28497
		0.46252	0.45615
		0.07917	0.07488
		0.23811	0.23704
		-0.20485	-0.20623
		-0.37059	-0.369
		-0.13495	-0.14626
		0.19924	0.18298
		0.2193	0.20785
		0.17752	0.16037
		0.36955	0.36863
		-0.29061	-0.29355
		-0.14305	-0.13749
		0.48515	0.49156
		0.45071	0.45231
		2.07466	2.06347
		0.41638	0.41465
		-0.79544	-0.80177
		-0.19336	-0.20124
		-0.07752	-0.06779
		-0.53062	-0.5449
		-0.37825	-0.37491
		-0.23817	-0.23265
		-0.33341	-0.32702
		-0.53181	-0.54855
		-0.33911	-0.35846
		0.26459	0.27061
		0.65084	0.66106
		0.49015	0.48844
		0.23071	0.24112
		0.000584322	0.01807
		-0.88544	-0.87273
		-0.16413	-0.16206
		0.48215	0.50162
		0.56562	0.56635
		-0.61802	-0.60997
		0.77913	0.77513
		0.34252	0.36739
		-0.67831	-0.66428
		0.34114	0.34299
		0.20926	0.20172
		-0.60671	-0.59896
		0.22432	0.2326
		-0.14334	-0.1357
		-0.29383	-0.29103
		-0.03558	-0.02054
		-0.16043	-0.12277
		-0.18255	-0.16423
		-0.16831	-0.15642
		-0.05376	-0.04724
		-0.23739	-0.22351
		0.03859	0.05854
		0.20305	0.21677
		0.23396	0.25958
		0.000349805	-0.00786
		-0.25378	-0.23916
		0.13174	0.15528
		0.10232	0.10642
		-0.36198	-0.35885
		-0.18919	-0.17045
		-0.37692	-0.36895
		-0.11083	-0.09664
		-0.05414	-0.06549
		-0.11013	-0.11788
		-0.26304	-0.27276
		-0.23122	-0.23814
		0.12686	0.12883
		0.22038	0.20819
		-0.02177	-0.0313
		-0.02262	-0.01951
		0.22358	0.21067
		-0.3239	-0.34538
		-0.10557	-0.11381
		0.12657	0.11361
		-0.0303	-0.04264
		0.03067	0.02452
		0.18481	0.15652
		-0.11593	-0.11182
		-0.40469	-0.41881
		0.44903	0.4313
		-0.76925	-0.76348
		-0.30479	-0.31453
		0.30963	0.31386
		-0.15631	-0.15196
		0.07667	0.08385
		0.16397	0.15052
		0.46199	0.45557
		0.32201	0.32224
		-0.0073	-0.01298
		0.02457	0.01168
		-0.22429	-0.23792
		0.08762	0.06976
		0.15743	0.14446
		0.22598	0.22854
		-0.00529	-0.01119
		-0.09196	-0.12872
		0.63395	0.6266
		0.31916	0.32883
		0.51758	0.53402
		-0.10871	-0.10853
		-0.05801	-0.03332
		-0.08444	-0.10405
		0.00465	0.02683
		0.13949	0.14096
		-0.36013	-0.34748
		-0.3103	-0.31737
		-1.06959	-1.06853
		-1.92951	-1.91051
		-0.20988	-0.21499
		0.94834	0.96166
		0.13163	0.12964
		0.05674	0.0434
		0.08442	0.09145
		-0.07607	-0.07954
		0.05678	0.03237
		0.36398	0.35639
		0.32904	0.32592
		-0.10978	-0.10965
		0.00568	-0.00889
		-1.0361	-1.02349
		-0.6616	-0.65666
		-0.29631	-0.29869
		0.39456	0.38316
		0.44929	0.42735
		0.44579	0.44429
		0.47969	0.50165
		-0.18656	-0.19278
		0.07147	0.06467
		0.22017	0.23211
		0.54312	0.53547
		0.08772	0.08208
		0.28291	0.28191
		-0.23894	-0.24119
		-0.41748	-0.41672
		-0.0751	-0.08596
		0.17056	0.15336
		0.24289	0.22999
		0.2288	0.21061
		0.40396	0.40252
		-0.34352	-0.34896
		-0.11913	-0.11541
		0.51147	0.51907
		0.49665	0.49863
		2.28186	2.26884
		0.30745	0.30739
		-0.77126	-0.77657
		-0.24358	-0.25007
		-0.06405	-0.05696
		-0.47214	-0.48873
		-0.51647	-0.51124
		-0.21744	-0.2139
		-0.35981	-0.35366
		-0.60923	-0.62687
		-0.31423	-0.33478
		0.26828	0.27498
		0.79951	0.81074
		0.58588	0.58405
		0.29941	0.31201
		0.01569	0.03156
		-1.04395	-1.0323
		-0.21675	-0.21487
		0.56219	0.58241
		0.61627	0.61752
		-0.65465	-0.64564
		0.97277	0.9634
		0.42509	0.45632
		-0.77389	-0.75958
		0.40561	0.40731
		0.14366	0.13579
		-0.6068	-0.59842
		0.20751	0.21472
		-0.10298	-0.09398
		-0.33788	-0.33618
		-0.07159	-0.05182
		-0.16283	-0.12588
		-0.19075	-0.16952
		-0.19033	-0.17265
		-0.10097	-0.09976
		-0.2472	-0.2378
		0.03643	0.05807
		0.19241	0.21019
		0.26291	0.2893
		0.00417	-0.0062
		-0.28149	-0.26959
		0.17367	0.19819
		0.1214	0.12795
		-0.41995	-0.41285
		-0.17531	-0.15818
		-0.37447	-0.36912
		-0.16732	-0.1512
		-0.05319	-0.0638
		-0.08386	-0.08852
		-0.32447	-0.33556
		-0.27749	-0.28427
		0.13383	0.13401
		0.22593	0.21467
		-0.03147	-0.0394
		0.0149	0.0192
		0.21627	0.20587
		-0.3865	-0.40937
		-0.10574	-0.11238
		0.12415	0.11435
		-0.01285	-0.02496
		0.03235	0.02726
		0.2013	0.17352
		-0.17519	-0.16889
		-0.3433	-0.36096
		0.29996	0.28397
		-0.83852	-0.82709
		-0.2156	-0.23071
		0.31503	0.32133
		-0.14612	-0.14135
		0.08997	0.09951
		0.20984	0.19695
		0.50011	0.4929
		0.32368	0.32479
		-0.03369	-0.04096
		0.04396	0.03074
		-0.19964	-0.21621
		0.05098	0.03396
		0.12373	0.11383
		0.21166	0.21241
		0.03088	0.02036
		-0.13992	-0.17963
		0.65652	0.65188
		0.40078	0.40833
		0.59484	0.61241
		-0.08144	-0.08031
		-0.05826	-0.03315
		-0.10035	-0.12404
		-0.01858	0.00354
		0.11779	0.11974
		-0.38913	-0.3751
		-0.2727	-0.28008
		-1.01734	-1.02031
		-2.05141	-2.03219
		-0.07426	-0.079
		0.99313	1.00478
		0.17769	0.17396
		0.02796	0.01447
		0.02511	0.03346
		-0.07336	-0.07953
		0.01311	-0.01463
		0.42102	0.41502
		0.3797	0.37492
		-0.14032	-0.14047
		-0.01448	-0.02943
		-1.19556	-1.1832
		-0.73916	-0.73473
		-0.34894	-0.35026
		0.36496	0.35164
		0.41464	0.3908
		0.5386	0.53484
		0.50117	0.52433
		-0.20117	-0.20988
		0.0623	0.05521
		0.18502	0.1981
		0.64968	0.64021
		0.09082	0.08442
		0.32609	0.32568
		-0.23239	-0.23574
		-0.43883	-0.43917
		0.0697	0.05693
		0.11681	0.09858
		0.28689	0.27192
		0.31072	0.2919
		0.38344	0.38331
		-0.41549	-0.42603
		-0.0689	-0.06853
		0.54446	0.55295
		0.43927	0.44251
		2.4301	2.42152
		0.1547	0.1546
		-0.72673	-0.73199
		-0.32482	-0.32689
		-0.00303	0.00273
		-0.384	-0.40071
		-0.65688	-0.65031
		-0.13654	-0.13428
		-0.37937	-0.37282
		-0.69824	-0.71784
		-0.32095	-0.34136
		0.25206	0.26231
		0.94449	0.96096
		0.64405	0.64166
		0.34072	0.35601
		0.07314	0.08791
		-1.16557	-1.15514
		-0.28127	-0.27848
		0.60106	0.62321
		0.62841	0.63357
		-0.5426	-0.54258
		1.10568	1.0971
		0.36742	0.40546
		-0.8066	-0.79383
		0.52488	0.52616
		0.0333	0.02799
		-0.64286	-0.63427
		0.09544	0.10433
		-0.028	-0.01632
		-0.38217	-0.38069
		-0.13663	-0.11462
		-0.17877	-0.14179
		-0.19275	-0.16771
		-0.20625	-0.18207
		-0.16199	-0.16656
		-0.26555	-0.25674
		0.05109	0.07398
		0.18357	0.2044
		0.28841	0.3168
		0.01654	0.00676
		-0.30014	-0.28973
		0.21595	0.2414
		0.14031	0.14968
		-0.45235	-0.44155
		-0.16897	-0.15124
		-0.39983	-0.39511
		-0.2065	-0.19068
		-0.06306	-0.07457
		-0.086	-0.08814
		-0.38831	-0.40037
		-0.29217	-0.2995
		0.13172	0.12991
		0.23616	0.22614
		-0.03639	-0.04254
		0.07361	0.08113
		0.18462	0.17797
		-0.40654	-0.43049
		-0.10102	-0.10848
		0.12626	0.12045
		0.00531	-0.00589
		0.02928	0.02496
		0.20192	0.17453
		-0.23607	-0.22896
		-0.2914	-0.31112
		0.24092	0.22387
		-0.81435	-0.79968
		-0.06653	-0.08673
		0.31201	0.32034
		-0.12338	-0.11869
		0.10327	0.11244
		0.21879	0.20925
		0.49593	0.48782
		0.32672	0.3259
		-0.02593	-0.03648
		0.09338	0.07975
		-0.16732	-0.18326
		0.05628	0.03859
		0.09321	0.08409
		0.16383	0.16349
		0.04769	0.03363
		-0.18438	-0.22765
		0.67469	0.67114
		0.45473	0.46094
		0.65886	0.67739
		-0.07949	-0.07711
		-0.02516	0.00197
		-0.13375	-0.16385
		-0.05346	-0.03022
		0.14408	0.14444
		-0.40834	-0.39381
		-0.25685	-0.2645
		-1.00137	-1.00776
		-2.14127	-2.12194
		0.03115	0.02788
		1.07989	1.09181
		0.24018	0.23223
		-0.00678	-0.0195
		-0.02199	-0.01272
		-0.04508	-0.0549
		-0.0247	-0.05712
		0.44419	0.43816
		0.42849	0.42118
		-0.14722	-0.14908
		-0.03845	-0.05374
		-1.37617	-1.363
		-0.75881	-0.75404
		-0.35499	-0.35652
		0.34894	0.33299
		0.42498	0.39722
		0.62122	0.61493
		0.49353	0.51676
		-0.17258	-0.18401
		0.07258	0.0634
		0.13912	0.15235
		0.79825	0.78566
		0.10039	0.09147
		0.37193	0.37112
		-0.19291	-0.19584
		-0.43851	-0.44094
		0.20159	0.18565
		0.03686	0.01596
		0.32792	0.3106
		0.4119	0.39241
		0.39468	0.3953
		-0.45351	-0.46788
		-0.03547	-0.03916
		0.56436	0.57352
		0.44114	0.44594
		2.5265	2.51444
		-0.00291	-0.000706024
		-0.73018	-0.73471
		-0.4346	-0.43003
		0.03915	0.04583
		-0.29124	-0.30959
		-0.88352	-0.87199
		-0.07703	-0.07427
		-0.43546	-0.42817
		-0.73765	-0.75855
		-0.34682	-0.36831
		0.25233	0.26408
		1.13099	1.15096
		0.62811	0.62556
		0.37249	0.38876
		0.13009	0.14395
		-1.24966	-1.2358
		-0.3633	-0.35988
		0.59472	0.6221
		0.57028	0.58078
		-0.51674	-0.51572
		1.12937	1.12362
		0.24254	0.28654
		-0.85016	-0.83472
		0.61338	0.61942
		-0.08431	-0.08986
		-0.58628	-0.58067
		-0.00819	0.00223
		0.05365	0.06734
		-0.40797	-0.40698
		-0.24741	-0.22196
		-0.17572	-0.13952
		-0.21932	-0.1917
		-0.20417	-0.17521
		-0.23465	-0.24597
		-0.308	-0.2988
		0.05042	0.07352
		0.16338	0.18669
		0.30741	0.33743
		0.0111	0.00147
		-0.32224	-0.31214
		0.22098	0.24682
		0.15963	0.17059
		-0.46755	-0.45332
		-0.1664	-0.1483
		-0.43283	-0.42857
		-0.2316	-0.21689
		-0.05635	-0.07034
		-0.06348	-0.06249
		-0.463	-0.47417
		-0.29302	-0.30111
		0.11888	0.11717
		0.25167	0.24233
		-0.03942	-0.04382
		0.1019	0.11323
		0.13224	0.1303
		-0.39621	-0.42048
		-0.09113	-0.09858
		0.10172	0.10079
		0.05038	0.04368
		0.03471	0.03198
		0.15792	0.13113
		-0.30655	-0.29664
		-0.2849	-0.30777
		0.1218	0.10846
		-0.80733	-0.78584
		0.09164	0.06944
		0.34269	0.35155
		-0.06825	-0.06502
		0.13053	0.13775
		0.26519	0.25485
		0.47585	0.46513
		0.36738	0.36395
		-0.0151	-0.02915
		0.15197	0.13878
		-0.13878	-0.15358
		0.04486	0.02726
		0.08319	0.074
		0.09915	0.09818
		0.05485	0.04008
		-0.22302	-0.26954
		0.71289	0.7105
		0.50473	0.5089
		0.70514	0.72432
		-0.09839	-0.09452
		0.01022	0.04008
		-0.17092	-0.20855
		-0.14324	-0.11973
		0.16207	0.15873
		-0.36763	-0.35486
		-0.21749	-0.22272
		-0.82716	-0.84213
		-2.00611	-1.98801
		0.06773	0.0641
		1.15979	1.16998
		0.30378	0.29238
		-0.01266	-0.02575
		-0.05011	-0.04166
		-0.01397	-0.02776
		-0.05039	-0.08717
		0.46807	0.46115
		0.49702	0.48633
		-0.16377	-0.16644
		-0.09835	-0.11481
		-1.53305	-1.52091
		-0.74968	-0.74606
		-0.29372	-0.29754
		0.37509	0.35591
		0.42421	0.39327
		0.67276	0.66392
		0.47388	0.49633
		-0.14053	-0.15471
		0.08474	0.07462
		0.06493	0.07759
		0.93352	0.92001
		0.10741	0.09669
		0.40214	0.40469
		-0.145	-0.14694
		-0.43724	-0.44083
		0.29559	0.27666
		-0.03802	-0.06005
		0.32305	0.30405
		0.53166	0.51134
		0.37311	0.37683
		-0.47756	-0.4947
		-0.04762	-0.05343
		0.54311	0.55371
		0.27946	0.29229
		2.37169	2.36119
		-0.13799	-0.13022
		-0.734	-0.7391
		-0.51707	-0.50928
		0.0534	0.06025
		-0.20577	-0.22451
		-1.05528	-1.04288
		-0.07865	-0.07496
		-0.50409	-0.49872
		-0.79514	-0.81609
		-0.36932	-0.38853
		0.30153	0.31614
		1.30749	1.33221
		0.64741	0.64409
		0.28943	0.30853
		0.17525	0.18959
		-1.30196	-1.28813
		-0.46582	-0.46159
		0.61704	0.64466
		0.55142	0.56113
		-0.43123	-0.43321
		1.20002	1.18828
		0.07463	0.12315
		-0.86805	-0.85186
		0.70174	0.70867
		-0.12672	-0.13345
		-0.49231	-0.48734
		-0.07054	-0.05934
		0.12417	0.13831
		-0.41391	-0.41382
		-0.32356	-0.2959
		-0.18633	-0.15103
		-0.27869	-0.2477
		-0.20168	-0.17002
		-0.2901	-0.30441
		-0.35659	-0.34639
		0.05444	0.0794
		0.13417	0.16063
		0.32169	0.35345
		0.01208	0.0023
		-0.35092	-0.34079
		0.2267	0.2534
		0.17183	0.18476
		-0.46352	-0.44498
		-0.15807	-0.13974
		-0.46441	-0.46052
		-0.31009	-0.29526
		-0.04084	-0.05859
		-0.036	-0.03179
		-0.54673	-0.55799
		-0.26552	-0.27403
		0.10933	0.10824
		0.25487	0.24397
		-0.01695	-0.01926
		0.12039	0.13593
		0.08902	0.08897
		-0.4096	-0.4325
		-0.07379	-0.07901
		0.10456	0.10722
		0.07795	0.07459
		0.03223	0.02884
		0.13599	0.10981
		-0.32397	-0.31249
		-0.18984	-0.21929
		0.06606	0.05414
		-0.7793	-0.75354
		0.21368	0.18827
		0.3594	0.36752
		-0.03292	-0.03268
		0.17456	0.18129
		0.35004	0.33916
		0.48986	0.47447
		0.40744	0.40251
		-0.01884	-0.03679
		0.23914	0.22485
		-0.12312	-0.13739
		0.03475	0.01659
		0.07169	0.06335
		0.05384	0.05263
		0.05894	0.04477
		-0.25105	-0.29851
		0.73088	0.73033
		0.52914	0.53234
		0.73734	0.75591
		-0.14464	-0.1387
		-0.00106	0.03193
		-0.1899	-0.23379
		-0.19605	-0.17136
		0.18028	0.1737
		-0.34901	-0.33815
		-0.23292	-0.23488
		-0.66068	-0.68212
		-1.81068	-1.7953
		0.18016	0.17397
		1.22692	1.23509
		0.35781	0.34441
		-0.03492	-0.04779
		-0.06958	-0.06164
		0.02847	0.01121
		-0.06388	-0.10553
		0.47179	0.46468
		0.5627	0.55006
		-0.18784	-0.19196
		-0.13049	-0.14959
		-1.64547	-1.63484
		-0.69434	-0.69267
		-0.24255	-0.2473
		0.3968	0.37528
		0.38634	0.35223
		0.68309	0.67235
		0.46903	0.49069
		-0.14246	-0.16031
		0.06152	0.05166
		0.00206	0.01212
		1.01184	0.99991
		0.12033	0.10808
		0.43553	0.44059
		-0.11198	-0.11446
		-0.43639	-0.43949
		0.39437	0.37299
		-0.087	-0.10927
		0.30384	0.28352
		0.64146	0.62103
		0.35839	0.36402
		-0.45468	-0.47484
		-0.05719	-0.06454
		0.49409	0.5059
		0.16825	0.18347
		2.16103	2.15118
		-0.34445	-0.33438
		-0.74959	-0.75128
		-0.51582	-0.50329
		0.1432	0.14881
		-0.12061	-0.13871
		-1.20118	-1.18838
		-0.0722	-0.06884
		-0.53526	-0.52876
		-0.84039	-0.86164
		-0.39909	-0.41694
		0.29394	0.31341
		1.43893	1.4672
		0.6057	0.60509
		0.20483	0.22157
		0.16388	0.18002
		-1.35458	-1.34089
		-0.55482	-0.54979
		0.65215	0.67979
		0.41295	0.42883
		-0.40187	-0.40699
		1.24315	1.23
		-0.03042	0.01492
		-0.87939	-0.86311
		0.7537	0.76227
		-0.12852	-0.13356
		-0.39984	-0.39367
		-0.12637	-0.11249
		0.19539	0.20986
		-0.40365	-0.40417
		-0.39113	-0.36136
		-0.19365	-0.15866
		-0.33107	-0.29824
		-0.17075	-0.13506
		-0.29952	-0.31553
		-0.42119	-0.40772
		0.03549	0.06272
		0.09926	0.12985
		0.32176	0.35484
		0.01687	0.00532
		-0.3717	-0.36176
		0.27279	0.30063
		0.21345	0.228
		-0.44402	-0.4239
		-0.14468	-0.12658
		-0.46649	-0.46383
		-0.36302	-0.3496
		-0.03176	-0.05323
		-0.02729	-0.02004
		-0.61832	-0.62762
		-0.23527	-0.24534
		0.10279	0.1032
		0.23499	0.22484
		-0.01245	-0.01072
		0.13755	0.15676
		0.03298	0.03623
		-0.41303	-0.43393
		-0.05785	-0.06107
		0.08632	0.09355
		0.13663	0.13703
		0.04791	0.04338
		0.1279	0.10176
		-0.33071	-0.31743
		0.03557	0.000224605
		0.0042	-0.00619
		-0.72927	-0.69992
		0.26769	0.23965
		0.35677	0.36207
		-0.03184	-0.03555
		0.21567	0.22237
		0.413	0.40213
		0.5252	0.50491
		0.45292	0.44699
		-0.05682	-0.07704
		0.3056	0.29039
		-0.12885	-0.14184
		0.04103	0.02251
		0.02748	0.01995
		-0.0352	-0.03431
		0.05731	0.04415
		-0.29005	-0.33622
		0.74429	0.74585
		0.54656	0.54966
		0.75571	0.77128
		-0.17973	-0.17221
		0.01366	0.04779
		-0.16386	-0.21324
		-0.26523	-0.24119
		0.20037	0.19089
		-0.3283	-0.32152
		-0.23439	-0.2345
		-0.46429	-0.49448
		-1.61893	-1.60455
		0.24433	0.23796
		1.29644	1.30204
		0.39726	0.38241
		-0.06769	-0.08138
		-0.102	-0.09663
		0.08085	0.06047
		-0.10297	-0.14939
		0.51457	0.50681
		0.59688	0.58154
		-0.20052	-0.2056
		-0.14159	-0.16276
		-1.6673	-1.65758
		-0.61621	-0.61453
		-0.16549	-0.17153
		0.38681	0.36459
		0.40722	0.36964
		0.63976	0.6277
		0.44504	0.46581
		-0.14713	-0.16913
		0.04282	0.03158
		-0.05821	-0.04934
		1.129	1.11963
		0.15336	0.14048
		0.42713	0.43723
		-0.06694	-0.06746
		-0.40995	-0.4135
		0.43857	0.41455
		-0.11174	-0.13406
		0.32672	0.30546
		0.73843	0.71545
		0.35796	0.36585
		-0.44992	-0.47187
		-0.07013	-0.07963
		0.41373	0.42896
		0.03573	0.05876
		1.89694	1.89033
		-0.47537	-0.46617
		-0.78502	-0.78454
		-0.53458	-0.51527
		0.20538	0.21305
		-0.00644	-0.02458
		-1.35947	-1.34743
		-0.00846	-0.00593
		-0.61092	-0.60516
		-0.8433	-0.86406
		-0.38475	-0.40133
		0.27363	0.293
		1.47994	1.51164
		0.52163	0.52102
		0.10859	0.12664
		0.1386	0.15475
		-1.36705	-1.35617
		-0.61984	-0.61434
		0.65956	0.68906
		0.17282	0.19186
		-0.36031	-0.36589
		1.23779	1.22494
		-0.09815	-0.0517
		-0.91	-0.89419
		0.8062	0.81691
		-0.1117	-0.11572
		-0.31788	-0.31344
		-0.12481	-0.10784
		0.24137	0.25583
		-0.4263	-0.42605
		-0.46994	-0.43767
		-0.17173	-0.13788
		-0.385	-0.35072
		-0.157	-0.1187
		-0.28638	-0.30163
		-0.48952	-0.47324
		0.04579	0.07334
		0.07713	0.11116
		0.31047	0.34476
		0.01003	-0.00418
		-0.41069	-0.40105
		0.30346	0.33382
		0.25387	0.27163
		-0.4244	-0.40173
		-0.11104	-0.09362
		-0.47591	-0.47253
		-0.42468	-0.41348
		-0.05282	-0.07828
		-0.03218	-0.02131
		-0.6916	-0.70052
		-0.2116	-0.22317
		0.09019	0.09353
		0.21558	0.20633
		-0.01878	-0.01425
		0.14509	0.16758
		-0.01799	-0.01121
		-0.40665	-0.42769
		-0.04024	-0.04097
		0.08171	0.09227
		0.19621	0.19921
		0.05993	0.05357
		0.08386	0.05855
		-0.32868	-0.31592
		0.18499	0.14672
		-0.00234	-0.01476
		-0.68322	-0.65057
		0.29287	0.26109
		0.3746	0.37762
		-0.08135	-0.08941
		0.24798	0.25768
		0.47916	0.46731
		0.57203	0.54901
		0.52007	0.51517
		-0.09502	-0.11906
		0.3807	0.36381
		-0.13185	-0.14408
		0.04032	0.02113
		0.00197	-0.00612
		-0.10856	-0.10661
		0.03516	0.02361
		-0.30569	-0.35094
		0.76809	0.77137
		0.58879	0.59326
		0.77525	0.78876
		-0.20277	-0.19321
		0.04717	0.08163
		-0.16057	-0.21382
		-0.31958	-0.29581
		0.21491	0.20143
		-0.29439	-0.29119
		-0.23613	-0.23482
		-0.39969	-0.43561
		-1.3992	-1.38572
		0.24383	0.23721
		1.30944	1.31307
		0.43425	0.41836
		-0.09395	-0.10802
		-0.15003	-0.14672
		0.12139	0.09902
		-0.15293	-0.20259
		0.51826	0.51195
		0.62511	0.60894
		-0.2476	-0.25216
		-0.10568	-0.12805
		-1.76788	-1.7564
		-0.54993	-0.54935
		-0.05135	-0.0566
		0.39206	0.37032
		0.37039	0.33195
		0.53633	0.52354
		0.44303	0.46401
		-0.12199	-0.14623
		0.01967	0.00861
		-0.07268	-0.06611
		1.18407	1.17684
		0.19222	0.17856
		0.42793	0.44114
		-0.0093	-0.0094
		-0.37655	-0.38012
		0.47249	0.44825
		-0.17206	-0.19448
		0.35901	0.33806
		0.83647	0.81146
		0.34853	0.35704
		-0.44929	-0.47282
		-0.09214	-0.10353
		0.335	0.35166
		0.04749	0.07591
		1.64167	1.62785
		-0.53473	-0.52085
		-0.74466	-0.74738
		-0.5829	-0.55969
		0.27431	0.28163
		0.07021	0.05355
		-1.46932	-1.46129
		0.04028	0.0418
		-0.65794	-0.65283
		-0.78001	-0.79882
		-0.36226	-0.37679
		0.21802	0.23916
		1.59977	1.63113
		0.44394	0.44319
		-0.03119	-0.01338
		0.11212	0.12566
		-1.39797	-1.38871
		-0.69878	-0.69198
		0.68797	0.71756
		-0.0189	0.00281
		-0.3742	-0.37867
		1.19361	1.17878
		-0.10991	-0.06436
		-0.95338	-0.93881
		0.90723	0.91937
		-0.08626	-0.09006
		-0.23477	-0.23316
		-0.12133	-0.10498
		0.32792	0.34054
		-0.44338	-0.44237
		-0.55717	-0.52378
		-0.17177	-0.13876
		-0.42204	-0.38743
		-0.14866	-0.10598
		-0.2707	-0.28474
		-0.50425	-0.4873
		0.03398	0.06247
		0.05812	0.0974
		0.30023	0.33478
		0.0393	0.02019
		-0.43027	-0.42101
		0.34473	0.37634
		0.29346	0.3126
		-0.40321	-0.38064
		-0.03891	-0.02441
		-0.46651	-0.46464
		-0.41561	-0.40473
		-0.08139	-0.10761
		-0.02788	-0.01714
		-0.73723	-0.74823
		-0.22671	-0.23914
		0.09612	0.10523
		0.18871	0.18074
		-0.00935	-0.00296
		0.13602	0.16134
		-0.06619	-0.05645
		-0.44046	-0.46007
		-0.02867	-0.02599
		0.05812	0.07156
		0.2214	0.22701
		0.07128	0.06147
		0.06612	0.04108
		-0.36791	-0.35249
		0.34675	0.30075
		0.02466	0.00887
		-0.71727	-0.68086
		0.3461	0.31183
		0.39413	0.39744
		-0.16408	-0.1755
		0.26752	0.28115
		0.4951	0.48237
		0.63566	0.60971
		0.52707	0.52646
		-0.15479	-0.18044
		0.44942	0.43038
		-0.15185	-0.16394
		0.02068	0.0033
		-0.07518	-0.08213
		-0.1611	-0.15796
		0.01688	0.00906
		-0.31871	-0.36371
		0.80461	0.81011
		0.53565	0.54411
		0.77474	0.78322
		-0.21704	-0.20606
		0.08787	0.12139
		-0.10312	-0.15858
		-0.34545	-0.32592
		0.22526	0.20828
		-0.25859	-0.25952
		-0.18017	-0.17816
		-0.21955	-0.26194
		-1.18262	-1.16846
		0.18484	0.1793
		1.23632	1.23838
		0.47128	0.45464
		-0.10273	-0.11864
		-0.18342	-0.18136
		0.15801	0.13179
		-0.16076	-0.21307
		0.51977	0.51572
		0.68333	0.66521
		-0.30587	-0.30985
		-0.04625	-0.07011
		-1.77481	-1.7613
		-0.46986	-0.47082
		0.0523	0.04577
		0.37782	0.3553
		0.33575	0.2961
		0.41518	0.40061
		0.4308	0.45238
		-0.10622	-0.13156
		-0.01675	-0.02852
		-0.05911	-0.05556
		1.20674	1.20147
		0.23135	0.21741
		0.45078	0.46724
		0.06499	0.06462
		-0.32697	-0.33173
		0.46445	0.43941
		-0.18451	-0.20789
		0.4418	0.42136
		0.92259	0.89555
		0.30455	0.3137
		-0.45678	-0.48126
		-0.07196	-0.08582
		0.22088	0.23948
		-0.06488	-0.02859
		1.41546	1.3982
		-0.55321	-0.53775
		-0.57657	-0.58045
		-0.64453	-0.6182
		0.32694	0.33434
		0.09233	0.07719
		-1.52473	-1.51866
		0.07563	0.07657
		-0.69024	-0.6862
		-0.69789	-0.71218
		-0.3128	-0.32315
		0.18725	0.2075
		1.57884	1.61517
		0.34443	0.3448
		-0.16289	-0.14569
		0.02818	0.04122
		-1.4584	-1.45242
		-0.79701	-0.7903
		0.6801	0.71132
		-0.16276	-0.13967
		-0.37492	-0.38074
		1.20426	1.18563
		-0.18559	-0.13933
		-0.94513	-0.93547
		1.00853	1.0234
		-0.07679	-0.08071
		-0.12057	-0.11873
		-0.08628	-0.06882
		0.37208	0.38727
		-0.51151	-0.51164
		-0.62594	-0.58959
		-0.15816	-0.12747
		-0.46066	-0.42429
		-0.15144	-0.10573
		-0.2653	-0.27579
		-0.50812	-0.48972
		0.01923	0.04822
		0.06071	0.10672
		0.27829	0.31197
		0.08529	0.06303
		-0.46368	-0.45321
		0.36204	0.39481
		0.30195	0.32153
		-0.39015	-0.36835
		0.04706	0.06105
		-0.45174	-0.45222
		-0.41842	-0.40668
		-0.09128	-0.11816
		-0.03392	-0.02293
		-0.7727	-0.7835
		-0.22829	-0.24389
		0.09511	0.10946
		0.20173	0.19325
		0.000108226	0.00584
		0.13674	0.16457
		-0.07628	-0.06554
		-0.46729	-0.48485
		-0.00989	-0.00449
		0.06145	0.07482
		0.28313	0.28802
		0.08824	0.07571
		0.07487	0.05075
		-0.41552	-0.3993
		0.54102	0.48847
		0.00501	-0.01408
		-0.75997	-0.72127
		0.34433	0.30643
		0.43417	0.43699
		-0.22735	-0.241
		0.28372	0.29955
		0.52385	0.5097
		0.70905	0.68234
		0.51932	0.5207
		-0.175	-0.19998
		0.51007	0.48786
		-0.17305	-0.18521
		-0.02236	-0.03658
		-0.14733	-0.153
		-0.22003	-0.21577
		0.000300886	-0.00323
		-0.32572	-0.37125
		0.83719	0.84541
		0.4777	0.4877
		0.75864	0.76207
		-0.24945	-0.23601
		0.0829	0.11794
		-0.05136	-0.10862
		-0.42807	-0.41262
		0.25278	0.23112
		-0.22694	-0.23223
		-0.09676	-0.09246
		-0.08958	-0.13342
		-1.02216	-1.00722
		0.0615	0.05723
		1.06919	1.06895
		0.48998	0.47325
		-0.0871	-0.10456
		-0.2142	-0.21452
		0.19147	0.16121
		-0.1406	-0.19565
		0.54153	0.53757
		0.77545	0.75477
		-0.38765	-0.39269
		-0.00105	-0.02497
		-1.72254	-1.70732
		-0.38531	-0.38834
		0.16858	0.1603
		0.40069	0.37627
		0.41083	0.36689
		0.29556	0.27829
		0.43089	0.45102
		-0.0838	-0.11101
		-0.0558	-0.06958
		-0.00678	-0.00712
		1.21338	1.20827
		0.30261	0.28821
		0.48838	0.50657
		0.14834	0.14748
		-0.30332	-0.31013
		0.47282	0.44522
		-0.1977	-0.22513
		0.50084	0.47996
		1.02667	0.99695
		0.2302	0.23991
		-0.45607	-0.48085
		-0.08618	-0.10285
		0.19084	0.2098
		-0.15841	-0.11781
		1.21192	1.19467
		-0.53847	-0.51696
		-0.34009	-0.33945
		-0.69357	-0.66084
		0.36389	0.37259
		0.11582	0.10069
		-1.57626	-1.57048
		0.0737	0.07393
		-0.79012	-0.78112
		-0.63667	-0.6472
		-0.2779	-0.28372
		0.18206	0.2024
		1.53131	1.56607
		0.21768	0.22109
		-0.33348	-0.31291
		-0.10126	-0.0879
		-1.5434	-1.53904
		-0.93317	-0.92498
		0.71804	0.7502
		-0.35764	-0.32786
		-0.31817	-0.3203
		1.14287	1.12404
		-0.17499	-0.13202
		-0.93509	-0.92435
		1.05315	1.07223
		-0.00959	-0.01303
		-0.08268	-0.0773
		-0.07062	-0.05281
		0.39501	0.4135
		-0.53735	-0.53745
		-0.68922	-0.65325
		-0.14488	-0.11713
		-0.48439	-0.44804
		-0.15537	-0.10704
		-0.27255	-0.27746
		-0.50648	-0.48889
		0.00436	0.03484
		0.05179	0.10386
		0.26735	0.30034
		0.11502	0.09035
		-0.48756	-0.4773
		0.39236	0.42616
		0.31757	0.33762
		-0.38347	-0.36236
		0.1218	0.13492
		-0.41146	-0.41425
		-0.40756	-0.39531
		-0.09998	-0.12887
		-0.00816	0.00395
		-0.82574	-0.83765
		-0.2452	-0.26426
		0.10669	0.12379
		0.18987	0.18186
		0.01975	0.027
		0.15106	0.18101
		-0.08132	-0.06715
		-0.48195	-0.49812
		0.00635	0.01477
		0.04354	0.0548
		0.35499	0.35805
		0.14165	0.12724
		0.10043	0.07623
		-0.45856	-0.44272
		0.71021	0.65058
		0.01241	-0.00954
		-0.76153	-0.72196
		0.43396	0.39291
		0.43368	0.43551
		-0.30119	-0.31609
		0.34268	0.36011
		0.54261	0.53004
		0.75714	0.72888
		0.51836	0.5216
		-0.21681	-0.24065
		0.56343	0.53841
		-0.1863	-0.19802
		-0.06781	-0.07902
		-0.20969	-0.21389
		-0.29086	-0.28635
		0.03386	0.03225
		-0.3181	-0.36211
		0.82978	0.8417
		0.40964	0.42017
		0.73405	0.73339
		-0.2655	-0.25098
		0.07997	0.11301
		-0.02819	-0.08636
		-0.48675	-0.47718
		0.23858	0.21287
		-0.20823	-0.21589
		-0.01647	-0.01095
		0.03376	-0.01198
		-0.83829	-0.82193
		-0.01272	-0.01819
		0.99505	0.99243
		0.52334	0.50737
		-0.07492	-0.09304
		-0.21832	-0.22011
		0.20334	0.16951
		-0.12161	-0.17908
		0.54262	0.53978
		0.84024	0.81786
		-0.4824	-0.48698
		0.06344	0.03934
		-1.67071	-1.65396
		-0.24935	-0.25463
		0.25275	0.24363
		0.42668	0.40089
		0.47675	0.43145
[truncated: 727,605+ more rows]
