# Supplementary material for: Deep-potential enabled multiscale simulation of gallium nitride devices on boron arsenide cooling substrates
Source: Nat Commun. 2024 Mar 25;15:2540. doi: 10.1038/s41467-024-46806-7 (PMC10963741; doi:10.1038/s41467-024-46806-7)
Supplement: Supplementary file 2 — Source Data [file 41467_2024_46806_MOESM2_ESM.zip › Source Data/Figure3.xlsx]

## Sheet: Figure 3a
Figure 3a
	a axis	Phonon mean free path	Thermal conductivity
		0.01	-0.00147
		0.01019	-0.00147
		0.01038	-0.00147
		0.01057	-0.00147
		0.01077	-0.00147
		0.01097	-0.00147
		0.01117	-0.00147
		0.01138	-0.00147
		0.01159	-0.00147
		0.01181	-0.00147
		0.01202	-0.00147
		0.01225	-0.00147
		0.01248	-0.00147
		0.01271	-0.00147
		0.01295	-0.00147
		0.01319	-0.00147
		0.01343	-0.00147
		0.01368	-0.00147
		0.01394	-0.00148
		0.0142	-0.00148
		0.01446	-0.00148
		0.01473	-0.00148
		0.015	-0.00148
		0.01528	-0.00148
		0.01557	-0.00148
		0.01586	-0.00148
		0.01615	-0.00148
		0.01645	-0.00148
		0.01676	-0.00148
		0.01707	-0.00148
		0.01739	-0.00148
		0.01771	-0.00148
		0.01804	-0.00148
		0.01838	-0.00149
		0.01872	-0.00149
		0.01907	-0.00149
		0.01942	-0.00149
		0.01978	-0.00149
		0.02015	-0.00149
		0.02053	-0.00149
		0.02091	-0.00149
		0.0213	-0.00149
		0.02169	-0.00149
		0.0221	-0.00149
		0.02251	-0.00149
		0.02293	-0.00149
		0.02335	-0.00149
		0.02379	-0.00149
		0.02423	-0.00149
		0.02468	-0.00149
		0.02514	-0.00149
		0.02561	-0.00149
		0.02609	-0.00149
		0.02657	-0.00149
		0.02707	-0.00149
		0.02757	-0.00149
		0.02808	-0.0015
		0.02861	-0.0015
		0.02914	-0.0015
		0.02968	-0.0015
		0.03023	-0.0015
		0.0308	-0.0015
		0.03137	-0.0015
		0.03195	-0.0015
		0.03255	-0.0015
		0.03315	-0.0015
		0.03377	-0.0015
		0.0344	-0.0015
		0.03504	-0.0015
		0.03569	-0.0015
		0.03635	-0.0015
		0.03703	-0.00151
		0.03772	-0.00151
		0.03842	-0.00151
		0.03914	-0.00151
		0.03987	-0.00151
		0.04061	-0.00151
		0.04136	-0.00151
		0.04213	-0.00151
		0.04292	-0.00151
		0.04372	-0.00151
		0.04453	-0.00151
		0.04536	-0.00151
		0.0462	-0.00151
		0.04706	-0.00151
		0.04794	-0.00151
		0.04883	-0.00152
		0.04974	-0.00152
		0.05066	-0.00152
		0.05161	-0.00152
		0.05257	-0.00152
		0.05355	-0.00152
		0.05454	-0.00152
		0.05556	-0.00152
		0.05659	-0.00152
		0.05764	-0.00152
		0.05872	-0.00151
		0.05981	-0.00151
		0.06092	-0.00151
		0.06206	-0.00151
		0.06321	-0.0015
		0.06439	-0.0015
		0.06559	-0.0015
		0.06681	-0.0015
		0.06805	-0.0015
		0.06932	-0.0015
		0.07061	-0.0015
		0.07192	-0.0015
		0.07326	-0.0015
		0.07462	-0.0015
		0.07601	-0.0015
		0.07743	-0.0015
		0.07887	-0.0015
		0.08034	-0.0015
		0.08183	-0.0015
		0.08335	-0.0015
		0.0849	-0.0015
		0.08648	-0.0015
		0.08809	-0.0015
		0.08973	-0.0015
		0.0914	-0.0015
		0.0931	-0.00149
		0.09484	-0.00149
		0.0966	-0.00149
		0.0984	-0.00149
		0.10023	-0.00149
		0.1021	-0.00149
		0.104	-0.00148
		0.10593	-0.00148
		0.1079	-0.00148
		0.10991	-0.00148
		0.11196	-0.00148
		0.11404	-0.00148
		0.11616	-0.00148
		0.11832	-0.00148
		0.12053	-0.00148
		0.12277	-0.00148
		0.12505	-0.00147
		0.12738	-0.00147
		0.12975	-0.00147
		0.13217	-0.00147
		0.13463	-0.00146
		0.13713	-0.00146
		0.13968	-0.00146
		0.14228	-0.00146
		0.14493	-0.00145
		0.14763	-0.00145
		0.15038	-0.00145
		0.15317	-0.00145
		0.15602	-0.00144
		0.15893	-0.00144
		0.16189	-0.00144
		0.1649	-0.00144
		0.16797	-0.00144
		0.17109	-0.00144
		0.17428	-0.00143
		0.17752	-0.00143
		0.18082	-0.00143
		0.18419	-0.00143
		0.18762	-0.00143
		0.19111	-0.00143
		0.19467	-0.00143
		0.19829	-0.00143
		0.20198	-0.00143
		0.20574	-0.00142
		0.20957	-0.00142
		0.21347	-0.00143
		0.21744	-0.00143
		0.22149	-0.00143
		0.22561	-0.00143
		0.22981	-0.00142
		0.23408	-0.00141
		0.23844	-0.00141
		0.24288	-0.0014
		0.2474	-0.0014
		0.252	-0.00139
		0.25669	-0.00139
		0.26147	-0.00145
		0.26633	-0.00144
		0.27129	-0.00145
		0.27634	-0.00142
		0.28148	-0.00139
		0.28672	-0.00138
		0.29206	-0.00134
		0.29749	-0.00134
		0.30303	-0.00129
		0.30867	-0.00126
		0.31441	-0.00125
		0.32026	-0.00122
		0.32622	-0.0012
		0.33229	-0.00119
		0.33848	-0.00118
		0.34478	-0.00116
		0.35119	-0.00113
		0.35773	-0.00113
		0.36439	-0.00113
		0.37117	-0.00111
		0.37807	-0.00109
		0.38511	-0.00109
		0.39228	-0.00109
		0.39958	-0.00109
		0.40701	-0.00109
		0.41459	-0.00108
		0.4223	-0.00108
		0.43016	-0.00107
		0.43817	-0.00105
		0.44632	-0.001
		0.45463	-0.000988052
		0.46309	-0.000980569
		0.47171	-0.000973655
		0.48049	-0.000966641
		0.48943	-0.000963148
		0.49854	-0.000963148
		0.50782	-0.000966013
		0.51727	-0.000966731
		0.52689	-0.000967451
		0.5367	-0.00096817
		0.54669	-0.000968888
		0.55686	-0.000971754
		0.56722	-0.000975325
		0.57778	-0.000977654
		0.58853	-0.00095926
		0.59948	-0.000917022
		0.61064	-0.000885672
		0.622	-0.000874515
		0.63358	-0.00084584
		0.64537	-0.000777946
		0.65738	-0.000764424
		0.66962	-0.000758305
		0.68208	-0.000744546
		0.69477	-0.000737317
		0.7077	-0.000645683
		0.72087	-0.000577244
		0.73429	-0.000524071
		0.74795	-0.000556942
		0.76187	-0.000567874
		0.77605	-0.000576132
		0.79049	-0.00058397
		0.8052	-0.000551213
		0.82019	-0.000582172
		0.83545	-0.000595693
		0.851	-0.000529353
		0.86684	-0.000496716
		0.88297	-0.000272944
		0.8994	-0.00033173
		0.91614	-0.000206657
		0.93319	-0.000216099
		0.95056	-0.000170907
		0.96825	0.000111261
		0.98627	0.00072304
		1.00462	0.000842876
		1.02332	0.00105
		1.04236	0.00139
		1.06176	0.00165
		1.08152	0.00212
		1.10165	0.00254
		1.12215	0.00261
		1.14303	0.00272
		1.1643	0.00287
		1.18597	0.00322
		1.20804	0.00339
		1.23052	0.00369
		1.25342	0.00434
		1.27675	0.00456
		1.30051	0.00522
		1.32471	0.00543
		1.34937	0.0054
		1.37448	0.0054
		1.40006	0.00593
		1.42611	0.00681
		1.45265	0.00806
		1.47969	0.00884
		1.50723	0.00927
		1.53528	0.00952
		1.56385	0.0097
		1.59295	0.00989
		1.6226	0.01142
		1.65279	0.01233
		1.68355	0.01406
		1.71488	0.01525
		1.7468	0.01647
		1.7793	0.01845
		1.81242	0.01919
		1.84615	0.01959
		1.8805	0.02021
		1.9155	0.0214
		1.95115	0.02204
		1.98746	0.02281
		2.02445	0.02463
		2.06212	0.02828
		2.1005	0.03109
		2.13959	0.03205
		2.17941	0.03243
		2.21997	0.03315
		2.26128	0.03368
		2.30336	0.03503
		2.34623	0.0362
		2.38989	0.03774
		2.43437	0.04027
		2.47967	0.04256
		2.52582	0.04499
		2.57283	0.04673
		2.62071	0.04821
		2.66948	0.05117
		2.71916	0.05507
		2.76976	0.05903
		2.82131	0.06427
		2.87381	0.0696
		2.92729	0.07473
		2.98177	0.07899
		3.03726	0.08122
		3.09379	0.08327
		3.15136	0.0872
		3.21001	0.09021
		3.26975	0.09431
		3.3306	0.09921
		3.39258	0.1063
		3.45572	0.11284
		3.52003	0.11776
		3.58554	0.12612
		3.65227	0.13474
		3.72024	0.14327
		3.78947	0.15312
		3.85999	0.16468
		3.93183	0.18083
		4.005	0.19567
		4.07953	0.20396
		4.15546	0.21467
		4.23279	0.23004
		4.31156	0.24988
		4.3918	0.2672
		4.47353	0.27958
		4.55679	0.29881
		4.64159	0.31693
		4.72797	0.33443
		4.81596	0.35339
		4.90558	0.36931
		4.99688	0.39456
		5.08987	0.41788
		5.18459	0.43775
		5.28108	0.46316
		5.37936	0.49746
		5.47947	0.52134
		5.58145	0.54359
		5.68532	0.56966
		5.79112	0.58328
		5.8989	0.61699
		6.00868	0.64914
		6.1205	0.67151
		6.2344	0.69916
		6.35043	0.732
		6.46861	0.75742
		6.58899	0.80519
		6.71161	0.84273
		6.83652	0.88289
		6.96374	0.91729
		7.09334	0.9696
		7.22535	1.00139
		7.35981	1.03292
		7.49678	1.05621
		7.6363	1.10365
		7.77841	1.14735
		7.92317	1.17971
		8.07062	1.20493
		8.22082	1.23711
		8.37381	1.31319
		8.52964	1.38353
		8.68838	1.44517
		8.85007	1.52084
		9.01478	1.60271
		9.18254	1.64569
		9.35343	1.68884
		9.5275	1.71819
		9.70481	1.78144
		9.88542	1.84457
		10.0694	1.8942
		10.2568	1.98782
		10.4477	2.02722
		10.6421	2.11706
		10.8401	2.13783
		11.0419	2.17729
		11.2474	2.21238
		11.4567	2.25846
		11.6699	2.29184
		11.8871	2.32934
		12.1083	2.37434
		12.3336	2.40731
		12.5632	2.46262
		12.797	2.50607
		13.0351	2.56062
		13.2777	2.60975
		13.5248	2.64841
		13.7765	2.67677
		14.0329	2.70714
		14.2941	2.76032
		14.5601	2.76788
		14.831	2.78849
		15.107	2.83935
		15.3882	2.8792
		15.6745	2.92984
		15.9663	3.03507
		16.2634	3.09829
		16.5661	3.15391
		16.8744	3.18179
		17.1884	3.30062
		17.5083	3.35505
		17.8341	3.42126
		18.166	3.45406
		18.5041	3.56351
		18.8484	3.62305
		19.1992	3.65943
		19.5565	3.7322
		19.9205	3.78594
		20.2912	3.86376
		20.6688	3.96852
		21.0535	4.01267
		21.4453	4.09126
		21.8444	4.28908
		22.2509	4.33403
		22.665	4.37328
		23.0868	4.44224
		23.5164	4.50111
		23.9541	4.59773
		24.3999	4.67059
		24.854	4.81141
		25.3165	4.90639
		25.7876	4.96871
		26.2675	4.98769
		26.7564	5.07728
		27.2543	5.1323
		27.7615	5.22559
		28.2782	5.29947
		28.8044	5.51234
		29.3405	5.60661
		29.8865	5.62342
		30.4427	5.8352
		31.0093	6.05975
		31.5863	6.21594
		32.1742	6.43809
		32.773	6.60241
		33.3829	6.67959
		34.0041	6.77323
		34.6369	6.86409
		35.2815	6.95505
		35.9381	7.0578
		36.6069	7.17703
		37.2882	7.24835
		37.9821	7.35071
		38.689	7.60723
		39.409	7.8169
		40.1424	8.08711
		40.8895	8.26459
		41.6504	8.38966
		42.4256	8.66826
		43.2151	8.93485
		44.0194	9.40133
		44.8386	9.59928
		45.673	9.74534
		46.523	9.79556
		47.3888	9.94583
		48.2707	10.0001
		49.169	10.2513
		50.0841	10.6937
		51.0162	11.0675
		51.9656	11.2046
		52.9327	11.4719
		53.9177	11.8463
		54.9212	11.9997
		55.9433	12.3902
		56.9844	12.9689
		58.0449	13.2504
		59.1251	13.6334
		60.2254	14.2184
		61.3462	14.7154
		62.4879	15.5176
		63.6508	16.1451
		64.8353	16.9234
		66.0419	17.5005
		67.271	18.9862
		68.5229	20.5678
		69.7981	21.4755
		71.0971	22.2077
		72.4202	23.2325
		73.768	24.2481
		75.1408	25.1713
		76.5392	26.1931
		77.9636	27.27
		79.4145	28.1905
		80.8924	29.0887
		82.3979	30.3627
		83.9313	31.3752
		85.4933	32.7367
		87.0843	34.2996
		88.705	34.7351
		90.3558	35.9389
		92.0373	37.0293
		93.7502	37.6765
		95.4949	39.2041
		97.272	41.1439
		99.0823	42.5919
		100.926	43.6855
		102.804	45.3076
		104.718	45.5298
		106.666	46.833
		108.652	47.7584
		110.674	48.9114
		112.733	49.8275
		114.831	50.2134
		116.968	52.1617
		119.145	52.4526
		121.362	53.2307
		123.621	54.3582
		125.922	55.3514
		128.265	56.4863
		130.652	57.2388
		133.083	59.5825
		135.56	60.5084
		138.083	62.8159
		140.653	64.5605
		143.27	65.3668
		145.937	67.1784
		148.652	68.5829
		151.419	69.7372
		154.237	70.6935
		157.107	72.5289
		160.031	73.669
		163.009	74.2808
		166.043	75.4065
		169.133	75.6758
		172.281	75.9239
		175.487	76.9274
		178.753	77.9318
		182.079	78.6511
		185.468	79.4627
		188.919	80.0073
		192.435	81.5718
		196.016	81.8605
		199.664	83.1898
		203.38	84.0406
		207.165	85.755
		211.02	87.2553
		214.947	87.7171
		218.948	90.585
		223.022	92.4326
		227.173	93.7349
		231.401	95.2623
		235.707	96.0441
		240.093	96.113
		244.562	97.1992
		249.113	99.4673
		253.749	100.568
		258.471	102.181
		263.282	102.436
		268.181	103.781
		273.172	104.634
		278.256	106.437
		283.434	108.975
		288.709	109.893
		294.082	112.185
		299.555	114.309
		305.13	114.513
		310.808	115.785
		316.592	118.111
		322.484	118.765
		328.486	120.863
		334.599	122.678
		340.826	125.69
		347.169	127.597
		353.63	129.317
		360.211	130.117
		366.914	130.117
		373.743	130.349
		380.698	130.975
		387.783	134.637
		395	137.923
		402.351	137.923
		409.838	139.284
		417.466	139.284
		425.235	139.593
		433.148	139.593
		441.209	140.555
		449.42	140.555
		457.784	140.771
		466.303	141.806
		474.981	141.806
		483.821	141.806
		492.825	142.277
		501.997	142.611
		511.339	143.051
		520.855	145.932
		530.548	145.932
		540.422	148.085
		550.479	148.085
		560.723	149.888
		571.159	149.888
		581.788	149.888
		592.615	150.365
		603.644	150.365
		614.878	152.29
		626.321	152.826
		637.977	153.862
		649.85	154.461
		661.943	154.461
		674.262	156.39
		686.81	156.39
		699.592	158.484
		712.612	158.484
		725.873	158.484
		739.382	158.484
		753.142	159.951
		767.158	159.951
		781.435	161.15
		795.978	161.15
		810.791	161.15
		825.88	162.014
		841.25	165.211
		856.906	165.379
		872.853	166.416
		889.097	167.628
		905.643	168.76
		922.497	169.166
		939.665	169.925
		957.152	170.631
		974.965	171.911
		993.109	172.697
		1011.59	172.697
		1030.42	172.697
		1049.59	176.266
		1069.13	177.937
		1089.02	178.577
		1109.29	178.577
		1129.93	178.577
		1150.96	178.577
		1172.38	180.436
		1194.2	182.324
		1216.42	183.364
		1239.06	183.364
		1262.12	183.364
		1285.61	184.012
		1309.54	184.012
		1333.91	184.012
		1358.73	184.012
		1384.02	184.012
		1409.77	185.565
		1436.01	185.565
		1462.73	185.565
		1489.96	186.787
		1517.68	187.922
		1545.93	187.922
		1574.7	187.922
		1604	187.922
		1633.85	187.922
		1664.26	187.922
		1695.23	187.922
		1726.78	187.922
		1758.92	187.922
		1791.65	187.922
		1824.99	187.922
		1858.96	187.922
		1893.55	187.922
		1928.79	187.922
		1964.69	187.922
		2001.25	187.922
		2038.49	187.922
		2076.43	187.922
		2115.07	190.668
		2154.43	193.504
		2194.53	195.189
		2235.37	195.189
		2276.97	195.189
		2319.35	195.189
		2362.51	195.189
		2406.48	196.687
		2451.26	196.687
		2496.88	196.687
		2543.35	198.762
		2590.68	198.762
		2638.89	198.762
		2688	198.762
		2738.03	198.762
		2788.98	198.762
		2840.88	198.762
		2893.75	198.762
		2947.61	198.762
		3002.46	198.762
		3058.34	198.762
		3115.25	198.762
		3173.23	198.762
		3232.28	198.762
		3292.44	198.762
		3353.71	198.762
		3416.12	198.762
		3479.7	198.762
		3544.46	198.762
		3610.42	198.762
		3677.61	198.762
		3746.05	198.762
		3815.76	198.762
		3886.78	198.762
		3959.11	198.762
		4032.79	198.762
		4107.84	198.762
		4184.29	198.762
		4262.16	198.762
		4341.48	198.762
		4422.27	198.762
		4504.57	198.762
		4588.4	198.762
		4673.8	211.739
		4760.78	211.739
		4849.37	211.739
		4939.62	211.739
		5031.55	211.739
		5125.19	211.739
		5220.57	211.739
		5317.72	211.739
		5416.69	211.739
		5517.49	211.739
		5620.17	211.739
		5724.77	211.739
		5831.31	211.739
		5939.83	211.739
		6050.37	222.15
		6162.97	222.15
		6277.66	222.15
		6394.49	222.15
		6513.49	222.15
		6634.71	222.15
		6758.18	222.15
		6883.95	222.15
		7012.06	222.15
		7142.56	222.15
		7275.48	222.15
		7410.88	222.15
		7548.8	222.15
		7689.28	222.15
		7832.38	222.15
		7978.14	222.15
		8126.62	222.15
		8277.86	222.15
		8431.91	222.15
		8588.83	222.15
		8748.67	222.15
		8911.48	222.15
		9077.33	222.15
		9246.26	222.15
		9418.33	222.15
		9593.61	222.15
		9772.15	222.15
		9954.01	222.15
		10139.3	222.15
		10327.9	222.15
		10520.2	222.15
		10715.9	222.15
		10915.4	222.15
		11118.5	222.15
		11325.4	222.15
		11536.2	222.15
		11750.9	222.15
		11969.6	222.15
		12192.3	222.15
		12419.2	222.15
		12650.3	222.15
		12885.8	222.15
		13125.6	222.15
		13369.8	222.15
		13618.7	222.15
		13872.1	222.15
		14130.3	222.15
		14393.2	222.15
		14661.1	222.15
		14933.9	222.15
		15211.9	222.15
		15495	222.15
		15783.3	222.15
		16077	222.15
		16376.2	222.15
		16681	222.15
		16991.4	222.15
		17307.7	222.15
		17629.8	222.15
		17957.8	222.15
		18292	222.15
		18632.5	222.15
		18979.2	222.15
		19332.4	222.15
		19692.2	222.15
		20058.7	222.15
		20432	222.15
		20812.2	222.15
		21199.5	222.15
		21594.1	222.15
		21995.9	222.15
		22405.3	222.15
		22822.2	222.15
		23247	222.15
		23679.6	222.15
		24120.3	222.15
		24569.2	222.15
		25026.4	222.15
		25492.1	222.15
		25966.6	222.15
		26449.8	222.15
		26942	222.15
		27443.4	222.15
		27954.2	222.15
		28474.4	222.15
		29004.3	222.15
		29544.1	222.15
		30093.9	222.15
		30654	222.15
		31224.4	222.15
		31805.5	222.15
		32397.4	222.15
		33000.3	222.15
		33614.5	222.15
		34240.1	222.15
		34877.3	222.15
		35526.3	222.15
		36187.5	222.15
		36861	222.15
		37546.9	222.15
		38245.7	222.15
		38957.5	222.15
		39682.5	222.15
		40421	222.15
		41173.2	222.15
		41939.4	222.15
		42719.9	222.15
		43515	222.15
		44324.8	222.15
		45149.7	222.15
		45989.9	222.15
		46845.8	222.15
		47717.6	222.15
		48605.6	222.15
		49510.2	222.15
		50431.6	222.15
		51370.1	222.15
		52326.1	222.15
		53299.9	222.15
		54291.9	222.15
		55302.2	222.15
		56331.4	222.15
		57379.8	222.15
		58447.6	222.15
		59535.3	222.15
		60643.3	222.15
		61771.9	222.15
		62921.5	222.15
		64092.4	222.15
		65285.2	222.15
		66500.2	222.15
		67737.8	222.15
		68998.4	222.15
		70282.4	222.15
		71590.4	222.15
		72922.7	222.15
		74279.8	222.15
		75662.2	222.15
		77070.3	222.15
		78504.6	222.15
		79965.5	222.15
		81453.7	222.15
		82969.6	222.15
		84513.7	222.15
		86086.5	222.15
		87688.6	222.15
		89320.5	222.15
		90982.7	222.15
		92675.9	222.15
		94400.6	222.15
		96157.5	222.15
		97947	222.15
		99769.8	222.15
		101627	222.15
		103518	222.15
		105444	222.15
		107407	222.15
		109405	222.15
		111442	222.15
		113515	222.15
		115628	222.15
		117780	222.15
		119972	222.15
		122204	222.15
		124479	222.15
		126795	222.15
		129155	222.15
		131559	222.15
		134007	222.15
		136501	222.15
		139041	222.15
		141629	222.15
		144264	222.15
		146949	222.15
		149684	222.15
		152470	222.15
		155307	222.15
		158197	222.15
		161141	222.15
		164140	222.15
		167195	222.15
		170307	222.15
		173476	222.15
		176704	222.15
		179993	222.15
		183343	222.15
		186755	222.15
		190230	222.15
		193770	222.15
		197376	222.15
		201050	222.15
		204791	222.15
		208602	222.15
		212485	222.15
		216439	222.15
		220467	222.15
		224570	222.15
		228749	222.15
		233006	222.15
		237342	222.15
		241759	222.15
		246259	222.15
		250842	222.15
		255510	222.15
		260265	222.15
		265108	222.15
		270042	222.15
		275068	222.15
		280187	222.15
		285401	222.15
		290712	222.15
		296123	222.15
		301633	222.15
		307247	222.15
		312965	222.15
		318789	222.15
		324722	222.15
		330765	222.15
		336921	222.15
		343191	222.15
		349578	222.15
		356083	222.15
		362710	222.15
		369460	222.15
		376336	222.15
		383340	222.15
		390474	222.15
		397740	222.15
		405142	222.15
		412682	222.15
		420362	222.15
		428185	222.15
		436154	222.15
		444271	222.15
		452539	222.15
		460960	222.15
		469539	222.15
		478277	222.15
		487178	222.15
		496244	222.15
		505480	222.15
		514887	222.15
		524469	222.15
		534229	222.15
		544171	222.15
		554299	222.15
		564614	222.15
		575122	222.15
		585825	222.15
		596727	222.15
		607832	222.15
		619144	222.15
		630667	222.15
		642403	222.15
		654359	222.15
		666536	222.15
		678941	222.15
		691576	222.15
		704446	222.15
		717556	222.15
		730910	222.15
		744512	222.15
		758368	222.15
		772481	222.15
		786857	222.15
		801501	222.15
		816417	222.15
		831610	222.15
		847087	222.15
		862851	222.15
		878909	222.15
		895266	222.15
		911927	222.15
		928898	222.15
		946185	222.15
		963793	222.15
		981730	222.15
		1000000	222.15
	c axis	0.01	-0.01752
		0.01019	-0.01752
		0.01038	-0.01752
		0.01057	-0.01752
		0.01077	-0.01752
		0.01097	-0.01752
		0.01117	-0.01752
		0.01138	-0.01752
		0.01159	-0.01752
		0.01181	-0.01752
		0.01202	-0.01752
		0.01225	-0.01752
		0.01248	-0.01751
		0.01271	-0.01751
		0.01295	-0.01751
		0.01319	-0.01751
		0.01343	-0.01751
		0.01368	-0.01751
		0.01394	-0.01751
		0.0142	-0.01751
		0.01446	-0.01751
		0.01473	-0.01751
		0.015	-0.01751
		0.01528	-0.01751
		0.01557	-0.01751
		0.01586	-0.01751
		0.01615	-0.01751
		0.01645	-0.01751
		0.01676	-0.01751
		0.01707	-0.01751
		0.01739	-0.01751
		0.01771	-0.01751
		0.01804	-0.01751
		0.01838	-0.01749
		0.01872	-0.01749
		0.01907	-0.01749
		0.01942	-0.01749
		0.01978	-0.01749
		0.02015	-0.01748
		0.02053	-0.01748
		0.02091	-0.01748
		0.0213	-0.01748
		0.02169	-0.01748
		0.0221	-0.01748
		0.02251	-0.01748
		0.02293	-0.01748
		0.02335	-0.01748
		0.02379	-0.01748
		0.02423	-0.01748
		0.02468	-0.01748
		0.02514	-0.01748
		0.02561	-0.01748
		0.02609	-0.01747
		0.02657	-0.01747
		0.02707	-0.01747
		0.02757	-0.01747
		0.02808	-0.01746
		0.02861	-0.01746
		0.02914	-0.01746
		0.02968	-0.01746
		0.03023	-0.01746
		0.0308	-0.01747
		0.03137	-0.01747
		0.03195	-0.01747
		0.03255	-0.01747
		0.03315	-0.01746
		0.03377	-0.01746
		0.0344	-0.01746
		0.03504	-0.01745
		0.03569	-0.01745
		0.03635	-0.01745
		0.03703	-0.01743
		0.03772	-0.01743
		0.03842	-0.01743
		0.03914	-0.01743
		0.03987	-0.01743
		0.04061	-0.01743
		0.04136	-0.01743
		0.04213	-0.01743
		0.04292	-0.01743
		0.04372	-0.01743
		0.04453	-0.01743
		0.04536	-0.01743
		0.0462	-0.01742
		0.04706	-0.01742
		0.04794	-0.01742
		0.04883	-0.01741
		0.04974	-0.01741
		0.05066	-0.01741
		0.05161	-0.01741
		0.05257	-0.01741
		0.05355	-0.01739
		0.05454	-0.01739
		0.05556	-0.01739
		0.05659	-0.01739
		0.05764	-0.01739
		0.05872	-0.01742
		0.05981	-0.01742
		0.06092	-0.01742
		0.06206	-0.01742
		0.06321	-0.01743
		0.06439	-0.01743
		0.06559	-0.01743
		0.06681	-0.01743
		0.06805	-0.01743
		0.06932	-0.01743
		0.07061	-0.01743
		0.07192	-0.01744
		0.07326	-0.01744
		0.07462	-0.01744
		0.07601	-0.01743
		0.07743	-0.01743
		0.07887	-0.01743
		0.08034	-0.01743
		0.08183	-0.01743
		0.08335	-0.01744
		0.0849	-0.01743
		0.08648	-0.01742
		0.08809	-0.01741
		0.08973	-0.01741
		0.0914	-0.01742
		0.0931	-0.01742
		0.09484	-0.01742
		0.0966	-0.01741
		0.0984	-0.01742
		0.10023	-0.01742
		0.1021	-0.01741
		0.104	-0.01742
		0.10593	-0.01741
		0.1079	-0.01741
		0.10991	-0.01741
		0.11196	-0.0174
		0.11404	-0.0174
		0.11616	-0.0174
		0.11832	-0.01738
		0.12053	-0.01738
		0.12277	-0.01738
		0.12505	-0.01739
		0.12738	-0.01739
		0.12975	-0.01739
		0.13217	-0.01739
		0.13463	-0.0174
		0.13713	-0.0174
		0.13968	-0.0174
		0.14228	-0.0174
		0.14493	-0.0174
		0.14763	-0.0174
		0.15038	-0.0174
		0.15317	-0.0174
		0.15602	-0.01741
		0.15893	-0.0174
		0.16189	-0.0174
		0.1649	-0.0174
		0.16797	-0.0174
		0.17109	-0.0174
		0.17428	-0.0174
		0.17752	-0.0174
		0.18082	-0.0174
		0.18419	-0.0174
		0.18762	-0.0174
		0.19111	-0.0174
		0.19467	-0.0174
		0.19829	-0.0174
		0.20198	-0.0174
		0.20574	-0.0174
		0.20957	-0.01739
		0.21347	-0.01738
		0.21744	-0.01738
		0.22149	-0.01736
		0.22561	-0.01737
		0.22981	-0.01737
		0.23408	-0.01737
		0.23844	-0.01735
		0.24288	-0.01735
		0.2474	-0.01734
		0.252	-0.01732
		0.25669	-0.01731
		0.26147	-0.0171
		0.26633	-0.01709
		0.27129	-0.01707
		0.27634	-0.01711
		0.28148	-0.01716
		0.28672	-0.01717
		0.29206	-0.0172
		0.29749	-0.01719
		0.30303	-0.01724
		0.30867	-0.01726
		0.31441	-0.01726
		0.32026	-0.01729
		0.32622	-0.01728
		0.33229	-0.01727
		0.33848	-0.01725
		0.34478	-0.01724
		0.35119	-0.01724
		0.35773	-0.01724
		0.36439	-0.01724
		0.37117	-0.01724
		0.37807	-0.01723
		0.38511	-0.01723
		0.39228	-0.01723
		0.39958	-0.01722
		0.40701	-0.01722
		0.41459	-0.01722
		0.4223	-0.01722
		0.43016	-0.01722
		0.43817	-0.0172
		0.44632	-0.0172
		0.45463	-0.0172
		0.46309	-0.0172
		0.47171	-0.0172
		0.48049	-0.0172
		0.48943	-0.01719
		0.49854	-0.01719
		0.50782	-0.01717
		0.51727	-0.01716
		0.52689	-0.01715
		0.5367	-0.01714
		0.54669	-0.01712
		0.55686	-0.01709
		0.56722	-0.01705
		0.57778	-0.01693
		0.58853	-0.01687
		0.59948	-0.01682
		0.61064	-0.01674
		0.622	-0.01662
		0.63358	-0.01647
		0.64537	-0.01638
		0.65738	-0.01629
		0.66962	-0.01627
		0.68208	-0.01613
		0.69477	-0.01609
		0.7077	-0.016
		0.72087	-0.01598
		0.73429	-0.01577
		0.74795	-0.01556
		0.76187	-0.01548
		0.77605	-0.01535
		0.79049	-0.01528
		0.8052	-0.01488
		0.82019	-0.01457
		0.83545	-0.01431
		0.851	-0.01416
		0.86684	-0.01402
		0.88297	-0.01388
		0.8994	-0.01358
		0.91614	-0.01351
		0.93319	-0.01334
		0.95056	-0.0132
		0.96825	-0.01312
		0.98627	-0.01335
		1.00462	-0.01325
		1.02332	-0.01338
		1.04236	-0.0136
		1.06176	-0.01353
		1.08152	-0.01361
		1.10165	-0.01363
		1.12215	-0.01354
		1.14303	-0.01329
		1.1643	-0.0128
		1.18597	-0.01257
		1.20804	-0.01221
		1.23052	-0.0109
		1.25342	-0.01004
		1.27675	-0.01017
		1.30051	-0.00971
		1.32471	-0.0086
		1.34937	-0.00782
		1.37448	-0.00714
		1.40006	-0.0069
		1.42611	-0.00703
		1.45265	-0.00724
		1.47969	-0.00727
		1.50723	-0.0067
		1.53528	-0.00612
		1.56385	-0.00586
		1.59295	-0.00429
		1.6226	-0.00363
		1.65279	-0.00283
		1.68355	-0.0025
		1.71488	-0.00164
		1.7468	-0.000409609
		1.7793	0.000820569
		1.81242	0.00246
		1.84615	0.00589
		1.8805	0.00922
		1.9155	0.01042
		1.95115	0.01153
		1.98746	0.01186
		2.02445	0.01405
		2.06212	0.01678
		2.1005	0.01953
		2.13959	0.02395
		2.17941	0.02827
		2.21997	0.03116
		2.26128	0.03449
		2.30336	0.03796
		2.34623	0.04162
		2.38989	0.04545
		2.43437	0.04848
		2.47967	0.05274
		2.52582	0.05775
		2.57283	0.063
		2.62071	0.06777
		2.66948	0.07096
		2.71916	0.07747
		2.76976	0.08189
		2.82131	0.087
		2.87381	0.09104
		2.92729	0.09573
		2.98177	0.10034
		3.03726	0.10747
		3.09379	0.11416
		3.15136	0.12592
		3.21001	0.13054
		3.26975	0.13449
		3.3306	0.14158
		3.39258	0.15386
		3.45572	0.16659
		3.52003	0.17563
		3.58554	0.18407
		3.65227	0.19373
		3.72024	0.20362
		3.78947	0.21366
		3.85999	0.22727
		3.93183	0.23694
		4.005	0.26018
		4.07953	0.27437
		4.15546	0.282
		4.23279	0.293
		4.31156	0.31466
		4.3918	0.3357
		4.47353	0.36043
		4.55679	0.38196
		4.64159	0.41013
		4.72797	0.43726
		4.81596	0.45832
		4.90558	0.47884
		4.99688	0.50956
		5.08987	0.52463
		5.18459	0.5537
		5.28108	0.59025
		5.37936	0.63633
		5.47947	0.68361
		5.58145	0.72707
		5.68532	0.76444
		5.79112	0.78479
		5.8989	0.82638
		6.00868	0.85983
		6.1205	0.89718
		6.2344	0.95014
		6.35043	0.99324
		6.46861	1.02673
		6.58899	1.06506
		6.71161	1.11449
		6.83652	1.15965
		6.96374	1.20844
		7.09334	1.25413
		7.22535	1.3028
		7.35981	1.35469
		7.49678	1.41014
		7.6363	1.44275
		7.77841	1.48968
		7.92317	1.52006
		8.07062	1.57298
		8.22082	1.61137
		8.37381	1.69206
		8.52964	1.75367
		8.68838	1.82008
		8.85007	1.89603
		9.01478	2.0044
		9.18254	2.06145
		9.35343	2.09355
		9.5275	2.14899
		9.70481	2.26364
		9.88542	2.32885
		10.0694	2.39857
		10.2568	2.46709
		10.4477	2.51665
		10.6421	2.59078
		10.8401	2.65565
		11.0419	2.68866
		11.2474	2.72029
		11.4567	2.78993
		11.6699	2.85193
		11.8871	2.9294
		12.1083	3.00556
		12.3336	3.11633
		12.5632	3.17121
		12.797	3.19643
		13.0351	3.26322
		13.2777	3.41757
		13.5248	3.46508
		13.7765	3.5189
		14.0329	3.5566
		14.2941	3.58497
		14.5601	3.60692
		14.831	3.62634
		15.107	3.72822
		15.3882	3.78894
		15.6745	3.86036
		15.9663	3.90152
		16.2634	3.96072
		16.5661	4.04932
		16.8744	4.12376
		17.1884	4.20949
		17.5083	4.27178
		17.8341	4.33942
		18.166	4.35687
		18.5041	4.3765
		18.8484	4.45202
		19.1992	4.49849
		19.5565	4.57046
		19.9205	4.63073
		20.2912	4.72424
		20.6688	4.80279
		21.0535	4.83648
		21.4453	4.88738
		21.8444	4.96997
		22.2509	5.01919
		22.665	5.05122
		23.0868	5.07711
		23.5164	5.09082
		23.9541	5.11076
		24.3999	5.19577
		24.854	5.24026
		25.3165	5.29562
		25.7876	5.33252
		26.2675	5.41832
		26.7564	5.5132
		27.2543	5.55523
		27.7615	5.71028
		28.2782	5.75756
		28.8044	5.87547
		29.3405	5.96982
		29.8865	5.98401
		30.4427	6.10964
		31.0093	6.19125
		31.5863	6.27962
		32.1742	6.42548
		32.773	6.52263
		33.3829	6.56824
		34.0041	6.67831
		34.6369	6.789
		35.2815	6.88083
		35.9381	6.97882
		36.6069	7.12174
		37.2882	7.2392
		37.9821	7.38495
		38.689	7.47977
		39.409	7.54584
		40.1424	7.79689
		40.8895	7.93142
		41.6504	7.99443
		42.4256	8.15513
		43.2151	8.57882
		44.0194	9.0181
		44.8386	9.0807
		45.673	9.25566
		46.523	9.40617
		47.3888	9.6387
		48.2707	10.1123
		49.169	10.8119
		50.0841	11.0922
		51.0162	11.4279
		51.9656	11.6037
		52.9327	12.1384
		53.9177	12.8201
		54.9212	13.2305
		55.9433	14.1077
		56.9844	14.664
		58.0449	15.1884
		59.1251	15.9854
		60.2254	17.1279
		61.3462	17.8955
		62.4879	19.744
		63.6508	21.1706
		64.8353	22.4018
		66.0419	22.9266
		67.271	24.3898
		68.5229	25.4908
		69.7981	26.7882
		71.0971	29.0534
		72.4202	30.9829
		73.768	31.5828
		75.1408	31.721
		76.5392	32.6883
		77.9636	34.1281
		79.4145	35.5635
		80.8924	36.6953
		82.3979	38.201
		83.9313	39.4045
		85.4933	40.4704
		87.0843	41.7224
		88.705	42.1569
		90.3558	43.4382
		92.0373	45.8982
		93.7502	47.3129
		95.4949	48.0571
		97.272	49.635
		99.0823	50.7214
		100.926	52.299
		102.804	54.9718
		104.718	57.615
		106.666	59.149
		108.652	60.9612
		110.674	63.4376
		112.733	64.8777
		114.831	66.4906
		116.968	68.3411
		119.145	69.8001
		121.362	70.6073
		123.621	71.0241
		125.922	71.389
		128.265	72.2477
		130.652	72.3442
		133.083	72.9587
		135.56	73.2038
		138.083	73.525
		140.653	73.7453
		143.27	73.849
		145.937	74.0701
		148.652	74.7857
		151.419	75.2866
		154.237	75.7098
		157.107	76.542
		160.031	76.9685
		163.009	77.4405
		166.043	77.6256
		169.133	77.8159
		172.281	77.8516
		175.487	78.9835
		178.753	79.1477
		182.079	79.8087
		185.468	79.8423
		188.919	80.1609
		192.435	81.2574
		196.016	81.8564
		199.664	81.9875
		203.38	81.9937
		207.165	82.8587
		211.02	84.7007
		214.947	85.4722
		218.948	85.8336
		223.022	88.4125
		227.173	89.1785
		231.401	92.6883
		235.707	93.7838
		240.093	93.81
		244.562	94.3281
		249.113	96.3276
		253.749	98.0543
		258.471	100.805
		263.282	101.091
		268.181	103.083
		273.172	103.263
		278.256	105.306
		283.434	107.025
		288.709	108.989
		294.082	109.83
		299.555	112.217
		305.13	113.399
		310.808	114.079
		316.592	114.361
		322.484	115.029
		328.486	116.275
		334.599	117.883
		340.826	121.746
		347.169	121.81
		353.63	123.209
		360.211	124.612
		366.914	124.612
		373.743	125.151
		380.698	127.405
		387.783	128.035
		395	131.831
		402.351	131.831
		409.838	132.695
		417.466	132.695
		425.235	134.107
		433.148	134.107
		441.209	134.385
		449.42	134.385
		457.784	135.602
		466.303	136.365
		474.981	136.365
		483.821	136.365
		492.825	138.503
		501.997	139.654
		511.339	141.596
		520.855	143.897
		530.548	143.897
		540.422	145.577
		550.479	145.577
		560.723	146.962
		571.159	146.962
		581.788	146.962
		592.615	146.962
		603.644	146.962
		614.878	147.113
		626.321	147.946
		637.977	147.946
		649.85	148.671
		661.943	148.671
		674.262	148.97
		686.81	148.97
		699.592	149.187
		712.612	149.187
		725.873	149.187
		739.382	149.187
		753.142	151.48
		767.158	151.48
		781.435	154.274
		795.978	154.274
		810.791	154.274
		825.88	155.219
		841.25	156.352
		856.906	156.455
		872.853	157.251
		889.097	157.444
		905.643	158.804
		922.497	161.382
		939.665	161.382
		957.152	161.382
		974.965	162.081
		993.109	162.081
		1011.59	162.081
		1030.42	162.081
		1049.59	168.339
		1069.13	171.815
		1089.02	174.351
		1109.29	175.45
		1129.93	175.45
		1150.96	175.45
		1172.38	177.127
		1194.2	177.127
		1216.42	177.127
		1239.06	177.127
		1262.12	177.127
		1285.61	180.559
		1309.54	180.559
		1333.91	180.559
		1358.73	180.559
		1384.02	180.559
		1409.77	183.119
		1436.01	183.119
		1462.73	183.119
		1489.96	185.385
		1517.68	185.385
		1545.93	185.385
		1574.7	185.385
		1604	185.385
		1633.85	185.385
		1664.26	185.385
		1695.23	185.385
		1726.78	185.385
		1758.92	185.385
		1791.65	185.385
		1824.99	187.249
		1858.96	187.249
		1893.55	187.249
		1928.79	187.249
		1964.69	187.249
		2001.25	187.249
		2038.49	187.249
		2076.43	187.249
		2115.07	188.618
		2154.43	196.816
		2194.53	201.963
		2235.37	201.963
		2276.97	201.963
		2319.35	201.963
		2362.51	201.963
		2406.48	208.373
		2451.26	208.373
		2496.88	208.373
		2543.35	208.373
		2590.68	208.373
		2638.89	208.373
		2688	208.373
		2738.03	208.373
		2788.98	208.373
		2840.88	208.373
		2893.75	208.373
		2947.61	208.373
		3002.46	208.373
		3058.34	208.373
		3115.25	208.373
		3173.23	208.373
		3232.28	208.373
		3292.44	208.373
		3353.71	208.373
		3416.12	208.373
		3479.7	208.373
		3544.46	208.373
		3610.42	208.373
		3677.61	208.373
		3746.05	208.373
		3815.76	208.373
		3886.78	208.373
		3959.11	208.373
		4032.79	208.373
		4107.84	208.373
		4184.29	208.373
		4262.16	208.373
		4341.48	208.373
		4422.27	208.373
		4504.57	208.373
		4588.4	208.373
		4673.8	213.564
		4760.78	213.564
		4849.37	213.564
		4939.62	218.741
		5031.55	218.741
		5125.19	218.741
		5220.57	218.741
		5317.72	218.741
		5416.69	218.741
		5517.49	218.741
		5620.17	218.741
		5724.77	225.683
		5831.31	225.683
		5939.83	225.683
		6050.37	225.683
		6162.97	225.683
		6277.66	225.683
		6394.49	225.683
		6513.49	225.683
		6634.71	225.683
		6758.18	225.683
		6883.95	225.683
		7012.06	225.683
		7142.56	225.683
		7275.48	225.683
		7410.88	225.683
		7548.8	225.683
		7689.28	225.683
		7832.38	225.683
		7978.14	225.683
		8126.62	225.683
		8277.86	225.683
		8431.91	225.683
		8588.83	225.683
		8748.67	225.683
		8911.48	225.683
		9077.33	225.683
		9246.26	225.683
		9418.33	225.683
		9593.61	225.683
		9772.15	225.683
		9954.01	225.683
		10139.3	225.683
		10327.9	225.683
		10520.2	225.683
		10715.9	225.683
		10915.4	225.683
		11118.5	225.683
		11325.4	225.683
		11536.2	225.683
		11750.9	225.683
		11969.6	225.683
		12192.3	225.683
		12419.2	225.683
		12650.3	225.683
		12885.8	225.683
		13125.6	225.683
		13369.8	225.683
		13618.7	225.683
		13872.1	225.683
		14130.3	225.683
		14393.2	225.683
		14661.1	225.683
		14933.9	225.683
		15211.9	225.683
		15495	225.683
		15783.3	225.683
		16077	225.683
		16376.2	225.683
		16681	225.683
		16991.4	225.683
		17307.7	225.683
		17629.8	225.683
		17957.8	225.683
		18292	225.683
		18632.5	225.683
		18979.2	249.163
		19332.4	249.163
		19692.2	249.163
		20058.7	249.163
		20432	249.163
		20812.2	249.163
		21199.5	249.163
		21594.1	249.163
		21995.9	249.163
		22405.3	249.163
		22822.2	249.163
		23247	249.163
		23679.6	249.163
		24120.3	249.163
		24569.2	249.163
		25026.4	249.163
		25492.1	249.163
		25966.6	249.163
		26449.8	249.163
		26942	249.163
		27443.4	249.163
		27954.2	249.163
		28474.4	249.163
		29004.3	249.163
		29544.1	249.163
		30093.9	249.163
		30654	249.163
		31224.4	249.163
		31805.5	249.163
		32397.4	249.163
		33000.3	249.163
		33614.5	249.163
		34240.1	249.163
		34877.3	249.163
		35526.3	249.163
		36187.5	249.163
		36861	249.163
		37546.9	249.163
		38245.7	249.163
		38957.5	249.163
		39682.5	249.163
		40421	249.163
		41173.2	249.163
		41939.4	249.163
		42719.9	249.163
		43515	249.163
		44324.8	249.163
		45149.7	249.163
		45989.9	249.163
		46845.8	249.163
		47717.6	249.163
		48605.6	249.163
		49510.2	249.163
		50431.6	249.163
		51370.1	249.163
		52326.1	249.163
		53299.9	249.163
		54291.9	249.163
		55302.2	249.163
		56331.4	249.163
		57379.8	249.163
		58447.6	249.163
		59535.3	249.163
		60643.3	249.163
		61771.9	249.163
		62921.5	249.163
		64092.4	249.163
		65285.2	249.163
		66500.2	249.163
		67737.8	249.163
		68998.4	249.163
		70282.4	249.163
		71590.4	249.163
		72922.7	249.163
		74279.8	249.163
		75662.2	249.163
		77070.3	249.163
		78504.6	249.163
		79965.5	249.163
		81453.7	249.163
		82969.6	249.163
		84513.7	249.163
		86086.5	249.163
		87688.6	249.163
		89320.5	249.163
		90982.7	249.163
		92675.9	249.163
		94400.6	249.163
		96157.5	249.163
		97947	249.163
		99769.8	249.163
		101627	249.163
		103518	249.163
		105444	249.163
		107407	249.163
		109405	249.163
		111442	249.163
		113515	249.163
		115628	249.163
		117780	249.163
		119972	249.163
		122204	249.163
		124479	249.163
		126795	249.163
		129155	249.163
		131559	249.163
		134007	249.163
		136501	249.163
		139041	249.163
		141629	249.163
		144264	249.163
		146949	249.163
		149684	249.163
		152470	249.163
		155307	249.163
		158197	249.163
		161141	249.163
		164140	249.163
		167195	249.163
		170307	249.163
		173476	249.163
		176704	249.163
		179993	249.163
		183343	249.163
		186755	249.163
		190230	249.163
		193770	249.163
		197376	249.163
		201050	249.163
		204791	249.163
		208602	249.163
		212485	249.163
		216439	249.163
		220467	249.163
		224570	249.163
		228749	249.163
		233006	249.163
		237342	249.163
		241759	249.163
		246259	249.163
		250842	249.163
		255510	249.163
		260265	249.163
		265108	249.163
		270042	249.163
		275068	249.163
		280187	249.163
		285401	249.163
		290712	249.163
		296123	249.163
		301633	249.163
		307247	249.163
		312965	249.163
		318789	249.163
		324722	249.163
		330765	249.163
		336921	249.163
		343191	249.163
		349578	249.163
		356083	249.163
		362710	249.163
		369460	249.163
		376336	249.163
		383340	249.163
		390474	249.163
		397740	249.163
		405142	249.163
		412682	249.163
		420362	249.163
		428185	249.163
		436154	249.163
		444271	249.163
		452539	249.163
		460960	249.163
		469539	249.163
		478277	249.163
		487178	249.163
		496244	249.163
		505480	249.163
		514887	249.163
		524469	249.163
		534229	249.163
		544171	249.163
		554299	249.163
		564614	249.163
		575122	249.163
		585825	249.163
		596727	249.163
		607832	249.163
		619144	249.163
		630667	249.163
		642403	249.163
		654359	249.163
		666536	249.163
		678941	249.163
		691576	249.163
		704446	249.163
		717556	249.163
		730910	249.163
		744512	249.163
		758368	249.163
		772481	249.163
		786857	249.163
		801501	249.163
		816417	249.163
		831610	249.163
		847087	249.163
		862851	249.163
		878909	249.163
		895266	249.163
		911927	249.163
		928898	249.163
		946185	249.163
		963793	249.163
[truncated: 1,002 more rows]

## Sheet: Figure 3b
Figure 3b
	T = 200 K	Phonon mean free path	Thermal conductivity
		0.01	-9.61278
		0.01205	-9.61278
		0.01451	-9.61278
		0.01748	-9.61277
		0.02105	-9.61277
		0.02535	-9.61276
		0.03054	-9.61276
		0.03678	-9.61276
		0.04431	-9.61276
		0.05337	-9.61276
		0.06428	-9.61274
		0.07743	-9.61274
		0.09326	-9.61272
		0.11233	-9.61271
		0.1353	-9.61268
		0.16298	-9.6126
		0.1963	-9.61257
		0.23645	-9.61231
		0.2848	-9.61187
		0.34305	-9.61147
		0.4132	-9.61021
		0.4977	-9.60916
		0.59948	-9.60652
		0.72208	-9.60208
		0.86975	-9.59111
		1.04762	-9.58452
		1.26186	-9.57048
		1.51991	-9.56301
		1.83074	-9.5552
		2.20513	-9.55329
		2.65609	-9.53763
		3.19927	-9.53438
		3.85353	-9.52283
		4.64159	-9.51491
		5.59081	-9.51405
		6.73415	-9.51396
		8.11131	-9.51396
		9.7701	-9.51396
		11.7681	-9.51396
		14.1747	-9.50845
		17.0735	-9.48163
		20.5651	-9.43357
		24.7708	-9.3203
		29.8365	-9.2651
		35.9381	-9.2651
		43.2876	-9.2651
		52.1401	-9.2651
		62.8029	-9.2651
		75.6463	-9.17331
		91.1163	-8.96787
		109.75	-8.96787
		132.194	-8.91297
		159.228	-6.62319
		191.791	-6.59068
		231.013	-5.95334
		278.256	-5.95334
		335.16	-5.95334
		403.702	-5.95334
		486.26	-5.95334
		585.702	-1.05015
		705.48	5.13837
		849.754	8.61108
		1023.53	21.3829
		1232.85	50.7347
		1484.97	124.945
		1788.65	324.51
		2154.44	754.052
		2595.02	1321.01
		3125.71	1929.06
		3764.94	2051.32
		4534.88	2289.85
		5462.28	2311.72
		6579.33	2389.81
		7924.83	2389.81
		9545.48	2446.3
		11497.6	2446.3
		13848.9	2446.3
		16681	2446.3
		20092.3	2446.3
		24201.3	2446.3
		29150.5	2446.3
		35111.9	2446.3
		42292.4	2446.3
		50941.4	2446.3
		61359.1	2446.3
		73907.2	2446.3
		89021.5	2446.3
		107227	2446.3
		129155	2446.3
		155568	2446.3
		187382	2446.3
		225702	2446.3
		271859	2446.3
		327455	2446.3
		394421	2446.3
		475081	2446.3
		572237	2446.3
		689261	2446.3
		830217	2446.3
		1000000	2446.3
	T = 300 K	Phonon mean free path	Thermal conductivity
		0.01	-4.78695
		0.01205	-4.78695
		0.01451	-4.78695
		0.01748	-4.78695
		0.02105	-4.78695
		0.02535	-4.78695
		0.03054	-4.78695
		0.03678	-4.78695
		0.04431	-4.78695
		0.05337	-4.78695
		0.06428	-4.78694
		0.07743	-4.78691
		0.09326	-4.78682
		0.11233	-4.78676
		0.1353	-4.78664
		0.16298	-4.78634
		0.1963	-4.78625
		0.23645	-4.78418
		0.2848	-4.78289
		0.34305	-4.78101
		0.4132	-4.77949
		0.4977	-4.7743
		0.59948	-4.76954
		0.72208	-4.75891
		0.86975	-4.74494
		1.04762	-4.71727
		1.26186	-4.67891
		1.51991	-4.66573
		1.83074	-4.65428
		2.20513	-4.6482
		2.65609	-4.61979
		3.19927	-4.60376
		3.85353	-4.57861
		4.64159	-4.57488
		5.59081	-4.5733
		6.73415	-4.57312
		8.11131	-4.57312
		9.7701	-4.57312
		11.7681	-4.57312
		14.1747	-4.57312
		17.0735	-4.57312
		20.5651	-4.57312
		24.7708	-4.51649
		29.8365	-4.2998
		35.9381	-4.17437
		43.2876	-4.17437
		52.1401	-4.08577
		62.8029	-3.91622
		75.6463	-3.91622
		91.1163	-2.59896
		109.75	-2.12128
		132.194	-1.89355
		159.228	-1.64854
		191.791	-1.64854
		231.013	-1.64854
		278.256	-1.64854
		335.16	-0.00167
		403.702	4.37012
		486.26	8.30207
		585.702	16.832
		705.48	39.6047
		849.754	102.592
		1023.53	174.184
		1232.85	417.572
		1484.97	732.874
		1788.65	1186.17
		2154.44	1338.18
		2595.02	1425.15
		3125.71	1425.15
		3764.94	1425.15
		4534.88	1480.13
		5462.28	1511.3
		6579.33	1511.3
		7924.83	1511.3
		9545.48	1511.3
		11497.6	1511.3
		13848.9	1511.3
		16681	1511.3
		20092.3	1511.3
		24201.3	1511.3
		29150.5	1511.3
		35111.9	1511.3
		42292.4	1511.3
		50941.4	1511.3
		61359.1	1511.3
		73907.2	1511.3
		89021.5	1511.3
		107227	1511.3
		129155	1511.3
		155568	1511.3
		187382	1511.3
		225702	1511.3
		271859	1511.3
		327455	1511.3
		394421	1511.3
		475081	1511.3
		572237	1511.3
		689261	1511.3
		830217	1511.3
		1000000	1511.3
	T = 400 K	Phonon mean free path	Thermal conductivity
		0.01	-2.41498
		0.01205	-2.41498
		0.01451	-2.41498
		0.01748	-2.41498
		0.02105	-2.41498
		0.02535	-2.41498
		0.03054	-2.41498
		0.03678	-2.41498
		0.04431	-2.41497
		0.05337	-2.41495
		0.06428	-2.41483
		0.07743	-2.41474
		0.09326	-2.41451
		0.11233	-2.4142
		0.1353	-2.41315
		0.16298	-2.41201
		0.1963	-2.41185
		0.23645	-2.40905
		0.2848	-2.40761
		0.34305	-2.40619
		0.4132	-2.40068
		0.4977	-2.39576
		0.59948	-2.38271
		0.72208	-2.37152
		0.86975	-2.35362
		1.04762	-2.30156
		1.26186	-2.26508
		1.51991	-2.24865
		1.83074	-2.23449
		2.20513	-2.21683
		2.65609	-2.18582
		3.19927	-2.17341
		3.85353	-2.14001
		4.64159	-2.13817
		5.59081	-2.13796
		6.73415	-2.13796
		8.11131	-2.13796
		9.7701	-2.13796
		11.7681	-2.13796
		14.1747	-2.12519
		17.0735	-2.10656
		20.5651	-2.05986
		24.7708	-1.91312
		29.8365	-1.68516
		35.9381	-1.68516
		43.2876	-1.48846
		52.1401	-1.48846
		62.8029	-0.52819
		75.6463	-0.1566
		91.1163	0.18327
		109.75	0.18327
		132.194	0.18327
		159.228	0.18327
		191.791	0.18327
		231.013	2.57854
		278.256	6.93255
		335.16	12.6788
		403.702	20.0222
		486.26	47.2484
		585.702	101.563
		705.48	192.645
		849.754	369.844
		1023.53	641.962
		1232.85	842.784
		1484.97	891.869
		1788.65	944.227
		2154.44	944.227
		2595.02	958.289
		3125.71	981.099
		3764.94	1001.79
		4534.88	1001.79
		5462.28	1001.79
		6579.33	1001.79
		7924.83	1001.79
		9545.48	1001.79
		11497.6	1001.79
		13848.9	1001.79
		16681	1001.79
		20092.3	1001.79
		24201.3	1001.79
		29150.5	1001.79
		35111.9	1001.79
		42292.4	1001.79
		50941.4	1001.79
		61359.1	1001.79
		73907.2	1001.79
		89021.5	1001.79
		107227	1001.79
		129155	1001.79
		155568	1001.79
		187382	1001.79
		225702	1001.79
		271859	1001.79
		327455	1001.79
		394421	1001.79
		475081	1001.79
		572237	1001.79
		689261	1001.79
		830217	1001.79
		1000000	1001.79

## Sheet: Figure 3c
Figure 3c
		Correlation time	Heat current autocorrelation function	Heat current autocorrelation function	Heat current autocorrelation function	Heat current autocorrelation function	Heat current autocorrelation function	Heat current autocorrelation function	Heat current autocorrelation function	Heat current autocorrelation function	Heat current autocorrelation function	Heat current autocorrelation function	Heat current autocorrelation function	Heat current autocorrelation function	Heat current autocorrelation function	Heat current autocorrelation function	Mean value
		0.01	1	1	1	1	1	1	1	1	1	1	1	1	1	1	1
		0.02	0.28284	0.28323	0.28213	0.28392	0.2837	0.28249	0.28218	0.28226	0.28179	0.28207	0.28282	0.28312	0.28243	0.28306	0.28272
		0.03	-0.7513	-0.74928	-0.75148	-0.74682	-0.7484	-0.74983	-0.7519	-0.75077	-0.75314	-0.75155	-0.74922	-0.75018	-0.75066	-0.75152	-0.75043
		0.04	-0.66179	-0.65974	-0.66139	-0.65714	-0.65911	-0.65925	-0.66159	-0.65941	-0.66195	-0.66079	-0.65922	-0.66048	-0.66075	-0.66251	-0.66036
		0.05	0.33143	0.33066	0.32928	0.33061	0.33119	0.32983	0.32995	0.33173	0.33238	0.33115	0.32957	0.33068	0.33001	0.33099	0.33067
		0.06	0.81409	0.81161	0.80954	0.80959	0.81246	0.80812	0.8097	0.80973	0.81239	0.81075	0.80901	0.81145	0.81099	0.81406	0.81096
		0.07	0.10348	0.10283	0.10104	0.10267	0.10395	0.09984	0.10001	0.0988	0.09918	0.0996	0.10153	0.10276	0.10191	0.10367	0.10152
		0.08	-0.69692	-0.69372	-0.694	-0.6894	-0.69268	-0.69193	-0.6948	-0.69451	-0.69837	-0.69554	-0.69166	-0.69392	-0.69402	-0.6972	-0.69419
		0.09	-0.47836	-0.47484	-0.4752	-0.47013	-0.47427	-0.4712	-0.47383	-0.47147	-0.47495	-0.47334	-0.47265	-0.47512	-0.47507	-0.47854	-0.47421
		0.1	0.43136	0.43111	0.42874	0.43044	0.43091	0.43068	0.43088	0.43367	0.43448	0.43264	0.42942	0.4306	0.42944	0.43163	0.43114
		0.11	0.79826	0.79615	0.79336	0.79228	0.79575	0.79186	0.79245	0.79315	0.79503	0.79335	0.79299	0.79521	0.79399	0.79797	0.79441
		0.12	0.04242	0.0424	0.04119	0.04222	0.04297	0.03883	0.03781	0.03583	0.03496	0.03666	0.04171	0.04207	0.04149	0.04183	0.04017
		0.13	-0.77531	-0.77251	-0.77309	-0.7676	-0.77104	-0.77207	-0.77432	-0.77485	-0.77808	-0.77469	-0.77102	-0.77274	-0.77211	-0.77564	-0.77322
		0.14	-0.50143	-0.49924	-0.50086	-0.49565	-0.49836	-0.49682	-0.49816	-0.49481	-0.49662	-0.49629	-0.49882	-0.49987	-0.49957	-0.50135	-0.49842
		0.15	0.47524	0.47408	0.47194	0.47239	0.47406	0.47437	0.47482	0.4789	0.48037	0.47708	0.47202	0.47358	0.4723	0.47538	0.47475
		0.16	0.79993	0.79798	0.79666	0.79567	0.79839	0.79485	0.7955	0.79496	0.79683	0.79536	0.79612	0.798	0.79677	0.79991	0.79692
		0.17	-0.02258	-0.02191	-0.02288	-0.02005	-0.02072	-0.02556	-0.02611	-0.03046	-0.03136	-0.02839	-0.02169	-0.02135	-0.02177	-0.02224	-0.02408
		0.18	-0.7925	-0.78967	-0.79101	-0.7854	-0.78881	-0.78914	-0.79178	-0.79189	-0.79542	-0.79208	-0.78844	-0.78987	-0.78982	-0.79261	-0.7906
		0.19	-0.40669	-0.40507	-0.40667	-0.40342	-0.40517	-0.40151	-0.40428	-0.3981	-0.40038	-0.40136	-0.40502	-0.40619	-0.40693	-0.40767	-0.40417
		0.2	0.56128	0.56011	0.55818	0.55786	0.55983	0.56052	0.56026	0.56557	0.56682	0.5635	0.55792	0.55913	0.55766	0.56061	0.56066
		0.21	0.74949	0.74834	0.74632	0.74643	0.74886	0.74336	0.74472	0.74251	0.7441	0.74429	0.74612	0.74803	0.74746	0.74996	0.74643
		0.22	-0.13097	-0.12966	-0.13096	-0.12774	-0.12836	-0.13464	-0.13457	-0.1407	-0.14217	-0.13816	-0.12969	-0.12948	-0.12907	-0.13015	-0.13259
		0.23	-0.82356	-0.82108	-0.82185	-0.81694	-0.81998	-0.82003	-0.82265	-0.82251	-0.82566	-0.82348	-0.81994	-0.82159	-0.82115	-0.82408	-0.82175
		0.24	-0.33982	-0.33869	-0.34042	-0.33697	-0.33883	-0.33426	-0.33665	-0.32905	-0.32987	-0.33276	-0.33884	-0.33993	-0.34074	-0.34094	-0.33698
		0.25	0.63062	0.62962	0.62704	0.62759	0.62899	0.63035	0.63069	0.6362	0.63819	0.63457	0.62751	0.62895	0.62732	0.63089	0.63061
		0.26	0.7157	0.71417	0.71287	0.71286	0.71511	0.70961	0.71071	0.70697	0.7082	0.70937	0.71269	0.71506	0.71411	0.71684	0.71245
		0.27	-0.21964	-0.21928	-0.21919	-0.21663	-0.21708	-0.22359	-0.22477	-0.23173	-0.23383	-0.22908	-0.21846	-0.21797	-0.21807	-0.21947	-0.22206
		0.28	-0.83194	-0.82956	-0.83042	-0.82554	-0.82844	-0.8281	-0.83147	-0.82993	-0.83373	-0.83143	-0.82819	-0.83003	-0.82997	-0.83303	-0.83013
		0.29	-0.24449	-0.24251	-0.24517	-0.24167	-0.24319	-0.23793	-0.23977	-0.23032	-0.23162	-0.23479	-0.24301	-0.24445	-0.24531	-0.24512	-0.24067
		0.3	0.69678	0.69626	0.69381	0.69387	0.69575	0.69646	0.69759	0.7028	0.70492	0.70106	0.69358	0.69504	0.69381	0.69729	0.69707
		0.31	0.64674	0.645	0.64412	0.64387	0.64627	0.6387	0.63993	0.63416	0.63596	0.63726	0.64285	0.64539	0.64506	0.64707	0.64231
		0.32	-0.32193	-0.32127	-0.32191	-0.31876	-0.31958	-0.32711	-0.32826	-0.3363	-0.33823	-0.33314	-0.32078	-0.32096	-0.32047	-0.32243	-0.32508
		0.33	-0.818	-0.81514	-0.81662	-0.81121	-0.81462	-0.81295	-0.81589	-0.8135	-0.81712	-0.81512	-0.81353	-0.81615	-0.81593	-0.81874	-0.81532
		0.34	-0.13653	-0.13492	-0.13697	-0.13362	-0.13539	-0.12796	-0.12975	-0.11879	-0.11938	-0.12371	-0.13513	-0.136	-0.13725	-0.13659	-0.13157
		0.35	0.75018	0.74903	0.74714	0.74692	0.7489	0.75032	0.75069	0.75601	0.75807	0.75397	0.74659	0.74904	0.74743	0.75073	0.75036
		0.36	0.56973	0.56781	0.56668	0.56672	0.56931	0.56073	0.56118	0.55397	0.55464	0.55727	0.56616	0.56871	0.56834	0.5701	0.56438
		0.37	-0.41572	-0.41485	-0.41544	-0.4118	-0.41276	-0.42094	-0.42235	-0.43103	-0.43342	-0.42753	-0.41383	-0.41459	-0.41387	-0.41596	-0.41886
		0.38	-0.79719	-0.79402	-0.79485	-0.78976	-0.79319	-0.79118	-0.79384	-0.79017	-0.79313	-0.79204	-0.79258	-0.79512	-0.79486	-0.79778	-0.79355
		0.39	-0.04249	-0.0407	-0.0427	-0.0401	-0.0413	-0.03394	-0.03507	-0.02273	-0.02284	-0.02824	-0.04151	-0.04199	-0.04358	-0.04257	-0.03713
		0.4	0.7803	0.77909	0.77682	0.77644	0.77894	0.77888	0.78004	0.78445	0.78627	0.7827	0.77666	0.77861	0.7769	0.78065	0.77977
		0.41	0.4982	0.49621	0.49521	0.49573	0.4979	0.48791	0.4888	0.47949	0.47999	0.48388	0.49483	0.4968	0.49678	0.49823	0.49214
		0.42	-0.47064	-0.4691	-0.46969	-0.46557	-0.46764	-0.47483	-0.47648	-0.48522	-0.48773	-0.48159	-0.46841	-0.46896	-0.46783	-0.47102	-0.4732
		0.43	-0.75095	-0.74704	-0.74873	-0.74356	-0.74748	-0.74301	-0.74616	-0.74067	-0.74397	-0.74368	-0.74628	-0.74837	-0.74813	-0.75146	-0.74639
		0.44	0.03544	0.03642	0.03358	0.03622	0.03544	0.04404	0.04236	0.05596	0.05629	0.04982	0.03525	0.03481	0.03307	0.03507	0.04027
		0.45	0.78816	0.78554	0.78364	0.7834	0.78614	0.78537	0.78582	0.78949	0.79232	0.78845	0.78339	0.78499	0.78383	0.7878	0.78631
		0.46	0.42107	0.41914	0.41926	0.41958	0.42168	0.41008	0.41078	0.39957	0.39994	0.40478	0.41837	0.42041	0.42075	0.42116	0.41476
		0.47	-0.54435	-0.54204	-0.54197	-0.53799	-0.53978	-0.54802	-0.54903	-0.55822	-0.56168	-0.55476	-0.54058	-0.54066	-0.54048	-0.54372	-0.54595
		0.48	-0.72624	-0.72248	-0.72399	-0.71871	-0.72222	-0.71754	-0.72006	-0.71268	-0.71611	-0.71634	-0.72114	-0.72312	-0.72409	-0.72613	-0.72077
		0.49	0.13192	0.13263	0.12983	0.13234	0.13135	0.14079	0.13927	0.1548	0.15543	0.14836	0.13103	0.13052	0.12891	0.13139	0.13704
		0.5	0.83101	0.8294	0.82715	0.82665	0.82874	0.82794	0.82865	0.83141	0.83362	0.83067	0.82626	0.82798	0.82783	0.83064	0.82914
		0.51	0.34968	0.34881	0.34803	0.34861	0.35043	0.33768	0.33897	0.32495	0.32452	0.33084	0.34765	0.34958	0.35031	0.34993	0.34286
		0.52	-0.62153	-0.61966	-0.62057	-0.61599	-0.61776	-0.62578	-0.62702	-0.63645	-0.63936	-0.63285	-0.61817	-0.61895	-0.61887	-0.62146	-0.62389
		0.53	-0.68458	-0.68173	-0.68359	-0.67844	-0.68199	-0.67505	-0.67874	-0.66864	-0.67095	-0.67306	-0.68061	-0.68331	-0.68392	-0.68551	-0.67929
		0.54	0.22435	0.22463	0.22221	0.22408	0.22345	0.23374	0.23186	0.24839	0.24956	0.24153	0.22281	0.22283	0.22114	0.22361	0.22959
		0.55	0.82304	0.82093	0.81952	0.81909	0.82183	0.81881	0.82022	0.82071	0.82305	0.82074	0.81844	0.82143	0.82	0.82333	0.82079
		0.56	0.2486	0.24737	0.2477	0.24871	0.2506	0.23577	0.23715	0.22143	0.2205	0.22812	0.24739	0.24959	0.24953	0.2494	0.24156
		0.57	-0.67174	-0.66955	-0.66975	-0.66523	-0.66767	-0.67478	-0.67679	-0.68437	-0.68845	-0.68133	-0.6678	-0.66908	-0.66834	-0.67169	-0.67333
		0.58	-0.6153	-0.61189	-0.61425	-0.60924	-0.61326	-0.60433	-0.60785	-0.59498	-0.59795	-0.60075	-0.61156	-0.61434	-0.61433	-0.61653	-0.60904
		0.59	0.3172	0.3177	0.31398	0.31584	0.3156	0.32593	0.32551	0.34191	0.34336	0.33457	0.31522	0.31523	0.31318	0.3164	0.32226
		0.6	0.8198	0.8179	0.81559	0.81499	0.81828	0.81379	0.81593	0.8138	0.8164	0.81484	0.81533	0.81772	0.81619	0.82052	0.81651
		0.61	0.1637	0.16293	0.16323	0.1641	0.16594	0.15027	0.15076	0.13308	0.13216	0.14133	0.16297	0.16463	0.16538	0.16482	0.15609
		0.62	-0.72148	-0.71943	-0.71939	-0.71445	-0.7171	-0.72368	-0.7266	-0.73341	-0.73663	-0.72987	-0.71781	-0.71869	-0.71772	-0.7217	-0.72271
		0.63	-0.56065	-0.55796	-0.56013	-0.55486	-0.55849	-0.54836	-0.5518	-0.53662	-0.53838	-0.54331	-0.5575	-0.55971	-0.5605	-0.56199	-0.55359
		0.64	0.3979	0.39814	0.39508	0.39618	0.39653	0.40715	0.40691	0.42399	0.42517	0.41575	0.39608	0.39609	0.39373	0.39762	0.40331
		0.65	0.79855	0.7965	0.7952	0.79407	0.79721	0.79136	0.7931	0.78922	0.79055	0.79053	0.79418	0.79682	0.79568	0.79926	0.79445
		0.66	0.06325	0.06207	0.06252	0.06405	0.06517	0.04836	0.04867	0.02968	0.02814	0.03826	0.06204	0.06402	0.06484	0.06314	0.05459
		0.67	-0.75487	-0.75271	-0.75373	-0.74827	-0.75129	-0.75652	-0.75871	-0.76408	-0.76743	-0.7617	-0.75126	-0.75271	-0.75222	-0.7558	-0.75581
		0.68	-0.47397	-0.47038	-0.47376	-0.46888	-0.47225	-0.45972	-0.4624	-0.44507	-0.4467	-0.45288	-0.47018	-0.47309	-0.47443	-0.47422	-0.46557
		0.69	0.48567	0.48639	0.4831	0.48397	0.48474	0.495	0.49455	0.51099	0.51298	0.50409	0.48407	0.48437	0.48193	0.48662	0.49132
		0.7	0.76694	0.76442	0.76362	0.76303	0.76641	0.75755	0.75864	0.75184	0.75414	0.75575	0.76223	0.76535	0.76478	0.76759	0.76159
		0.71	-0.03237	-0.03349	-0.03266	-0.03096	-0.02965	-0.04785	-0.04771	-0.06803	-0.06975	-0.05897	-0.03303	-0.03157	-0.02986	-0.03264	-0.04132
		0.72	-0.77927	-0.77638	-0.77711	-0.77248	-0.77533	-0.77866	-0.78081	-0.78415	-0.78846	-0.78388	-0.77467	-0.77668	-0.77597	-0.77965	-0.77882
		0.73	-0.40415	-0.40099	-0.40383	-0.39972	-0.4031	-0.38829	-0.39136	-0.37111	-0.37282	-0.38073	-0.40115	-0.40334	-0.40534	-0.40467	-0.39504
		0.74	0.54703	0.54652	0.54362	0.54449	0.5451	0.55509	0.55441	0.57078	0.57319	0.56417	0.54373	0.54479	0.54214	0.54661	0.55155
		0.75	0.73141	0.72858	0.72757	0.72746	0.7305	0.71991	0.72162	0.71177	0.71377	0.71678	0.72645	0.72927	0.72914	0.73158	0.7247
		0.76	-0.11281	-0.11306	-0.11281	-0.11043	-0.10964	-0.12799	-0.12729	-0.1493	-0.15135	-0.13973	-0.11219	-0.11115	-0.1097	-0.11205	-0.12139
		0.77	-0.7869	-0.78339	-0.78452	-0.77941	-0.78252	-0.78436	-0.78692	-0.78832	-0.79196	-0.78793	-0.78142	-0.78345	-0.78365	-0.78658	-0.7851
		0.78	-0.32614	-0.32315	-0.32635	-0.32225	-0.32526	-0.30971	-0.31329	-0.29054	-0.29121	-0.3002	-0.32341	-0.32585	-0.3279	-0.32699	-0.31659
		0.79	0.60522	0.6047	0.60149	0.60191	0.60326	0.6119	0.6115	0.62707	0.62955	0.62026	0.6016	0.60232	0.60059	0.60463	0.609
		0.8	0.68476	0.68219	0.68168	0.68098	0.68451	0.6719	0.67386	0.66123	0.6624	0.66617	0.6801	0.68329	0.68342	0.68531	0.67727
		0.81	-0.20206	-0.20235	-0.20101	-0.19885	-0.19833	-0.21647	-0.21651	-0.23863	-0.24132	-0.22897	-0.20108	-0.19945	-0.19851	-0.2014	-0.21035
		0.82	-0.79047	-0.78727	-0.78796	-0.78277	-0.78649	-0.78576	-0.78916	-0.78765	-0.79144	-0.78773	-0.78527	-0.78748	-0.78746	-0.79083	-0.78769
		0.83	-0.23721	-0.23462	-0.23837	-0.23414	-0.23748	-0.21991	-0.22314	-0.19851	-0.19903	-0.20919	-0.23545	-0.2382	-0.23961	-0.23823	-0.22736
		0.84	0.66697	0.66621	0.6626	0.66312	0.66459	0.6723	0.67285	0.68665	0.68944	0.68033	0.66292	0.66394	0.66209	0.66695	0.67007
		0.85	0.6301	0.62764	0.62727	0.62691	0.63048	0.61499	0.61734	0.60116	0.60251	0.60841	0.62641	0.62964	0.62926	0.63113	0.62166
		0.86	-0.30353	-0.3033	-0.30229	-0.29953	-0.29944	-0.31852	-0.31879	-0.3414	-0.34405	-0.33113	-0.3014	-0.30044	-0.29962	-0.30297	-0.31189
		0.87	-0.79487	-0.79103	-0.79257	-0.78718	-0.79103	-0.78836	-0.79197	-0.78703	-0.79063	-0.78952	-0.78972	-0.79232	-0.79227	-0.79568	-0.79101
		0.88	-0.14173	-0.13924	-0.14303	-0.13929	-0.14192	-0.12295	-0.12621	-0.09904	-0.09912	-0.11148	-0.14082	-0.14304	-0.14493	-0.14319	-0.13114
		0.89	0.72276	0.72125	0.71873	0.71877	0.72093	0.72742	0.7277	0.73973	0.74255	0.73496	0.71849	0.7201	0.71798	0.7227	0.72529
		0.9	0.57108	0.56829	0.56866	0.56832	0.57175	0.55463	0.55631	0.53675	0.53732	0.54616	0.5676	0.57088	0.57123	0.57234	0.56152
		0.91	-0.3823	-0.38197	-0.3813	-0.37836	-0.37896	-0.39694	-0.39767	-0.41996	-0.42341	-0.41028	-0.38076	-0.37989	-0.37813	-0.38202	-0.39085
		0.92	-0.77179	-0.76799	-0.77005	-0.76483	-0.76893	-0.7638	-0.76698	-0.75848	-0.76209	-0.7627	-0.76736	-0.77004	-0.76982	-0.77316	-0.767
		0.93	-0.05658	-0.05417	-0.05826	-0.05476	-0.05699	-0.03807	-0.04019	-0.01201	-0.01146	-0.02432	-0.05542	-0.05771	-0.06023	-0.05769	-0.04556
		0.94	0.73924	0.73809	0.73521	0.73555	0.73777	0.74179	0.74277	0.75191	0.75513	0.74841	0.73568	0.73742	0.73481	0.74012	0.74099
		0.95	0.49322	0.49096	0.4914	0.4917	0.49464	0.4755	0.47694	0.45489	0.45518	0.46468	0.49032	0.49359	0.49433	0.49452	0.48299
		0.96	-0.45224	-0.45202	-0.45083	-0.44735	-0.44818	-0.46581	-0.46703	-0.48803	-0.49175	-0.47918	-0.45016	-0.44983	-0.4479	-0.45271	-0.46022
		0.97	-0.7402	-0.73683	-0.73875	-0.73359	-0.73723	-0.7297	-0.73329	-0.72129	-0.72465	-0.72662	-0.73546	-0.73856	-0.73932	-0.74153	-0.73407
		0.98	0.03913	0.04144	0.03706	0.03989	0.03812	0.05894	0.05636	0.08566	0.08653	0.07295	0.03976	0.03793	0.03469	0.03878	0.05052
		0.99	0.77385	0.77248	0.76977	0.76936	0.7716	0.77468	0.77556	0.78189	0.78497	0.77921	0.76885	0.77148	0.76972	0.77437	0.77413
		1	0.42196	0.41945	0.42021	0.42015	0.42311	0.40136	0.40358	0.37818	0.3779	0.38938	0.41806	0.42163	0.42359	0.42199	0.41004
		1.01	-0.52927	-0.52851	-0.52803	-0.52427	-0.52511	-0.54296	-0.54337	-0.56396	-0.56801	-0.55489	-0.52689	-0.5268	-0.52506	-0.52989	-0.53693
		1.02	-0.71344	-0.70923	-0.71212	-0.70633	-0.71037	-0.7002	-0.70391	-0.68819	-0.69137	-0.69475	-0.7079	-0.71123	-0.71258	-0.71383	-0.70539
		1.03	0.12681	0.12893	0.12479	0.12823	0.12601	0.14753	0.14454	0.1755	0.17658	0.1621	0.12778	0.12577	0.1231	0.12677	0.13889
		1.04	0.7849	0.78257	0.7807	0.78066	0.78304	0.78303	0.78403	0.7877	0.79065	0.78589	0.77995	0.78234	0.78106	0.78505	0.78369
		1.05	0.3369	0.33433	0.33536	0.3352	0.33864	0.31474	0.31702	0.28913	0.2886	0.30117	0.33374	0.3371	0.33815	0.33717	0.32409
		1.06	-0.58353	-0.58207	-0.5814	-0.57816	-0.57918	-0.59462	-0.5955	-0.61447	-0.61835	-0.60636	-0.58028	-0.58012	-0.57942	-0.58354	-0.58979
		1.07	-0.65749	-0.6533	-0.65577	-0.65077	-0.65526	-0.64141	-0.6452	-0.6263	-0.62885	-0.63473	-0.65266	-0.6556	-0.65681	-0.65804	-0.64801
		1.08	0.21638	0.21808	0.21366	0.2162	0.21461	0.23598	0.23397	0.26456	0.26587	0.25078	0.21557	0.21393	0.21185	0.21578	0.22766
		1.09	0.78834	0.78611	0.78352	0.78318	0.7866	0.78333	0.78501	0.78472	0.78716	0.78467	0.78276	0.78522	0.78416	0.78845	0.78523
		1.1	0.25227	0.2501	0.25114	0.25182	0.25494	0.22939	0.23091	0.20078	0.19948	0.21458	0.25009	0.25336	0.25469	0.25282	0.23903
		1.11	-0.64265	-0.64094	-0.64007	-0.63547	-0.63785	-0.65157	-0.65342	-0.66974	-0.674	-0.66212	-0.63838	-0.63852	-0.63734	-0.64251	-0.64747
		1.12	-0.61494	-0.61057	-0.61385	-0.60827	-0.61312	-0.59685	-0.60059	-0.57754	-0.57965	-0.58767	-0.61022	-0.61357	-0.61486	-0.61561	-0.60409
		1.13	0.29914	0.30082	0.29591	0.29791	0.29713	0.31833	0.31699	0.34772	0.3499	0.33383	0.2979	0.29623	0.29362	0.2983	0.31027
		1.14	0.79164	0.78868	0.7876	0.78666	0.79026	0.78452	0.78662	0.7821	0.78507	0.7836	0.78612	0.78923	0.78791	0.79183	0.78727
		1.15	0.16805	0.16517	0.16784	0.16833	0.17097	0.14404	0.14575	0.1129	0.11133	0.127	0.16608	0.16977	0.17124	0.16909	0.15411
		1.16	-0.68816	-0.68608	-0.6857	-0.68156	-0.6837	-0.69567	-0.69748	-0.71093	-0.71597	-0.70549	-0.68388	-0.68477	-0.68351	-0.68791	-0.6922
		1.17	-0.54813	-0.54331	-0.54775	-0.54298	-0.54696	-0.528	-0.53228	-0.50494	-0.50729	-0.51694	-0.54378	-0.548	-0.54962	-0.54947	-0.53639
		1.18	0.3845	0.38576	0.38089	0.38279	0.38223	0.4033	0.40125	0.43129	0.43389	0.41855	0.38272	0.38137	0.37858	0.38327	0.39503
		1.19	0.77133	0.7683	0.76755	0.76755	0.77052	0.76185	0.76393	0.75471	0.75766	0.75898	0.76598	0.7698	0.7691	0.77226	0.76568
		1.2	0.07033	0.06864	0.07059	0.07194	0.07411	0.04574	0.0478	0.01314	0.01108	0.02834	0.06923	0.07283	0.07506	0.07189	0.05648
		1.21	-0.72382	-0.72079	-0.72094	-0.71698	-0.71925	-0.72862	-0.73051	-0.74032	-0.74525	-0.73647	-0.71913	-0.72032	-0.71922	-0.72416	-0.72613
		1.22	-0.47596	-0.47198	-0.47556	-0.47117	-0.47546	-0.45331	-0.4578	-0.42695	-0.42823	-0.44096	-0.47236	-0.47603	-0.47845	-0.47749	-0.46298
		1.23	0.45865	0.45849	0.45451	0.4566	0.45613	0.47604	0.47448	0.50298	0.50621	0.49029	0.456	0.45535	0.45238	0.45828	0.46831
		1.24	0.74476	0.74143	0.74063	0.7407	0.74427	0.73149	0.73411	0.72088	0.72301	0.7266	0.73963	0.74295	0.74276	0.74583	0.73707
		1.25	-0.0184	-0.01992	-0.01813	-0.01726	-0.01488	-0.04413	-0.04271	-0.07799	-0.08082	-0.06242	-0.01897	-0.01656	-0.01429	-0.01808	-0.03318
		1.26	-0.74823	-0.74534	-0.74555	-0.74177	-0.74434	-0.75043	-0.75319	-0.75927	-0.76374	-0.75653	-0.74352	-0.74535	-0.74473	-0.74928	-0.74938
		1.27	-0.40062	-0.39645	-0.40051	-0.39562	-0.40003	-0.37578	-0.38002	-0.34625	-0.34697	-0.36088	-0.39703	-0.40055	-0.40308	-0.40139	-0.38608
		1.28	0.52878	0.52955	0.52505	0.52713	0.52707	0.54524	0.54433	0.57101	0.57379	0.5593	0.5264	0.52636	0.52374	0.52908	0.53834
		1.29	0.7126	0.70987	0.70953	0.70859	0.71257	0.69733	0.69964	0.68224	0.68358	0.68929	0.70754	0.71163	0.71167	0.71333	0.70353
		1.3	-0.10856	-0.11037	-0.10789	-0.10706	-0.10515	-0.134	-0.13342	-0.16954	-0.17227	-0.15391	-0.10952	-0.10639	-0.10429	-0.10837	-0.12362
		1.31	-0.76731	-0.76468	-0.76528	-0.75999	-0.76357	-0.76696	-0.76982	-0.77203	-0.77585	-0.77054	-0.76281	-0.76459	-0.76413	-0.76781	-0.76681
		1.32	-0.32227	-0.31825	-0.32298	-0.31744	-0.32229	-0.2964	-0.30016	-0.26336	-0.26368	-0.27926	-0.31868	-0.32299	-0.32553	-0.32298	-0.30688
		1.33	0.58701	0.5869	0.58275	0.58377	0.58433	0.60077	0.60015	0.62471	0.62783	0.61334	0.58421	0.58336	0.58087	0.5867	0.59476
		1.34	0.66507	0.66142	0.66189	0.66037	0.66512	0.64611	0.64877	0.62727	0.62866	0.63605	0.65981	0.66363	0.66407	0.66554	0.65384
		1.35	-0.19331	-0.19459	-0.19209	-0.19039	-0.18889	-0.21857	-0.21764	-0.25367	-0.25698	-0.23748	-0.19327	-0.19008	-0.18799	-0.19286	-0.2077
		1.36	-0.76301	-0.7587	-0.76016	-0.75464	-0.75887	-0.75833	-0.7616	-0.7592	-0.76369	-0.75961	-0.75715	-0.75898	-0.75921	-0.76355	-0.75977
		1.37	-0.2312	-0.22636	-0.23175	-0.2274	-0.23158	-0.20272	-0.20733	-0.16828	-0.16862	-0.18563	-0.22774	-0.23171	-0.23482	-0.23231	-0.21482
		1.38	0.63438	0.63349	0.62957	0.63016	0.63179	0.64577	0.64498	0.66579	0.66948	0.65644	0.63005	0.6304	0.62801	0.63415	0.64032
		1.39	0.6044	0.6	0.60107	0.6007	0.60509	0.58223	0.58531	0.55913	0.56072	0.57105	0.59853	0.60308	0.60417	0.60534	0.59149
		1.4	-0.27832	-0.27947	-0.27675	-0.27429	-0.27411	-0.30313	-0.30224	-0.33762	-0.34128	-0.32182	-0.27749	-0.2753	-0.27255	-0.27779	-0.2923
		1.41	-0.76176	-0.75737	-0.75925	-0.75416	-0.75864	-0.75451	-0.75793	-0.75013	-0.75462	-0.75394	-0.75568	-0.75904	-0.75897	-0.76245	-0.75703
		1.42	-0.14958	-0.14535	-0.15105	-0.14694	-0.15043	-0.12076	-0.12477	-0.08269	-0.08244	-0.10161	-0.14699	-0.15112	-0.15428	-0.15053	-0.13275
		1.43	0.68559	0.68422	0.68068	0.68182	0.68329	0.69471	0.69458	0.71225	0.71618	0.70458	0.68107	0.68233	0.67962	0.68557	0.69046
		1.44	0.56146	0.55768	0.55911	0.55892	0.56282	0.53784	0.54059	0.50976	0.51048	0.52343	0.55702	0.56184	0.5626	0.56212	0.54755
		1.45	-0.352	-0.35207	-0.3497	-0.34776	-0.34718	-0.3755	-0.37539	-0.41095	-0.41547	-0.39549	-0.35002	-0.348	-0.34583	-0.3519	-0.36552
		1.46	-0.76089	-0.75628	-0.75868	-0.7539	-0.7578	-0.7509	-0.75445	-0.7426	-0.74643	-0.74764	-0.7555	-0.75838	-0.75916	-0.76157	-0.75458
		1.47	-0.07113	-0.06764	-0.07311	-0.06909	-0.07263	-0.04167	-0.045	-0.00117	0.0002733	-0.02012	-0.06966	-0.07347	-0.07659	-0.07207	-0.05379
		1.48	0.72263	0.72051	0.71772	0.71857	0.71993	0.72875	0.7292	0.74301	0.74687	0.73691	0.7178	0.71852	0.71711	0.7223	0.7257
		1.49	0.49106	0.48741	0.48883	0.48872	0.49288	0.46465	0.46727	0.43306	0.43268	0.44798	0.48671	0.49105	0.49298	0.49178	0.4755
		1.5	-0.42853	-0.42799	-0.42629	-0.42364	-0.42318	-0.4503	-0.45067	-0.48328	-0.48839	-0.46904	-0.42643	-0.42437	-0.4222	-0.42789	-0.44087
		1.51	-0.72314	-0.7184	-0.72118	-0.7159	-0.72029	-0.70895	-0.71289	-0.69529	-0.69882	-0.70307	-0.71754	-0.72055	-0.72198	-0.72365	-0.7144
		1.52	0.0347	0.03784	0.0324	0.03619	0.03281	0.0648	0.06134	0.10555	0.10725	0.08595	0.03622	0.0323	0.02871	0.03338	0.0521
		1.53	0.74605	0.74376	0.74121	0.74173	0.74365	0.74838	0.74906	0.7568	0.76066	0.75318	0.741	0.74253	0.74086	0.74584	0.74676
		1.54	0.40029	0.39683	0.39878	0.39855	0.40281	0.37132	0.37448	0.33598	0.33577	0.3529	0.39626	0.4014	0.40318	0.4017	0.38359
		1.55	-0.50382	-0.50322	-0.50094	-0.49849	-0.49853	-0.52375	-0.52361	-0.55348	-0.55837	-0.54043	-0.50079	-0.49956	-0.49733	-0.5034	-0.51469
		1.56	-0.6879	-0.68333	-0.6863	-0.68101	-0.68607	-0.67065	-0.67459	-0.65175	-0.655	-0.66162	-0.68231	-0.68664	-0.68804	-0.68938	-0.67747
		1.57	0.12052	0.12362	0.11734	0.12148	0.1181	0.15093	0.14718	0.1923	0.19414	0.17275	0.12079	0.11727	0.11367	0.11917	0.1378
		1.58	0.76616	0.7638	0.76126	0.76166	0.76455	0.76596	0.76666	0.77019	0.77339	0.76818	0.76042	0.76313	0.76174	0.76672	0.76527
		1.59	0.33419	0.33052	0.33321	0.3324	0.33743	0.30323	0.3064	0.26474	0.26337	0.28241	0.3305	0.33569	0.33774	0.33559	0.31624
		1.6	-0.55804	-0.55727	-0.55524	-0.55279	-0.5534	-0.57665	-0.57697	-0.60411	-0.60937	-0.59219	-0.55484	-0.55417	-0.5522	-0.55844	-0.56826
		1.61	-0.64962	-0.64447	-0.64859	-0.64269	-0.64859	-0.62923	-0.63379	-0.60616	-0.60845	-0.61766	-0.64426	-0.64859	-0.65028	-0.65115	-0.6374
		1.62	0.19865	0.20179	0.19539	0.19958	0.19673	0.22935	0.22579	0.27051	0.2735	0.25106	0.19919	0.1958	0.19246	0.19804	0.21627
		1.63	0.76786	0.76478	0.76349	0.76352	0.76703	0.76395	0.76565	0.76337	0.76671	0.76359	0.76277	0.76522	0.76432	0.76853	0.76506
		1.64	0.24671	0.24285	0.24604	0.24576	0.24983	0.21356	0.21706	0.17237	0.17065	0.1918	0.2431	0.24826	0.25049	0.24771	0.22758
		1.65	-0.61226	-0.61063	-0.60945	-0.60624	-0.60782	-0.62742	-0.62842	-0.65104	-0.65643	-0.64067	-0.60915	-0.60838	-0.60656	-0.61248	-0.6205
		1.66	-0.59028	-0.58472	-0.58915	-0.58396	-0.58912	-0.56575	-0.57056	-0.53752	-0.53992	-0.55218	-0.58488	-0.58954	-0.59158	-0.59124	-0.57574
		1.67	0.28562	0.28776	0.28202	0.28479	0.28318	0.31444	0.31164	0.3551	0.35788	0.3354	0.28531	0.28214	0.27829	0.28507	0.30205
		1.68	0.76068	0.75677	0.75565	0.75543	0.75896	0.75149	0.7537	0.74605	0.74908	0.74908	0.75447	0.75794	0.75703	0.76102	0.75481
		1.69	0.16079	0.15771	0.1601	0.16068	0.16411	0.12671	0.12941	0.08294	0.08094	0.10384	0.15778	0.16285	0.1658	0.16164	0.14109
		1.7	-0.65423	-0.65149	-0.65105	-0.64715	-0.64909	-0.66512	-0.66722	-0.68581	-0.69109	-0.67728	-0.64942	-0.65009	-0.64806	-0.6546	-0.66012
		1.71	-0.53237	-0.52695	-0.53153	-0.52591	-0.53162	-0.50489	-0.50964	-0.47257	-0.47444	-0.48915	-0.52682	-0.53196	-0.53463	-0.53378	-0.51616
		1.72	0.35793	0.35936	0.35393	0.35691	0.35506	0.3849	0.38292	0.42464	0.4281	0.40621	0.35617	0.35416	0.3503	0.35725	0.37342
		1.73	0.74529	0.74126	0.74115	0.7403	0.74459	0.7329	0.73545	0.72242	0.7256	0.72794	0.73869	0.74284	0.7428	0.74605	0.73766
		1.74	0.07679	0.07384	0.07741	0.07706	0.08102	0.04224	0.04483	-0.00337	-0.00585	0.01744	0.07476	0.07925	0.08237	0.07805	0.05685
		1.75	-0.69155	-0.68878	-0.68865	-0.68478	-0.68712	-0.69999	-0.70191	-0.71545	-0.7209	-0.70943	-0.68644	-0.68728	-0.68625	-0.69162	-0.69572
		1.76	-0.46703	-0.46155	-0.46764	-0.46155	-0.46731	-0.43735	-0.44201	-0.39971	-0.40109	-0.41793	-0.46203	-0.46681	-0.46998	-0.46816	-0.44929
		1.77	0.43517	0.43646	0.43035	0.43332	0.43225	0.46103	0.4584	0.49789	0.50171	0.48078	0.43343	0.43099	0.42784	0.43458	0.44959
		1.78	0.72474	0.72039	0.72075	0.71993	0.7244	0.70899	0.71087	0.69166	0.69417	0.69971	0.71873	0.72228	0.72286	0.72511	0.71461
		1.79	-0.01022	-0.01314	-0.00919	-0.00889	-0.00587	-0.04579	-0.04307	-0.09239	-0.09608	-0.07096	-0.01214	-0.00728	-0.00449	-0.00961	-0.03065
		1.8	-0.72101	-0.71764	-0.71762	-0.71356	-0.71646	-0.7262	-0.72773	-0.73624	-0.74167	-0.73207	-0.71626	-0.71672	-0.7163	-0.72141	-0.72292
		1.81	-0.40024	-0.39447	-0.40018	-0.3951	-0.40065	-0.36746	-0.37212	-0.32609	-0.32617	-0.34632	-0.39557	-0.40061	-0.40409	-0.40134	-0.38074
		1.82	0.49884	0.49961	0.49427	0.49647	0.49551	0.52284	0.52046	0.55736	0.56188	0.54064	0.49655	0.49457	0.49131	0.49839	0.51205
		1.83	0.69565	0.69098	0.6915	0.6911	0.69591	0.67588	0.67852	0.65443	0.65638	0.66456	0.68945	0.69423	0.69487	0.69638	0.68356
		1.84	-0.08708	-0.08953	-0.08601	-0.08507	-0.08152	-0.12248	-0.11987	-0.16963	-0.17379	-0.14773	-0.08784	-0.08331	-0.08004	-0.08595	-0.10713
		1.85	-0.73554	-0.73188	-0.73252	-0.72822	-0.73136	-0.73652	-0.73944	-0.74287	-0.7479	-0.74079	-0.72939	-0.73202	-0.7311	-0.73578	-0.73538
		1.86	-0.32722	-0.32213	-0.32844	-0.3231	-0.32913	-0.29246	-0.29797	-0.24776	-0.2476	-0.2694	-0.32286	-0.32888	-0.33241	-0.3288	-0.30701
		1.87	0.55967	0.55926	0.55437	0.55653	0.55627	0.58019	0.57858	0.61199	0.616	0.59743	0.55579	0.55507	0.55148	0.5586	0.5708
		1.88	0.6519	0.64691	0.64872	0.6475	0.65334	0.62777	0.63128	0.60025	0.60174	0.61351	0.64514	0.65098	0.65153	0.65252	0.63736
		1.89	-0.18128	-0.18275	-0.17888	-0.17854	-0.17577	-0.2159	-0.21376	-0.26328	-0.26746	-0.24187	-0.18132	-0.17703	-0.17387	-0.18005	-0.20084
		1.9	-0.74626	-0.74126	-0.74304	-0.73829	-0.7431	-0.74207	-0.74572	-0.74136	-0.74625	-0.74296	-0.73981	-0.74244	-0.74226	-0.74642	-0.74295
		1.91	-0.23409	-0.22852	-0.23551	-0.22964	-0.23559	-0.19638	-0.20152	-0.14753	-0.14702	-0.17126	-0.23021	-0.23532	-0.23959	-0.23537	-0.21197
		1.92	0.62559	0.62458	0.62069	0.62251	0.62353	0.64311	0.6423	0.66971	0.6741	0.65694	0.62168	0.62136	0.61838	0.62499	0.63496
		1.93	0.5986	0.59301	0.59567	0.5942	0.60021	0.5701	0.57359	0.53606	0.53734	0.55199	0.59268	0.59772	0.59974	0.59932	0.58144
		1.94	-0.26995	-0.27149	-0.26824	-0.2673	-0.2653	-0.30418	-0.30265	-0.34996	-0.35473	-0.32867	-0.26935	-0.26608	-0.26257	-0.26939	-0.28928
		1.95	-0.74243	-0.73768	-0.7402	-0.73506	-0.73975	-0.73436	-0.73834	-0.72748	-0.73222	-0.73122	-0.73634	-0.73954	-0.74036	-0.74341	-0.73703
		1.96	-0.15329	-0.1483	-0.15531	-0.14989	-0.15489	-0.11448	-0.11964	-0.06412	-0.0628	-0.0884	-0.15023	-0.15547	-0.16016	-0.15461	-0.13083
		1.97	0.66033	0.65909	0.65538	0.65678	0.6581	0.67452	0.67359	0.69636	0.70091	0.68596	0.65591	0.65623	0.65386	0.66045	0.66768
		1.98	0.53885	0.53395	0.53675	0.53547	0.5408	0.50793	0.51123	0.46966	0.47014	0.48779	0.53311	0.53923	0.54135	0.54034	0.52047
		1.99	-0.3362	-0.33657	-0.33301	-0.33186	-0.33081	-0.36794	-0.36639	-0.41169	-0.41706	-0.39183	-0.33509	-0.33134	-0.32853	-0.33545	-0.35384
		2	-0.71907	-0.71373	-0.71604	-0.71113	-0.71642	-0.70663	-0.71042	-0.69389	-0.69841	-0.70117	-0.71281	-0.71638	-0.71742	-0.72025	-0.71098
		2.01	-0.06724	-0.0627	-0.06987	-0.0647	-0.06969	-0.02803	-0.03284	0.02424	0.02599	-0.00115	-0.0645	-0.07001	-0.0742	-0.06878	-0.04453
		2.02	0.69316	0.69102	0.68726	0.68867	0.6905	0.70282	0.70248	0.71944	0.72392	0.71151	0.68844	0.68902	0.68691	0.69306	0.69773
		2.03	0.46953	0.46435	0.46715	0.46609	0.47203	0.43494	0.43853	0.39143	0.39159	0.41177	0.46412	0.47015	0.47214	0.47077	0.4489
		2.04	-0.41577	-0.41563	-0.41283	-0.41117	-0.40976	-0.44543	-0.4444	-0.48654	-0.49183	-0.46778	-0.41387	-0.411	-0.40818	-0.41517	-0.4321
		2.05	-0.70008	-0.69443	-0.69784	-0.69226	-0.69758	-0.68282	-0.6874	-0.66356	-0.66728	-0.67295	-0.69357	-0.6979	-0.69887	-0.70105	-0.68911
		2.06	0.01961	0.02382	0.01669	0.02188	0.01667	0.0595	0.05455	0.11223	0.11485	0.08745	0.02161	0.01651	0.01216	0.01849	0.04257
		2.07	0.72122	0.71873	0.71645	0.7169	0.71855	0.72656	0.72675	0.73715	0.7414	0.73199	0.71552	0.71744	0.71534	0.7213	0.72324
		2.08	0.40288	0.39793	0.40207	0.40025	0.40582	0.36571	0.36963	0.31892	0.31776	0.34043	0.39741	0.40421	0.40659	0.40409	0.38098
		2.09	-0.47263	-0.472	-0.46934	-0.46725	-0.46686	-0.49916	-0.49836	-0.53644	-0.54274	-0.51969	-0.4699	-0.46761	-0.46471	-0.47211	-0.48706
		2.1	-0.66203	-0.65618	-0.66085	-0.65454	-0.66062	-0.64067	-0.64545	-0.61632	-0.61976	-0.62857	-0.65516	-0.66033	-0.66186	-0.66311	-0.64896
		2.11	0.09729	0.10124	0.09312	0.09828	0.09407	0.13637	0.13181	0.18881	0.19228	0.16355	0.09868	0.09377	0.08896	0.09611	0.1196
		2.12	0.7279	0.72494	0.72262	0.72303	0.72658	0.72858	0.72958	0.73417	0.73877	0.73131	0.72183	0.72438	0.72282	0.72802	0.72747
		2.13	0.32552	0.32036	0.32475	0.32377	0.32971	0.28575	0.28998	0.23569	0.23457	0.2595	0.32076	0.3271	0.33037	0.32693	0.30248
		2.14	-0.53383	-0.53288	-0.5303	-0.52765	-0.52857	-0.55798	-0.55772	-0.5919	-0.59777	-0.57598	-0.53024	-0.52915	-0.52632	-0.5333	-0.54668
		2.15	-0.62643	-0.62026	-0.62481	-0.61943	-0.62636	-0.60106	-0.60637	-0.57022	-0.57329	-0.58554	-0.61984	-0.6253	-0.62772	-0.62781	-0.61103
		2.16	0.18346	0.18693	0.17967	0.18379	0.17989	0.22302	0.21874	0.27617	0.2792	0.25048	0.18384	0.17982	0.17456	0.18225	0.20584
		2.17	0.75007	0.74656	0.74496	0.74569	0.74934	0.74724	0.7488	0.74586	0.74944	0.74664	0.74375	0.7472	0.74614	0.75048	0.7473
		2.18	0.25547	0.25101	0.25491	0.25453	0.26005	0.21348	0.21762	0.15819	0.15643	0.18458	0.25133	0.25802	0.26174	0.25707	0.23103
		2.19	-0.59334	-0.59121	-0.58998	-0.58753	-0.58826	-0.61476	-0.6149	-0.64449	-0.65016	-0.6311	-0.58959	-0.58855	-0.5861	-0.59313	-0.60451
		2.2	-0.58667	-0.58056	-0.58604	-0.58072	-0.58671	-0.55755	-0.56276	-0.51952	-0.52177	-0.53876	-0.58077	-0.58661	-0.58931	-0.58857	-0.56902
		2.21	0.26132	0.26353	0.25646	0.26122	0.25803	0.29933	0.29547	0.35166	0.35567	0.32662	0.26114	0.25656	0.25197	0.26006	0.28279
		2.22	0.74314	0.73877	0.73844	0.73911	0.74282	0.73482	0.73662	0.72658	0.73043	0.73102	0.73736	0.74046	0.7402	0.74397	0.73741
		2.23	0.16723	0.16302	0.1683	0.16692	0.17208	0.1237	0.12773	0.06677	0.06412	0.09369	0.16428	0.17068	0.17439	0.16917	0.14229
		2.24	-0.63422	-0.63163	-0.63028	-0.62774	-0.62932	-0.65056	-0.65106	-0.67393	-0.68048	-0.66364	-0.62967	-0.62926	-0.62763	-0.63399	-0.64239
		2.25	-0.51611	-0.50986	-0.51636	-0.50992	-0.51671	-0.48223	-0.48769	-0.43925	-0.44122	-0.46002	-0.51037	-0.51629	-0.51986	-0.51806	-0.496
		2.26	0.34595	0.34818	0.34064	0.34499	0.34218	0.38179	0.37824	0.43007	0.43475	0.4076	0.3446	0.34144	0.33661	0.34484	0.36585
		2.27	0.72385	0.7196	0.71951	0.71851	0.7235	0.70972	0.71224	0.69397	0.69744	0.70137	0.71675	0.72157	0.72163	0.72466	0.71459
		2.28	0.07469	0.07079	0.07573	0.0742	0.07991	0.03	0.03401	-0.02781	-0.03136	-0.00151	0.07148	0.07777	0.08196	0.07605	0.04899
		2.29	-0.67119	-0.66828	-0.66783	-0.66384	-0.66605	-0.6828	-0.68428	-0.69986	-0.70609	-0.69261	-0.66576	-0.66709	-0.66538	-0.67156	-0.67662
		2.3	-0.45335	-0.44697	-0.45339	-0.44668	-0.45375	-0.41567	-0.42168	-0.36785	-0.36854	-0.3904	-0.44663	-0.45379	-0.45727	-0.45505	-0.43079
		2.31	0.41373	0.41551	0.40942	0.41256	0.41059	0.44745	0.44421	0.49274	0.49788	0.47169	0.41255	0.40963	0.40559	0.41351	0.43265
		2.32	0.70134	0.69619	0.69725	0.69613	0.70165	0.68242	0.68532	0.66045	0.66315	0.67062	0.69412	0.6996	0.70017	0.7025	0.68935
		2.33	-0.00151	-0.00571	-0.000849569	-0.00145	0.00346	-0.04688	-0.04292	-0.10521	-0.10953	-0.07819	-0.00445	0.00203	0.00543	-0.000735663	-0.02761
		2.34	-0.69086	-0.68715	-0.68752	-0.68372	-0.68711	-0.69812	-0.69983	-0.70958	-0.71568	-0.70439	-0.68538	-0.68669	-0.68626	-0.69157	-0.69385
		2.35	-0.3882	-0.38117	-0.38853	-0.38286	-0.38997	-0.34752	-0.35351	-0.29577	-0.29609	-0.32051	-0.38249	-0.38923	-0.39322	-0.3896	-0.36419
		2.36	0.47381	0.47487	0.46854	0.47142	0.47061	0.50457	0.50154	0.54644	0.55139	0.52619	0.47124	0.46889	0.46515	0.47343	0.49058
		2.37	0.67136	0.6656	0.66742	0.66671	0.67304	0.64787	0.6509	0.61925	0.62149	0.63234	0.66436	0.66981	0.67079	0.67205	0.65664
		2.38	-0.08252	-0.08545	-0.07995	-0.08052	-0.07599	-0.12686	-0.12335	-0.18589	-0.19033	-0.15836	-0.08348	-0.07799	-0.07387	-0.0813	-0.10756
		2.39	-0.70994	-0.70479	-0.70557	-0.70182	-0.70595	-0.71158	-0.71437	-0.71664	-0.72221	-0.71461	-0.70335	-0.70567	-0.70452	-0.70982	-0.70934
		2.4	-0.31702	-0.31068	-0.31861	-0.3126	-0.31966	-0.27406	-0.28055	-0.21785	-0.21746	-0.24506	-0.31228	-0.31887	-0.32331	-0.31871	-0.29191
		2.41	0.53437	0.53369	0.52798	0.53068	0.53069	0.56081	0.55867	0.59848	0.60347	0.58035	0.53054	0.52932	0.52467	0.53307	0.54834
		2.42	0.63228	0.62621	0.62883	0.62756	0.63408	0.60377	0.60789	0.56811	0.56988	0.58514	0.62535	0.63166	0.63258	0.63303	0.61474
		2.43	-0.16701	-0.1691	-0.16415	-0.16447	-0.16084	-0.21062	-0.20723	-0.26888	-0.27367	-0.24139	-0.16751	-0.16213	-0.15771	-0.16526	-0.19143
		2.44	-0.71697	-0.71176	-0.7136	-0.70914	-0.71389	-0.71356	-0.71723	-0.71089	-0.71639	-0.71255	-0.7108	-0.7138	-0.7131	-0.71731	-0.71364
		2.45	-0.23394	-0.22804	-0.23612	-0.22991	-0.23662	-0.18835	-0.19514	-0.12884	-0.12818	-0.15774	-0.2297	-0.2367	-0.24162	-0.23615	-0.20765
		2.46	0.59069	0.59021	0.58542	0.58774	0.58828	0.61421	0.61233	0.64596	0.65083	0.63032	0.58715	0.5861	0.5826	0.5902	0.603
		2.47	0.58482	0.5794	0.58279	0.58135	0.58773	0.55233	0.55638	0.50999	0.51123	0.52958	0.57859	0.58509	0.58754	0.58657	0.56524
		2.48	-0.24815	-0.24953	-0.24499	-0.24522	-0.24195	-0.2909	-0.28791	-0.34738	-0.35273	-0.32137	-0.24783	-0.24277	-0.23901	-0.24672	-0.27189
		2.49	-0.71894	-0.71336	-0.71632	-0.71186	-0.7165	-0.71102	-0.71459	-0.70089	-0.70609	-0.70606	-0.71235	-0.71576	-0.71704	-0.72006	-0.71292
		2.5	-0.15878	-0.15325	-0.162	-0.15572	-0.16223	-0.11185	-0.11786	-0.04968	-0.04759	-0.07917	-0.15512	-0.16176	-0.16735	-0.16089	-0.13166
		2.51	0.63299	0.63139	0.62712	0.62934	0.63	0.65195	0.65072	0.678	0.68374	0.6656	0.62809	0.62812	0.62545	0.63275	0.64252
		2.52	0.53347	0.52731	0.53164	0.52999	0.53643	0.49674	0.50055	0.44863	0.44895	0.47105	0.52656	0.53358	0.53671	0.53476	0.51117
		2.53	-0.31768	-0.3187	-0.31397	-0.31372	-0.31103	-0.35808	-0.35599	-0.41188	-0.4186	-0.38735	-0.3167	-0.3125	-0.30853	-0.3168	-0.34011
		2.54	-0.70277	-0.69678	-0.69997	-0.69456	-0.70026	-0.68891	-0.69316	-0.67114	-0.67652	-0.68029	-0.69552	-0.70012	-0.70094	-0.70372	-0.69319
		2.55	-0.07442	-0.06888	-0.07765	-0.07114	-0.07783	-0.02596	-0.0317	0.03782	0.04052	0.00731	-0.07071	-0.07749	-0.0828	-0.0758	-0.04634
		2.56	0.6666	0.66526	0.66106	0.66249	0.66446	0.68061	0.68049	0.69971	0.70525	0.69044	0.66199	0.66287	0.65972	0.66701	0.67343
		2.57	0.46464	0.45898	0.46303	0.46093	0.46833	0.42327	0.42805	0.36974	0.36939	0.39482	0.45831	0.466	0.46856	0.4662	0.44002
		2.58	-0.39451	-0.3952	-0.39132	-0.3904	-0.38873	-0.43282	-0.43072	-0.48258	-0.48876	-0.45954	-0.39335	-0.38946	-0.3858	-0.3939	-0.41551
		2.59	-0.68017	-0.67416	-0.67816	-0.67234	-0.67915	-0.6607	-0.6656	-0.63514	-0.63921	-0.64757	-0.67336	-0.67876	-0.67988	-0.68174	-0.66757
		2.6	0.01435	0.01928	0.01077	0.01675	0.0106	0.0634	0.05719	0.12779	0.1308	0.09696	0.01711	0.01026	0.00487	0.01244	0.04233
		2.61	0.6955	0.69292	0.69027	0.69126	0.69402	0.70386	0.70372	0.71565	0.72036	0.70923	0.69007	0.69171	0.68936	0.69562	0.69882
		2.62	0.39513	0.38887	0.39436	0.39268	0.39953	0.35031	0.35515	0.29214	0.29088	0.31891	0.38922	0.39722	0.40078	0.39694	0.36872
		2.63	-0.45977	-0.45933	-0.45591	-0.45425	-0.45359	-0.49387	-0.49188	-0.53887	-0.54526	-0.51786	-0.4569	-0.45383	-0.45059	-0.45853	-0.47789
		2.64	-0.6475	-0.64005	-0.64565	-0.6399	-0.64653	-0.62202	-0.62689	-0.58901	-0.59282	-0.60465	-0.63972	-0.64578	-0.64811	-0.64873	-0.63124
		2.65	0.09624	0.10092	0.09187	0.09714	0.09188	0.14468	0.13915	0.20856	0.21195	0.17791	0.09783	0.09182	0.08636	0.09439	0.12362
		2.66	0.70911	0.70546	0.70335	0.7041	0.70724	0.71135	0.71229	0.71551	0.72032	0.71276	0.70225	0.70509	0.70376	0.70924	0.7087
		2.67	0.32293	0.31668	0.32233	0.32104	0.32782	0.27493	0.28022	0.21306	0.21139	0.24211	0.31734	0.32505	0.3292	0.32461	0.29491
		2.68	-0.51489	-0.51385	-0.51079	-0.5087	-0.50864	-0.54571	-0.54455	-0.58532	-0.59197	-0.5666	-0.51111	-0.50946	-0.50663	-0.51421	-0.53089
		2.69	-0.61052	-0.60348	-0.60896	-0.60322	-0.61058	-0.58061	-0.58689	-0.5407	-0.54391	-0.56016	-0.60305	-0.60994	-0.61273	-0.61242	-0.59194
		2.7	0.17115	0.17469	0.1664	0.17156	0.16649	0.21897	0.21293	0.28176	0.28586	0.25118	0.1719	0.16629	0.16094	0.16947	0.19783
		2.71	0.7161	0.71222	0.71073	0.71153	0.71564	0.71385	0.71547	0.71052	0.71513	0.71168	0.70967	0.71332	0.71209	0.71714	0.71322
		2.72	0.25238	0.2473	0.25295	0.25133	0.25849	0.2032	0.20893	0.13788	0.13533	0.1688	0.24823	0.25625	0.26026	0.25467	0.224
		2.73	-0.56195	-0.55966	-0.55739	-0.55579	-0.55647	-0.58801	-0.58722	-0.62242	-0.62942	-0.60667	-0.55769	-0.55614	-0.55358	-0.56128	-0.57526
		2.74	-0.56481	-0.55774	-0.56437	-0.55871	-0.56617	-0.5305	-0.53663	-0.48411	-0.48669	-0.50689	-0.55841	-0.56528	-0.56834	-0.56701	-0.54397
		2.75	0.24758	0.24996	0.24172	0.24678	0.24297	0.29284	0.28801	0.35395	0.35872	0.32484	0.24697	0.24174	0.23657	0.24562	0.27273
		2.76	0.71204	0.70708	0.7071	0.70753	0.71207	0.70293	0.70518	0.69169	0.69596	0.69695	0.70524	0.70919	0.70863	0.71278	0.70531
		2.77	0.16813	0.16306	0.16964	0.16793	0.17407	0.11671	0.12136	0.04912	0.04574	0.08054	0.16453	0.17193	0.17654	0.17004	0.13852
		2.78	-0.60688	-0.60391	-0.60243	-0.60007	-0.60165	-0.62771	-0.62844	-0.65478	-0.66182	-0.64273	-0.60202	-0.60173	-0.59936	-0.6064	-0.61714
		2.79	-0.50469	-0.49711	-0.50479	-0.4983	-0.50577	-0.4648	-0.47129	-0.41199	-0.41372	-0.43726	-0.4979	-0.50535	-0.50909	-0.50664	-0.48062
		2.8	0.32914	0.3316	0.32359	0.32832	0.32514	0.3734	0.36905	0.43048	0.43571	0.40343	0.32869	0.32426	0.31914	0.32793	0.35356
		2.81	0.7018	0.69661	0.69735	0.69682	0.70228	0.68716	0.68979	0.6665	0.67019	0.67552	0.69467	0.7002	0.7	0.70329	0.69158
		2.82	0.08215	0.07684	0.08337	0.08123	0.08807	0.02871	0.03351	-0.04065	-0.04464	-0.00868	0.07806	0.08617	0.09041	0.08399	0.05132
		2.83	-0.64687	-0.64396	-0.64296	-0.64047	-0.6424	-0.66322	-0.66397	-0.68227	-0.68905	-0.67341	-0.64206	-0.64259	-0.64098	-0.64724	-0.65439
		2.84	-0.44716	-0.4396	-0.44741	-0.44084	-0.44936	-0.40316	-0.40978	-0.34419	-0.34521	-0.37212	-0.44033	-0.44863	-0.45259	-0.44968	-0.42072
		2.85	0.39695	0.39913	0.39157	0.3959	0.39283	0.43845	0.43423	0.49188	0.49734	0.46616	0.39598	0.39193	0.38736	0.39596	0.41969
		2.86	0.6848	0.67963	0.68108	0.68025	0.68649	0.6644	0.6675	0.63607	0.63921	0.64869	0.67761	0.68365	0.68427	0.68679	0.67146
		2.87	0.00873	0.0045	0.01111	0.0095	0.01571	-0.04474	-0.0399	-0.11485	-0.11963	-0.0822	0.00609	0.01332	0.01809	0.01078	-0.02168
		2.88	-0.66769	-0.66372	-0.66384	-0.66021	-0.6636	-0.67795	-0.67967	-0.69011	-0.69684	-0.68466	-0.66178	-0.66352	-0.66201	-0.66816	-0.6717
		2.89	-0.38412	-0.37726	-0.38619	-0.37908	-0.38746	-0.33694	-0.34447	-0.27409	-0.27418	-0.3045	-0.37871	-0.38631	-0.39117	-0.38679	-0.35652
		2.9	0.45165	0.45179	0.44495	0.44836	0.44725	0.48874	0.48479	0.53728	0.54323	0.51371	0.44836	0.44625	0.44089	0.45035	0.47126
		2.91	0.65115	0.64486	0.6479	0.64614	0.6533	0.62503	0.62891	0.58993	0.59241	0.60625	0.64365	0.65046	0.65132	0.65254	0.63456
		2.92	-0.06969	-0.07291	-0.06645	-0.06751	-0.06266	-0.12249	-0.11751	-0.1917	-0.19714	-0.1591	-0.07096	-0.06436	-0.05913	-0.06805	-0.09926
		2.93	-0.68227	-0.67669	-0.67818	-0.67386	-0.67861	-0.68634	-0.68851	-0.69058	-0.69679	-0.68858	-0.67547	-0.67794	-0.67674	-0.68244	-0.68236
		2.94	-0.31082	-0.30323	-0.31236	-0.30578	-0.31401	-0.26004	-0.26751	-0.19322	-0.19246	-0.22517	-0.30508	-0.31323	-0.31837	-0.31256	-0.28099
		2.95	0.51258	0.51255	0.50689	0.50946	0.50907	0.54587	0.54271	0.5885	0.59431	0.56759	0.50969	0.50715	0.50267	0.51207	0.53008
		2.96	0.61428	0.60746	0.61105	0.60963	0.61693	0.58215	0.58627	0.53902	0.54069	0.5585	0.60656	0.61371	0.61562	0.61563	0.59411
		2.97	-0.15404	-0.15757	-0.15192	-0.15193	-0.14759	-0.2068	-0.20262	-0.27489	-0.28093	-0.24346	-0.15611	-0.1489	-0.14419	-0.15301	-0.18385
		2.98	-0.69483	-0.6896	-0.69191	-0.68731	-0.69221	-0.69301	-0.69606	-0.6877	-0.69397	-0.69028	-0.68854	-0.69141	-0.69162	-0.69583	-0.69173
		2.99	-0.23204	-0.22518	-0.23455	-0.22822	-0.23586	-0.17851	-0.18599	-0.10725	-0.10597	-0.14097	-0.2269	-0.23538	-0.24083	-0.2347	-0.20088
		3	0.56812	0.56763	0.56206	0.56479	0.56487	0.59657	0.59429	0.63198	0.6383	0.61481	0.5643	0.56318	0.55955	0.56726	0.58269
		3.01	0.56641	0.56033	0.56432	0.5631	0.57006	0.52927	0.5342	0.47805	0.47962	0.50177	0.5592	0.5676	0.57007	0.56858	0.54376
		3.02	-0.23419	-0.23611	-0.23	-0.23041	-0.22699	-0.28437	-0.28036	-0.35024	-0.35643	-0.31958	-0.23377	-0.22793	-0.22368	-0.23196	-0.26186
		3.03	-0.6938	-0.68787	-0.69006	-0.68606	-0.69142	-0.68534	-0.68918	-0.67147	-0.67713	-0.67817	-0.68603	-0.69095	-0.69173	-0.69453	-0.6867
		3.04	-0.15545	-0.14953	-0.15911	-0.15268	-0.15999	-0.10056	-0.10823	-0.02698	-0.02503	-0.06188	-0.15174	-0.15985	-0.16522	-0.15864	-0.12392
		3.05	0.60918	0.60731	0.60188	0.60502	0.60577	0.63188	0.63031	0.66065	0.66622	0.64648	0.60339	0.60384	0.60065	0.60796	0.62004
		3.06	0.5181	0.51125	0.51566	0.51437	0.52204	0.47579	0.48121	0.41938	0.41917	0.44538	0.51061	0.51902	0.52185	0.52007	0.49242
		3.07	-0.29777	-0.29936	-0.29393	-0.29423	-0.29084	-0.34615	-0.34259	-0.40828	-0.41517	-0.37938	-0.297	-0.29207	-0.28759	-0.29604	-0.32431
		3.08	-0.68085	-0.67382	-0.6776	-0.67287	-0.67909	-0.66627	-0.67069	-0.64465	-0.64928	-0.65489	-0.67318	-0.67811	-0.67902	-0.68193	-0.67016
		3.09	-0.08143	-0.07489	-0.08479	-0.07808	-0.08561	-0.02428	-0.03167	0.05014	0.05348	0.01473	-0.07739	-0.08514	-0.09097	-0.08402	-0.04857
		3.1	0.63918	0.63695	0.63322	0.63543	0.63713	0.6571	0.65639	0.67747	0.68349	0.66678	0.63451	0.63485	0.63155	0.63906	0.64736
		3.11	0.45422	0.44692	0.45315	0.45077	0.4591	0.40708	0.4129	0.34416	0.3435	0.37321	0.4477	0.45598	0.4594	0.45658	0.42605
		3.12	-0.37249	-0.37371	-0.36855	-0.36842	-0.3661	-0.41829	-0.41518	-0.47558	-0.48284	-0.4482	-0.37145	-0.36662	-0.36198	-0.37138	-0.3972
		3.13	-0.66166	-0.65432	-0.65982	-0.65386	-0.66142	-0.64052	-0.64562	-0.60865	-0.6132	-0.62311	-0.65457	-0.66003	-0.66188	-0.66363	-0.64731
		3.14	0.00948	0.01494	0.00435	0.01107	0.00403	0.06707	0.05968	0.14312	0.14642	0.10703	0.01175	0.00405	-0.0022	0.00654	0.04195
		3.15	0.67735	0.67389	0.67094	0.6722	0.67513	0.68815	0.68816	0.6994	0.70477	0.69284	0.67099	0.67267	0.67047	0.67755	0.68104
		3.16	0.39098	0.38424	0.39098	0.38835	0.39682	0.33942	0.34576	0.2704	0.26895	0.30197	0.38497	0.39379	0.39824	0.39369	0.36061
		3.17	-0.43881	-0.43822	-0.43384	-0.43302	-0.43131	-0.47994	-0.47703	-0.53164	-0.53894	-0.50751	-0.43542	-0.43236	-0.4283	-0.43753	-0.46028
		3.18	-0.63576	-0.62746	-0.63379	-0.62752	-0.6351	-0.60769	-0.61318	-0.56771	-0.57134	-0.5867	-0.62702	-0.63441	-0.6372	-0.63744	-0.61731
		3.19	0.08175	0.08658	0.0766	0.08271	0.07663	0.13892	0.13176	0.21317	0.21762	0.1778	0.0839	0.07657	0.07072	0.07935	0.11386
		3.2	0.68299	0.67857	0.67691	0.67774	0.68137	0.68722	0.68785	0.68942	0.6952	0.68787	0.67586	0.67938	0.67784	0.68342	0.68297
		3.21	0.3179	0.31098	0.31801	0.31575	0.32356	0.26341	0.26954	0.19156	0.18955	0.22558	0.31134	0.3211	0.32515	0.32021	0.28597
		3.22	-0.4859	-0.48513	-0.48151	-0.48029	-0.48017	-0.52242	-0.52066	-0.56681	-0.57469	-0.54538	-0.48318	-0.48052	-0.47697	-0.48513	-0.50491
		3.23	-0.58867	-0.5806	-0.58755	-0.58139	-0.59001	-0.55542	-0.56144	-0.50815	-0.51154	-0.53079	-0.5809	-0.58869	-0.59132	-0.5906	-0.56765
		3.24	0.1626	0.16674	0.15698	0.16275	0.15744	0.21796	0.21177	0.29036	0.29506	0.25497	0.16403	0.15676	0.1512	0.15996	0.19347
		3.25	0.69313	0.68869	0.68743	0.68814	0.69327	0.69084	0.69269	0.68488	0.6897	0.6863	0.68653	0.69002	0.68867	0.69361	0.68956
		3.26	0.24626	0.2407	0.24751	0.24539	0.25359	0.18958	0.19561	0.11392	0.11077	0.14904	0.24169	0.2507	0.25517	0.24919	0.21351
		3.27	-0.54212	-0.53996	-0.53713	-0.53557	-0.536	-0.57337	-0.57269	-0.61228	-0.61955	-0.59374	-0.53769	-0.53615	-0.53252	-0.54094	-0.55784
		3.28	-0.55552	-0.54758	-0.55503	-0.54859	-0.55749	-0.51655	-0.52326	-0.46223	-0.46394	-0.48767	-0.54817	-0.55599	-0.55951	-0.55769	-0.53137
		3.29	0.23315	0.23598	0.22704	0.23241	0.22731	0.2872	0.28103	0.3577	0.36316	0.32436	0.23265	0.22709	0.2208	0.23058	0.26289
		3.3	0.69491	0.68938	0.68964	0.68967	0.69476	0.68616	0.68836	0.67104	0.67552	0.67757	0.68716	0.69235	0.69155	0.69602	0.68743
		3.31	0.17245	0.16674	0.17397	0.17199	0.1795	0.11314	0.11959	0.0346	0.03108	0.07087	0.16817	0.17701	0.18204	0.1753	0.13832
		3.32	-0.58185	-0.57919	-0.57761	-0.57514	-0.57632	-0.60814	-0.60748	-0.63815	-0.64558	-0.62444	-0.57704	-0.57695	-0.57391	-0.58182	-0.59454
		3.33	-0.496	-0.48738	-0.49631	-0.48927	-0.49828	-0.45152	-0.45893	-0.38921	-0.39118	-0.41902	-0.48873	-0.49734	-0.50134	-0.49888	-0.46881
		3.34	0.31097	0.31408	0.30514	0.31019	0.30605	0.36299	0.35632	0.42867	0.43389	0.39687	0.31048	0.30528	0.29974	0.30885	0.33925
		3.35	0.68136	0.67548	0.67688	0.6762	0.68262	0.66546	0.66814	0.63983	0.64379	0.65092	0.67368	0.67949	0.67958	0.68279	0.66973
		3.36	0.08715	0.08149	0.08931	0.08699	0.09439	0.02606	0.03279	-0.05364	-0.05801	-0.01652	0.08311	0.09205	0.09679	0.08982	0.05227
		3.37	-0.61939	-0.61628	-0.61502	-0.61244	-0.61518	-0.63912	-0.6395	-0.66006	-0.66743	-0.65001	-0.61426	-0.61452	-0.61253	-0.6194	-0.62822
		3.38	-0.43753	-0.42932	-0.43857	-0.43121	-0.44103	-0.38775	-0.39587	-0.31984	-0.32013	-0.35185	-0.43049	-0.43919	-0.44392	-0.44028	-0.40764
		3.39	0.37728	0.37911	0.37061	0.37587	0.37257	0.42569	0.42026	0.48565	0.49251	0.45672	0.37584	0.37142	0.36578	0.37524	0.40318
		3.4	0.66095	0.65442	0.65658	0.656	0.66321	0.63811	0.64204	0.6035	0.60717	0.61881	0.65277	0.65951	0.66009	0.66259	0.64541
		3.41	0.01032	0.00546	0.01318	0.01126	0.01794	-0.05088	-0.04512	-0.1305	-0.13632	-0.09379	0.00712	0.01575	0.02117	0.0132	-0.02437
		3.42	-0.64219	-0.6379	-0.63764	-0.6347	-0.6384	-0.65509	-0.65732	-0.66662	-0.67462	-0.66153	-0.63616	-0.63771	-0.63573	-0.64253	-0.64701
		3.43	-0.37209	-0.36366	-0.37353	-0.36671	-0.37592	-0.31845	-0.32673	-0.24457	-0.24477	-0.27964	-0.36548	-0.37473	-0.38007	-0.37537	-0.34012
		3.44	0.43858	0.43992	0.43215	0.43615	0.43431	0.48265	0.47842	0.53709	0.5435	0.51073	0.43648	0.43285	0.42697	0.43683	0.4619
		3.45	0.63325	0.62634	0.62952	0.62831	0.63618	0.60404	0.60851	0.56065	0.56356	0.58025	0.62536	0.63292	0.63393	0.63523	0.61415
		3.46	-0.06486	-0.0694	-0.06211	-0.06327	-0.05732	-0.12575	-0.12032	-0.2051	-0.21072	-0.16805	-0.06732	-0.05907	-0.05345	-0.06254	-0.09923
		3.47	-0.65928	-0.65439	-0.65544	-0.65127	-0.65621	-0.66547	-0.6679	-0.66872	-0.67521	-0.66712	-0.65302	-0.65566	-0.65423	-0.66003	-0.66028
		3.48	-0.30974	-0.30184	-0.31194	-0.30451	-0.31412	-0.25254	-0.26063	-0.17524	-0.17396	-0.2119	-0.30394	-0.31331	-0.31894	-0.31257	-0.27609
		3.49	0.48793	0.4877	0.48134	0.48505	0.48375	0.52711	0.52304	0.57456	0.58103	0.55126	0.48462	0.48239	0.4771	0.4867	0.50811
		3.5	0.59643	0.58895	0.59365	0.59152	0.59983	0.56081	0.56526	0.51	0.51168	0.53303	0.58835	0.59718	0.59879	0.59851	0.57386
		3.51	-0.13875	-0.14186	-0.13473	-0.13663	-0.13097	-0.19843	-0.19317	-0.27459	-0.28153	-0.239	-0.14	-0.13221	-0.12704	-0.13624	-0.1718
		3.52	-0.66566	-0.65908	-0.66165	-0.65746	-0.66269	-0.66433	-0.66722	-0.65685	-0.66368	-0.66036	-0.65815	-0.66216	-0.66185	-0.66626	-0.66196
		3.53	-0.2325	-0.22461	-0.23585	-0.22822	-0.2369	-0.17196	-0.18026	-0.09064	-0.08875	-0.12904	-0.22683	-0.23669	-0.24243	-0.23581	-0.19718
		3.54	0.54489	0.54386	0.53773	0.5412	0.54118	0.57851	0.57529	0.61742	0.62432	0.59834	0.54093	0.53913	0.53507	0.54355	0.56153
		3.55	0.55301	0.54552	0.55103	0.54892	0.55726	0.51111	0.51668	0.45103	0.45236	0.47825	0.54528	0.55391	0.55677	0.55602	0.52694
		3.56	-0.22137	-0.22417	-0.21697	-0.21802	-0.21356	-0.27945	-0.27428	-0.35327	-0.36031	-0.31892	-0.22196	-0.21519	-0.20983	-0.21853	-0.25327
		3.57	-0.67372	-0.66747	-0.67035	-0.66559	-0.67203	-0.6657	-0.66975	-0.64866	-0.65434	-0.65638	-0.66654	-0.67089	-0.6714	-0.67525	-0.66629
		3.58	-0.16257	-0.15554	-0.16626	-0.15934	-0.16812	-0.10014	-0.10888	-0.01624	-0.01305	-0.0555	-0.15797	-0.16673	-0.17339	-0.16628	-0.12643
		3.59	0.58418	0.58249	0.57731	0.57994	0.58075	0.61195	0.60971	0.64339	0.64986	0.62787	0.57939	0.57949	0.57509	0.58363	0.5975
		3.6	0.50492	0.49764	0.50309	0.50115	0.51023	0.45807	0.46445	0.39252	0.39223	0.42239	0.49733	0.50705	0.51013	0.50819	0.47638
		3.61	-0.28145	-0.28287	-0.27714	-0.27769	-0.27328	-0.33625	-0.33143	-0.40524	-0.41283	-0.37285	-0.28082	-0.27501	-0.26931	-0.27925	-0.3111
		3.62	-0.65543	-0.64753	-0.65188	-0.64708	-0.65403	-0.64015	-0.64466	-0.61424	-0.61928	-0.62612	-0.64686	-0.65327	-0.65382	-0.65674	-0.64365
		3.63	-0.08649	-0.07947	-0.09017	-0.08331	-0.09183	-0.02269	-0.03095	0.0622	0.06559	0.02203	-0.08189	-0.09161	-0.09799	-0.08932	-0.04971
		3.64	0.61589	0.61265	0.60877	0.61141	0.6131	0.63687	0.63555	0.65912	0.66517	0.64752	0.60982	0.61053	0.60731	0.61519	0.62492
		3.65	0.44556	0.43745	0.44435	0.44205	0.451	0.39283	0.39915	0.31959	0.31927	0.35293	0.43771	0.44769	0.45154	0.4481	0.41352
		3.66	-0.35619	-0.35727	-0.35122	-0.35195	-0.3489	-0.4082	-0.40448	-0.47274	-0.47978	-0.44234	-0.35466	-0.34968	-0.34478	-0.35399	-0.38401
		3.67	-0.64595	-0.63812	-0.64362	-0.63807	-0.64598	-0.62344	-0.62884	-0.58647	-0.59098	-0.60326	-0.63772	-0.64413	-0.64613	-0.64721	-0.62999
		3.68	-0.00571	0.000459361	-0.01114	-0.00366	-0.01158	0.05968	0.05156	0.14677	0.15054	0.10578	-0.00257	-0.01072	-0.01757	-0.00897	0.03163
		3.69	0.65374	0.65039	0.64713	0.64911	0.65209	0.66838	0.6683	0.68053	0.68664	0.67387	0.64758	0.64976	0.64706	0.65335	0.65914
		3.7	0.38641	0.37947	0.38719	0.38413	0.39348	0.32888	0.33641	0.24896	0.24759	0.28578	0.38014	0.39005	0.39425	0.38998	0.35234
		3.71	-0.42061	-0.4206	-0.41533	-0.41534	-0.41307	-0.46823	-0.46467	-0.52519	-0.53368	-0.49827	-0.41811	-0.41441	-0.40944	-0.4187	-0.4454
		3.72	-0.61533	-0.60751	-0.61433	-0.60768	-0.61656	-0.58559	-0.59195	-0.53848	-0.54302	-0.56073	-0.6077	-0.61541	-0.61718	-0.61825	-0.59569
		3.73	0.07475	0.08002	0.06898	0.07612	0.06833	0.1392	0.13095	0.22329	0.22835	0.18281	0.07699	0.06838	0.06197	0.07092	0.11079
		3.74	0.66328	0.65891	0.65729	0.65824	0.66236	0.66959	0.67018	0.66993	0.67664	0.6688	0.65677	0.65937	0.65722	0.66389	0.66375
		3.75	0.31044	0.30318	0.31095	0.30799	0.31756	0.24888	0.25611	0.16546	0.1635	0.20441	0.30414	0.3146	0.31896	0.31446	0.27433
		3.76	-0.47285	-0.47223	-0.46841	-0.46743	-0.46658	-0.51463	-0.51252	-0.56257	-0.57112	-0.53986	-0.46994	-0.46644	-0.46243	-0.47146	-0.49418
		3.77	-0.57304	-0.5645	-0.57213	-0.56514	-0.57499	-0.53598	-0.54272	-0.48062	-0.48411	-0.50675	-0.56498	-0.57286	-0.57627	-0.57584	-0.54928
		3.78	0.14979	0.15475	0.14464	0.15106	0.14427	0.21332	0.20626	0.29446	0.29973	0.25579	0.15162	0.14416	0.137	0.14681	0.18526
		3.79	0.67032	0.66488	0.66492	0.66499	0.67057	0.66946	0.67099	0.66067	0.66575	0.66393	0.66314	0.66713	0.6658	0.67089	0.66667
		3.8	0.24385	0.23644	0.2448	0.24184	0.25114	0.17907	0.18614	0.09269	0.08919	0.13247	0.23777	0.24794	0.25357	0.24667	0.20597
		3.81	-0.51947	-0.51768	-0.51493	-0.51311	-0.51363	-0.55602	-0.55449	-0.59674	-0.60491	-0.57783	-0.5158	-0.51411	-0.50946	-0.51899	-0.53765
		3.82	-0.5333	-0.52386	-0.53325	-0.52553	-0.53583	-0.49023	-0.49741	-0.42754	-0.4295	-0.45691	-0.52533	-0.5345	-0.53769	-0.53602	-0.50621
		3.83	0.22038	0.22465	0.21401	0.22041	0.21426	0.28138	0.27413	0.35889	0.36507	0.32202	0.22111	0.21424	0.20706	0.21784	0.25396
		3.84	0.66853	0.66199	0.66299	0.66261	0.66884	0.65963	0.66156	0.64061	0.64531	0.64852	0.66078	0.66629	0.6645	0.66957	0.66012
		3.85	0.1689	0.16199	0.17095	0.16773	0.17684	0.1025	0.11003	0.01386	0.00954	0.05488	0.16369	0.1745	0.17921	0.17252	0.13051
		3.86	-0.56008	-0.55701	-0.55455	-0.55291	-0.55424	-0.58881	-0.58815	-0.62031	-0.62865	-0.60553	-0.55518	-0.5542	-0.55077	-0.55906	-0.57353
		3.87	-0.48092	-0.472	-0.48115	-0.47387	-0.48424	-0.43168	-0.44033	-0.36172	-0.3631	-0.3947	-0.47309	-0.48296	-0.48686	-0.48431	-0.45078
		3.88	0.28934	0.29179	0.28219	0.28817	0.28322	0.34644	0.33948	0.41897	0.4255	0.38414	0.28855	0.28246	0.27593	0.28576	0.32014
		3.89	0.65738	0.65069	0.65208	0.65167	0.659	0.64078	0.64437	0.61214	0.61624	0.62451	0.64888	0.65556	0.65545	0.65854	0.64481
		3.9	0.09709	0.09199	0.09991	0.09731	0.10569	0.0297	0.03747	-0.05992	-0.06486	-0.0183	0.09298	0.1032	0.10905	0.10133	0.05876
		3.91	-0.59246	-0.58823	-0.58716	-0.58458	-0.5877	-0.61516	-0.61578	-0.63792	-0.64583	-0.62706	-0.58634	-0.58719	-0.58433	-0.5918	-0.60225
		3.92	-0.43132	-0.42281	-0.43253	-0.42509	-0.43563	-0.37749	-0.38627	-0.30069	-0.3013	-0.33664	-0.42366	-0.4341	-0.43927	-0.43518	-0.39871
		3.93	0.35256	0.35447	0.34544	0.35046	0.34689	0.40697	0.40133	0.47487	0.48137	0.44238	0.35112	0.34638	0.33933	0.34994	0.38168
		3.94	0.64663	0.63957	0.64248	0.64103	0.64897	0.62356	0.62737	0.58428	0.58778	0.60165	0.63822	0.646	0.64619	0.64885	0.63018
		3.95	0.02547	0.01978	0.02872	0.02592	0.03373	-0.04328	-0.03709	-0.13472	-0.13994	-0.09222	0.02154	0.03131	0.03749	0.02895	-0.01388
		3.96	-0.62255	-0.6183	-0.61809	-0.61505	-0.61863	-0.63878	-0.64064	-0.65123	-0.65879	-0.64531	-0.61708	-0.6185	-0.61598	-0.62313	-0.62872
		3.97	-0.37171	-0.36242	-0.37372	-0.36582	-0.37603	-0.31235	-0.32076	-0.22814	-0.22814	-0.26799	-0.36476	-0.37485	-0.38038	-0.3753	-0.33588
		3.98	0.41721	0.41926	0.4103	0.41555	0.41252	0.46767	0.46303	0.52832	0.53528	0.49904	0.4159	0.41178	0.40536	0.41557	0.44406
		3.99	0.6178	0.61042	0.61463	0.61317	0.62143	0.58671	0.59135	0.53647	0.53971	0.55927	0.61038	0.61815	0.6194	0.62037	0.59709
		4	-0.05889	-0.06363	-0.05474	-0.0578	-0.04998	-0.12746	-0.12082	-0.21633	-0.22263	-0.1748	-0.06117	-0.0525	-0.04626	-0.05525	-0.09731
		4.01	-0.64105	-0.63537	-0.63658	-0.63362	-0.63794	-0.64875	-0.651	-0.64864	-0.65663	-0.64853	-0.63432	-0.63723	-0.63584	-0.64145	-0.64193
		4.02	-0.29801	-0.28948	-0.30097	-0.29319	-0.30384	-0.23441	-0.24366	-0.1459	-0.14493	-0.18751	-0.29174	-0.30227	-0.30852	-0.30228	-0.26048
		4.03	0.47903	0.47865	0.47142	0.47577	0.47384	0.52322	0.51851	0.57432	0.5819	0.54984	0.47546	0.47268	0.46685	0.47648	0.50128
		4.04	0.58523	0.57709	0.58251	0.58016	0.58965	0.54643	0.55163	0.48647	0.4888	0.5137	0.57649	0.58602	0.58787	0.58807	0.56001
		4.05	-0.13357	-0.13685	-0.129	-0.13126	-0.12419	-0.20065	-0.19414	-0.28665	-0.29373	-0.24676	-0.13509	-0.12651	-0.12035	-0.12938	-0.17058
		4.06	-0.65055	-0.64357	-0.64664	-0.64172	-0.64801	-0.64991	-0.65306	-0.6393	-0.64624	-0.64421	-0.64273	-0.64697	-0.64579	-0.65132	-0.64643
		4.07	-0.23198	-0.22351	-0.23541	-0.22688	-0.2378	-0.16491	-0.17421	-0.0732	-0.07076	-0.11658	-0.22565	-0.23645	-0.24269	-0.23643	-0.1926
		4.08	0.52055	0.51965	0.51356	0.51685	0.51677	0.55847	0.55516	0.60122	0.60837	0.58034	0.51691	0.51502	0.50949	0.51901	0.53938
		4.09	0.53704	0.5288	0.5352	0.53187	0.54213	0.49137	0.49764	0.42414	0.42482	0.45506	0.52884	0.53872	0.54095	0.54038	0.50835
		4.1	-0.20337	-0.20643	-0.19878	-0.20102	-0.19531	-0.26777	-0.26178	-0.34836	-0.35624	-0.31054	-0.20429	-0.19685	-0.19067	-0.20048	-0.23871
		4.11	-0.63922	-0.63213	-0.63573	-0.63095	-0.63812	-0.63029	-0.63457	-0.60871	-0.6151	-0.6187	-0.63137	-0.63707	-0.63658	-0.64109	-0.63069
		4.12	-0.15273	-0.14486	-0.15646	-0.14861	-0.15827	-0.08386	-0.09337	0.00869	0.01195	-0.03511	-0.14719	-0.15788	-0.16486	-0.15653	-0.11279
		4.13	0.55963	0.55792	0.55245	0.55561	0.55709	0.59051	0.58799	0.62274	0.62994	0.60688	0.55495	0.55461	0.54971	0.55914	0.57423
		4.14	0.48659	0.47878	0.48493	0.48244	0.49239	0.43536	0.44208	0.3605	0.36078	0.39477	0.47833	0.48942	0.49298	0.49014	0.45496
		4.15	-0.27164	-0.27321	-0.26674	-0.26781	-0.26362	-0.33281	-0.32743	-0.40876	-0.41662	-0.37368	-0.27151	-0.26457	-0.25821	-0.26885	-0.30467
		4.16	-0.63755	-0.62979	-0.63453	-0.62899	-0.63712	-0.62183	-0.62675	-0.59029	-0.59617	-0.60499	-0.62927	-0.63607	-0.63655	-0.63956	-0.62496
		4.17	-0.09069	-0.08378	-0.0953	-0.08751	-0.09741	-0.02057	-0.02969	0.07437	0.07794	0.02987	-0.08624	-0.09651	-0.10423	-0.09517	-0.05035
		4.18	0.59435	0.59121	0.58736	0.5895	0.5913	0.61925	0.61793	0.64343	0.65007	0.63135	0.58882	0.5896	0.58498	0.59309	0.60516
		4.19	0.44351	0.43525	0.4432	0.43954	0.4501	0.38684	0.39422	0.30485	0.30413	0.34244	0.43609	0.44686	0.45086	0.44715	0.40893
		4.2	-0.33209	-0.33315	-0.32672	-0.32784	-0.32343	-0.39011	-0.38558	-0.46105	-0.46923	-0.42793	-0.33086	-0.32538	-0.31931	-0.32894	-0.36297
		4.21	-0.62219	-0.61363	-0.62022	-0.61387	-0.62215	-0.59821	-0.60432	-0.55596	-0.56104	-0.57565	-0.61403	-0.62148	-0.62226	-0.62411	-0.60494
		4.22	-0.01307	-0.0058	-0.01844	-0.01033	-0.01989	0.05863	0.04959	0.15359	0.1582	0.10838	-0.00951	-0.01875	-0.02609	-0.01708	0.02782
		4.23	0.62307	0.61952	0.61637	0.61811	0.62098	0.63954	0.63933	0.65156	0.65806	0.64462	0.61687	0.61904	0.61512	0.62261	0.62892
		4.24	0.37529	0.36689	0.3756	0.37175	0.38245	0.31197	0.31985	0.22319	0.22126	0.26408	0.36788	0.37906	0.38327	0.3792	0.33727
		4.25	-0.40329	-0.40364	-0.3976	-0.39811	-0.39565	-0.45609	-0.45255	-0.51811	-0.52675	-0.48882	-0.40145	-0.39661	-0.3913	-0.40082	-0.43077
		4.26	-0.59685	-0.58809	-0.59518	-0.58807	-0.59826	-0.56383	-0.57082	-0.51019	-0.51435	-0.53482	-0.58818	-0.59677	-0.59841	-0.59966	-0.57453
		4.27	0.06646	0.0725	0.06042	0.06847	0.05955	0.13773	0.12932	0.23037	0.23598	0.18687	0.0696	0.0602	0.05286	0.06225	0.10661
		4.28	0.64193	0.63705	0.63511	0.63596	0.64109	0.65014	0.65095	0.65026	0.65658	0.64915	0.63487	0.63828	0.63524	0.6419	0.64275
		4.29	0.31289	0.30491	0.31385	0.30945	0.32112	0.24603	0.25394	0.15275	0.14986	0.19519	0.30576	0.31766	0.32271	0.31725	0.2731
		4.3	-0.45129	-0.45009	-0.44526	-0.44525	-0.44393	-0.49806	-0.49522	-0.55138	-0.56035	-0.52682	-0.44824	-0.44454	-0.43942	-0.44884	-0.47491
		4.31	-0.55966	-0.55026	-0.55872	-0.55104	-0.56221	-0.52014	-0.52753	-0.45748	-0.46114	-0.48684	-0.55082	-0.56071	-0.56324	-0.56268	-0.53375
		4.32	0.13477	0.14003	0.12811	0.13575	0.12747	0.2037	0.19554	0.29294	0.29886	0.25052	0.13656	0.12805	0.12015	0.13087	0.1731
		4.33	0.6427	0.6369	0.63659	0.63682	0.64275	0.64282	0.64409	0.63189	0.63791	0.63617	0.63474	0.64001	0.63723	0.64325	0.63885
		4.34	0.24153	0.23364	0.24328	0.2393	0.25026	0.17148	0.17952	0.07494	0.07161	0.12018	0.23514	0.24689	0.25254	0.24575	0.20043
		4.35	-0.49883	-0.49675	-0.49324	-0.49228	-0.49244	-0.53934	-0.53722	-0.5833	-0.59207	-0.56224	-0.49481	-0.49277	-0.48775	-0.4973	-0.5186
		4.36	-0.51896	-0.50923	-0.51881	-0.51114	-0.52221	-0.47185	-0.48021	-0.40055	-0.40328	-0.43441	-0.51036	-0.5206	-0.52382	-0.52244	-0.48913
		4.37	0.20679	0.21112	0.20029	0.20696	0.20057	0.27439	0.2666	0.35929	0.36572	0.31821	0.20784	0.20061	0.19271	0.20349	0.2439
		4.38	0.64815	0.64126	0.64295	0.6424	0.64958	0.64016	0.6429	0.618	0.62336	0.62754	0.64034	0.64631	0.64442	0.64947	0.63977
		4.39	0.1763	0.16872	0.17843	0.17461	0.18492	0.10296	0.11138	0.00388	-0.000525904	0.05018	0.17092	0.18165	0.18796	0.18059	0.13371
		4.4	-0.54139	-0.53796	-0.5364	-0.53441	-0.53602	-0.57558	-0.5748	-0.60982	-0.61859	-0.59381	-0.5368	-0.53601	-0.53147	-0.54012	-0.55737
		4.41	-0.47743	-0.46731	-0.47838	-0.46958	-0.48138	-0.42377	-0.43306	-0.34414	-0.34564	-0.38165	-0.46947	-0.47986	-0.48399	-0.48123	-0.44406
		4.42	0.27411	0.27744	0.2669	0.27365	0.26765	0.33842	0.33145	0.41833	0.4254	0.38047	0.27398	0.26765	0.25978	0.27044	0.30898
		4.43	0.64235	0.63501	0.63788	0.63609	0.64411	0.6256	0.6293	0.59184	0.59631	0.60698	0.63399	0.64126	0.64026	0.64362	0.6289
		4.44	0.10063	0.0941	0.10451	0.09942	0.11	0.026	0.03392	-0.07459	-0.08006	-0.02824	0.09589	0.10708	0.11376	0.1053	0.05769
		4.45	-0.57953	-0.57522	-0.57373	-0.57173	-0.57408	-0.60516	-0.60538	-0.62809	-0.63668	-0.61774	-0.57384	-0.57398	-0.57046	-0.57816	-0.59027
		4.46	-0.42184	-0.41256	-0.42349	-0.41416	-0.42637	-0.36196	-0.3712	-0.27454	-0.27497	-0.31549	-0.41343	-0.42499	-0.43045	-0.42587	-0.38509
		4.47	0.34267	0.34438	0.33451	0.34114	0.33632	0.40203	0.39582	0.47475	0.48224	0.44032	0.34203	0.33583	0.32814	0.3392	0.37424
		4.48	0.62453	0.6168	0.61982	0.61812	0.6273	0.59892	0.60305	0.55363	0.55751	0.57405	0.61568	0.62385	0.62412	0.62631	0.60598
		4.49	0.02562	0.02012	0.02924	0.02553	0.03508	-0.04929	-0.04164	-0.14858	-0.15451	-0.10252	0.02137	0.032	0.03933	0.03002	-0.01702
		4.5	-0.59898	-0.59362	-0.59396	-0.5906	-0.59505	-0.61653	-0.61742	-0.62725	-0.6356	-0.62208	-0.59268	-0.59465	-0.59124	-0.59869	-0.60488
		4.51	-0.35749	-0.34791	-0.35919	-0.35052	-0.36295	-0.29287	-0.30242	-0.20028	-0.20017	-0.24373	-0.34973	-0.36139	-0.36679	-0.36204	-0.31839
		4.52	0.39813	0.39946	0.39127	0.39586	0.39268	0.45263	0.44702	0.51626	0.52385	0.48554	0.39625	0.39224	0.38492	0.39526	0.42653
		4.53	0.5932	0.585	0.59007	0.58725	0.59715	0.56005	0.56517	0.50429	0.50738	0.52939	0.58433	0.59431	0.59434	0.59586	0.57056
		4.54	-0.05019	-0.05564	-0.04612	-0.04935	-0.04076	-0.12484	-0.11725	-0.2215	-0.22834	-0.17636	-0.05303	-0.04304	-0.03681	-0.04562	-0.09206
		4.55	-0.61663	-0.61094	-0.61272	-0.60825	-0.61362	-0.62621	-0.62849	-0.62492	-0.63284	-0.62515	-0.60937	-0.61319	-0.61081	-0.61694	-0.61786
		4.56	-0.29454	-0.28527	-0.2979	-0.28844	-0.30061	-0.22546	-0.23587	-0.12793	-0.12619	-0.17399	-0.28754	-0.29969	-0.30541	-0.29964	-0.25346
		4.57	0.45436	0.45451	0.4467	0.45142	0.44934	0.50309	0.49848	0.55836	0.56653	0.53139	0.45133	0.44799	0.44146	0.45166	0.47904
		4.58	0.56651	0.55772	0.56396	0.56079	0.57142	0.52513	0.53166	0.45959	0.46137	0.48952	0.55771	0.56784	0.56941	0.56969	0.53945
		4.59	-0.11893	-0.12325	-0.11372	-0.11719	-0.10933	-0.19234	-0.1849	-0.28618	-0.29414	-0.24236	-0.12072	-0.11171	-0.10456	-0.11455	-0.15956
		4.6	-0.6253	-0.61804	-0.62087	-0.61628	-0.62327	-0.62554	-0.629	-0.61255	-0.62003	-0.6186	-0.61736	-0.62225	-0.6203	-0.62623	-0.62111
		4.61	-0.2284	-0.21906	-0.23196	-0.2225	-0.23513	-0.15532	-0.16581	-0.05438	-0.05191	-0.10192	-0.22178	-0.23346	-0.24021	-0.23324	-0.18536
		4.62	0.4996	0.49864	0.49175	0.49599	0.4953	0.54143	0.53793	0.58644	0.59435	0.56496	0.49573	0.49429	0.48738	0.49783	0.52012
		4.63	0.52466	0.51556	0.52225	0.51875	0.53049	0.47565	0.48249	0.40055	0.40186	0.43532	0.5155	0.52704	0.52898	0.52807	0.49337
		4.64	-0.18942	-0.19304	-0.18439	-0.18735	-0.18029	-0.26066	-0.25436	-0.34967	-0.35741	-0.30849	-0.19104	-0.18263	-0.17548	-0.18587	-0.22858
		4.65	-0.62543	-0.61813	-0.62195	-0.61662	-0.62465	-0.61754	-0.62197	-0.59226	-0.59914	-0.60458	-0.61747	-0.62404	-0.6228	-0.62706	-0.61669
		4.66	-0.15971	-0.15162	-0.1642	-0.15482	-0.1668	-0.08465	-0.09467	0.01859	0.0216	-0.03033	-0.15365	-0.16564	-0.17305	-0.16449	-0.11596
		4.67	0.53993	0.5377	0.53243	0.53591	0.53649	0.57494	0.57256	0.60968	0.61744	0.59276	0.53565	0.53519	0.52878	0.53836	0.55627
		4.68	0.48229	0.47349	0.48148	0.47759	0.48909	0.4277	0.435	0.34464	0.34481	0.38312	0.47407	0.48559	0.48899	0.48602	0.44813
		4.69	-0.25224	-0.254	-0.24616	-0.24848	-0.24296	-0.31949	-0.31358	-0.40293	-0.41165	-0.36391	-0.25212	-0.24505	-0.23734	-0.24818	-0.28843
		4.7	-0.61734	-0.60836	-0.6145	-0.60819	-0.61705	-0.60086	-0.60583	-0.56424	-0.57061	-0.58137	-0.6089	-0.61606	-0.61573	-0.61877	-0.60342
		4.71	-0.08963	-0.08151	-0.09515	-0.08581	-0.09698	-0.01314	-0.02317	0.09069	0.0951	0.04164	-0.08505	-0.09567	-0.10375	-0.09435	-0.04548
		4.72	0.57244	0.56888	0.565	0.56711	0.56929	0.59923	0.59735	0.622	0.63003	0.61049	0.56642	0.5677	0.56207	0.57119	0.58351
		4.73	0.42739	0.41757	0.42686	0.42197	0.4342	0.36556	0.37318	0.27455	0.27374	0.31643	0.41882	0.43059	0.43473	0.43128	0.38906
		4.74	-0.32026	-0.32196	-0.31484	-0.31643	-0.31192	-0.38398	-0.37876	-0.4595	-0.46844	-0.42442	-0.3195	-0.31348	-0.30677	-0.31701	-0.35409
		4.75	-0.60236	-0.59332	-0.60043	-0.59274	-0.60304	-0.57649	-0.58261	-0.52717	-0.53253	-0.55019	-0.59349	-0.60191	-0.6029	-0.605	-0.58316
		4.76	-0.01309	-0.00551	-0.01845	-0.0089	-0.01998	0.06535	0.05535	0.16804	0.17302	0.11967	-0.00854	-0.01922	-0.02712	-0.01785	0.03163
		4.77	0.60086	0.59702	0.59449	0.59592	0.59943	0.61954	0.61903	0.62923	0.63643	0.62386	0.59476	0.59744	0.59282	0.60041	0.60723
		4.78	0.3692	0.36043	0.36961	0.36467	0.3773	0.30158	0.31022	0.20501	0.20289	0.24956	0.36101	0.37372	0.37847	0.37365	0.32838
		4.79	-0.37809	-0.37803	-0.37252	-0.37349	-0.37024	-0.4364	-0.43179	-0.50253	-0.51174	-0.47165	-0.37663	-0.37171	-0.36487	-0.37466	-0.40817
		4.8	-0.57725	-0.56769	-0.57617	-0.5684	-0.57966	-0.54305	-0.55027	-0.4837	-0.48813	-0.51151	-0.56832	-0.57847	-0.57947	-0.57983	-0.55371
		4.81	0.05583	0.06201	0.04924	0.05789	0.0478	0.13295	0.12315	0.23279	0.23871	0.18529	0.05921	0.0489	0.04079	0.05105	0.09897
		4.82	0.61484	0.60927	0.60828	0.60859	0.6138	0.62437	0.62493	0.62314	0.63035	0.62274	0.60742	0.61205	0.60734	0.61421	0.61581
		4.83	0.30906	0.30014	0.3105	0.30533	0.31807	0.23743	0.24613	0.13634	0.13358	0.18323	0.30116	0.31436	0.31923	0.3133	0.26628
		4.84	-0.42907	-0.42781	-0.42284	-0.4228	-0.42122	-0.48083	-0.47764	-0.5394	-0.5488	-0.51207	-0.42614	-0.42256	-0.41614	-0.42608	-0.45524
		4.85	-0.549	-0.53882	-0.54848	-0.53938	-0.55186	-0.50673	-0.51517	-0.43771	-0.4415	-0.47018	-0.53966	-0.55043	-0.55239	-0.55231	-0.52097
		4.86	0.12475	0.13032	0.11756	0.12647	0.11718	0.20086	0.19159	0.29881	0.3051	0.25245	0.12709	0.11794	0.10968	0.12	0.16713
		4.87	0.62709	0.62112	0.62113	0.62062	0.62735	0.62811	0.63018	0.61459	0.62114	0.62036	0.61931	0.62497	0.62151	0.62777	0.62323
		4.88	0.24271	0.23444	0.24477	0.23931	0.25213	0.16678	0.17612	0.06085	0.05709	0.11003	0.23599	0.24829	0.25446	0.24781	0.19791
		4.89	-0.48074	-0.47867	-0.47531	-0.47462	-0.47424	-0.52621	-0.52366	-0.57309	-0.58259	-0.55142	-0.47702	-0.47515	-0.46882	-0.47858	-0.50287
		4.9	-0.50869	-0.49877	-0.50915	-0.50024	-0.51318	-0.45852	-0.46749	-0.3781	-0.38075	-0.41601	-0.50029	-0.51142	-0.51455	-0.51315	-0.47645
		4.91	0.19949	0.20387	0.19261	0.20008	0.19192	0.27319	0.2644	0.36493	0.3722	0.32123	0.20054	0.19258	0.18366	0.19486	0.23968
		4.92	0.62774	0.62091	0.62283	0.62154	0.62927	0.61916	0.62164	0.59134	0.59732	0.60342	0.61976	0.62672	0.62366	0.62888	0.61816
		4.93	0.17072	0.16273	0.17324	0.16864	0.18065	0.09209	0.10052	-0.01537	-0.02028	0.03444	0.1647	0.17702	0.18354	0.17535	0.12486
		4.94	-0.51964	-0.51638	-0.51449	-0.51253	-0.51386	-0.55672	-0.55561	-0.59169	-0.60115	-0.57532	-0.51495	-0.51425	-0.50852	-0.5179	-0.53664
		4.95	-0.46295	-0.45217	-0.46383	-0.45443	-0.46768	-0.40545	-0.41469	-0.31781	-0.31936	-0.35891	-0.45395	-0.46575	-0.46967	-0.46671	-0.42667
		4.96	0.25928	0.26307	0.25186	0.25919	0.25278	0.32923	0.32162	0.41449	0.42217	0.37399	0.26	0.25286	0.24431	0.25542	0.29716
		4.97	0.6175	0.60977	0.61255	0.61067	0.61998	0.60004	0.60392	0.56187	0.56681	0.57906	0.60884	0.61695	0.61522	0.61865	0.60299
		4.98	0.10475	0.09702	0.1082	0.10268	0.11415	0.02431	0.03318	-0.08332	-0.08924	-0.0333	0.09885	0.11079	0.11792	0.10914	0.05822
		4.99	-0.55059	-0.54654	-0.54501	-0.54314	-0.54612	-0.57999	-0.57976	-0.60338	-0.61251	-0.59263	-0.54514	-0.54624	-0.54126	-0.54924	-0.56297
		5	-0.41152	-0.40103	-0.41328	-0.4031	-0.41688	-0.3475	-0.35794	-0.25165	-0.25213	-0.29689	-0.40264	-0.41526	-0.42012	-0.41601	-0.37185
		5.01	0.32596	0.32842	0.31796	0.32534	0.31983	0.39174	0.3841	0.46899	0.47716	0.43196	0.32554	0.31969	0.31113	0.32182	0.36069
		5.02	0.60446	0.59625	0.60039	0.59768	0.6078	0.57756	0.5823	0.52526	0.52975	0.54897	0.59545	0.60507	0.60419	0.60652	0.5844
		5.03	0.02749	0.02094	0.03179	0.02638	0.03754	-0.0541	-0.04525	-0.16167	-0.1681	-0.11141	0.02267	0.03437	0.04198	0.03264	-0.01891
		5.04	-0.58174	-0.57632	-0.57701	-0.5737	-0.57751	-0.60194	-0.60284	-0.61148	-0.6203	-0.60691	-0.57537	-0.57773	-0.57347	-0.58096	-0.58838
		5.05	-0.35454	-0.34395	-0.3574	-0.34671	-0.36062	-0.28445	-0.29511	-0.1821	-0.18189	-0.23038	-0.34614	-0.35892	-0.36481	-0.35946	-0.31189
		5.06	0.38191	0.38306	0.37428	0.38019	0.37568	0.4417	0.43557	0.5098	0.51778	0.47708	0.38044	0.37568	0.36714	0.37843	0.41277
		5.07	0.57856	0.56937	0.57558	0.57165	0.58272	0.54313	0.54906	0.48173	0.48501	0.50991	0.56963	0.57974	0.57987	0.58107	0.55407
		5.08	-0.03619	-0.04194	-0.03141	-0.03605	-0.02578	-0.11625	-0.10816	-0.21987	-0.22709	-0.17158	-0.03983	-0.02911	-0.02105	-0.03165	-0.08114
		5.09	-0.58947	-0.58286	-0.58516	-0.58042	-0.58633	-0.60075	-0.60322	-0.59998	-0.60799	-0.60065	-0.58245	-0.58628	-0.58246	-0.58932	-0.59124
		5.1	-0.29504	-0.2848	-0.29855	-0.288	-0.30209	-0.22139	-0.23247	-0.11655	-0.1147	-0.16596	-0.28747	-0.30033	-0.30633	-0.29977	-0.25096
		5.11	0.42824	0.42798	0.42041	0.42491	0.42273	0.48118	0.4759	0.53978	0.54834	0.51181	0.4252	0.4223	0.41429	0.42517	0.45488
		5.12	0.54643	0.53694	0.54377	0.5395	0.55193	0.50265	0.50941	0.43081	0.43316	0.46376	0.537	0.54881	0.54918	0.54929	0.51733
		5.13	-0.10963	-0.11405	-0.10461	-0.10804	-0.09928	-0.18848	-0.18043	-0.2889	-0.29723	-0.24224	-0.11219	-0.10211	-0.09457	-0.10477	-0.15332
		5.14	-0.60597	-0.59861	-0.60224	-0.59659	-0.60426	-0.60785	-0.61093	-0.59232	-0.60059	-0.59962	-0.59789	-0.60389	-0.60086	-0.60635	-0.602
		5.15	-0.22857	-0.21913	-0.23278	-0.22256	-0.23624	-0.14992	-0.16103	-0.03876	-0.03639	-0.091	-0.22118	-0.23478	-0.24116	-0.23421	-0.18198
		5.16	0.48528	0.48411	0.47818	0.48186	0.48099	0.53192	0.52758	0.57877	0.58756	0.55595	0.4815	0.48003	0.4726	0.48247	0.50777
		5.17	0.51312	0.5039	0.51201	0.50739	0.51995	0.46116	0.46849	0.37703	0.37885	0.41549	0.50376	0.51658	0.51829	0.51718	0.47951
		5.18	-0.18004	-0.18333	-0.17461	-0.17804	-0.17005	-0.25683	-0.24965	-0.3521	-0.36055	-0.30765	-0.18175	-0.17276	-0.16454	-0.17489	-0.22191
		5.19	-0.6079	-0.60004	-0.6052	-0.59947	-0.60763	-0.60087	-0.60524	-0.57214	-0.57939	-0.58566	-0.59974	-0.60687	-0.60488	-0.60903	-0.59886
		5.2	-0.1631	-0.15451	-0.16848	-0.15794	-0.17143	-0.08222	-0.09332	0.03019	0.03354	-0.02291	-0.157	-0.16952	-0.17744	-0.16882	-0.11593
		5.21	0.5198	0.51736	0.51228	0.51617	0.5161	0.55833	0.5553	0.59389	0.60198	0.57662	0.51481	0.51527	0.50768	0.51752	0.53737
		5.22	0.46783	0.45816	0.46694	0.46212	0.47515	0.40855	0.41687	0.31732	0.31734	0.35953	0.45886	0.47162	0.47428	0.47152	0.43044
		5.23	-0.24054	-0.24324	-0.23474	-0.23807	-0.2311	-0.31367	-0.30691	-0.40197	-0.41105	-0.36091	-0.24101	-0.23389	-0.22536	-0.23663	-0.27993
		5.24	-0.59813	-0.58954	-0.5954	-0.58872	-0.59859	-0.58119	-0.58666	-0.5405	-0.54679	-0.5599	-0.58981	-0.59802	-0.59648	-0.59996	-0.58355
		5.25	-0.09323	-0.08444	-0.09863	-0.08767	-0.10103	-0.00954	-0.02079	0.10333	0.1077	0.04998	-0.08775	-0.09963	-0.10745	-0.09818	-0.04481
		5.26	0.5543	0.55166	0.54755	0.54998	0.55222	0.58472	0.58274	0.60728	0.61554	0.59588	0.54939	0.55096	0.54415	0.55352	0.56714
		5.27	0.41614	0.4064	0.41632	0.41004	0.42442	0.34951	0.35854	0.24966	0.24925	0.29564	0.40797	0.42104	0.42402	0.42078	0.37498
		5.28	-0.30668	-0.30892	-0.30122	-0.30371	-0.29826	-0.37561	-0.36956	-0.45487	-0.4643	-0.41771	-0.30677	-0.30026	-0.29246	-0.30302	-0.3431
		5.29	-0.58283	-0.57376	-0.5817	-0.57332	-0.58514	-0.55646	-0.56293	-0.50186	-0.50798	-0.52727	-0.57489	-0.58383	-0.58344	-0.58567	-0.56293
		5.3	-0.01904	-0.01108	-0.02535	-0.01468	-0.02744	0.06496	0.05396	0.17598	0.18084	0.12329	-0.01433	-0.02604	-0.03429	-0.02463	0.02872
		5.31	0.57943	0.57503	0.57318	0.57405	0.57813	0.60028	0.5994	0.60884	0.61683	0.60372	0.57357	0.57631	0.57032	0.57857	0.58626
		5.32	0.36003	0.35017	0.36114	0.35496	0.36916	0.28794	0.2973	0.18297	0.18113	0.2317	0.3516	0.36535	0.36958	0.36468	0.31626
		5.33	-0.35917	-0.35924	-0.35349	-0.35417	-0.35085	-0.42182	-0.41663	-0.49114	-0.50125	-0.45856	-0.3581	-0.35281	-0.34474	-0.35556	-0.39125
		5.34	-0.55788	-0.54755	-0.55719	-0.54802	-0.56066	-0.52253	-0.52989	-0.45782	-0.4625	-0.4885	-0.54869	-0.55935	-0.55994	-0.56072	-0.53295
		5.35	0.04635	0.0529	0.0397	0.04927	0.0382	0.12973	0.11909	0.23729	0.24391	0.18626	0.05079	0.03945	0.03031	0.04101	0.09316
		5.36	0.59341	0.58749	0.58745	0.58715	0.59288	0.605	0.60548	0.60127	0.60912	0.60263	0.58654	0.59132	0.58564	0.59296	0.59488
		5.37	0.30144	0.29218	0.30323	0.29701	0.3109	0.22444	0.2344	0.11493	0.11185	0.16598	0.29328	0.30757	0.31262	0.3064	0.25544
		5.38	-0.4105	-0.40921	-0.40464	-0.40485	-0.40274	-0.46637	-0.46241	-0.52573	-0.5361	-0.49837	-0.40807	-0.40476	-0.39661	-0.40696	-0.43838
		5.39	-0.5286	-0.51818	-0.52845	-0.5192	-0.53227	-0.48404	-0.49286	-0.40791	-0.41201	-0.44409	-0.51932	-0.53134	-0.53267	-0.53183	-0.49877
		5.4	0.11741	0.12327	0.11046	0.11974	0.10933	0.19917	0.18908	0.30314	0.30979	0.2542	0.12043	0.11054	0.10108	0.11214	0.16284
		5.41	0.60525	0.59929	0.59967	0.59925	0.60575	0.60656	0.6087	0.58912	0.59622	0.59684	0.59748	0.60421	0.59945	0.60538	0.60094
		5.42	0.23846	0.2297	0.24056	0.2347	0.2483	0.15738	0.16739	0.04428	0.0406	0.09671	0.23087	0.24494	0.25077	0.24332	0.19057
		5.43	-0.45532	-0.45343	-0.44973	-0.44921	-0.44847	-0.50359	-0.50109	-0.55195	-0.56165	-0.52941	-0.45151	-0.44995	-0.44256	-0.45262	-0.47861
		5.44	-0.49292	-0.48227	-0.49321	-0.48358	-0.49742	-0.44038	-0.44983	-0.35561	-0.35798	-0.39531	-0.48299	-0.49577	-0.49827	-0.49641	-0.45871
		5.45	0.17899	0.18395	0.17206	0.18065	0.17155	0.25822	0.2489	0.35627	0.36383	0.31005	0.18128	0.1723	0.16303	0.17449	0.22254
		5.46	0.60491	0.5977	0.59988	0.59832	0.60682	0.59737	0.60012	0.568	0.57392	0.58078	0.59649	0.60389	0.60047	0.60587	0.59532
		5.47	0.17625	0.1677	0.17914	0.17292	0.18657	0.09246	0.10225	-0.02211	-0.02758	0.03081	0.16931	0.18271	0.18906	0.18125	0.12719
		5.48	-0.49393	-0.49047	-0.48824	-0.48694	-0.48795	-0.53489	-0.5328	-0.57143	-0.58127	-0.55415	-0.48929	-0.48877	-0.48227	-0.49163	-0.51243
		5.49	-0.45208	-0.4407	-0.45341	-0.44297	-0.45769	-0.39194	-0.40173	-0.29724	-0.29845	-0.34157	-0.44311	-0.45581	-0.45904	-0.45632	-0.41372
		5.5	0.24705	0.25103	0.23926	0.24746	0.2394	0.32329	0.3141	0.41504	0.42316	0.37157	0.24741	0.24009	0.23091	0.24198	0.28798
		5.51	0.60481	0.59699	0.60059	0.598	0.60755	0.58712	0.59072	0.54256	0.54814	0.56259	0.59645	0.60541	0.60244	0.60629	0.58926
		5.52	0.10442	0.09692	0.10866	0.10237	0.11538	0.0177	0.02777	-0.09946	-0.10505	-0.04487	0.09953	0.11232	0.11911	0.11048	0.05466
		5.53	-0.53563	-0.53122	-0.53028	-0.52786	-0.53032	-0.56761	-0.56691	-0.59012	-0.59958	-0.57931	-0.52978	-0.53152	-0.52514	-0.53335	-0.54847
		5.54	-0.40407	-0.39337	-0.40678	-0.39567	-0.41048	-0.33599	-0.34729	-0.23197	-0.23272	-0.28124	-0.39556	-0.40959	-0.41363	-0.40903	-0.36196
		5.55	0.31079	0.31313	0.30283	0.31023	0.30406	0.38221	0.37378	0.46494	0.47316	0.42532	0.31043	0.30404	0.29444	0.30579	0.34823
		5.56	0.58984	0.58128	0.58667	0.58302	0.59451	0.56214	0.56778	0.50494	0.50981	0.53106	0.58119	0.59164	0.58969	0.59196	0.56897
		5.57	0.03634	0.02977	0.04098	0.03485	0.04748	-0.05076	-0.04038	-0.16544	-0.17218	-0.11215	0.03107	0.04386	0.05191	0.04211	-0.01304
		5.58	-0.55597	-0.55034	-0.55151	-0.54813	-0.55291	-0.57877	-0.5795	-0.58798	-0.59763	-0.58375	-0.55065	-0.55322	-0.54747	-0.55494	-0.56377
		5.59	-0.34846	-0.33776	-0.35201	-0.34065	-0.35674	-0.27526	-0.28716	-0.16615	-0.16578	-0.21742	-0.3403	-0.35425	-0.35968	-0.35381	-0.30396
		5.6	0.36219	0.36353	0.35457	0.36097	0.356	0.42749	0.4199	0.5	0.50894	0.46585	0.36156	0.35634	0.34692	0.35832	0.3959
		5.61	0.56389	0.55483	0.56167	0.55719	0.57003	0.52748	0.53359	0.45892	0.46299	0.49029	0.55544	0.56659	0.5657	0.56702	0.53826
		5.62	-0.03212	-0.03801	-0.02721	-0.03274	-0.02075	-0.1186	-0.10915	-0.22994	-0.23743	-0.17865	-0.03616	-0.0246	-0.01662	-0.02694	-0.08064
		5.63	-0.57208	-0.56574	-0.56843	-0.56372	-0.56968	-0.58543	-0.58726	-0.58055	-0.58934	-0.58283	-0.56549	-0.57018	-0.56548	-0.57242	-0.57419
		5.64	-0.28706	-0.27652	-0.29131	-0.27966	-0.29492	-0.20813	-0.21971	-0.09401	-0.09235	-0.14775	-0.27909	-0.29338	-0.29908	-0.29246	-0.23967
		5.65	0.41581	0.41648	0.40859	0.41374	0.41095	0.47442	0.46857	0.53451	0.54312	0.50527	0.41369	0.41051	0.40179	0.41305	0.44504
		5.66	0.53098	0.52143	0.52939	0.52375	0.5371	0.48412	0.49158	0.4035	0.40566	0.44016	0.52129	0.53436	0.53402	0.53445	0.49941
		5.67	-0.10671	-0.11229	-0.10197	-0.10706	-0.09711	-0.19234	-0.18364	-0.29763	-0.30643	-0.24836	-0.11065	-0.09971	-0.09155	-0.10207	-0.15411
		5.68	-0.58387	-0.57683	-0.58085	-0.57483	-0.5829	-0.58604	-0.58977	-0.56578	-0.57398	-0.57472	-0.57649	-0.58288	-0.57848	-0.58441	-0.57942
		5.69	-0.22205	-0.21175	-0.22656	-0.21462	-0.22965	-0.13781	-0.14998	-0.02028	-0.01721	-0.07587	-0.21401	-0.22826	-0.23469	-0.22739	-0.17215
		5.7	0.46419	0.46356	0.45712	0.46119	0.46038	0.51449	0.50978	0.56252	0.57167	0.5389	0.46136	0.45943	0.45065	0.46086	0.48829
		5.71	0.49795	0.48799	0.49675	0.49032	0.50486	0.44193	0.45036	0.35175	0.35336	0.39338	0.48839	0.50157	0.50218	0.50086	0.46155
		5.72	-0.16696	-0.17092	-0.16163	-0.16622	-0.157	-0.24918	-0.24071	-0.34901	-0.35828	-0.30239	-0.16931	-0.1597	-0.15111	-0.16175	-0.21173
		5.73	-0.58359	-0.57513	-0.58044	-0.57374	-0.58303	-0.57592	-0.58015	-0.54459	-0.55238	-0.55946	-0.57522	-0.58261	-0.57943	-0.58348	-0.57351
		5.74	-0.16535	-0.15594	-0.17068	-0.15896	-0.17402	-0.07962	-0.0917	0.03843	0.04203	-0.01758	-0.15865	-0.17226	-0.17982	-0.17093	-0.11536
		5.75	0.49239	0.49012	0.48481	0.48825	0.48831	0.53426	0.53009	0.57122	0.57994	0.55317	0.48769	0.48754	0.47954	0.4892	0.51118
		5.76	0.45353	0.4437	0.45318	0.44696	0.46165	0.39182	0.40061	0.29493	0.2952	0.3396	0.44434	0.45862	0.46058	0.45749	0.41444
		5.77	-0.22359	-0.22625	-0.21766	-0.22119	-0.21303	-0.30089	-0.29286	-0.39234	-0.4023	-0.35002	-0.22427	-0.21569	-0.20694	-0.21849	-0.26468
		5.78	-0.57189	-0.56314	-0.56979	-0.56254	-0.57283	-0.5556	-0.56081	-0.51098	-0.51789	-0.53189	-0.56332	-0.57279	-0.57024	-0.57376	-0.55696
		5.79	-0.09627	-0.08782	-0.10259	-0.09168	-0.10599	-0.00935	-0.02152	0.10936	0.11413	0.05359	-0.09086	-0.10457	-0.1126	-0.10293	-0.04636
		5.8	0.53023	0.52702	0.52351	0.52548	0.52767	0.56389	0.5612	0.58732	0.59591	0.57579	0.52486	0.52671	0.51874	0.52826	0.54404
		5.81	0.41046	0.40062	0.4116	0.40483	0.42016	0.3411	0.35108	0.23372	0.23317	0.2833	0.40198	0.41705	0.41938	0.41573	0.36744
		5.82	-0.28979	-0.29139	-0.28388	-0.28626	-0.28033	-0.36382	-0.35685	-0.44891	-0.45865	-0.40931	-0.28956	-0.28262	-0.27372	-0.28497	-0.32858
		5.83	-0.57095	-0.56097	-0.57005	-0.56103	-0.57364	-0.54412	-0.55124	-0.48521	-0.49105	-0.51273	-0.56212	-0.57295	-0.57097	-0.57349	-0.55004
		5.84	-0.03137	-0.02301	-0.03815	-0.02675	-0.04044	0.05882	0.0466	0.17879	0.18393	0.12188	-0.02616	-0.03881	-0.0476	-0.03776	0.02
		5.85	0.56227	0.55777	0.55608	0.55705	0.56145	0.58677	0.58569	0.59623	0.60392	0.59057	0.55656	0.56004	0.55271	0.56088	0.57057
		5.86	0.36004	0.34967	0.36171	0.35405	0.36995	0.28279	0.29358	0.16818	0.16634	0.22114	0.35148	0.36637	0.37029	0.36526	0.31292
		5.87	-0.34588	-0.3466	-0.3399	-0.34215	-0.33746	-0.41404	-0.40793	-0.48719	-0.49742	-0.45282	-0.34534	-0.33976	-0.33095	-0.34161	-0.38065
		5.88	-0.54343	-0.53314	-0.54284	-0.53355	-0.54688	-0.50586	-0.51384	-0.43355	-0.4386	-0.46721	-0.53471	-0.54611	-0.54605	-0.54647	-0.51659
		5.89	0.043	0.05011	0.03603	0.04703	0.03417	0.13223	0.12047	0.24626	0.25274	0.19228	0.04741	0.03557	0.02604	0.03683	0.09287
		5.9	0.57496	0.56969	0.56916	0.56972	0.57509	0.5883	0.58818	0.58123	0.58932	0.58376	0.56874	0.57345	0.56767	0.57438	0.57669
		5.91	0.29434	0.28525	0.29672	0.28957	0.30488	0.21244	0.22308	0.09459	0.09184	0.14935	0.28652	0.30152	0.30669	0.29994	0.24548
		5.92	-0.39565	-0.39466	-0.38996	-0.39075	-0.38799	-0.4559	-0.45124	-0.51637	-0.5271	-0.48832	-0.39379	-0.38974	-0.38166	-0.39205	-0.42537
		5.93	-0.51272	-0.50249	-0.51352	-0.50312	-0.51759	-0.46652	-0.47563	-0.38418	-0.38821	-0.42303	-0.50378	-0.51657	-0.51755	-0.51658	-0.48154
		5.94	0.10641	0.11201	0.09907	0.10918	0.0978	0.19352	0.18242	0.30248	0.30988	0.25096	0.10977	0.09881	0.08929	0.10057	0.15444
		5.95	0.58334	0.57702	0.57899	0.5773	0.5854	0.5872	0.58876	0.56743	0.57456	0.57603	0.57613	0.58317	0.57754	0.58373	0.57976
		5.96	0.2368	0.228	0.24031	0.23237	0.24823	0.15108	0.1623	0.0302	0.02573	0.08615	0.22914	0.24474	0.2497	0.24263	0.18624
		5.97	-0.43918	-0.43716	-0.43399	-0.43329	-0.43269	-0.49188	-0.48821	-0.54098	-0.55165	-0.51836	-0.4363	-0.434	-0.42595	-0.436	-0.46426
		5.98	-0.47901	-0.46808	-0.48064	-0.46897	-0.48499	-0.42358	-0.4337	-0.33059	-0.333	-0.37425	-0.4696	-0.48371	-0.48444	-0.48305	-0.44269
		5.99	0.17359	0.17899	0.16641	0.17589	0.16537	0.25854	0.24771	0.36154	0.36985	0.31289	0.17628	0.16615	0.15696	0.16807	0.21987
		6	0.58787	0.58098	0.58403	0.5816	0.59048	0.58045	0.58286	0.54528	0.55185	0.56095	0.58008	0.58854	0.58343	0.58874	0.57765
		6.01	0.17003	0.16129	0.17345	0.16633	0.18093	0.08005	0.09111	-0.04296	-0.04815	0.0141	0.16299	0.17821	0.18371	0.17594	0.11765
		6.02	-0.48013	-0.47746	-0.47519	-0.47366	-0.47441	-0.52395	-0.52141	-0.55875	-0.56912	-0.54241	-0.47625	-0.47561	-0.46826	-0.47743	-0.49957
		6.03	-0.43683	-0.42606	-0.4387	-0.4276	-0.44287	-0.37309	-0.38384	-0.27105	-0.27265	-0.31877	-0.42781	-0.44222	-0.44483	-0.44144	-0.39627
		6.04	0.23271	0.23668	0.22505	0.23351	0.2252	0.31318	0.30308	0.4074	0.41567	0.36263	0.23379	0.22552	0.2154	0.22719	0.2755
		6.05	0.57673	0.56892	0.57283	0.56989	0.58051	0.55915	0.56299	0.51099	0.51649	0.53231	0.56832	0.57844	0.5745	0.57822	0.56073
		6.06	0.10525	0.09771	0.10954	0.10246	0.11678	0.01445	0.02596	-0.10728	-0.1133	-0.05108	0.09944	0.11371	0.12113	0.11165	0.05332
		6.07	-0.50707	-0.50234	-0.50152	-0.49925	-0.5023	-0.54116	-0.53977	-0.56272	-0.57248	-0.55239	-0.50178	-0.50345	-0.49554	-0.50459	-0.52045
		6.08	-0.38876	-0.37761	-0.39135	-0.37913	-0.3965	-0.31816	-0.33014	-0.20941	-0.20938	-0.25995	-0.37985	-0.39487	-0.39828	-0.39378	-0.3448
		6.09	0.29096	0.29345	0.28266	0.29098	0.28323	0.36619	0.3566	0.4515	0.46052	0.41107	0.29104	0.28423	0.27359	0.2856	0.33012
		6.1	0.56698	0.55811	0.56393	0.55952	0.57199	0.53891	0.54447	0.47807	0.48248	0.50553	0.5582	0.56975	0.56599	0.56892	0.5452
		6.11	0.04135	0.03427	0.04619	0.03888	0.053	-0.05124	-0.03964	-0.17181	-0.17917	-0.11587	0.0359	0.04991	0.05712	0.04752	-0.01097
		6.12	-0.53531	-0.52986	-0.53122	-0.52732	-0.53197	-0.56017	-0.56089	-0.5679	-0.57757	-0.56421	-0.52979	-0.53281	-0.52608	-0.53374	-0.54349
		6.13	-0.34188	-0.33092	-0.34594	-0.33318	-0.34993	-0.26448	-0.27736	-0.14902	-0.14809	-0.20342	-0.33326	-0.34874	-0.35303	-0.34713	-0.29474
		6.14	0.34251	0.3443	0.33502	0.34156	0.3366	0.41222	0.40446	0.48742	0.49664	0.45135	0.34223	0.33639	0.32676	0.33812	0.37826
		6.15	0.54568	0.53666	0.54454	0.53864	0.55219	0.50825	0.51545	0.43517	0.43895	0.46878	0.53711	0.54963	0.54788	0.54857	0.51911
		6.16	-0.02308	-0.02958	-0.01785	-0.02429	-0.01231	-0.11489	-0.10416	-0.23244	-0.24006	-0.17743	-0.02776	-0.01468	-0.00655	-0.01722	-0.07445
		6.17	-0.55007	-0.5442	-0.5473	-0.54172	-0.54869	-0.56537	-0.56748	-0.55919	-0.56813	-0.56182	-0.54414	-0.54915	-0.54337	-0.54979	-0.55289
		6.18	-0.28479	-0.27433	-0.28995	-0.27684	-0.29357	-0.20283	-0.21536	-0.08196	-0.08009	-0.13862	-0.27691	-0.29244	-0.29822	-0.2909	-0.23549
		6.19	0.39426	0.39501	0.38662	0.39247	0.389	0.45721	0.45032	0.52168	0.53082	0.49086	0.39264	0.38898	0.37893	0.39015	0.42564
		6.2	0.52307	0.5139	0.52217	0.51588	0.53039	0.47653	0.48353	0.39098	0.39334	0.43003	0.51408	0.52794	0.52681	0.52673	0.4911
		6.21	-0.0885	-0.09354	-0.08298	-0.089	-0.07746	-0.17961	-0.16949	-0.29354	-0.3023	-0.24077	-0.09207	-0.08023	-0.07153	-0.08213	-0.1388
		6.22	-0.56701	-0.55968	-0.5641	-0.55795	-0.56601	-0.5722	-0.57468	-0.55049	-0.55876	-0.56032	-0.55978	-0.56658	-0.56108	-0.56683	-0.56325
		6.23	-0.22781	-0.21792	-0.23294	-0.22019	-0.23694	-0.13991	-0.15259	-0.01429	-0.01102	-0.07307	-0.22003	-0.23534	-0.24175	-0.23426	-0.17558
		6.24	0.44323	0.44205	0.43594	0.44047	0.43843	0.49894	0.49278	0.54929	0.55864	0.52475	0.44058	0.43828	0.42875	0.43912	0.46938
		6.25	0.48965	0.47947	0.48936	0.48221	0.4978	0.43254	0.44097	0.33454	0.33592	0.37938	0.48039	0.49461	0.49476	0.49339	0.45179
		6.26	-0.15727	-0.16173	-0.15183	-0.15703	-0.1466	-0.24635	-0.23621	-0.35217	-0.36142	-0.30261	-0.16025	-0.14941	-0.14064	-0.15145	-0.20535
		6.27	-0.56783	-0.55972	-0.56625	-0.55842	-0.56844	-0.56102	-0.56559	-0.52293	-0.53061	-0.54019	-0.56041	-0.56858	-0.56442	-0.56855	-0.55736
		6.28	-0.15805	-0.1483	-0.16438	-0.15111	-0.16776	-0.06649	-0.08054	0.05937	0.06307	4.51026e-06	-0.15116	-0.16644	-0.17371	-0.16449	-0.105
		6.29	0.48126	0.47953	0.47427	0.47788	0.47781	0.52667	0.5219	0.56218	0.57105	0.5445	0.47749	0.47704	0.46832	0.47832	0.5013
		6.3	0.44388	0.43391	0.44457	0.43674	0.45317	0.37781	0.38803	0.27239	0.27277	0.32117	0.43464	0.45022	0.45167	0.44844	0.4021
		6.31	-0.21735	-0.22049	-0.2115	-0.21608	-0.20738	-0.30127	-0.29164	-0.39724	-0.40699	-0.35239	-0.21898	-0.2093	-0.20031	-0.21202	-0.26164
		6.32	-0.55712	-0.5479	-0.55552	-0.54687	-0.55888	-0.5387	-0.54471	-0.48805	-0.49467	-0.51182	-0.54837	-0.55878	-0.55521	-0.55867	-0.54038
		6.33	-0.09361	-0.08457	-0.09953	-0.087	-0.10294	-7.6507e-05	-0.01384	0.12342	0.1288	0.06488	-0.08681	-0.10202	-0.10974	-0.10011	-0.04022
		6.34	0.50892	0.50523	0.50252	0.50439	0.50685	0.54463	0.54143	0.56565	0.57453	0.55488	0.50402	0.50587	0.49714	0.50637	0.52303
		6.35	0.39616	0.38548	0.39692	0.38878	0.40611	0.32266	0.33313	0.20964	0.20817	0.26196	0.3867	0.40303	0.40472	0.40092	0.35031
		6.36	-0.27622	-0.27822	-0.271	-0.27389	-0.26693	-0.35507	-0.34714	-0.44143	-0.45225	-0.40113	-0.27703	-0.26913	-0.26027	-0.27094	-0.31719
		6.37	-0.54689	-0.53694	-0.54663	-0.53639	-0.55007	-0.5185	-0.52594	-0.45316	-0.45882	-0.48341	-0.53842	-0.55015	-0.5471	-0.54881	-0.52437
		6.38	-0.02864	-0.02056	-0.03588	-0.02356	-0.03881	0.06491	0.0518	0.1887	0.19496	0.1304	-0.02375	-0.03781	-0.04565	-0.03554	0.02433
		6.39	0.53729	0.53285	0.53129	0.53195	0.5359	0.56268	0.56139	0.57048	0.57859	0.56579	0.53142	0.53509	0.52727	0.53508	0.54551
		6.4	0.35079	0.34149	0.35372	0.34519	0.36209	0.27177	0.28309	0.15197	0.14971	0.20728	0.34306	0.3592	0.36224	0.35649	0.30272
		6.41	-0.32545	-0.32558	-0.31874	-0.32124	-0.31603	-0.39711	-0.39015	-0.4748	-0.48499	-0.43883	-0.32406	-0.31791	-0.30901	-0.32021	-0.36172
		6.42	-0.52813	-0.51826	-0.52859	-0.51819	-0.53234	-0.49009	-0.49873	-0.41463	-0.41915	-0.45015	-0.51953	-0.53215	-0.53071	-0.53147	-0.50087
		6.43	0.02945	0.03597	0.0212	0.03307	0.01967	0.12246	0.10935	0.24181	0.24839	0.18512	0.03345	0.02027	0.0111	0.02196	0.08095
		6.44	0.54885	0.54346	0.54342	0.54332	0.54948	0.56498	0.56457	0.55853	0.56599	0.56056	0.54271	0.54804	0.5405	0.54801	0.5516
		6.45	0.29442	0.2854	0.29779	0.28912	0.30612	0.20986	0.22161	0.08621	0.08289	0.14382	0.28659	0.30311	0.30732	0.30132	0.24397
		6.46	-0.37445	-0.37395	-0.36918	-0.37048	-0.36738	-0.44063	-0.43432	-0.50424	-0.51504	-0.47432	-0.37358	-0.36896	-0.35956	-0.3698	-0.40685
		6.47	-0.49957	-0.4895	-0.50149	-0.48961	-0.50577	-0.45236	-0.46157	-0.36204	-0.36604	-0.40408	-0.49138	-0.50532	-0.50436	-0.50374	-0.46692
		6.48	0.10168	0.108	0.09431	0.10585	0.0929	0.19443	0.18196	0.30935	0.31695	0.25489	0.10581	0.0934	0.08395	0.09478	0.15273
		6.49	0.56658	0.56093	0.56313	0.56103	0.56921	0.57185	0.57282	0.54729	0.55462	0.55741	0.56057	0.56783	0.56065	0.56649	0.56289
		6.5	0.23209	0.22326	0.23583	0.22648	0.24395	0.14135	0.15328	0.01175	0.00732	0.07154	0.22453	0.24128	0.24576	0.23816	0.17833
		6.51	-0.42657	-0.42515	-0.4222	-0.42193	-0.42034	-0.48374	-0.47922	-0.53366	-0.54435	-0.51074	-0.42454	-0.42195	-0.41305	-0.42335	-0.45363
		6.52	-0.46729	-0.45658	-0.46961	-0.45684	-0.47349	-0.40842	-0.41922	-0.30759	-0.30984	-0.35497	-0.45816	-0.47338	-0.4736	-0.47172	-0.42862
		6.53	0.16488	0.17046	0.15765	0.16774	0.1568	0.25471	0.24292	0.3606	0.36918	0.31057	0.16826	0.15709	0.14708	0.15899	0.21335
		6.54	0.56398	0.55707	0.56061	0.55707	0.567	0.55662	0.55974	0.51808	0.5241	0.53562	0.55646	0.56567	0.55937	0.56512	0.55332
		6.55	0.16934	0.16055	0.17313	0.16476	0.18085	0.07528	0.08816	-0.05167	-0.05785	0.00771	0.16161	0.17829	0.18418	0.17605	0.11503
		6.56	-0.45562	-0.45286	-0.45119	-0.44899	-0.45021	-0.5029	-0.49961	-0.53739	-0.54805	-0.52147	-0.45247	-0.45163	-0.44273	-0.4526	-0.47627
		6.57	-0.42251	-0.41138	-0.42518	-0.41213	-0.42952	-0.3562	-0.3684	-0.24848	-0.2495	-0.29926	-0.41318	-0.42897	-0.43064	-0.42757	-0.38021
		6.58	0.21947	0.22354	0.21166	0.22051	0.21137	0.30399	0.29236	0.40061	0.40967	0.35472	0.22161	0.21172	0.20129	0.21306	0.26397
		6.59	0.55644	0.54844	0.55347	0.54892	0.56072	0.53941	0.54345	0.48804	0.49331	0.51106	0.54851	0.55874	0.55382	0.55745	0.54013
		6.6	0.11184	0.1043	0.11669	0.10846	0.12423	0.01699	0.02987	-0.11096	-0.11756	-0.05171	0.10562	0.1214	0.12816	0.11849	0.05756
		6.61	-0.48661	-0.48194	-0.48218	-0.47914	-0.482	-0.52479	-0.52251	-0.54805	-0.5576	-0.53721	-0.48184	-0.48299	-0.47517	-0.48381	-0.50185
		6.62	-0.38575	-0.37468	-0.38943	-0.37593	-0.39393	-0.31234	-0.32479	-0.19681	-0.19636	-0.25059	-0.37675	-0.39304	-0.39625	-0.39078	-0.33982
		6.63	0.27304	0.27542	0.26492	0.27334	0.26532	0.35302	0.34269	0.44231	0.45138	0.40011	0.27352	0.26551	0.25497	0.26728	0.31449
		6.64	0.54849	0.53952	0.5464	0.54109	0.55403	0.52064	0.52588	0.45624	0.45998	0.48531	0.5396	0.55209	0.54812	0.55035	0.52627
		6.65	0.04783	0.04074	0.053	0.04497	0.05989	-0.0493	-0.03723	-0.1757	-0.18369	-0.11694	0.04194	0.05753	0.06499	0.05455	-0.00696
		6.66	-0.51483	-0.50955	-0.51159	-0.50735	-0.51205	-0.54284	-0.54285	-0.54947	-0.5589	-0.5462	-0.50952	-0.51312	-0.5052	-0.51307	-0.52404
		6.67	-0.33234	-0.32137	-0.33697	-0.32301	-0.3412	-0.25072	-0.26424	-0.12716	-0.12565	-0.18517	-0.32359	-0.34091	-0.34449	-0.3385	-0.28252
		6.68	0.3343	0.33626	0.32687	0.33426	0.3279	0.4085	0.39964	0.48476	0.49452	0.4482	0.33418	0.32797	0.31733	0.3285	0.37166
		6.69	0.53118	0.52244	0.53057	0.52414	0.53819	0.49215	0.49954	0.41157	0.41516	0.44844	0.52275	0.53665	0.53329	0.53401	0.50286
		6.7	-0.02116	-0.0273	-0.01532	-0.02297	-0.00926	-0.11825	-0.106	-0.24182	-0.24997	-0.18405	-0.02548	-0.01123	-0.00363	-0.0137	-0.07501
		6.71	-0.53655	-0.53082	-0.534	-0.52834	-0.53519	-0.55374	-0.55543	-0.54428	-0.5531	-0.54857	-0.53047	-0.53595	-0.52925	-0.53513	-0.53934
		6.72	-0.28152	-0.27171	-0.28723	-0.27279	-0.29118	-0.19478	-0.20928	-0.06573	-0.06357	-0.12634	-0.27404	-0.29063	-0.29548	-0.28817	-0.22946
		6.73	0.3789	0.37892	0.37106	0.37739	0.37299	0.4454	0.43726	0.51054	0.51974	0.47943	0.37677	0.37278	0.36278	0.37353	0.41125
		6.74	0.50653	0.49719	0.50625	0.49867	0.51436	0.45824	0.46628	0.36764	0.36953	0.40909	0.49749	0.51188	0.51047	0.50991	0.47311
		6.75	-0.07726	-0.082	-0.0711	-0.07832	-0.06545	-0.17226	-0.16077	-0.2896	-0.29889	-0.23536	-0.0809	-0.06791	-0.05961	-0.07048	-0.12928
		6.76	-0.54117	-0.53361	-0.53881	-0.53166	-0.54059	-0.54748	-0.55017	-0.52386	-0.5318	-0.53497	-0.53445	-0.54103	-0.53524	-0.54108	-0.53757
		6.77	-0.22325	-0.21296	-0.22903	-0.21436	-0.23293	-0.1315	-0.14574	-0.00127	0.0027	-0.06226	-0.21533	-0.23191	-0.23769	-0.23006	-0.16897
		6.78	0.42089	0.41988	0.41383	0.41855	0.41595	0.47953	0.47275	0.52982	0.53935	0.50556	0.41915	0.41632	0.40595	0.41661	0.44815
		6.79	0.47194	0.46157	0.47246	0.4638	0.4803	0.41315	0.42216	0.31138	0.31204	0.35801	0.46303	0.47853	0.47726	0.47603	0.43298
		6.8	-0.14378	-0.14839	-0.138	-0.14408	-0.13295	-0.23732	-0.22634	-0.34635	-0.35625	-0.29545	-0.14751	-0.13507	-0.12637	-0.13727	-0.19394
		6.81	-0.54683	-0.53869	-0.54562	-0.5368	-0.54779	-0.5411	-0.54534	-0.50034	-0.50752	-0.51904	-0.54014	-0.54863	-0.54281	-0.54708	-0.53627
		6.82	-0.1586	-0.14882	-0.1649	-0.15052	-0.16847	-0.06179	-0.07678	0.07045	0.07508	0.00783	-0.15132	-0.16831	-0.17443	-0.16543	-0.10257
		6.83	0.46376	0.46162	0.45731	0.46042	0.46049	0.51273	0.50724	0.5477	0.55659	0.52976	0.46058	0.45997	0.44987	0.45957	0.48483
		6.84	0.43302	0.42308	0.43447	0.42535	0.44319	0.36437	0.37518	0.25251	0.25192	0.30417	0.42375	0.44076	0.44082	0.43737	0.38928
		6.85	-0.20604	-0.20877	-0.20006	-0.20502	-0.19522	-0.29475	-0.28425	-0.39457	-0.40502	-0.34748	-0.20803	-0.19727	-0.18793	-0.19946	-0.25242
		6.86	-0.54225	-0.53345	-0.54178	-0.53215	-0.54487	-0.5244	-0.53079	-0.46896	-0.47548	-0.49477	-0.53397	-0.54474	-0.54036	-0.5434	-0.5251
		6.87	-0.09563	-0.08715	-0.10259	-0.08899	-0.10639	0.00258	-0.0129	0.13372	0.13941	0.07143	-0.08882	-0.1054	-0.11309	-0.10332	-0.0398
		6.88	0.49344	0.49018	0.48757	0.48924	0.49097	0.53169	0.52802	0.55183	0.56073	0.54142	0.48906	0.49068	0.48096	0.49019	0.50828
		6.89	0.38887	0.37943	0.39142	0.38216	0.39963	0.31311	0.32517	0.19407	0.19249	0.24944	0.37977	0.39735	0.39887	0.39494	0.34191
		6.9	-0.25926	-0.26095	-0.25329	-0.25691	-0.24943	-0.34201	-0.33251	-0.43172	-0.44231	-0.39015	-0.26023	-0.2513	-0.24152	-0.25282	-0.30174
		6.91	-0.52973	-0.52076	-0.53042	-0.51957	-0.53339	-0.50171	-0.50919	-0.43345	-0.43871	-0.4659	-0.52157	-0.53372	-0.5302	-0.53241	-0.50719
		6.92	-0.03659	-0.0287	-0.0442	-0.03085	-0.04641	0.06208	0.04749	0.19071	0.19726	0.13009	-0.03101	-0.04659	-0.05476	-0.04437	0.01887
		6.93	0.51444	0.5105	0.50935	0.50963	0.51406	0.54289	0.54087	0.54868	0.55657	0.5456	0.50943	0.51301	0.50398	0.51242	0.52367
		6.94	0.34058	0.33124	0.3441	0.33393	0.35209	0.25809	0.27029	0.1334	0.12995	0.1914	0.3323	0.34996	0.35249	0.34676	0.29047
		6.95	-0.31007	-0.31034	-0.30409	-0.30719	-0.30129	-0.38661	-0.37878	-0.46455	-0.47559	-0.42849	-0.30947	-0.30273	-0.29286	-0.30452	-0.34833
		6.96	-0.51078	-0.50041	-0.51201	-0.50004	-0.51568	-0.47149	-0.48051	-0.39012	-0.39407	-0.42841	-0.50185	-0.51549	-0.51317	-0.51338	-0.48196
		6.97	0.02718	0.03449	0.01928	0.03263	0.01713	0.12618	0.11197	0.25078	0.25856	0.19192	0.03208	0.01757	0.00841	0.02012	0.08202
		6.98	0.53383	0.52801	0.52907	0.52801	0.53398	0.55062	0.5504	0.54025	0.548	0.54413	0.52773	0.53325	0.52486	0.53176	0.53599
		6.99	0.28751	0.27749	0.29119	0.28072	0.29922	0.19771	0.211	0.06694	0.06278	0.12763	0.27889	0.2968	0.3005	0.29338	0.2337
		7	-0.36085	-0.36022	-0.3557	-0.35709	-0.35284	-0.43012	-0.42318	-0.49584	-0.5066	-0.46515	-0.36014	-0.35496	-0.34513	-0.35541	-0.39452
		7.01	-0.48799	-0.47704	-0.4901	-0.47699	-0.49368	-0.43796	-0.44831	-0.34395	-0.34682	-0.38799	-0.47926	-0.49392	-0.49258	-0.49114	-0.45341
		7.02	0.08846	0.09513	0.08096	0.09287	0.07906	0.1859	0.17209	0.30542	0.31335	0.24906	0.09303	0.07935	0.07002	0.08101	0.14184
		7.03	0.54326	0.53742	0.54011	0.53688	0.54535	0.54921	0.55046	0.52369	0.53009	0.53505	0.53756	0.54458	0.53717	0.54252	0.53952
		7.04	0.23028	0.22184	0.23495	0.22465	0.24299	0.13685	0.15027	0.00381	-0.00165	0.06577	0.22291	0.2408	0.24523	0.23787	0.17547
		7.05	-0.40128	-0.39929	-0.39682	-0.39622	-0.39439	-0.4612	-0.45587	-0.51151	-0.52199	-0.4884	-0.39927	-0.39617	-0.38667	-0.39636	-0.42896
		7.06	-0.45047	-0.4404	-0.45383	-0.43991	-0.45777	-0.39139	-0.40296	-0.28656	-0.28802	-0.33608	-0.44176	-0.45785	-0.45757	-0.45548	-0.41143
		7.07	0.15257	0.15675	0.14439	0.15538	0.14306	0.24563	0.23249	0.35488	0.36379	0.3033	0.15539	0.1431	0.13298	0.14478	0.20203
		7.08	0.54396	0.53668	0.54091	0.53666	0.54697	0.53746	0.54024	0.49432	0.50048	0.51386	0.53634	0.54574	0.53866	0.5442	0.53261
		7.09	0.1665	0.15881	0.1715	0.16131	0.17912	0.06885	0.08266	-0.06503	-0.07125	-0.00278	0.15885	0.17698	0.18233	0.17398	0.11013
		7.1	-0.44137	-0.4378	-0.43706	-0.43542	-0.43572	-0.49187	-0.48784	-0.52606	-0.53646	-0.51006	-0.43822	-0.43709	-0.42731	-0.43761	-0.46285
		7.11	-0.41483	-0.40376	-0.41843	-0.404	-0.42246	-0.34561	-0.35845	-0.23087	-0.23143	-0.28451	-0.40531	-0.42247	-0.42292	-0.41996	-0.37036
		7.12	0.20958	0.21378	0.20177	0.21195	0.20159	0.30025	0.28774	0.40137	0.41037	0.35347	0.21223	0.20134	0.1907	0.20288	0.25707
		7.13	0.54439	0.53658	0.54226	0.53679	0.5492	0.52748	0.53194	0.47186	0.47648	0.49678	0.53682	0.54761	0.54149	0.5454	0.52751
		7.14	0.11573	0.10772	0.1212	0.11118	0.12834	0.01493	0.02892	-0.11819	-0.12589	-0.05648	0.10895	0.12615	0.13258	0.12316	0.05845
		7.15	-0.46682	-0.46334	-0.46327	-0.46015	-0.46292	-0.5087	-0.50644	-0.53044	-0.54031	-0.52042	-0.46325	-0.4642	-0.45518	-0.46357	-0.4835
		7.16	-0.37555	-0.365	-0.38016	-0.36544	-0.38459	-0.29914	-0.31321	-0.17857	-0.17731	-0.23549	-0.367	-0.38456	-0.38689	-0.38129	-0.32816
		7.17	0.25891	0.26184	0.25097	0.25984	0.2512	0.34375	0.33214	0.43461	0.44447	0.39141	0.25997	0.25114	0.23993	0.25203	0.3023
		7.18	0.53119	0.52288	0.52967	0.52348	0.53721	0.50304	0.50889	0.43389	0.43791	0.46599	0.52308	0.53581	0.5312	0.53272	0.50835
		7.19	0.05229	0.04606	0.05834	0.04919	0.06531	-0.04882	-0.03511	-0.17972	-0.18819	-0.11842	0.0467	0.0633	0.07103	0.06016	-0.00413
		7.2	-0.494	-0.48828	-0.49062	-0.48623	-0.49074	-0.52355	-0.52279	-0.5282	-0.538	-0.52643	-0.48875	-0.4919	-0.48361	-0.49132	-0.50317
		7.21	-0.32448	-0.31406	-0.32977	-0.31486	-0.33375	-0.23981	-0.25442	-0.11061	-0.10891	-0.17186	-0.31558	-0.33395	-0.33758	-0.33099	-0.2729
		7.22	0.31927	0.32018	0.31135	0.31905	0.31236	0.39677	0.38653	0.4753	0.48467	0.43792	0.3191	0.31203	0.30086	0.31275	0.35772
		7.23	0.51732	0.50786	0.51685	0.50918	0.52408	0.4768	0.4842	0.39235	0.39487	0.43116	0.50821	0.52253	0.51901	0.5197	0.48744
		7.24	-0.01269	-0.01847	-0.00613	-0.01534	-0.000390462	-0.11434	-0.10111	-0.24193	-0.2511	-0.18306	-0.018	-0.00241	0.00571	-0.00497	-0.06887
		7.25	-0.5156	-0.50937	-0.51348	-0.50725	-0.51396	-0.53422	-0.53558	-0.52263	-0.5311	-0.52842	-0.50996	-0.51507	-0.5076	-0.5139	-0.51844
		7.26	-0.27423	-0.26374	-0.28068	-0.26447	-0.28385	-0.18307	-0.1987	-0.04891	-0.04526	-0.11171	-0.2656	-0.28396	-0.2883	-0.28097	-0.21953
		7.27	0.36469	0.3658	0.35779	0.36417	0.35915	0.43556	0.42679	0.50082	0.51036	0.46981	0.36442	0.35942	0.34824	0.3592	0.39902
		7.28	0.4915	0.48252	0.49278	0.48334	0.49964	0.44156	0.45083	0.34572	0.34663	0.3897	0.48316	0.49882	0.49563	0.4949	0.45691
		7.29	-0.07076	-0.07596	-0.06413	-0.07271	-0.0587	-0.17079	-0.15781	-0.29154	-0.30165	-0.23544	-0.07509	-0.06075	-0.05222	-0.06316	-0.12505
		7.3	-0.52201	-0.51543	-0.52099	-0.51301	-0.52179	-0.52985	-0.53279	-0.50303	-0.51077	-0.51554	-0.51625	-0.52332	-0.51599	-0.52116	-0.51871
		7.31	-0.21876	-0.20898	-0.22558	-0.20959	-0.229	-0.12291	-0.13897	0.01325	0.01763	-0.05101	-0.21091	-0.22928	-0.23427	-0.22609	-0.16246
		7.32	0.40406	0.40332	0.39758	0.40212	0.39937	0.46567	0.45811	0.51613	0.52513	0.49135	0.40244	0.39934	0.38822	0.39866	0.43225
		7.33	0.45666	0.44676	0.4579	0.44811	0.46579	0.39564	0.40587	0.28917	0.28914	0.33839	0.44743	0.46412	0.4624	0.46045	0.41627
		7.34	-0.13368	-0.13725	-0.12751	-0.13446	-0.1218	-0.23054	-0.21828	-0.34202	-0.35201	-0.28979	-0.13713	-0.12422	-0.11466	-0.12597	-0.18495
		7.35	-0.52563	-0.51689	-0.52479	-0.51558	-0.52641	-0.52003	-0.52439	-0.47677	-0.4834	-0.4973	-0.51819	-0.52686	-0.52098	-0.52508	-0.51445
		7.36	-0.15811	-0.14838	-0.16474	-0.14943	-0.16849	-0.05748	-0.07361	0.07933	0.08462	0.01455	-0.15009	-0.16769	-0.17492	-0.16565	-0.10001
		7.37	0.4438	0.44166	0.43808	0.44087	0.44022	0.49522	0.48936	0.52942	0.53833	0.51278	0.44097	0.44	0.42888	0.43898	0.46561
		7.38	0.4202	0.4102	0.42247	0.41205	0.43021	0.34933	0.361	0.23231	0.23125	0.28678	0.41082	0.42819	0.4281	0.42508	0.37486
		7.39	-0.19301	-0.19558	-0.18681	-0.19235	-0.18182	-0.28546	-0.27404	-0.38744	-0.39831	-0.33996	-0.19516	-0.18399	-0.17368	-0.18527	-0.24092
		7.4	-0.52406	-0.5156	-0.52463	-0.51372	-0.5266	-0.5075	-0.51375	-0.44895	-0.45509	-0.47674	-0.51649	-0.52718	-0.52184	-0.52493	-0.50693
		7.41	-0.10144	-0.09342	-0.10948	-0.09429	-0.11252	0.000369519	-0.01584	0.13715	0.14368	0.07283	-0.09511	-0.11268	-0.1201	-0.11	-0.04363
		7.42	0.47284	0.46984	0.46745	0.46857	0.47079	0.51434	0.51037	0.53438	0.54336	0.52464	0.46904	0.46993	0.4596	0.46882	0.48886
		7.43	0.38062	0.37156	0.38408	0.37295	0.39234	0.30277	0.31556	0.17825	0.17594	0.23597	0.37207	0.39078	0.39128	0.38667	0.3322
		7.44	-0.24359	-0.24469	-0.2372	-0.24156	-0.23273	-0.33006	-0.31989	-0.42162	-0.4328	-0.37921	-0.24457	-0.23443	-0.2245	-0.23618	-0.28736
		7.45	-0.51162	-0.50245	-0.51265	-0.50079	-0.51548	-0.48362	-0.49161	-0.41198	-0.41668	-0.44594	-0.50359	-0.51613	-0.512	-0.5133	-0.48842
		7.46	-0.04223	-0.03457	-0.0503	-0.03555	-0.05311	0.06101	0.04508	0.19393	0.20134	0.13116	-0.036	-0.05334	-0.06171	-0.0503	0.01539
		7.47	0.49486	0.49095	0.48993	0.49025	0.49404	0.5253	0.52312	0.5291	0.53694	0.52681	0.49052	0.49336	0.48369	0.49186	0.50434
		7.48	0.33203	0.32244	0.33557	0.32455	0.34339	0.24519	0.25889	0.11435	0.11058	0.17534	0.32274	0.34205	0.34424	0.33801	0.27924
		7.49	-0.2977	-0.29854	-0.2922	-0.29553	-0.28882	-0.37882	-0.36958	-0.45748	-0.46836	-0.42058	-0.29874	-0.29055	-0.28002	-0.29141	-0.33774
		7.5	-0.4967	-0.48717	-0.49865	-0.48601	-0.50152	-0.45667	-0.46597	-0.3703	-0.37334	-0.41081	-0.48812	-0.50233	-0.49938	-0.49923	-0.46687
		7.51	0.02081	0.02798	0.01285	0.02706	0.01104	0.12542	0.10964	0.25478	0.26317	0.19382	0.02678	0.01084	0.00132	0.01293	0.07846
		7.52	0.51817	0.51353	0.51457	0.51316	0.51933	0.53787	0.53717	0.52536	0.53246	0.53065	0.51329	0.51867	0.50957	0.51637	0.52144
		7.53	0.28491	0.27576	0.2898	0.2779	0.29745	0.19181	0.20622	0.05516	0.04991	0.11834	0.27657	0.29594	0.29916	0.29225	0.22937
		7.54	-0.34478	-0.34427	-0.33963	-0.34132	-0.33651	-0.41783	-0.41006	-0.48376	-0.49504	-0.45354	-0.34414	-0.3385	-0.32818	-0.33855	-0.37972
		7.55	-0.4737	-0.46367	-0.47721	-0.46259	-0.48026	-0.42313	-0.43447	-0.32498	-0.32704	-0.37128	-0.46518	-0.48113	-0.4791	-0.47768	-0.43867
		7.56	0.07929	0.08531	0.0705	0.08409	0.06857	0.18066	0.16522	0.30227	0.31133	0.24514	0.08326	0.06875	0.05889	0.07059	0.13385
		7.57	0.52268	0.51666	0.51949	0.51607	0.52437	0.52902	0.53069	0.50012	0.50659	0.51347	0.51622	0.52396	0.51561	0.52134	0.51831
		7.58	0.22451	0.21566	0.22988	0.21786	0.23727	0.12664	0.14197	-0.01053	-0.01649	0.05346	0.21637	0.23586	0.23996	0.23205	0.16746
		7.59	-0.38496	-0.38299	-0.38009	-0.37993	-0.3778	-0.44739	-0.44132	-0.49657	-0.50716	-0.47356	-0.38323	-0.37942	-0.36917	-0.37937	-0.41307
		7.6	-0.43699	-0.42632	-0.44056	-0.42529	-0.44374	-0.37506	-0.38779	-0.26618	-0.26695	-0.31744	-0.42754	-0.44441	-0.44331	-0.44081	-0.39589
		7.61	0.14119	0.14634	0.13334	0.14528	0.13251	0.23965	0.22536	0.35205	0.36118	0.29863	0.14541	0.13229	0.12159	0.13391	0.19348
		7.62	0.5266	0.51961	0.52446	0.51943	0.5302	0.52085	0.52418	0.47598	0.48123	0.49624	0.51981	0.52914	0.52127	0.52616	0.51537
		7.63	0.16928	0.16094	0.17466	0.16312	0.18173	0.06726	0.08192	-0.07199	-0.079	-0.00721	0.16118	0.18004	0.18549	0.17653	0.11028
		7.64	-0.42219	-0.41918	-0.41863	-0.41661	-0.41679	-0.47574	-0.47185	-0.51159	-0.52187	-0.49494	-0.42002	-0.41837	-0.40779	-0.41738	-0.44521
		7.65	-0.4072	-0.39679	-0.41228	-0.39609	-0.41548	-0.33672	-0.35025	-0.21791	-0.21743	-0.27394	-0.39816	-0.41595	-0.41598	-0.41209	-0.36188
		7.66	0.19346	0.19731	0.18529	0.19624	0.18436	0.28773	0.27473	0.39274	0.4023	0.34309	0.19611	0.18479	0.17297	0.18525	0.2426
		7.67	0.52559	0.51809	0.52447	0.5181	0.52992	0.50875	0.51372	0.44962	0.45381	0.47714	0.51791	0.52945	0.5222	0.52543	0.50816
		7.68	0.11404	0.10682	0.1206	0.10913	0.12744	0.00981	0.02464	-0.12924	-0.13709	-0.06434	0.10709	0.1256	0.13246	0.12247	0.05496
		7.69	-0.45285	-0.44846	-0.44925	-0.44597	-0.44774	-0.496	-0.49343	-0.51577	-0.52528	-0.50676	-0.44924	-0.44963	-0.43946	-0.44794	-0.46913
		7.7	-0.36598	-0.35574	-0.37175	-0.35529	-0.37504	-0.28695	-0.30162	-0.15952	-0.15777	-0.21965	-0.35718	-0.37575	-0.37748	-0.37201	-0.31655
		7.71	0.24911	0.25134	0.24088	0.25029	0.24085	0.33761	0.32511	0.43016	0.43976	0.38636	0.25063	0.24055	0.22873	0.24096	0.29374
		7.72	0.51536	0.50685	0.51487	0.5073	0.52152	0.4865	0.49295	0.41182	0.41491	0.44642	0.50749	0.52016	0.51504	0.51684	0.49129
		7.73	0.05321	0.04674	0.05978	0.04929	0.06657	-0.05223	-0.03711	-0.18732	-0.19611	-0.12476	0.04716	0.06493	0.07303	0.0621	-0.00534
		7.74	-0.47603	-0.47061	-0.47367	-0.46834	-0.47301	-0.5079	-0.50684	-0.51021	-0.51967	-0.50971	-0.47179	-0.47387	-0.4651	-0.47292	-0.48569
		7.75	-0.31832	-0.30824	-0.32488	-0.30796	-0.32851	-0.23161	-0.24738	-0.09848	-0.09572	-0.16116	-0.30979	-0.32884	-0.33229	-0.32568	-0.26563
		7.76	0.29852	0.30027	0.29149	0.29921	0.29144	0.38038	0.3689	0.45914	0.46945	0.42212	0.29941	0.29101	0.27938	0.29155	0.33873
		7.77	0.4961	0.48789	0.49718	0.48815	0.50356	0.45614	0.46409	0.36812	0.37038	0.40918	0.48773	0.50247	0.49841	0.49914	0.46632
		7.78	-0.00689	-0.01274	-0.000496597	-0.01043	0.00601	-0.11222	-0.09756	-0.2419	-0.25187	-0.18178	-0.01282	0.00429	0.01276	0.00142	-0.06459
		7.79	-0.49274	-0.48735	-0.49158	-0.48497	-0.4909	-0.51352	-0.51439	-0.49935	-0.5081	-0.50643	-0.48784	-0.49278	-0.48447	-0.4911	-0.49611
		7.8	-0.26764	-0.25825	-0.2746	-0.25774	-0.27784	-0.17429	-0.1906	-0.03597	-0.03153	-0.10102	-0.25893	-0.27894	-0.28285	-0.27519	-0.21181
		7.81	0.34763	0.34843	0.34098	0.34733	0.34192	0.42186	0.41243	0.48752	0.49755	0.45637	0.34781	0.34175	0.33033	0.34136	0.38309
		7.82	0.47647	0.46768	0.47766	0.46803	0.48502	0.42468	0.43483	0.32374	0.32394	0.37046	0.46774	0.48439	0.48112	0.47977	0.44039
		7.83	-0.06646	-0.07159	-0.06014	-0.06892	-0.05435	-0.17121	-0.15716	-0.29539	-0.30601	-0.23805	-0.07147	-0.05584	-0.0468	-0.05832	-0.12298
		7.84	-0.50775	-0.50075	-0.50653	-0.49839	-0.50772	-0.51584	-0.51951	-0.48578	-0.49297	-0.50026	-0.50183	-0.50903	-0.50138	-0.50603	-0.50384
		7.85	-0.21701	-0.20721	-0.22411	-0.20722	-0.22773	-0.11659	-0.13429	0.02475	0.0303	-0.04165	-0.20877	-0.22841	-0.23362	-0.2244	-0.15828
		7.86	0.39024	0.38964	0.38371	0.38838	0.38571	0.45564	0.44768	0.50623	0.51558	0.48205	0.38906	0.38509	0.37352	0.38414	0.41976
		7.87	0.44788	0.43819	0.44993	0.43905	0.45757	0.38464	0.39657	0.27253	0.27169	0.32456	0.43882	0.45632	0.45418	0.45173	0.40598
		7.88	-0.12385	-0.12789	-0.11721	-0.12512	-0.11192	-0.22527	-0.21159	-0.33963	-0.35032	-0.28646	-0.12782	-0.11355	-0.10368	-0.11556	-0.17713
		7.89	-0.50768	-0.49959	-0.5075	-0.4978	-0.50838	-0.50299	-0.50787	-0.45628	-0.46263	-0.47828	-0.50087	-0.50987	-0.50264	-0.50696	-0.49638
		7.9	-0.15841	-0.14948	-0.16642	-0.14956	-0.16912	-0.05526	-0.07246	0.08556	0.09179	0.01924	-0.15048	-0.16993	-0.17607	-0.16668	-0.09909
		7.91	0.42245	0.42043	0.41658	0.41985	0.41858	0.47635	0.47017	0.51071	0.51956	0.49387	0.42043	0.41859	0.40698	0.41692	0.44511
		7.92	0.40786	0.39851	0.41087	0.39943	0.4178	0.33559	0.34783	0.21503	0.21283	0.27087	0.3986	0.41729	0.41615	0.4127	0.36153
		7.93	-0.17854	-0.18102	-0.17237	-0.17892	-0.16744	-0.27403	-0.26228	-0.37788	-0.38898	-0.32985	-0.18181	-0.16938	-0.15873	-0.17045	-0.22798
		7.94	-0.50158	-0.49291	-0.50242	-0.49134	-0.50364	-0.48471	-0.49159	-0.42411	-0.42913	-0.45298	-0.49419	-0.50562	-0.49913	-0.50167	-0.48393
		7.95	-0.10186	-0.09388	-0.11002	-0.09369	-0.11287	0.00356	-0.01353	0.14261	0.15003	0.07703	-0.09456	-0.11323	-0.12115	-0.11003	-0.04226
		7.96	0.45268	0.44958	0.44758	0.44902	0.45012	0.49653	0.49236	0.51561	0.52394	0.50628	0.44944	0.45052	0.4385	0.44798	0.4693
		7.97	0.37126	0.36192	0.37528	0.36294	0.38253	0.29015	0.30402	0.16095	0.15765	0.22133	0.362	0.38164	0.38201	0.37679	0.32075
		7.98	-0.23223	-0.23391	-0.22595	-0.23108	-0.22156	-0.32328	-0.312	-0.41608	-0.42734	-0.37291	-0.23409	-0.2235	-0.21201	-0.22428	-0.27787
		7.99	-0.49663	-0.48739	-0.49859	-0.48545	-0.50032	-0.46805	-0.47658	-0.39053	-0.39495	-0.42739	-0.48836	-0.50138	-0.4962	-0.49787	-0.47212
		8	-0.04318	-0.03546	-0.05234	-0.03599	-0.05461	0.06421	0.04683	0.20227	0.20984	0.13689	-0.03668	-0.05474	-0.06377	-0.05236	0.01649
		8.01	0.48146	0.47774	0.47693	0.47646	0.48044	0.51398	0.51143	0.51538	0.52303	0.51412	0.47717	0.47959	0.46909	0.47731	0.49101
		8.02	0.32748	0.31834	0.33264	0.31934	0.33993	0.23816	0.25294	0.10062	0.09647	0.16459	0.31855	0.33825	0.34059	0.33449	0.27303
		8.03	-0.28431	-0.28507	-0.27858	-0.28221	-0.27474	-0.36797	-0.35827	-0.44802	-0.45916	-0.41121	-0.28531	-0.27601	-0.26534	-0.27633	-0.32518
		8.04	-0.4806	-0.47122	-0.48386	-0.46936	-0.48612	-0.43994	-0.45049	-0.3496	-0.3523	-0.39238	-0.47252	-0.4865	-0.48373	-0.48322	-0.45013
		8.05	0.01413	0.02057	0.00533	0.02049	0.00279	0.12052	0.10351	0.25181	0.26099	0.19046	0.01964	0.00272	-0.00724	0.00483	0.07218
		8.06	0.49444	0.48933	0.49121	0.48903	0.495	0.51494	0.51456	0.50142	0.50832	0.50797	0.48969	0.49453	0.48496	0.4917	0.49765
		8.07	0.27927	0.2704	0.28447	0.27178	0.29197	0.18402	0.19985	0.04548	0.03916	0.10974	0.27083	0.29111	0.29441	0.2866	0.22279
		8.08	-0.32367	-0.32275	-0.31899	-0.32054	-0.31551	-0.39947	-0.39098	-0.46491	-0.47681	-0.43552	-0.32384	-0.31694	-0.30606	-0.31706	-0.3595
		8.09	-0.45479	-0.44426	-0.45835	-0.44324	-0.46081	-0.40323	-0.4152	-0.30168	-0.30325	-0.34996	-0.44609	-0.46246	-0.45975	-0.45821	-0.41866
		8.1	0.07184	0.07795	0.06362	0.07727	0.06187	0.17745	0.16097	0.30154	0.31129	0.24307	0.07724	0.0611	0.05091	0.06332	0.12853
		8.11	0.50584	0.49988	0.50312	0.49937	0.50784	0.51471	0.51607	0.48407	0.48993	0.49793	0.50023	0.50765	0.49793	0.50406	0.50205
		8.12	0.22661	0.21767	0.23216	0.21942	0.2392	0.12496	0.14097	-0.01846	-0.02525	0.0483	0.21776	0.23864	0.24244	0.23409	0.16704
		8.13	-0.36971	-0.36852	-0.36542	-0.3655	-0.36297	-0.43714	-0.43081	-0.488	-0.49846	-0.46416	-0.36926	-0.36436	-0.35324	-0.36368	-0.40009
		8.14	-0.42941	-0.41954	-0.43421	-0.41784	-0.43687	-0.36659	-0.3803	-0.2516	-0.25153	-0.30534	-0.42043	-0.43811	-0.43652	-0.4338	-0.38729
		8.15	0.13119	0.13605	0.12244	0.13551	0.12101	0.23359	0.21835	0.34952	0.35922	0.29473	0.13544	0.12096	0.10974	0.12238	0.18501
		8.16	0.51055	0.50425	0.50872	0.50351	0.51377	0.50596	0.50987	0.45815	0.46257	0.47993	0.50374	0.51344	0.50488	0.50956	0.49921
		8.17	0.16989	0.16235	0.17637	0.16347	0.18367	0.06474	0.08116	-0.07869	-0.08659	-0.01202	0.16191	0.18214	0.18792	0.17807	0.1096
		8.18	-0.40442	-0.40115	-0.40035	-0.39917	-0.398	-0.46006	-0.45572	-0.49429	-0.5045	-0.47904	-0.40201	-0.39986	-0.38897	-0.39873	-0.42759
		8.19	-0.39278	-0.38231	-0.39803	-0.38116	-0.40103	-0.31954	-0.33469	-0.19536	-0.1944	-0.25418	-0.38343	-0.40205	-0.40243	-0.39775	-0.34565
		8.2	0.1869	0.19047	0.17887	0.1904	0.1774	0.28456	0.27019	0.39015	0.40005	0.34042	0.19006	0.17755	0.16571	0.1785	0.23723
		8.21	0.50963	0.50178	0.50879	0.50206	0.51413	0.49265	0.4981	0.42989	0.43354	0.4592	0.50228	0.51378	0.50666	0.50954	0.49157
		8.22	0.11689	0.10913	0.12322	0.11119	0.13012	0.00857	0.02488	-0.13465	-0.14306	-0.06811	0.10945	0.12876	0.13594	0.1251	0.05553
		8.23	-0.43571	-0.43162	-0.43282	-0.42922	-0.43131	-0.48189	-0.47911	-0.50175	-0.51109	-0.49312	-0.43302	-0.43286	-0.42216	-0.43089	-0.45333
		8.24	-0.36023	-0.34961	-0.3667	-0.34883	-0.36928	-0.27854	-0.29447	-0.1461	-0.14373	-0.20822	-0.35162	-0.37049	-0.37205	-0.36614	-0.309
		8.25	0.23492	0.2378	0.22686	0.23664	0.22667	0.32743	0.31432	0.42177	0.43182	0.37733	0.23722	0.22641	0.21393	0.22641	0.28139
		8.26	0.49829	0.49026	0.49842	0.4896	0.50419	0.46914	0.47618	0.39078	0.39308	0.42698	0.49063	0.50375	0.4972	0.49908	0.4734
		8.27	0.05663	0.04983	0.06372	0.05172	0.06985	-0.05253	-0.03664	-0.19074	-0.20041	-0.12643	0.0496	0.06855	0.07649	0.06543	-0.00392
		8.28	-0.45636	-0.45118	-0.45343	-0.44842	-0.45286	-0.48916	-0.48838	-0.48848	-0.49749	-0.48922	-0.45241	-0.45439	-0.44411	-0.45214	-0.46557
		8.29	-0.30548	-0.29515	-0.31203	-0.29384	-0.31512	-0.2149	-0.23183	-0.07624	-0.07266	-0.1418	-0.29599	-0.31625	-0.31883	-0.3122	-0.25017
		8.3	0.29121	0.29273	0.28369	0.29227	0.28349	0.37543	0.36365	0.45288	0.46308	0.41573	0.29283	0.28333	0.27124	0.28317	0.33177
		8.31	0.4804	0.4717	0.48113	0.47191	0.48754	0.43802	0.44712	0.34419	0.34542	0.38775	0.47171	0.48692	0.48235	0.48253	0.44848
		8.32	-0.00563	-0.01164	0.000922544	-0.00954	0.00777	-0.11472	-0.09866	-0.24716	-0.25733	-0.18546	-0.01219	0.00627	0.01503	0.00348	-0.06492
		8.33	-0.47786	-0.47159	-0.47621	-0.46975	-0.47587	-0.49919	-0.50026	-0.4829	-0.49087	-0.49141	-0.47272	-0.47718	-0.46848	-0.47462	-0.48064
		8.34	-0.26642	-0.25636	-0.27371	-0.25616	-0.27711	-0.16992	-0.18815	-0.02783	-0.02312	-0.09495	-0.25744	-0.27811	-0.2825	-0.27384	-0.20897
		8.35	0.32835	0.32849	0.32144	0.32779	0.32176	0.40554	0.39484	0.47194	0.48156	0.44081	0.32828	0.32132	0.30903	0.32057	0.36441
		8.36	0.46252	0.45342	0.4647	0.45402	0.47118	0.41073	0.42155	0.30774	0.30742	0.35613	0.45373	0.47072	0.46696	0.46529	0.42615
		8.37	-0.05223	-0.05716	-0.04521	-0.05476	-0.0395	-0.15971	-0.14418	-0.28568	-0.29646	-0.22724	-0.05742	-0.04055	-0.03096	-0.04333	-0.1096
		8.38	-0.48282	-0.47571	-0.48221	-0.47355	-0.48271	-0.49287	-0.49598	-0.46135	-0.46844	-0.47714	-0.47718	-0.4842	-0.47512	-0.48085	-0.47929
		8.39	-0.21352	-0.20405	-0.22171	-0.20319	-0.22432	-0.11171	-0.13	0.0325	0.03843	-0.03552	-0.20539	-0.22592	-0.23061	-0.22164	-0.15405
		8.4	0.3697	0.36884	0.36339	0.36851	0.36499	0.43749	0.42937	0.48721	0.49688	0.46342	0.36913	0.36451	0.35177	0.36309	0.39988
		8.41	0.43117	0.42224	0.43445	0.42235	0.44113	0.36759	0.38012	0.25122	0.24982	0.3051	0.42315	0.44096	0.43774	0.43585	0.38878
		8.42	-0.11705	-0.12095	-0.11046	-0.11917	-0.10509	-0.22174	-0.20771	-0.33873	-0.35011	-0.28469	-0.12133	-0.10645	-0.09593	-0.10788	-0.17195
		8.43	-0.49278	-0.48511	-0.49353	-0.48311	-0.4942	-0.48894	-0.49456	-0.43874	-0.44495	-0.4629	-0.48697	-0.49601	-0.4878	-0.4922	-0.48156
		8.44	-0.15821	-0.14935	-0.16671	-0.14852	-0.16948	-0.05133	-0.07	0.09463	0.10158	0.02614	-0.15053	-0.17039	-0.17726	-0.16707	-0.09689
		8.45	0.40896	0.40684	0.40344	0.40645	0.40488	0.46583	0.45951	0.50001	0.50879	0.48378	0.4074	0.40521	0.39241	0.40279	0.43259
		8.46	0.40161	0.39219	0.40565	0.39269	0.41207	0.32712	0.34116	0.20186	0.19859	0.26033	0.39279	0.41182	0.41095	0.40645	0.35395
		8.47	-0.16812	-0.17104	-0.16146	-0.16854	-0.15643	-0.26855	-0.25494	-0.37561	-0.38697	-0.32587	-0.17201	-0.15827	-0.14665	-0.15957	-0.21957
		8.48	-0.49025	-0.48141	-0.4914	-0.4793	-0.49211	-0.47344	-0.48043	-0.40883	-0.413	-0.43988	-0.48315	-0.49402	-0.48759	-0.49014	-0.47178
		8.49	-0.10462	-0.09588	-0.1134	-0.09575	-0.1156	0.00536	-0.0133	0.14919	0.15746	0.08127	-0.09634	-0.11651	-0.12489	-0.11303	-0.04257
		8.5	0.43672	0.43369	0.43139	0.43282	0.43384	0.48238	0.47789	0.49941	0.50748	0.49102	0.43438	0.43366	0.42202	0.43155	0.45345
		8.51	0.36134	0.35197	0.3656	0.35272	0.37258	0.27766	0.29277	0.14391	0.13961	0.20639	0.35191	0.37187	0.37281	0.36693	0.30915
		8.52	-0.22101	-0.22297	-0.21514	-0.22018	-0.21044	-0.31532	-0.3034	-0.40943	-0.42068	-0.36585	-0.2242	-0.21207	-0.2004	-0.21264	-0.26812
		8.53	-0.47978	-0.47088	-0.48217	-0.46866	-0.48369	-0.45045	-0.4599	-0.369	-0.37258	-0.40802	-0.47201	-0.48514	-0.47982	-0.48088	-0.4545
		8.54	-0.0451	-0.03744	-0.05348	-0.03715	-0.05632	0.0655	0.04696	0.20583	0.21398	0.13981	-0.03756	-0.05681	-0.06602	-0.05427	0.01628
		8.55	0.45916	0.4553	0.45567	0.45459	0.45826	0.49268	0.49046	0.49162	0.49877	0.49206	0.45544	0.45831	0.44656	0.45476	0.46883
		8.56	0.316	0.30704	0.3212	0.30752	0.32857	0.22526	0.24154	0.08613	0.08098	0.15116	0.30668	0.3279	0.32911	0.32252	0.26083
		8.57	-0.26661	-0.26722	-0.26141	-0.26516	-0.25709	-0.35321	-0.34232	-0.43326	-0.44409	-0.39639	-0.2681	-0.25869	-0.24701	-0.25855	-0.30851
		8.58	-0.46184	-0.45197	-0.4651	-0.4503	-0.46714	-0.42121	-0.4318	-0.32735	-0.32913	-0.37204	-0.4532	-0.46869	-0.46395	-0.46372	-0.43053
		8.59	0.00942	0.01678	0.000888453	0.01707	-0.0013	0.11962	0.10165	0.25349	0.26304	0.19052	0.01608	-0.00217	-0.0117	0.00043619	0.06956
		8.6	0.47511	0.46993	0.47153	0.46986	0.47545	0.49709	0.49638	0.47979	0.48635	0.48748	0.47034	0.47495	0.46444	0.47154	0.47788
		8.61	0.27238	0.2627	0.27753	0.26418	0.28497	0.17468	0.19118	0.03162	0.02491	0.09828	0.26343	0.28404	0.28722	0.27924	0.21403
		8.62	-0.31	-0.3097	-0.30458	-0.30725	-0.30144	-0.38904	-0.38019	-0.45534	-0.46648	-0.42467	-0.31052	-0.30283	-0.29102	-0.30233	-0.34681
		8.63	-0.44465	-0.43387	-0.44797	-0.43276	-0.45044	-0.39168	-0.40469	-0.28467	-0.2856	-0.33535	-0.43619	-0.45172	-0.44914	-0.44725	-0.40686
		8.64	0.06519	0.07183	0.05656	0.07131	0.05496	0.17518	0.15746	0.30288	0.31242	0.2426	0.07065	0.05437	0.043	0.0559	0.12388
		8.65	0.49032	0.48406	0.48757	0.48351	0.49168	0.4991	0.50116	0.46423	0.46964	0.48014	0.4848	0.49153	0.48142	0.48751	0.48548
		8.66	0.22341	0.21437	0.22958	0.21553	0.23653	0.11874	0.13681	-0.02736	-0.03458	0.04096	0.21506	0.23562	0.24021	0.23115	0.16257
		8.67	-0.35136	-0.34937	-0.34642	-0.34705	-0.34358	-0.42071	-0.41338	-0.471	-0.48104	-0.44801	-0.35047	-0.34546	-0.33332	-0.34423	-0.38181
		8.68	-0.41719	-0.40642	-0.42213	-0.40472	-0.42427	-0.35286	-0.3676	-0.235	-0.23424	-0.29111	-0.40809	-0.42619	-0.42437	-0.42108	-0.37395
		8.69	0.12041	0.12512	0.1114	0.12555	0.1103	0.22668	0.20979	0.34466	0.35465	0.28911	0.1252	0.10945	0.09786	0.11109	0.1758
		8.7	0.4935	0.48615	0.49206	0.48592	0.49637	0.48981	0.49343	0.43945	0.44352	0.46295	0.48713	0.49653	0.48737	0.49199	0.48187
		8.71	0.17213	0.1641	0.17921	0.165	0.18576	0.06473	0.08189	-0.08098	-0.08981	-0.01311	0.16376	0.18543	0.1908	0.18047	0.11067
		8.72	-0.38348	-0.37998	-0.37918	-0.37796	-0.37705	-0.44215	-0.43744	-0.47761	-0.48769	-0.46209	-0.38226	-0.37853	-0.36713	-0.37715	-0.40784
		8.73	-0.38605	-0.37528	-0.39214	-0.37416	-0.39438	-0.31256	-0.32838	-0.18597	-0.18387	-0.24606	-0.37758	-0.3963	-0.3961	-0.39092	-0.33855
		8.74	0.17166	0.17542	0.16276	0.17482	0.16227	0.27337	0.25824	0.38205	0.39247	0.33117	0.17553	0.16133	0.14905	0.16234	0.22375
		8.75	0.49375	0.48619	0.49349	0.48564	0.49836	0.47736	0.48355	0.4109	0.41379	0.44181	0.48764	0.4983	0.49038	0.49317	0.47531
		8.76	0.1174	0.10978	0.12463	0.11158	0.13128	0.00561	0.02331	-0.14059	-0.14996	-0.07242	0.11011	0.13018	0.13734	0.12627	0.05461
		8.77	-0.41843	-0.41474	-0.41529	-0.41194	-0.41355	-0.46646	-0.46359	-0.48366	-0.49249	-0.47605	-0.41624	-0.41565	-0.40416	-0.41282	-0.43608
		8.78	-0.34867	-0.33826	-0.35521	-0.33715	-0.3581	-0.26396	-0.28154	-0.12605	-0.12284	-0.1912	-0.33989	-0.35952	-0.36082	-0.35448	-0.29555
		8.79	0.22955	0.2326	0.22187	0.23213	0.22108	0.32668	0.31192	0.42227	0.43188	0.37673	0.2327	0.22129	0.208	0.22071	0.27781
		8.8	0.48762	0.47978	0.48857	0.47966	0.49372	0.45775	0.4653	0.37304	0.37432	0.41173	0.48023	0.49415	0.48696	0.48855	0.46153
		8.81	0.05716	0.05023	0.06382	0.0517	0.07068	-0.05644	-0.03899	-0.19889	-0.20863	-0.13232	0.04934	0.06941	0.07759	0.06636	-0.00564
		8.82	-0.44283	-0.43779	-0.44113	-0.43619	-0.43974	-0.47808	-0.47706	-0.47641	-0.48431	-0.47743	-0.43975	-0.44172	-0.4309	-0.43854	-0.45299
		8.83	-0.30389	-0.29309	-0.31108	-0.2926	-0.31408	-0.21166	-0.2298	-0.06938	-0.06509	-0.13678	-0.29458	-0.31538	-0.31809	-0.31073	-0.24759
		8.84	0.27299	0.2746	0.26558	0.27458	0.2655	0.36068	0.34812	0.44085	0.45075	0.4029	0.275	0.26508	0.25195	0.26432	0.31521
		8.85	0.46612	0.45694	0.46776	0.4573	0.47323	0.42375	0.43372	0.32788	0.32832	0.37293	0.45797	0.47302	0.46756	0.46759	0.43386
		8.86	0.00351	-0.00286	0.01065	-0.00128	0.01663	-0.10831	-0.0913	-0.24222	-0.25286	-0.17915	-0.00313	0.01563	0.02484	0.01279	-0.05693
		8.87	-0.45313	-0.44676	-0.45163	-0.44474	-0.45096	-0.47512	-0.47683	-0.45709	-0.46454	-0.46656	-0.4485	-0.45234	-0.44255	-0.44912	-0.4557
		8.88	-0.25618	-0.24544	-0.26391	-0.24432	-0.26634	-0.15714	-0.17673	-0.01254	-0.00714	-0.08181	-0.24696	-0.26758	-0.27176	-0.26306	-0.19721
		8.89	0.31457	0.31493	0.30717	0.31472	0.30808	0.39377	0.38281	0.45884	0.46856	0.42808	0.31534	0.30773	0.29444	0.30657	0.35112
		8.9	0.44492	0.43555	0.44711	0.43509	0.45284	0.39068	0.40264	0.28188	0.28095	0.33311	0.43632	0.45305	0.44859	0.44751	0.40645
		8.91	-0.05333	-0.0584	-0.04644	-0.05714	-0.04086	-0.16429	-0.14787	-0.29182	-0.30276	-0.23217	-0.05948	-0.04189	-0.0317	-0.04391	-0.11229
		8.92	-0.4691	-0.46183	-0.46871	-0.45966	-0.46859	-0.47884	-0.48229	-0.44295	-0.44905	-0.4607	-0.46428	-0.47054	-0.461	-0.46669	-0.46459
		8.93	-0.20928	-0.19911	-0.21708	-0.19816	-0.22004	-0.10402	-0.12328	0.04501	0.0515	-0.02538	-0.20052	-0.22153	-0.22681	-0.21751	-0.14759
		8.94	0.35746	0.35656	0.35122	0.35608	0.35218	0.42754	0.41886	0.4772	0.48633	0.45418	0.35753	0.35211	0.3385	0.35008	0.38827
		8.95	0.42296	0.41322	0.42589	0.41341	0.43229	0.35752	0.37058	0.23648	0.23424	0.29292	0.41454	0.43265	0.42936	0.42681	0.37878
		8.96	-0.10586	-0.10998	-0.09945	-0.1076	-0.09362	-0.21388	-0.19892	-0.33266	-0.34377	-0.27759	-0.11063	-0.09473	-0.08345	-0.09639	-0.16204
		8.97	-0.47408	-0.46604	-0.47483	-0.46376	-0.47491	-0.47115	-0.4766	-0.41864	-0.42357	-0.44392	-0.46833	-0.47676	-0.46831	-0.47248	-0.46238
		8.98	-0.15912	-0.14961	-0.16769	-0.14945	-0.17034	-0.04994	-0.06942	0.09877	0.10616	0.02871	-0.1511	-0.17171	-0.17883	-0.16762	-0.09651
		8.99	0.38865	0.38645	0.38264	0.38564	0.38436	0.44801	0.44114	0.48104	0.48943	0.46556	0.38717	0.38406	0.37098	0.38177	0.41264
		9	0.38876	0.37907	0.39284	0.37946	0.39933	0.31355	0.32857	0.18442	0.1807	0.24474	0.38006	0.3993	0.39826	0.39318	0.34016
		9.01	-0.15704	-0.15954	-0.14982	-0.15736	-0.14492	-0.25981	-0.24513	-0.36681	-0.37808	-0.31686	-0.16058	-0.14619	-0.13432	-0.14752	-0.20886
		9.02	-0.47031	-0.46135	-0.47173	-0.45955	-0.4725	-0.45441	-0.46205	-0.387	-0.3906	-0.4194	-0.46376	-0.47439	-0.4676	-0.46954	-0.45173
		9.03	-0.10577	-0.09709	-0.11505	-0.09658	-0.11734	0.00622	-0.01419	0.1523	0.16061	0.08287	-0.09789	-0.11866	-0.12697	-0.11488	-0.04303
		9.04	0.41738	0.4141	0.41222	0.41405	0.41464	0.46552	0.46044	0.48185	0.48968	0.47409	0.41563	0.41461	0.40223	0.4115	0.43485
		9.05	0.35365	0.34401	0.35866	0.34447	0.3654	0.26882	0.28552	0.13193	0.12721	0.19627	0.34488	0.36563	0.36554	0.35949	0.30082
		9.06	-0.20611	-0.20782	-0.19974	-0.20593	-0.19522	-0.30365	-0.29008	-0.39869	-0.40998	-0.35432	-0.20953	-0.19658	-0.18467	-0.19697	-0.25424
		9.07	-0.464	-0.45483	-0.46701	-0.45309	-0.4681	-0.43539	-0.44502	-0.35223	-0.35497	-0.39212	-0.45742	-0.47033	-0.46406	-0.46497	-0.43882
		9.08	-0.05149	-0.04348	-0.06061	-0.04305	-0.06257	0.06254	0.04287	0.20613	0.21479	0.13814	-0.04387	-0.06408	-0.07301	-0.06119	0.01151
		9.09	0.44264	0.43861	0.43899	0.43843	0.44187	0.47856	0.47611	0.47682	0.48363	0.47764	0.44027	0.44192	0.42966	0.43773	0.45306
		9.1	0.31145	0.30177	0.31689	0.30248	0.32358	0.21754	0.23463	0.07303	0.06695	0.14059	0.30236	0.32372	0.32491	0.31786	0.25412
		9.11	-0.25709	-0.25769	-0.25136	-0.25553	-0.24747	-0.34691	-0.33614	-0.42772	-0.43867	-0.39025	-0.25943	-0.24908	-0.23624	-0.2483	-0.30013
		9.12	-0.45122	-0.44091	-0.45434	-0.43947	-0.45597	-0.40877	-0.42088	-0.31055	-0.31138	-0.35734	-0.4433	-0.4581	-0.45295	-0.45233	-0.41839
		9.13	0.00563	0.01318	-0.00295	0.01323	-0.00474	0.11985	0.10098	0.25711	0.26665	0.19206	0.0128	-0.00579	-0.0165	-0.00355	0.06771
		9.14	0.46139	0.45594	0.45813	0.4559	0.46151	0.48411	0.48432	0.4645	0.47	0.4734	0.4575	0.4618	0.44989	0.45712	0.46397
		9.15	0.26764	0.25769	0.27299	0.25862	0.27995	0.16677	0.18485	0.01911	0.01158	0.08812	0.25844	0.27973	0.2826	0.27423	0.20731
		9.16	-0.29725	-0.29655	-0.29184	-0.29447	-0.28823	-0.37847	-0.36897	-0.44425	-0.4548	-0.41379	-0.29805	-0.29021	-0.27745	-0.28904	-0.33453
		9.17	-0.43122	-0.42035	-0.43508	-0.41879	-0.43712	-0.37812	-0.39159	-0.26868	-0.26825	-0.32082	-0.42288	-0.43903	-0.43566	-0.43356	-0.39294
		9.18	0.05454	0.06074	0.04538	0.06108	0.04376	0.16614	0.14757	0.29554	0.30522	0.23434	0.06007	0.04307	0.03178	0.04472	0.11385
		9.19	0.46794	0.46147	0.46558	0.4613	0.46919	0.47852	0.47998	0.44284	0.44743	0.45972	0.46289	0.46948	0.45918	0.46474	0.46359
		9.2	0.2193	0.21028	0.22609	0.21088	0.23266	0.11352	0.1316	-0.03641	-0.04433	0.03391	0.21077	0.23221	0.23688	0.22732	0.15748
		9.21	-0.33594	-0.33384	-0.33086	-0.33173	-0.32774	-0.40743	-0.39993	-0.45751	-0.46735	-0.43474	-0.33574	-0.32979	-0.3171	-0.328	-0.36698
		9.22	-0.40465	-0.394	-0.41016	-0.39223	-0.41199	-0.33946	-0.35477	-0.21734	-0.21597	-0.27585	-0.3963	-0.414	-0.41218	-0.40843	-0.36053
		9.23	0.11386	0.11855	0.10452	0.1188	0.10357	0.22336	0.20564	0.34363	0.3532	0.28652	0.11898	0.10253	0.08997	0.1037	0.17049
		9.24	0.47903	0.47196	0.47832	0.4716	0.48207	0.47578	0.47998	0.4212	0.42452	0.44678	0.47404	0.48233	0.47226	0.47711	0.46693
		9.25	0.1679	0.15971	0.17529	0.16062	0.18131	0.05616	0.07511	-0.09498	-0.10378	-0.02411	0.15955	0.18134	0.18699	0.17666	0.10413
		9.26	-0.37397	-0.3709	-0.37016	-0.36836	-0.3677	-0.4351	-0.42977	-0.46716	-0.47632	-0.45261	-0.37374	-0.36932	-0.35682	-0.36693	-0.39849
		9.27	-0.37566	-0.36476	-0.38189	-0.36311	-0.38408	-0.29972	-0.3169	-0.16767	-0.1649	-0.23052	-0.36728	-0.38597	-0.38542	-0.38028	-0.3263
		9.28	0.1623	0.16624	0.15366	0.16614	0.15309	0.2666	0.24996	0.37453	0.38454	0.32344	0.16679	0.15201	0.1393	0.1526	0.21509
		9.29	0.47262	0.46465	0.47239	0.46422	0.47709	0.45614	0.46251	0.38631	0.38882	0.41905	0.4666	0.47725	0.46898	0.47153	0.45344
		9.3	0.11575	0.10758	0.12238	0.10875	0.12896	0.00208	0.02097	-0.14514	-0.15461	-0.0761	0.10737	0.1286	0.13588	0.12426	0.05191
		9.31	-0.39656	-0.39275	-0.39376	-0.39016	-0.39172	-0.44562	-0.44244	-0.46074	-0.46946	-0.45416	-0.39526	-0.39388	-0.38205	-0.39072	-0.41424
		9.32	-0.33517	-0.32408	-0.34148	-0.32281	-0.34446	-0.24974	-0.26813	-0.11107	-0.10742	-0.17716	-0.32629	-0.34638	-0.34786	-0.34053	-0.28161
		9.33	0.21367	0.21671	0.20591	0.21647	0.20523	0.3123	0.29703	0.40743	0.41739	0.36222	0.21738	0.20476	0.19092	0.20453	0.26228
		9.34	0.46794	0.45962	0.46902	0.45964	0.47405	0.43867	0.44709	0.35322	0.35433	0.39302	0.46163	0.47471	0.46709	0.46832	0.44203
		9.35	0.06212	0.05535	0.06948	0.05698	0.07584	-0.05396	-0.03529	-0.19858	-0.20902	-0.13101	0.05489	0.07542	0.08388	0.07181	-0.00158
		9.36	-0.42599	-0.42089	-0.42416	-0.41848	-0.42241	-0.46379	-0.4629	-0.46113	-0.46875	-0.46277	-0.42386	-0.42483	-0.4131	-0.42059	-0.43669
		9.37	-0.30067	-0.29033	-0.30859	-0.28943	-0.31112	-0.20664	-0.22589	-0.06016	-0.05462	-0.12947	-0.29247	-0.3131	-0.31553	-0.3075	-0.24325
		9.38	0.25982	0.26085	0.25167	0.26078	0.2518	0.351	0.33798	0.43236	0.4424	0.39407	0.26202	0.25129	0.23763	0.25007	0.30312
		9.39	0.4561	0.44669	0.45769	0.44701	0.46293	0.41374	0.42442	0.31377	0.31324	0.36064	0.44863	0.4634	0.45741	0.45695	0.42304
		9.4	0.01007	0.0042	0.01753	0.0056	0.02314	-0.10506	-0.08739	-0.24296	-0.25402	-0.17854	0.003	0.02275	0.03212	0.01993	-0.05212
		9.41	-0.43897	-0.43221	-0.43734	-0.43022	-0.43641	-0.46272	-0.46439	-0.44232	-0.44876	-0.45264	-0.43538	-0.43858	-0.42814	-0.43424	-0.4416
		9.42	-0.25305	-0.24182	-0.2604	-0.24105	-0.26292	-0.15188	-0.17159	-0.00283	0.00329	-0.07421	-0.24345	-0.26477	-0.26904	-0.25994	-0.1924
		9.43	0.30044	0.30115	0.29325	0.30101	0.29417	0.38209	0.37091	0.44738	0.45617	0.41603	0.30246	0.29368	0.27981	0.29203	0.3379
		9.44	0.4324	0.42236	0.43428	0.42246	0.44025	0.37761	0.3899	0.26589	0.26406	0.31877	0.42389	0.44067	0.43596	0.43437	0.39306
		9.45	-0.04499	-0.05049	-0.03791	-0.04911	-0.03249	-0.15851	-0.14118	-0.28822	-0.29872	-0.22667	-0.05187	-0.03309	-0.02254	-0.03553	-0.10509
		9.46	-0.45136	-0.44408	-0.45072	-0.4418	-0.45037	-0.46251	-0.46584	-0.42588	-0.43054	-0.44347	-0.44703	-0.45285	-0.44265	-0.44796	-0.44693
		9.47	-0.20845	-0.19826	-0.21694	-0.19722	-0.21941	-0.10111	-0.12174	0.05038	0.05751	-0.02231	-0.19958	-0.22132	-0.22666	-0.21632	-0.14582
		9.48	0.33974	0.33871	0.33266	0.33859	0.33387	0.41267	0.40273	0.46309	0.47126	0.43876	0.34031	0.33388	0.31996	0.33156	0.37127
		9.49	0.41172	0.40163	0.41498	0.40172	0.4209	0.34529	0.35959	0.22199	0.21867	0.28018	0.40346	0.42157	0.41834	0.41489	0.36678
		9.5	-0.09647	-0.0999	-0.08856	-0.09844	-0.08352	-0.20762	-0.19063	-0.32801	-0.33947	-0.27171	-0.10139	-0.08448	-0.0729	-0.08603	-0.15351
		9.51	-0.45856	-0.44964	-0.45889	-0.44759	-0.45863	-0.45627	-0.46206	-0.4015	-0.4059	-0.42828	-0.45336	-0.4613	-0.45235	-0.45565	-0.44643
		9.52	-0.15839	-0.14882	-0.16785	-0.14834	-0.16993	-0.04624	-0.0673	0.10615	0.11404	0.0337	-0.15063	-0.17163	-0.17887	-0.16753	-0.0944
		9.53	0.37533	0.37307	0.36943	0.37249	0.37074	0.43695	0.42978	0.46868	0.47699	0.45418	0.37478	0.37098	0.35727	0.3673	0.39986
		9.54	0.37907	0.36897	0.38378	0.36905	0.38964	0.30151	0.31749	0.16621	0.16263	0.23012	0.37089	0.39016	0.38859	0.38354	0.32869
		9.55	-0.15219	-0.15481	-0.14508	-0.15299	-0.13989	-0.25766	-0.24292	-0.36608	-0.37707	-0.31586	-0.15637	-0.14125	-0.12907	-0.14184	-0.20522
		9.56	-0.45733	-0.4484	-0.45969	-0.44612	-0.4595	-0.44082	-0.44952	-0.36817	-0.3716	-0.40352	-0.45179	-0.46218	-0.4542	-0.45633	-0.4378
		9.57	-0.10331	-0.09506	-0.11337	-0.09452	-0.11557	0.01092	-0.00969	0.16139	0.16929	0.08976	-0.09586	-0.11711	-0.12513	-0.11345	-0.03941
		9.58	0.40474	0.40141	0.40006	0.40102	0.40179	0.45395	0.44945	0.46826	0.47509	0.4617	0.40372	0.40195	0.38893	0.3982	0.42216
		9.59	0.34374	0.33413	0.34926	0.33446	0.35573	0.25692	0.27414	0.11484	0.10958	0.18191	0.33532	0.35601	0.35584	0.34982	0.28941
		9.6	-0.19839	-0.19946	-0.19169	-0.19768	-0.18695	-0.29745	-0.28387	-0.39178	-0.40293	-0.34799	-0.20214	-0.18833	-0.17579	-0.18841	-0.24663
		9.61	-0.44743	-0.43748	-0.44996	-0.43567	-0.45128	-0.4182	-0.42854	-0.33136	-0.33321	-0.37326	-0.44106	-0.45344	-0.44695	-0.44744	-0.42109
		9.62	-0.05267	-0.04499	-0.06208	-0.04479	-0.06464	0.06266	0.04208	0.20638	0.21597	0.13807	-0.04511	-0.06578	-0.07557	-0.06261	0.0105
		9.63	0.42291	0.41839	0.41884	0.41813	0.42189	0.46042	0.45744	0.45643	0.46319	0.45856	0.42119	0.42187	0.40905	0.41718	0.43325
		9.64	0.30329	0.29328	0.30837	0.29376	0.31562	0.20835	0.2262	0.06171	0.05497	0.13062	0.29429	0.3157	0.31729	0.30904	0.24518
		9.65	-0.24111	-0.24188	-0.23577	-0.24015	-0.23165	-0.33326	-0.32131	-0.41232	-0.42397	-0.37603	-0.24467	-0.23313	-0.21992	-0.23266	-0.28485
		9.66	-0.43206	-0.42199	-0.43562	-0.42007	-0.4373	-0.39042	-0.40261	-0.28976	-0.29051	-0.33798	-0.42544	-0.43976	-0.43436	-0.43322	-0.39936
		9.67	0.000316577	0.00739	-0.00881	0.00797	-0.01056	0.11573	0.096	0.25316	0.26311	0.18796	0.00729	-0.0121	-0.02277	-0.00928	0.06253
		9.68	0.44022	0.43523	0.43759	0.43507	0.44101	0.46538	0.46507	0.44472	0.4498	0.45429	0.4379	0.44109	0.42905	0.43602	0.44375
		9.69	0.26179	0.25248	0.26798	0.2528	0.27414	0.15969	0.1783	0.00887	0.000881332	0.07965	0.25334	0.27491	0.27799	0.26888	0.20084
		9.7	-0.28316	-0.2826	-0.2782	-0.28078	-0.27495	-0.36716	-0.35738	-0.43254	-0.44262	-0.40195	-0.2855	-0.27624	-0.26286	-0.27472	-0.32148
		9.71	-0.4163	-0.40575	-0.42085	-0.40366	-0.42204	-0.36255	-0.37688	-0.24935	-0.24773	-0.30308	-0.40915	-0.42498	-0.42124	-0.41848	-0.37729
		9.72	0.0513	0.05712	0.04172	0.05741	0.04089	0.1655	0.1462	0.29637	0.30619	0.2338	0.05737	0.03923	0.02702	0.04076	0.11149
		9.73	0.45445	0.44777	0.45199	0.44719	0.4556	0.46649	0.46834	0.42892	0.43207	0.44618	0.45078	0.45619	0.44462	0.45008	0.45005
		9.74	0.21956	0.21026	0.22603	0.21091	0.23182	0.11094	0.13058	-0.04321	-0.05199	0.02939	0.21089	0.23278	0.23754	0.22719	0.15591
		9.75	-0.32126	-0.31916	-0.31626	-0.31678	-0.31338	-0.39561	-0.38722	-0.44552	-0.45484	-0.42258	-0.32256	-0.31517	-0.3015	-0.31247	-0.35316
		9.76	-0.39517	-0.38375	-0.39977	-0.38193	-0.4014	-0.3289	-0.34506	-0.20385	-0.20161	-0.2642	-0.38701	-0.40445	-0.40219	-0.39773	-0.34979
		9.77	0.10122	0.1062	0.09185	0.10599	0.09076	0.21275	0.19407	0.33404	0.34368	0.27599	0.10696	0.08978	0.07702	0.0905	0.15863
		9.78	0.4596	0.45192	0.45775	0.45165	0.46178	0.45752	0.46171	0.40287	0.40557	0.42937	0.45478	0.46258	0.45268	0.45601	0.44756
		9.79	0.17031	0.16174	0.17728	0.16293	0.18367	0.05674	0.0766	-0.0968	-0.10583	-0.02394	0.1615	0.18381	0.19011	0.17872	0.10549
		9.8	-0.35483	-0.35151	-0.35073	-0.34936	-0.34783	-0.41804	-0.41234	-0.4499	-0.45894	-0.43588	-0.35529	-0.35027	-0.3374	-0.34696	-0.37995
		9.81	-0.36361	-0.35272	-0.36985	-0.35117	-0.37192	-0.28646	-0.30429	-0.15135	-0.14829	-0.21656	-0.35521	-0.37449	-0.37425	-0.36788	-0.31343
		9.82	0.15465	0.15805	0.1454	0.15835	0.14422	0.26139	0.24455	0.37014	0.38017	0.31838	0.15975	0.14403	0.13056	0.14431	0.20814
		9.83	0.46	0.4519	0.46005	0.45188	0.46446	0.44465	0.4515	0.37184	0.3736	0.40654	0.45488	0.46525	0.45644	0.45863	0.44083
		9.84	0.11726	0.10996	0.12533	0.11061	0.13161	0.000913797	0.02061	-0.15141	-0.1615	-0.08017	0.1095	0.13142	0.13885	0.12672	0.05212
		9.85	-0.38697	-0.3824	-0.38378	-0.38054	-0.38157	-0.43849	-0.4352	-0.45155	-0.46001	-0.44649	-0.3863	-0.38396	-0.37137	-0.38027	-0.40492
		9.86	-0.33075	-0.31999	-0.33797	-0.31813	-0.34037	-0.24369	-0.26282	-0.09906	-0.09463	-0.16801	-0.32271	-0.34273	-0.34373	-0.33657	-0.2758
		9.87	0.20351	0.20587	0.19475	0.20629	0.19411	0.30413	0.2886	0.39918	0.40914	0.35408	0.20717	0.19385	0.18	0.19314	0.25242
		9.88	0.45296	0.44401	0.45351	0.44372	0.45854	0.42338	0.43232	0.33445	0.33458	0.37648	0.44665	0.45918	0.45169	0.45232	0.42598
		9.89	0.06443	0.05742	0.07193	0.05833	0.07786	-0.05385	-0.03419	-0.19987	-0.21074	-0.13137	0.05693	0.07777	0.08653	0.07405	-0.000339696
		9.9	-0.40748	-0.40178	-0.40516	-0.39938	-0.40364	-0.44541	-0.44426	-0.4389	-0.44615	-0.44256	-0.40548	-0.40592	-0.39389	-0.40116	-0.41723
		9.91	-0.28739	-0.27628	-0.29472	-0.27475	-0.29697	-0.19073	-0.21096	-0.042	-0.03622	-0.1131	-0.27859	-0.29951	-0.30216	-0.29342	-0.22834
		9.92	0.25004	0.25144	0.24211	0.25113	0.24227	0.34264	0.32875	0.42084	0.43041	0.38301	0.25344	0.24178	0.22744	0.24033	0.29326
		9.93	0.43819	0.42851	0.43977	0.4283	0.44531	0.39524	0.4061	0.29246	0.29119	0.34094	0.43151	0.44576	0.4395	0.43867	0.40439
		9.94	0.01135	0.00522	0.01923	0.00671	0.02477	-0.10626	-0.08749	-0.24545	-0.2566	-0.17992	0.00423	0.0246	0.03437	0.02129	-0.05171
		9.95	-0.42521	-0.41842	-0.4236	-0.41601	-0.42295	-0.45079	-0.45206	-0.42843	-0.43429	-0.4397	-0.4228	-0.42507	-0.41382	-0.41988	-0.42807
		9.96	-0.25032	-0.24009	-0.25887	-0.23886	-0.26124	-0.14824	-0.16876	0.00436	0.01117	-0.06858	-0.24238	-0.26365	-0.26776	-0.25774	-0.18936
		9.97	0.28598	0.28572	0.27805	0.28571	0.27878	0.37013	0.35856	0.43692	0.44556	0.40515	0.2882	0.27843	0.26418	0.27623	0.32412
		9.98	0.42253	0.41309	0.42514	0.41315	0.4309	0.36938	0.38224	0.25629	0.25342	0.31028	0.41587	0.43168	0.42715	0.42436	0.38396
		9.99	-0.03262	-0.03686	-0.02464	-0.03592	-0.01945	-0.14788	-0.12987	-0.28035	-0.29172	-0.21823	-0.03874	-0.01961	-0.00865	-0.02203	-0.09333
		10	-0.4318	-0.42393	-0.43125	-0.4222	-0.43075	-0.44481	-0.44862	-0.40667	-0.4114	-0.42611	-0.42851	-0.4334	-0.42317	-0.42741	-0.42786
		10.01	-0.20413	-0.19471	-0.21307	-0.1934	-0.215	-0.09591	-0.11755	0.05811	0.06583	-0.01594	-0.19607	-0.2178	-0.22377	-0.2124	-0.14113
		10.02	0.32416	0.32273	0.31752	0.32308	0.31859	0.399	0.38892	0.44759	0.45614	0.42439	0.32597	0.31856	0.30403	0.31532	0.35614
		10.03	0.3972	0.38747	0.40099	0.3875	0.40663	0.33057	0.34535	0.20327	0.19994	0.26425	0.38993	0.40763	0.40451	0.4004	0.35183
		10.04	-0.09141	-0.09533	-0.08404	-0.09429	-0.07907	-0.20569	-0.18798	-0.32691	-0.33822	-0.2695	-0.09776	-0.07986	-0.06788	-0.08122	-0.14994
		10.05	-0.44409	-0.4358	-0.4449	-0.43349	-0.44467	-0.44253	-0.44819	-0.38262	-0.3866	-0.41165	-0.44021	-0.44766	-0.43812	-0.44124	-0.43156
		10.06	-0.15443	-0.145	-0.16371	-0.14355	-0.1659	-0.03938	-0.06115	0.11631	0.12434	0.04176	-0.14606	-0.16789	-0.17498	-0.16313	-0.08877
		10.07	0.36327	0.36141	0.35745	0.36111	0.35872	0.42748	0.41959	0.45744	0.46477	0.44282	0.36438	0.35943	0.34526	0.35564	0.38848
		10.08	0.37192	0.36213	0.37622	0.36166	0.38247	0.29353	0.3097	0.15541	0.15039	0.22086	0.36414	0.38325	0.38156	0.37624	0.32068
		10.09	-0.13953	-0.14245	-0.13271	-0.14128	-0.12757	-0.24869	-0.23281	-0.35787	-0.36903	-0.30691	-0.14515	-0.12886	-0.11643	-0.12955	-0.1942
		10.1	-0.44092	-0.43148	-0.44225	-0.42913	-0.44268	-0.42474	-0.43341	-0.3492	-0.35114	-0.38591	-0.43581	-0.44559	-0.43739	-0.43893	-0.42061
		10.11	-0.1037	-0.09483	-0.11264	-0.09368	-0.11515	0.01334	-0.0085	0.16421	0.17375	0.09239	-0.09538	-0.11703	-0.12561	-0.113	-0.03827
		10.12	0.38665	0.3831	0.38183	0.38281	0.38366	0.43731	0.43246	0.4491	0.45605	0.44385	0.38652	0.38398	0.3701	0.37911	0.40404
		10.13	0.33352	0.32349	0.33859	0.32356	0.34495	0.24559	0.26366	0.10152	0.09545	0.17024	0.32523	0.34573	0.34557	0.33843	0.27825
		10.14	-0.18655	-0.18809	-0.18014	-0.18648	-0.17583	-0.2884	-0.27415	-0.38315	-0.39464	-0.33903	-0.19148	-0.17657	-0.16352	-0.17658	-0.23604
		10.15	-0.43287	-0.42278	-0.43557	-0.42046	-0.43638	-0.40352	-0.4146	-0.31295	-0.31457	-0.35709	-0.42721	-0.43902	-0.43187	-0.43182	-0.40576
		10.16	-0.05448	-0.04677	-0.06441	-0.0458	-0.06603	0.06318	0.04176	0.2095	0.219	0.13937	-0.04672	-0.06798	-0.07777	-0.06415	0.00991
		10.17	0.40778	0.40308	0.4033	0.40256	0.40626	0.44664	0.44409	0.44197	0.44791	0.44416	0.40674	0.40646	0.3932	0.40148	0.41826
		10.18	0.2995	0.29005	0.30555	0.28989	0.312	0.20445	0.22292	0.05516	0.04818	0.12629	0.29149	0.31258	0.31434	0.30582	0.2413
		10.19	-0.22573	-0.22581	-0.21909	-0.22427	-0.21557	-0.32023	-0.30807	-0.40215	-0.41263	-0.36401	-0.22939	-0.21675	-0.20319	-0.21628	-0.27023
		10.2	-0.42051	-0.40989	-0.42351	-0.40764	-0.42515	-0.37935	-0.3921	-0.27645	-0.27562	-0.32632	-0.41429	-0.42806	-0.42273	-0.42112	-0.38734
		10.21	-0.00636	0.000532636	-0.01585	0.00143	-0.01766	0.11124	0.09054	0.25056	0.26098	0.18396	0.000686919	-0.01926	-0.03083	-0.01649	0.05668
		10.22	0.42319	0.41751	0.41978	0.41717	0.42319	0.44957	0.44909	0.42692	0.43105	0.4378	0.42125	0.42392	0.41117	0.41774	0.42638
		10.23	0.25678	0.24767	0.26305	0.24792	0.26977	0.15385	0.17317	0.00084639	-0.00802	0.07358	0.24885	0.27059	0.27415	0.26387	0.19544
		10.24	-0.26959	-0.26848	-0.26438	-0.26682	-0.26082	-0.35587	-0.34515	-0.42065	-0.43089	-0.39094	-0.27265	-0.26225	-0.24821	-0.26029	-0.30836
		10.25	-0.40411	-0.39336	-0.40869	-0.39146	-0.40992	-0.34972	-0.36426	-0.23193	-0.23025	-0.28904	-0.39776	-0.41336	-0.40915	-0.40553	-0.36418
		10.26	0.04748	0.05294	0.03787	0.05344	0.03668	0.16426	0.14404	0.29536	0.30562	0.23262	0.05398	0.03494	0.02273	0.03677	0.10848
		10.27	0.43838	0.43143	0.43596	0.431	0.4394	0.45078	0.4524	0.40876	0.41239	0.42872	0.43558	0.44043	0.42872	0.43331	0.43338
		10.28	0.21302	0.20453	0.22023	0.20476	0.22601	0.10328	0.12296	-0.0527	-0.06151	0.02119	0.20488	0.22694	0.23196	0.2211	0.14905
		10.29	-0.30817	-0.30546	-0.30281	-0.30389	-0.30022	-0.38419	-0.37579	-0.43261	-0.44214	-0.41074	-0.31024	-0.30195	-0.28833	-0.29888	-0.34039
		10.3	-0.38307	-0.37179	-0.38793	-0.36969	-0.38923	-0.31633	-0.33261	-0.1877	-0.18498	-0.2498	-0.37546	-0.39265	-0.39094	-0.38555	-0.33698
		10.31	0.09524	0.10001	0.08581	0.10101	0.08534	0.20923	0.19024	0.33026	0.34074	0.2725	0.10187	0.08409	0.07035	0.08469	0.15367
		10.32	0.44307	0.43562	0.44121	0.43525	0.44577	0.44217	0.44633	0.38387	0.38601	0.41169	0.43929	0.44658	0.43651	0.43966	0.43093
		10.33	0.16707	0.15898	0.17421	0.15859	0.1806	0.05221	0.07266	-0.10317	-0.11354	-0.02952	0.15831	0.18056	0.18815	0.17568	0.10148
		10.34	-0.34057	-0.33738	-0.33659	-0.3363	-0.33448	-0.40665	-0.40015	-0.4376	-0.44644	-0.42389	-0.34245	-0.33654	-0.3227	-0.33299	-0.36677
		10.35	-0.35545	-0.34489	-0.36187	-0.3427	-0.36394	-0.27791	-0.29633	-0.13865	-0.13419	-0.20581	-0.34808	-0.36681	-0.36657	-0.35983	-0.3045
		10.36	0.14544	0.14875	0.13635	0.14988	0.13562	0.25545	0.23702	0.36496	0.37533	0.31232	0.15128	0.13485	0.12098	0.13517	0.20024
		10.37	0.44517	0.43718	0.44516	0.43674	0.44967	0.4303	0.4371	0.3536	0.35422	0.38982	0.44123	0.45067	0.44165	0.44335	0.42542
		10.38	0.11663	0.10966	0.12478	0.10974	0.13079	-0.00217	0.01889	-0.15648	-0.16709	-0.08345	0.10891	0.13102	0.13832	0.12603	0.0504
		10.39	-0.37223	-0.36727	-0.36891	-0.3654	-0.36689	-0.42533	-0.42169	-0.43702	-0.44456	-0.43235	-0.37264	-0.36906	-0.35681	-0.36484	-0.39036
		10.4	-0.32316	-0.31208	-0.33041	-0.31001	-0.33178	-0.23433	-0.25449	-0.08659	-0.08138	-0.15767	-0.31541	-0.33531	-0.33606	-0.32802	-0.26691
		10.41	0.19241	0.19476	0.18369	0.19475	0.18351	0.29524	0.27934	0.39016	0.39993	0.3447	0.19715	0.18251	0.16896	0.18212	0.24209
		10.42	0.43702	0.42804	0.43746	0.42689	0.44203	0.40737	0.41702	0.31586	0.3156	0.35975	0.43166	0.44333	0.4356	0.43562	0.40952
		10.43	0.06699	0.05996	0.07443	0.06049	0.08035	-0.05258	-0.03273	-0.19976	-0.21051	-0.12969	0.05902	0.08044	0.08949	0.07632	0.00159
		10.44	-0.3893	-0.38395	-0.38693	-0.38148	-0.38548	-0.42916	-0.42849	-0.42299	-0.42971	-0.42705	-0.38872	-0.38798	-0.37508	-0.38282	-0.39994
		10.45	-0.28325	-0.27253	-0.29055	-0.2703	-0.2927	-0.18715	-0.20751	-0.03654	-0.03042	-0.10949	-0.27494	-0.29578	-0.29831	-0.28904	-0.22418
		10.46	0.2321	0.23356	0.22406	0.23381	0.22424	0.32663	0.31277	0.40647	0.41581	0.36795	0.23633	0.22391	0.2083	0.22217	0.27629
		10.47	0.42186	0.41302	0.42303	0.41215	0.42882	0.38045	0.39113	0.27622	0.27443	0.32619	0.41611	0.42986	0.42284	0.42195	0.38843
		10.48	0.01712	0.01157	0.0248	0.01186	0.03076	-0.10214	-0.0828	-0.24287	-0.25413	-0.1759	0.0096	0.03017	0.04106	0.02714	-0.0467
		10.49	-0.40764	-0.40095	-0.40577	-0.399	-0.40547	-0.43525	-0.43557	-0.4108	-0.41609	-0.42329	-0.40635	-0.40806	-0.39569	-0.40195	-0.41085
		10.5	-0.24427	-0.23418	-0.25248	-0.23198	-0.2548	-0.14007	-0.16102	0.01622	0.02386	-0.05867	-0.23614	-0.25764	-0.26211	-0.25123	-0.18175
		10.51	0.27647	0.27601	0.26863	0.27662	0.26973	0.36352	0.3504	0.42742	0.43655	0.3969	0.27995	0.26933	0.25411	0.26662	0.31516
		10.52	0.41025	0.4006	0.41284	0.39988	0.41859	0.35543	0.36774	0.23562	0.23244	0.29268	0.40426	0.41967	0.41507	0.41148	0.36975
		10.53	-0.03332	-0.03813	-0.02542	-0.03768	-0.02036	-0.15284	-0.13369	-0.28542	-0.29738	-0.22286	-0.04053	-0.02064	-0.00909	-0.02322	-0.09575
		10.54	-0.42213	-0.4145	-0.42189	-0.41215	-0.42143	-0.43588	-0.43909	-0.3914	-0.39592	-0.41364	-0.42024	-0.42409	-0.41377	-0.41768	-0.41742
		10.55	-0.20074	-0.19049	-0.20995	-0.18836	-0.21126	-0.08939	-0.11174	0.06851	0.0769	-0.00719	-0.19237	-0.2143	-0.22068	-0.20835	-0.13567
		10.56	0.31254	0.31171	0.30573	0.31177	0.30718	0.38912	0.37901	0.43523	0.44359	0.41331	0.31551	0.30705	0.29221	0.30372	0.34483
		10.57	0.38598	0.3764	0.38973	0.37557	0.39526	0.31916	0.33477	0.1897	0.18533	0.25185	0.37945	0.39645	0.39364	0.38859	0.34014
		10.58	-0.0804	-0.08457	-0.07284	-0.08353	-0.06802	-0.19564	-0.17752	-0.31684	-0.32831	-0.25925	-0.08723	-0.06892	-0.05627	-0.07055	-0.13928
		10.59	-0.42334	-0.41535	-0.42367	-0.41264	-0.42377	-0.42305	-0.4296	-0.36374	-0.36651	-0.39318	-0.42038	-0.42704	-0.41723	-0.42031	-0.41142
		10.6	-0.15483	-0.1453	-0.16365	-0.14351	-0.16556	-0.03971	-0.06284	0.1158	0.12471	0.04083	-0.14618	-0.16815	-0.17585	-0.16306	-0.08909
		10.61	0.34175	0.33946	0.33548	0.33939	0.33737	0.40696	0.39891	0.4371	0.44414	0.42262	0.34354	0.33802	0.32277	0.33348	0.36721
		10.62	0.35915	0.34944	0.36308	0.34901	0.36944	0.28181	0.29853	0.14417	0.13851	0.21019	0.35178	0.3708	0.36897	0.36276	0.3084
		10.63	-0.12599	-0.1284	-0.1187	-0.12736	-0.11415	-0.23657	-0.22002	-0.34649	-0.35798	-0.29442	-0.13217	-0.11507	-0.10188	-0.11576	-0.18107
		10.64	-0.4241	-0.41483	-0.4253	-0.41242	-0.42607	-0.4102	-0.41846	-0.33416	-0.33615	-0.37164	-0.42009	-0.42911	-0.42058	-0.4216	-0.40462
		10.65	-0.10781	-0.09915	-0.1173	-0.09703	-0.11883	0.01101	-0.01095	0.16508	0.17459	0.09099	-0.09914	-0.12132	-0.13048	-0.11651	-0.0412
		10.66	0.37116	0.36723	0.36561	0.36772	0.3682	0.42442	0.41957	0.43569	0.44238	0.43037	0.37212	0.36839	0.35417	0.36328	0.38931
		10.67	0.32772	0.31791	0.33315	0.31724	0.33912	0.23964	0.25731	0.09234	0.08568	0.16286	0.32028	0.33995	0.34066	0.33218	0.27186
		10.68	-0.17466	-0.17574	-0.16721	-0.1753	-0.16357	-0.27895	-0.2653	-0.3753	-0.38677	-0.32995	-0.17987	-0.16447	-0.15076	-0.16452	-0.22517
		10.69	-0.42036	-0.41036	-0.42265	-0.40782	-0.42356	-0.39174	-0.40312	-0.29889	-0.29934	-0.34451	-0.41568	-0.42629	-0.41976	-0.41902	-0.39308
		10.7	-0.05727	-0.04907	-0.06665	-0.04679	-0.06792	0.06386	0.04214	0.21335	0.22366	0.14156	-0.04907	-0.06993	-0.08089	-0.06629	0.00934
		10.71	0.39584	0.39143	0.39165	0.39115	0.39428	0.43609	0.43365	0.4282	0.43334	0.43217	0.39566	0.39514	0.38115	0.38917	0.40635
		10.72	0.29192	0.28251	0.29764	0.28134	0.30367	0.19441	0.21351	0.04106	0.03287	0.11444	0.28401	0.30489	0.30689	0.29765	0.23191
		10.73	-0.21883	-0.21894	-0.21275	-0.21773	-0.20905	-0.31575	-0.30255	-0.39661	-0.40709	-0.35873	-0.22338	-0.21026	-0.19606	-0.20887	-0.26404
		10.74	-0.41002	-0.40027	-0.41376	-0.39683	-0.41477	-0.36873	-0.38104	-0.2613	-0.26005	-0.31386	-0.4049	-0.41829	-0.41232	-0.41019	-0.37617
		10.75	-0.00947	-0.00312	-0.01907	-0.000991705	-0.02023	0.11101	0.08917	0.25305	0.26316	0.18467	-0.00178	-0.02255	-0.03411	-0.01935	0.05503
		10.76	0.41012	0.40436	0.40673	0.40371	0.40982	0.43752	0.43587	0.41091	0.41467	0.42341	0.40939	0.41109	0.39752	0.40431	0.41282
		10.77	0.25092	0.24234	0.25773	0.24139	0.26362	0.14687	0.16625	-0.00938	-0.01806	0.06512	0.24335	0.26506	0.26835	0.25788	0.18867
		10.78	-0.25709	-0.25502	-0.25029	-0.25397	-0.24767	-0.34457	-0.33299	-0.40822	-0.41791	-0.37826	-0.26069	-0.24916	-0.23469	-0.24697	-0.29553
		10.79	-0.39099	-0.38017	-0.39493	-0.37774	-0.39651	-0.33699	-0.35127	-0.21692	-0.21461	-0.27487	-0.38546	-0.40002	-0.39588	-0.39197	-0.3506
		10.8	0.04056	0.04621	0.03062	0.0476	0.03011	0.15962	0.13869	0.29182	0.30243	0.22867	0.0478	0.02842	0.01523	0.03051	0.10273
		10.81	0.4217	0.41509	0.4187	0.41457	0.4226	0.43545	0.43711	0.39022	0.39345	0.41181	0.42013	0.4242	0.41176	0.41696	0.4167
		10.82	0.2079	0.19904	0.21461	0.19864	0.22061	0.09634	0.11692	-0.06203	-0.07169	0.01317	0.19952	0.22153	0.22727	0.21541	0.14266
		10.83	-0.29626	-0.29449	-0.29119	-0.29283	-0.2888	-0.37494	-0.3662	-0.42164	-0.43115	-0.40045	-0.29995	-0.29085	-0.27614	-0.28739	-0.32945
		10.84	-0.37332	-0.36319	-0.37903	-0.36017	-0.38066	-0.30677	-0.32385	-0.17425	-0.17084	-0.23868	-0.36711	-0.38401	-0.38201	-0.37621	-0.32715
		10.85	0.08814	0.09305	0.07879	0.09445	0.0783	0.20488	0.18516	0.32768	0.33828	0.26892	0.0957	0.07686	0.06265	0.07778	0.1479
		10.86	0.4291	0.42257	0.42833	0.42129	0.43227	0.4286	0.43335	0.36655	0.36843	0.39655	0.42696	0.43353	0.42256	0.42595	0.41686
		10.87	0.16436	0.15663	0.17198	0.15557	0.17797	0.04795	0.06895	-0.10886	-0.11922	-0.03366	0.15567	0.17856	0.18571	0.17294	0.09818
		10.88	-0.32473	-0.32139	-0.3206	-0.31998	-0.31854	-0.39099	-0.38484	-0.41979	-0.42805	-0.40643	-0.32741	-0.3203	-0.30636	-0.31639	-0.35041
		10.89	-0.34223	-0.33157	-0.34871	-0.32874	-0.35059	-0.26413	-0.28286	-0.12457	-0.11959	-0.19234	-0.33508	-0.35355	-0.35331	-0.34566	-0.29092
		10.9	0.13477	0.1381	0.12555	0.13959	0.12549	0.24516	0.22701	0.35345	0.36369	0.30097	0.14137	0.12404	0.10958	0.12482	0.18954
		10.91	0.4246	0.41624	0.42392	0.41543	0.42847	0.40944	0.41652	0.3321	0.33228	0.36903	0.421	0.42973	0.42035	0.42185	0.40435
		10.92	0.11572	0.10806	0.12295	0.10746	0.12868	-0.00317	0.01758	-0.15557	-0.16676	-0.08254	0.10731	0.12925	0.13789	0.12359	0.04932
		10.93	-0.35126	-0.34671	-0.34754	-0.34514	-0.34624	-0.40575	-0.40188	-0.41682	-0.42407	-0.41221	-0.35249	-0.34864	-0.33483	-0.34406	-0.36983
		10.94	-0.31305	-0.30212	-0.31977	-0.29943	-0.32156	-0.22565	-0.24518	-0.0772	-0.07102	-0.14913	-0.30556	-0.32507	-0.32633	-0.31701	-0.25701
		10.95	0.17957	0.182	0.17036	0.18303	0.17132	0.28472	0.26835	0.38203	0.39188	0.33561	0.18505	0.17029	0.15497	0.16975	0.23064
		10.96	0.42532	0.41666	0.42526	0.41534	0.43037	0.39765	0.40645	0.30356	0.30238	0.3489	0.42098	0.43226	0.4239	0.42338	0.39803
		10.97	0.07196	0.06545	0.07979	0.06475	0.0849	-0.04968	-0.02942	-0.20078	-0.21245	-0.12899	0.06408	0.08549	0.09535	0.08085	0.00509
		10.98	-0.37665	-0.37092	-0.3733	-0.36903	-0.3728	-0.41935	-0.41747	-0.41149	-0.41778	-0.41642	-0.37684	-0.3755	-0.36232	-0.36948	-0.38781
		10.99	-0.28026	-0.26971	-0.28768	-0.26671	-0.28956	-0.18257	-0.20323	-0.02647	-0.01938	-0.10183	-0.27225	-0.29301	-0.29591	-0.28546	-0.21957
		11	0.22411	0.22483	0.21528	0.22612	0.21644	0.32211	0.30708	0.40216	0.41143	0.36398	0.2291	0.21557	0.20026	0.2136	0.26943
		11.01	0.41359	0.40404	0.41468	0.40284	0.41969	0.37086	0.38194	0.26086	0.25844	0.31345	0.4084	0.42133	0.41496	0.41267	0.37841
		11.02	0.01964	0.01431	0.02739	0.01328	0.03248	-0.10242	-0.08208	-0.24308	-0.25484	-0.17607	0.01159	0.03285	0.04389	0.0294	-0.04526
		11.03	-0.39193	-0.3848	-0.39024	-0.38332	-0.3892	-0.41968	-0.42014	-0.39097	-0.39606	-0.40538	-0.39158	-0.3919	-0.3799	-0.38586	-0.39435
		11.04	-0.23648	-0.22618	-0.24488	-0.22324	-0.24625	-0.13074	-0.15258	0.02649	0.03432	-0.04959	-0.22807	-0.2495	-0.25426	-0.24306	-0.17314
		11.05	0.26367	0.26329	0.25574	0.2645	0.25683	0.35165	0.33872	0.41413	0.4224	0.38381	0.2683	0.25641	0.24095	0.25371	0.30244
		11.06	0.39586	0.38639	0.39851	0.38493	0.40322	0.3406	0.35386	0.21978	0.21578	0.27745	0.39031	0.40493	0.40027	0.39663	0.3549
		11.07	-0.02674	-0.03094	-0.01851	-0.03156	-0.01388	-0.14629	-0.12722	-0.2787	-0.29057	-0.21556	-0.03435	-0.01413	-0.00172	-0.01671	-0.08906
		11.08	-0.40277	-0.39546	-0.40191	-0.3928	-0.40159	-0.41757	-0.42109	-0.37411	-0.37778	-0.3957	-0.40182	-0.40499	-0.39343	-0.39818	-0.39851
		11.09	-0.19883	-0.18961	-0.20799	-0.18629	-0.20959	-0.08789	-0.11028	0.07081	0.07971	-0.00581	-0.19068	-0.21271	-0.21908	-0.20627	-0.1339
		11.1	0.29642	0.29523	0.28871	0.29544	0.29079	0.37468	0.36445	0.4222	0.43007	0.39943	0.29993	0.29111	0.2749	0.28742	0.32934
		11.11	0.37603	0.36693	0.37932	0.36474	0.38534	0.30937	0.32496	0.17744	0.17253	0.24037	0.36979	0.38722	0.38364	0.3781	0.3297
		11.12	-0.07299	-0.07599	-0.06478	-0.07628	-0.06034	-0.1893	-0.17113	-0.31128	-0.32322	-0.25353	-0.07983	-0.06068	-0.04722	-0.06299	-0.13211
		11.13	-0.40844	-0.40023	-0.40842	-0.39742	-0.40922	-0.409	-0.41503	-0.34668	-0.34965	-0.37761	-0.40615	-0.41226	-0.40156	-0.40485	-0.39618
		11.14	-0.15295	-0.14401	-0.16235	-0.14108	-0.16409	-0.03644	-0.05941	0.12203	0.13103	0.04532	-0.14451	-0.16701	-0.17487	-0.16074	-0.08636
		11.15	0.33001	0.32758	0.32334	0.32809	0.32589	0.39732	0.38887	0.42546	0.43208	0.41183	0.33249	0.32582	0.31012	0.32152	0.35574
		11.16	0.35095	0.34101	0.35521	0.33982	0.36089	0.27233	0.28903	0.12967	0.12358	0.19792	0.34381	0.36208	0.36083	0.35339	0.29861
		11.17	-0.11953	-0.12205	-0.11195	-0.12201	-0.10816	-0.23248	-0.21578	-0.34273	-0.35385	-0.29013	-0.12628	-0.10897	-0.09472	-0.10976	-0.1756
		11.18	-0.4114	-0.40249	-0.41298	-0.39996	-0.41329	-0.39887	-0.40693	-0.32074	-0.3213	-0.35889	-0.40872	-0.41646	-0.40796	-0.40836	-0.39202
		11.19	-0.111	-0.10241	-0.12068	-0.09955	-0.12134	0.00937	-0.0131	0.16532	0.17562	0.08996	-0.10258	-0.12394	-0.13415	-0.11897	-0.04339
		11.2	0.35515	0.35211	0.34986	0.35233	0.35265	0.41158	0.40578	0.42267	0.42807	0.41711	0.35731	0.35345	0.33824	0.3473	0.37454
		11.21	0.32148	0.31196	0.32663	0.31017	0.33184	0.23292	0.25106	0.08309	0.07503	0.15428	0.31416	0.33376	0.33467	0.325	0.26472
		11.22	-0.16345	-0.16463	-0.15637	-0.16456	-0.15312	-0.2699	-0.25484	-0.36523	-0.3768	-0.32025	-0.16974	-0.15404	-0.13917	-0.15328	-0.21467
		11.23	-0.40443	-0.39494	-0.40674	-0.39168	-0.40753	-0.37648	-0.38715	-0.28066	-0.28053	-0.32741	-0.40082	-0.41122	-0.40406	-0.40246	-0.37686
		11.24	-0.05748	-0.05013	-0.06713	-0.04703	-0.06773	0.06479	0.04234	0.21457	0.22503	0.14207	-0.04885	-0.07082	-0.08192	-0.06658	0.00937
		11.25	0.38033	0.37559	0.37547	0.37548	0.37901	0.42102	0.41774	0.40934	0.41419	0.41467	0.38151	0.37951	0.36514	0.37311	0.39015
		11.26	0.2815	0.27179	0.28676	0.27008	0.29245	0.18173	0.20101	0.0252	0.01712	0.10016	0.27325	0.29412	0.29635	0.28632	0.21985
		11.27	-0.21183	-0.21144	-0.20494	-0.21121	-0.20211	-0.30948	-0.29655	-0.38745	-0.39766	-0.35006	-0.21763	-0.20322	-0.1884	-0.20173	-0.25669
		11.28	-0.39603	-0.38521	-0.39868	-0.38234	-0.39988	-0.35302	-0.36603	-0.24266	-0.24098	-0.2962	-0.39132	-0.40326	-0.39781	-0.39528	-0.36062
		11.29	-0.01138	-0.00466	-0.02118	-0.00188	-0.02159	0.11105	0.0894	0.25307	0.2635	0.18408	-0.00299	-0.02386	-0.03641	-0.02088	0.05402
		11.3	0.39596	0.38997	0.3918	0.39011	0.39532	0.42415	0.42352	0.39671	0.3998	0.4095	0.39591	0.39645	0.38275	0.38976	0.39869
		11.31	0.24926	0.23967	0.25541	0.2383	0.26062	0.1434	0.16366	-0.01423	-0.024	0.06092	0.24085	0.26209	0.26632	0.25484	0.18551
		11.32	-0.24215	-0.24084	-0.23571	-0.24043	-0.233	-0.33211	-0.32065	-0.3964	-0.40633	-0.36638	-0.2467	-0.23481	-0.21948	-0.23261	-0.28197
		11.33	-0.38113	-0.37039	-0.38529	-0.36729	-0.38611	-0.32811	-0.3428	-0.20745	-0.2044	-0.26631	-0.37542	-0.38971	-0.38603	-0.38137	-0.34084
		11.34	0.02973	0.03507	0.01936	0.03775	0.01926	0.15007	0.12867	0.28458	0.2952	0.21975	0.03749	0.0172	0.00343	0.01987	0.09267
		11.35	0.40514	0.39839	0.40199	0.39771	0.40573	0.42028	0.42141	0.37558	0.37775	0.39743	0.40369	0.40683	0.39437	0.39956	0.40042
		11.36	0.2073	0.19894	0.21457	0.1971	0.21975	0.09526	0.11608	-0.06502	-0.07508	0.01184	0.19862	0.22107	0.22702	0.21397	0.14153
		11.37	-0.28059	-0.27741	-0.27419	-0.27646	-0.2722	-0.35938	-0.35003	-0.40581	-0.41442	-0.38413	-0.28414	-0.27409	-0.25898	-0.27081	-0.31305
		11.38	-0.36006	-0.34897	-0.3648	-0.34542	-0.3663	-0.29267	-0.30954	-0.15906	-0.15445	-0.22412	-0.35347	-0.36999	-0.36794	-0.36124	-0.31272
		11.39	0.08248	0.08634	0.07219	0.08887	0.07251	0.19987	0.17988	0.32229	0.33259	0.26274	0.09006	0.07063	0.05604	0.07197	0.14203
		11.4	0.41379	0.40594	0.41133	0.40508	0.41595	0.41292	0.41743	0.34899	0.34935	0.37934	0.4118	0.41751	0.40597	0.40904	0.40032
		11.41	0.16142	0.15371	0.16873	0.15196	0.1739	0.04372	0.06491	-0.11381	-0.1251	-0.0385	0.1529	0.17542	0.18269	0.1689	0.09435
		11.42	-0.31149	-0.30776	-0.30644	-0.30664	-0.30507	-0.37908	-0.37276	-0.40551	-0.41356	-0.39314	-0.31482	-0.30733	-0.29235	-0.30302	-0.33707
		11.43	-0.33283	-0.32263	-0.33903	-0.31892	-0.34056	-0.2552	-0.27386	-0.11281	-0.10709	-0.18161	-0.32662	-0.34439	-0.34405	-0.33596	-0.28111
		11.44	0.1265	0.12936	0.11677	0.13209	0.11737	0.23918	0.22097	0.34861	0.35867	0.29567	0.13356	0.11594	0.10048	0.11629	0.18225
		11.45	0.4134	0.40592	0.41322	0.40496	0.41749	0.40029	0.40714	0.31939	0.31889	0.35778	0.4112	0.41911	0.40927	0.41073	0.39348
		11.46	0.1177	0.11125	0.12615	0.10925	0.13069	-0.00295	0.01801	-0.15979	-0.17066	-0.08524	0.10946	0.13166	0.14094	0.12627	0.0502
		11.47	-0.3398	-0.33522	-0.33593	-0.334	-0.33467	-0.39641	-0.39217	-0.40536	-0.41185	-0.40151	-0.3422	-0.33717	-0.32285	-0.33212	-0.35866
		11.48	-0.30661	-0.29628	-0.31412	-0.29258	-0.3152	-0.21768	-0.23766	-0.06454	-0.05798	-0.13813	-0.2994	-0.3187	-0.32071	-0.31053	-0.24929
		11.49	0.1733	0.17547	0.1639	0.17767	0.16513	0.28167	0.26442	0.37904	0.38822	0.33222	0.18019	0.16407	0.14788	0.16339	0.22547
		11.5	0.41558	0.40682	0.41615	0.40563	0.42094	0.38711	0.3959	0.28854	0.28651	0.33546	0.41197	0.42256	0.41434	0.41311	0.38719
		11.51	0.07228	0.06559	0.08023	0.06421	0.08479	-0.05259	-0.03147	-0.20458	-0.2162	-0.13233	0.06333	0.08559	0.0963	0.08033	0.00396
		11.52	-0.36368	-0.3579	-0.36064	-0.35592	-0.35997	-0.40646	-0.40422	-0.39484	-0.4007	-0.40108	-0.36507	-0.36276	-0.34882	-0.35652	-0.37418
		11.53	-0.27189	-0.26103	-0.27909	-0.25717	-0.2806	-0.17245	-0.19339	-0.01599	-0.00807	-0.09182	-0.26379	-0.28443	-0.28755	-0.27599	-0.21023
		11.54	0.21248	0.21344	0.20403	0.21545	0.20543	0.3116	0.29646	0.38947	0.3989	0.35154	0.21863	0.2046	0.18826	0.20281	0.25808
		11.55	0.39838	0.38882	0.39942	0.38736	0.40426	0.35557	0.36674	0.24457	0.2414	0.2978	0.39373	0.40644	0.39941	0.39668	0.3629
		11.56	0.02446	0.01918	0.03227	0.01732	0.03624	-0.09779	-0.07778	-0.23782	-0.24984	-0.17049	0.01599	0.03725	0.0489	0.03347	-0.04062
		11.57	-0.37185	-0.36458	-0.36933	-0.36281	-0.369	-0.39955	-0.40045	-0.3703	-0.3748	-0.38453	-0.37202	-0.37187	-0.35905	-0.36483	-0.37393
		11.58	-0.22924	-0.21914	-0.23708	-0.21501	-0.23794	-0.1241	-0.14588	0.03233	0.04124	-0.04359	-0.22099	-0.24161	-0.24695	-0.23461	-0.1659
		11.59	0.24813	0.24759	0.23952	0.24954	0.24192	0.33692	0.32408	0.39926	0.40756	0.36849	0.25337	0.24125	0.22466	0.23807	0.28717
		11.6	0.3822	0.37263	0.38397	0.37086	0.38917	0.32762	0.34104	0.20552	0.2007	0.26367	0.37691	0.39078	0.38622	0.38151	0.34091
		11.61	-0.02068	-0.02478	-0.01231	-0.02624	-0.00858	-0.14146	-0.12192	-0.27458	-0.28637	-0.21098	-0.02886	-0.00866	0.00504	-0.01128	-0.08369
		11.62	-0.38725	-0.37935	-0.38556	-0.3768	-0.38555	-0.40272	-0.40587	-0.35732	-0.36015	-0.37947	-0.38669	-0.38876	-0.37689	-0.38139	-0.38241
		11.63	-0.19601	-0.18661	-0.20484	-0.18269	-0.20598	-0.08418	-0.10674	0.0754	0.08501	-0.00176	-0.18755	-0.2089	-0.21636	-0.20227	-0.13025
		11.64	0.2823	0.28071	0.27432	0.28165	0.27651	0.36286	0.35182	0.40974	0.41685	0.38698	0.28685	0.27691	0.26005	0.27331	0.31577
		11.65	0.36726	0.35747	0.37046	0.35547	0.37556	0.3005	0.31583	0.16612	0.15989	0.23052	0.36118	0.37761	0.37451	0.3683	0.32005
		11.66	-0.0647	-0.06779	-0.05635	-0.06871	-0.05273	-0.18394	-0.16518	-0.30698	-0.31845	-0.24827	-0.07266	-0.05304	-0.03862	-0.05511	-0.12518
		11.67	-0.39517	-0.38624	-0.3951	-0.3835	-0.395	-0.39642	-0.40215	-0.33226	-0.33352	-0.36363	-0.39357	-0.39858	-0.3879	-0.39073	-0.38241
		11.68	-0.15273	-0.14396	-0.16247	-0.14008	-0.1629	-0.03463	-0.05779	0.12443	0.13459	0.04721	-0.14401	-0.16634	-0.17515	-0.16042	-0.0853
		11.69	0.31548	0.31255	0.30848	0.3136	0.31146	0.38453	0.37582	0.41174	0.41776	0.39804	0.31908	0.31145	0.29507	0.30655	0.34154
		11.7	0.34158	0.33204	0.34604	0.32981	0.35094	0.26222	0.27928	0.11707	0.10986	0.18625	0.3348	0.35322	0.35179	0.34387	0.28848
		11.71	-0.11368	-0.11511	-0.10544	-0.11672	-0.1029	-0.22824	-0.21092	-0.33791	-0.34907	-0.28563	-0.12112	-0.10269	-0.08772	-0.10335	-0.17004
		11.72	-0.39875	-0.38925	-0.39969	-0.38678	-0.40029	-0.38502	-0.39324	-0.30246	-0.30294	-0.34228	-0.39622	-0.40372	-0.39446	-0.3948	-0.37785
		11.73	-0.10798	-0.10062	-0.11804	-0.09637	-0.11817	0.01324	-0.0097	0.16961	0.17981	0.09389	-0.09931	-0.12171	-0.13201	-0.1162	-0.04026
		11.74	0.34197	0.33773	0.33561	0.33879	0.33924	0.39786	0.39189	0.40633	0.41161	0.40167	0.3447	0.33937	0.32367	0.3335	0.36028
		11.75	0.31214	0.30279	0.31686	0.30046	0.32212	0.22274	0.24116	0.07069	0.06274	0.14338	0.30498	0.32431	0.32498	0.31493	0.25459
		11.76	-0.15466	-0.15548	-0.1472	-0.15628	-0.14459	-0.26232	-0.24692	-0.35777	-0.36867	-0.31232	-0.1618	-0.14532	-0.1297	-0.14515	-0.2063
		11.77	-0.39235	-0.38264	-0.39415	-0.3793	-0.39477	-0.36493	-0.37568	-0.2681	-0.26713	-0.31505	-0.3893	-0.3987	-0.39141	-0.38958	-0.36451
		11.78	-0.06366	-0.05636	-0.07345	-0.05262	-0.07368	0.05935	0.03663	0.20957	0.22058	0.1367	-0.05488	-0.07609	-0.08866	-0.07175	0.00369
		11.79	0.36214	0.35772	0.35706	0.35748	0.36038	0.4058	0.40227	0.39626	0.40026	0.40036	0.36414	0.3618	0.34645	0.35484	0.37335
		11.8	0.28011	0.27084	0.28567	0.2681	0.29056	0.18126	0.20088	0.02444	0.01473	0.0991	0.2723	0.29247	0.29546	0.28382	0.21855
		11.81	-0.19529	-0.19547	-0.18835	-0.19579	-0.18594	-0.29667	-0.28287	-0.37629	-0.38676	-0.33901	-0.2019	-0.18767	-0.17116	-0.18585	-0.24207
		11.82	-0.38538	-0.37517	-0.38839	-0.37153	-0.38877	-0.34407	-0.35696	-0.23132	-0.2285	-0.28576	-0.381	-0.39299	-0.38711	-0.38338	-0.35003
		11.83	-0.01689	-0.01062	-0.02713	-0.00673	-0.02675	0.1079	0.08551	0.25161	0.26269	0.18229	-0.00772	-0.02923	-0.0427	-0.02574	0.04975
		11.84	0.38278	0.3766	0.3785	0.37668	0.38227	0.41231	0.41111	0.3816	0.38398	0.39571	0.38354	0.38312	0.36924	0.37562	0.38522
		11.85	0.24253	0.23342	0.24887	0.23084	0.25361	0.1341	0.15457	-0.02788	-0.03803	0.04933	0.23376	0.25544	0.26001	0.24739	0.177
		11.86	-0.23726	-0.23546	-0.23056	-0.23588	-0.22889	-0.32871	-0.31702	-0.38955	-0.39858	-0.36039	-0.24315	-0.22981	-0.21435	-0.22743	-0.27693
		11.87	-0.36932	-0.35831	-0.37305	-0.35484	-0.37399	-0.31323	-0.32826	-0.18628	-0.18228	-0.24713	-0.36401	-0.3776	-0.37437	-0.36859	-0.32652
		11.88	0.03327	0.03807	0.02281	0.04181	0.02352	0.15542	0.13412	0.288	0.29844	0.22309	0.04177	0.02121	0.00666	0.02344	0.09655
		11.89	0.39343	0.38602	0.38965	0.38582	0.39421	0.40733	0.40909	0.35844	0.35943	0.38053	0.39274	0.39516	0.38269	0.38709	0.38726
		11.9	0.20157	0.19331	0.20841	0.19067	0.21332	0.08791	0.10914	-0.07246	-0.08294	0.00438	0.19292	0.21473	0.22147	0.2077	0.13501
		11.91	-0.26754	-0.26447	-0.26112	-0.26425	-0.25992	-0.34749	-0.33807	-0.39148	-0.39955	-0.37017	-0.27189	-0.26197	-0.24562	-0.25799	-0.30011
		11.92	-0.34825	-0.33742	-0.35273	-0.33345	-0.35384	-0.28127	-0.29838	-0.14675	-0.14164	-0.21165	-0.34223	-0.35811	-0.3557	-0.34868	-0.30072
		11.93	0.07254	0.07631	0.06198	0.07966	0.06297	0.1909	0.17022	0.31281	0.32316	0.25325	0.08046	0.06144	0.0457	0.06282	0.13244
		11.94	0.39658	0.38876	0.39397	0.38786	0.39837	0.39807	0.40175	0.33451	0.33444	0.3645	0.39527	0.40036	0.38797	0.39149	0.38385
		11.95	0.16393	0.15644	0.17177	0.15357	0.17606	0.04569	0.06717	-0.11402	-0.12502	-0.03739	0.15535	0.17758	0.18523	0.17071	0.09622
		11.96	-0.29565	-0.2915	-0.29016	-0.29099	-0.28906	-0.36583	-0.35816	-0.39283	-0.40014	-0.38017	-0.2996	-0.29119	-0.27549	-0.28678	-0.32197
		11.97	-0.32569	-0.31491	-0.33178	-0.31057	-0.33227	-0.24725	-0.26548	-0.10203	-0.0958	-0.17207	-0.31959	-0.33639	-0.33619	-0.3273	-0.27267
		11.98	0.11831	0.12083	0.10801	0.12436	0.10963	0.23315	0.21408	0.3424	0.35271	0.28918	0.12591	0.10772	0.09161	0.10838	0.17473
		11.99	0.40095	0.39237	0.40008	0.3915	0.40453	0.38758	0.39404	0.30464	0.30333	0.34371	0.39908	0.40578	0.39611	0.39667	0.38003
		12	0.11827	0.11164	0.12652	0.10878	0.13045	-0.0046	0.0169	-0.16148	-0.17328	-0.08645	0.10932	0.13174	0.14179	0.12562	0.04966
		12.01	-0.32549	-0.32038	-0.32164	-0.31963	-0.32097	-0.38265	-0.37829	-0.3887	-0.39518	-0.3858	-0.32896	-0.32292	-0.30796	-0.31734	-0.34399
		12.02	-0.29639	-0.28628	-0.30376	-0.28173	-0.30444	-0.20675	-0.22735	-0.05414	-0.0465	-0.12749	-0.28956	-0.30844	-0.31058	-0.29934	-0.23877
		12.03	0.16196	0.16344	0.15241	0.16647	0.15427	0.26993	0.25236	0.36344	0.37364	0.31781	0.16947	0.15291	0.13574	0.1522	0.21329
		12.04	0.39592	0.38776	0.39642	0.38596	0.40109	0.36854	0.37792	0.27108	0.26832	0.31743	0.39335	0.4034	0.39436	0.39336	0.36821
		12.05	0.07479	0.06959	0.08334	0.06649	0.08705	-0.04904	-0.02722	-0.19951	-0.2117	-0.12731	0.06595	0.08845	0.0994	0.08317	0.00739
		12.06	-0.34459	-0.33869	-0.34136	-0.33722	-0.34086	-0.38894	-0.38666	-0.37792	-0.38305	-0.38347	-0.34678	-0.34401	-0.32907	-0.33713	-0.3557
		12.07	-0.2654	-0.25581	-0.27314	-0.25061	-0.27354	-0.1671	-0.18855	-0.01019	-0.00171	-0.08604	-0.25776	-0.27823	-0.28145	-0.26947	-0.20421
		12.08	0.19943	0.1996	0.19016	0.20245	0.19237	0.29999	0.28417	0.37874	0.38772	0.33993	0.206	0.19158	0.17386	0.18945	0.24539
		12.09	0.38715	0.37779	0.38786	0.37577	0.3925	0.34569	0.35684	0.23368	0.22934	0.28691	0.38282	0.39511	0.38772	0.38465	0.3517
		12.1	0.02963	0.02446	0.03767	0.02185	0.04112	-0.09563	-0.07489	-0.23925	-0.2511	-0.1702	0.0201	0.04182	0.0549	0.03759	-0.03728
		12.11	-0.36338	-0.35603	-0.36094	-0.3542	-0.3606	-0.3934	-0.39417	-0.36193	-0.36536	-0.37677	-0.36445	-0.36389	-0.34987	-0.35613	-0.36579
		12.12	-0.22874	-0.21826	-0.23659	-0.21365	-0.2371	-0.12029	-0.14279	0.0413	0.05036	-0.03638	-0.21974	-0.24061	-0.24695	-0.23254	-0.163
		12.13	0.24064	0.24012	0.23233	0.24204	0.23465	0.3322	0.31883	0.39216	0.39993	0.36229	0.24715	0.23457	0.21627	0.23127	0.28032
		12.14	0.37326	0.36334	0.37506	0.36126	0.37998	0.31699	0.33073	0.19017	0.18451	0.25029	0.36824	0.38196	0.37729	0.37174	0.33035
		12.15	-0.01877	-0.02312	-0.01081	-0.025	-0.00741	-0.1426	-0.12254	-0.27578	-0.28748	-0.21191	-0.02811	-0.00734	0.00708	-0.01025	-0.08315
		12.16	-0.37608	-0.36793	-0.37469	-0.36566	-0.37471	-0.39119	-0.39448	-0.34094	-0.34308	-0.36514	-0.3763	-0.37786	-0.36593	-0.36977	-0.37027
		12.17	-0.18996	-0.18073	-0.1987	-0.17603	-0.1992	-0.07581	-0.09873	0.08573	0.09554	0.00778	-0.18129	-0.20254	-0.21085	-0.19587	-0.1229
		12.18	0.27288	0.2704	0.26483	0.27235	0.26765	0.35333	0.342	0.39651	0.40344	0.37483	0.27776	0.26739	0.25009	0.26285	0.30545
		12.19	0.3542	0.34463	0.35723	0.34213	0.36216	0.28671	0.30178	0.15102	0.14396	0.21558	0.34859	0.36425	0.36178	0.35447	0.30632
		12.2	-0.06007	-0.06207	-0.05142	-0.06468	-0.04886	-0.17975	-0.16084	-0.30184	-0.31375	-0.24341	-0.06797	-0.04844	-0.0334	-0.0501	-0.12047
		12.21	-0.38144	-0.37188	-0.38071	-0.36982	-0.38113	-0.38331	-0.3886	-0.31773	-0.31873	-0.34935	-0.37995	-0.38452	-0.37373	-0.37563	-0.36832
		12.22	-0.15302	-0.1448	-0.1627	-0.13964	-0.16255	-0.03479	-0.05797	0.1251	0.13559	0.04817	-0.14436	-0.16616	-0.17585	-0.15969	-0.08519
		12.23	0.29949	0.29523	0.29145	0.2974	0.29504	0.36939	0.35994	0.39558	0.40173	0.38219	0.30279	0.29525	0.27778	0.28981	0.32522
		12.24	0.33171	0.32191	0.33541	0.31929	0.34027	0.25342	0.27009	0.10842	0.1006	0.1772	0.325	0.34287	0.34165	0.33264	0.27861
		12.25	-0.10156	-0.10259	-0.09291	-0.10468	-0.09104	-0.21697	-0.19904	-0.32651	-0.33777	-0.27419	-0.10924	-0.09083	-0.07502	-0.09212	-0.15818
		12.26	-0.38213	-0.37217	-0.38209	-0.36931	-0.38283	-0.3698	-0.37756	-0.28683	-0.28652	-0.32664	-0.37996	-0.38675	-0.37712	-0.37749	-0.36123
		12.27	-0.10915	-0.10148	-0.11874	-0.09659	-0.11843	0.01323	-0.01025	0.17003	0.18059	0.09433	-0.10001	-0.12192	-0.13294	-0.11608	-0.04053
		12.28	0.32692	0.32238	0.32032	0.32332	0.32394	0.38452	0.37784	0.39098	0.39559	0.38653	0.33032	0.32454	0.3081	0.31815	0.34525
		12.29	0.30286	0.29405	0.30785	0.29066	0.31262	0.21282	0.23163	0.05946	0.05046	0.13221	0.29612	0.31474	0.31607	0.30522	0.24477
		12.3	-0.14774	-0.14755	-0.13978	-0.14936	-0.13785	-0.25767	-0.24123	-0.35158	-0.36212	-0.30613	-0.15535	-0.1384	-0.12198	-0.13786	-0.19961
		12.31	-0.38154	-0.37183	-0.38365	-0.36841	-0.38409	-0.35415	-0.36493	-0.25377	-0.25176	-0.30156	-0.37941	-0.388	-0.38048	-0.37813	-0.35298
		12.32	-0.06426	-0.05817	-0.07486	-0.0529	-0.07426	0.06107	0.03727	0.21199	0.22313	0.13865	-0.05544	-0.07707	-0.09004	-0.07228	0.00377
		12.33	0.35069	0.34499	0.34529	0.34612	0.34882	0.39493	0.39084	0.3813	0.38479	0.38612	0.3533	0.35	0.3339	0.34243	0.36097
		12.34	0.27218	0.26374	0.27855	0.26036	0.283	0.17213	0.19238	0.01336	0.00352	0.08896	0.26468	0.28513	0.28805	0.27565	0.21012
		12.35	-0.18688	-0.18553	-0.17924	-0.18717	-0.17762	-0.28867	-0.27407	-0.36615	-0.37592	-0.32838	-0.19391	-0.17846	-0.16147	-0.17718	-0.2329
		12.36	-0.37151	-0.36117	-0.37442	-0.35752	-0.375	-0.32966	-0.34262	-0.21553	-0.21225	-0.27019	-0.36768	-0.37941	-0.37285	-0.36931	-0.33565
		12.37	-0.01981	-0.01391	-0.02991	-0.00913	-0.02906	0.10524	0.08247	0.24756	0.25865	0.17825	-0.01026	-0.03224	-0.0459	-0.02797	0.04671
		12.38	0.36531	0.35924	0.3609	0.35916	0.36488	0.39517	0.39424	0.36387	0.36592	0.37776	0.3668	0.36633	0.3513	0.3581	0.36778
		12.39	0.23666	0.22841	0.24287	0.22446	0.24754	0.12873	0.14991	-0.03185	-0.04254	0.04488	0.22809	0.24976	0.2546	0.24092	0.1716
		12.4	-0.22245	-0.22057	-0.2159	-0.22119	-0.21448	-0.31511	-0.30304	-0.37646	-0.38529	-0.3471	-0.22893	-0.21595	-0.19878	-0.21286	-0.26272
		12.41	-0.35864	-0.34842	-0.36239	-0.34355	-0.363	-0.304	-0.31943	-0.17801	-0.17323	-0.2388	-0.35401	-0.36774	-0.36355	-0.35722	-0.31657
		12.42	0.02227	0.02709	0.01223	0.03189	0.01357	0.14632	0.1241	0.28006	0.29112	0.21516	0.03136	0.01112	-0.00463	0.01371	0.08681
		12.43	0.37793	0.37076	0.37441	0.37025	0.37854	0.39486	0.39611	0.34602	0.34649	0.36853	0.37837	0.38073	0.36657	0.37112	0.37291
		12.44	0.20244	0.19437	0.20958	0.19053	0.21338	0.08759	0.10927	-0.07509	-0.08658	0.00249	0.1936	0.21509	0.22243	0.2072	0.13474
		12.45	-0.255	-0.25167	-0.24865	-0.25219	-0.24807	-0.33838	-0.32807	-0.38241	-0.38991	-0.36099	-0.26047	-0.25029	-0.23254	-0.24555	-0.28887
		12.46	-0.34091	-0.32996	-0.34583	-0.32561	-0.34628	-0.27353	-0.29017	-0.13534	-0.1292	-0.20135	-0.33498	-0.3505	-0.34848	-0.34044	-0.29233
		12.47	0.06759	0.07129	0.05712	0.07552	0.05924	0.18868	0.16796	0.31065	0.32111	0.25116	0.07676	0.05745	0.04028	0.05844	0.1288
		12.48	0.38526	0.37686	0.38262	0.37648	0.38722	0.38657	0.39045	0.31844	0.31753	0.34951	0.38449	0.38896	0.37653	0.37916	0.37143
		12.49	0.15907	0.15162	0.16661	0.14826	0.1706	0.03842	0.06031	-0.12236	-0.13404	-0.0457	0.1494	0.17159	0.18105	0.16479	0.08997
		12.5	-0.28755	-0.28258	-0.28214	-0.28283	-0.28131	-0.35772	-0.35037	-0.38093	-0.38774	-0.36919	-0.29214	-0.2834	-0.26668	-0.27806	-0.31305
		12.51	-0.31612	-0.30514	-0.32173	-0.30066	-0.32234	-0.23543	-0.25458	-0.08795	-0.08158	-0.15868	-0.30919	-0.32605	-0.32684	-0.31653	-0.26163
		12.52	0.11287	0.11477	0.10311	0.11896	0.10467	0.22842	0.20872	0.3354	0.34539	0.28278	0.12125	0.10296	0.08528	0.10333	0.16914
		12.53	0.38663	0.37739	0.38524	0.3765	0.38929	0.37258	0.37917	0.28762	0.28606	0.32734	0.38471	0.39126	0.38098	0.38167	0.36475
		12.54	0.11783	0.11161	0.12576	0.10773	0.12934	-0.00604	0.01637	-0.1623	-0.17411	-0.08712	0.10878	0.13075	0.14156	0.1246	0.04891
		12.55	-0.31068	-0.30457	-0.3061	-0.30453	-0.30547	-0.36875	-0.36345	-0.37362	-0.37942	-0.37087	-0.31378	-0.30792	-0.29207	-0.30211	-0.32881
		12.56	-0.28872	-0.27856	-0.29551	-0.2732	-0.2958	-0.19862	-0.21901	-0.04479	-0.03714	-0.11911	-0.28166	-0.30025	-0.30239	-0.29113	-0.23042
		12.57	0.15172	0.15208	0.14161	0.15651	0.14416	0.26089	0.24275	0.35389	0.3632	0.30768	0.1589	0.14244	0.1247	0.14165	0.20301
		12.58	0.38243	0.37323	0.38178	0.37165	0.38661	0.35545	0.36417	0.25612	0.25222	0.30256	0.3796	0.38921	0.37993	0.3788	0.35384
		12.59	0.07655	0.07166	0.085	0.06746	0.0882	-0.04846	-0.02675	-0.19926	-0.21191	-0.12699	0.0673	0.08991	0.10134	0.0842	0.00845
		12.6	-0.33109	-0.32411	-0.3271	-0.32349	-0.32727	-0.37635	-0.37408	-0.36367	-0.36762	-0.36931	-0.33384	-0.32999	-0.31483	-0.32285	-0.34183
		12.61	-0.25924	-0.24943	-0.26654	-0.2438	-0.26719	-0.16008	-0.18181	-0.00185	0.00758	-0.07762	-0.25145	-0.27146	-0.27524	-0.26188	-0.19714
		12.62	0.18958	0.18891	0.18036	0.19249	0.1827	0.29076	0.27482	0.36824	0.37691	0.33015	0.19691	0.18161	0.16329	0.17978	0.23547
		12.63	0.37451	0.36488	0.37528	0.3626	0.37978	0.33331	0.3447	0.22079	0.21529	0.27362	0.37106	0.38234	0.37489	0.37123	0.33888
		12.64	0.034	0.02973	0.04252	0.02629	0.04551	-0.09133	-0.07003	-0.23386	-0.24648	-0.1658	0.02469	0.04642	0.05995	0.04162	-0.03263
		12.65	-0.34729	-0.33967	-0.34479	-0.3378	-0.34449	-0.37853	-0.37878	-0.34729	-0.35003	-0.36213	-0.34905	-0.34799	-0.33331	-0.33972	-0.35006
		12.66	-0.22525	-0.21584	-0.23381	-0.21	-0.2336	-0.11721	-0.13993	0.04441	0.05405	-0.03353	-0.21692	-0.23765	-0.24385	-0.22891	-0.15986
		12.67	0.22726	0.22553	0.21821	0.22841	0.22124	0.32018	0.30585	0.38048	0.38797	0.34992	0.23337	0.22101	0.20172	0.2171	0.26702
		12.68	0.36319	0.35365	0.36497	0.35072	0.36977	0.30815	0.32136	0.1807	0.17443	0.24052	0.35827	0.37253	0.36681	0.36136	0.32046
		12.69	-0.01135	-0.01408	-0.00243	-0.01773	-5.94643e-05	-0.13674	-0.11604	-0.27076	-0.28243	-0.206	-0.02062	0.000491027	0.01549	-0.00219	-0.07603
		12.7	-0.36261	-0.35397	-0.36059	-0.35213	-0.36146	-0.37982	-0.38251	-0.32807	-0.32936	-0.35194	-0.36342	-0.3652	-0.35156	-0.35578	-0.35703
		12.71	-0.18793	-0.17925	-0.19654	-0.17337	-0.19693	-0.07187	-0.0955	0.09253	0.1022	0.01324	-0.17903	-0.20086	-0.20882	-0.19322	-0.11967
		12.72	0.26387	0.26065	0.25589	0.26382	0.25907	0.34671	0.33461	0.38764	0.39375	0.36612	0.26978	0.25912	0.24013	0.25381	0.29678
		12.73	0.34587	0.33587	0.34854	0.33344	0.35358	0.27708	0.29278	0.13736	0.12995	0.20314	0.34047	0.35623	0.35293	0.34536	0.29661
		12.74	-0.0564	-0.05829	-0.04826	-0.06135	-0.04574	-0.17836	-0.15847	-0.29852	-0.31002	-0.24047	-0.06543	-0.04552	-0.02928	-0.04716	-0.11738
		12.75	-0.36772	-0.35851	-0.36749	-0.35623	-0.36763	-0.36901	-0.37462	-0.29895	-0.29904	-0.33213	-0.36759	-0.37167	-0.35994	-0.36223	-0.35377
		12.76	-0.14617	-0.13794	-0.15551	-0.13237	-0.15478	-0.02533	-0.04952	0.13451	0.14525	0.05711	-0.13684	-0.15872	-0.1692	-0.15192	-0.07725
		12.77	0.291	0.28738	0.284	0.28931	0.28731	0.36115	0.35169	0.38307	0.38888	0.37109	0.29588	0.28778	0.26911	0.28198	0.3164
		12.78	0.32154	0.31233	0.32561	0.3088	0.32979	0.24155	0.25902	0.0952	0.08666	0.16448	0.31472	0.33239	0.33172	0.32218	0.26757
		12.79	-0.09602	-0.0965	-0.08749	-0.09925	-0.08584	-0.21264	-0.1943	-0.32029	-0.33179	-0.26853	-0.10475	-0.08609	-0.06875	-0.08645	-0.15276
		12.8	-0.3693	-0.35974	-0.3698	-0.35636	-0.37035	-0.35744	-0.36535	-0.27371	-0.27248	-0.31354	-0.36761	-0.37433	-0.36432	-0.36435	-0.34848
		12.81	-0.11083	-0.10393	-0.12075	-0.09786	-0.11985	0.01278	-0.01109	0.17028	0.18123	0.09435	-0.10092	-0.12323	-0.13517	-0.1173	-0.04159
		12.82	0.31332	0.30792	0.30662	0.30969	0.31051	0.37245	0.36556	0.37957	0.38338	0.37487	0.3173	0.31132	0.29358	0.30402	0.33215
		12.83	0.29907	0.28936	0.30342	0.28578	0.30821	0.20914	0.22802	0.05553	0.0456	0.12832	0.29145	0.31048	0.31158	0.29992	0.24042
		12.84	-0.13328	-0.13246	-0.12542	-0.13514	-0.12366	-0.24428	-0.22761	-0.33904	-0.34909	-0.29311	-0.14141	-0.12431	-0.10689	-0.12359	-0.18566
		12.85	-0.36578	-0.35479	-0.36703	-0.35162	-0.36791	-0.33899	-0.34949	-0.23874	-0.23536	-0.28633	-0.36293	-0.37198	-0.36367	-0.36138	-0.33686
		12.86	-0.06575	-0.05895	-0.07515	-0.05322	-0.07412	0.06078	0.037	0.21171	0.22283	0.1382	-0.05583	-0.07777	-0.09084	-0.07243	0.00332
		12.87	0.33634	0.33018	0.33095	0.33166	0.33512	0.38071	0.37677	0.36484	0.36736	0.3704	0.33925	0.3359	0.31919	0.32835	0.34622
		12.88	0.26377	0.25448	0.2686	0.25052	0.27294	0.16234	0.18295	0.00322	-0.00743	0.0789	0.25557	0.27565	0.2789	0.26621	0.20047
		12.89	-0.17832	-0.17637	-0.17128	-0.17913	-0.1701	-0.28077	-0.26608	-0.35533	-0.3649	-0.3184	-0.18563	-0.17067	-0.15249	-0.16876	-0.22416
		12.9	-0.35847	-0.34795	-0.36098	-0.34405	-0.36173	-0.3165	-0.32961	-0.20029	-0.19633	-0.25531	-0.35467	-0.366	-0.35945	-0.35593	-0.32195
		12.91	-0.02178	-0.01712	-0.03185	-0.01082	-0.0302	0.10417	0.08101	0.246	0.25677	0.177	-0.01236	-0.03355	-0.04862	-0.03001	0.0449
		12.92	0.35198	0.34485	0.3471	0.34554	0.3515	0.38237	0.38113	0.3491	0.35035	0.36341	0.35378	0.35301	0.33682	0.34416	0.35394
		12.93	0.23269	0.22485	0.23871	0.21991	0.24282	0.12462	0.14596	-0.036	-0.04724	0.04042	0.22441	0.24544	0.25058	0.23621	0.16738
		12.94	-0.20924	-0.20562	-0.20186	-0.20771	-0.20066	-0.30274	-0.29004	-0.36355	-0.37163	-0.33372	-0.21568	-0.20243	-0.18397	-0.19895	-0.24913
		12.95	-0.34654	-0.33603	-0.35004	-0.33102	-0.3506	-0.29292	-0.30764	-0.16687	-0.16094	-0.22681	-0.34197	-0.3554	-0.35054	-0.34411	-0.30439
		12.96	0.0168	0.02041	0.00604	0.02614	0.00775	0.14173	0.1194	0.27568	0.2863	0.21058	0.02622	0.00521	-0.01085	0.00815	0.0814
		12.97	0.36442	0.35667	0.36037	0.35616	0.36468	0.3822	0.38287	0.33176	0.33124	0.35413	0.36547	0.36692	0.35222	0.35681	0.35899
		12.98	0.19934	0.19155	0.20599	0.18704	0.20972	0.08363	0.10537	-0.07964	-0.09157	-0.0021	0.19008	0.21225	0.21939	0.20324	0.13102
		12.99	-0.244	-0.23985	-0.23756	-0.24072	-0.23687	-0.32855	-0.31786	-0.37058	-0.37779	-0.34942	-0.25027	-0.23889	-0.22066	-0.23417	-0.27766
		13	-0.33171	-0.32089	-0.33621	-0.31605	-0.33699	-0.26423	-0.28104	-0.12337	-0.11701	-0.19017	-0.32593	-0.34158	-0.33901	-0.33064	-0.28249
		13.01	0.06219	0.06512	0.05205	0.06986	0.05419	0.1851	0.16352	0.30729	0.31713	0.24747	0.07179	0.05185	0.03421	0.05276	0.12389
		13.02	0.37364	0.36514	0.37106	0.3646	0.37599	0.37542	0.37912	0.30433	0.30297	0.33646	0.37333	0.37791	0.36445	0.36725	0.35941
		13.03	0.15821	0.15103	0.16531	0.14702	0.16896	0.03624	0.05916	-0.12506	-0.13687	-0.04789	0.14832	0.17107	0.18035	0.16378	0.08854
		13.04	-0.27414	-0.26892	-0.26883	-0.2697	-0.26843	-0.34596	-0.33786	-0.36821	-0.37426	-0.35621	-0.27931	-0.27065	-0.2527	-0.26472	-0.29999
		13.05	-0.30739	-0.29696	-0.31327	-0.29185	-0.31379	-0.2273	-0.24687	-0.07991	-0.07222	-0.15032	-0.30071	-0.31822	-0.31794	-0.30806	-0.2532
		13.06	0.10432	0.10564	0.09397	0.11088	0.09633	0.22197	0.20136	0.32886	0.3386	0.27591	0.11307	0.09475	0.07617	0.09435	0.16116
		13.07	0.37474	0.36582	0.37321	0.36486	0.37771	0.36218	0.36883	0.27671	0.27365	0.31576	0.37321	0.38029	0.36881	0.36951	0.35323
		13.08	0.12012	0.11439	0.12815	0.10957	0.13101	-0.00478	0.01834	-0.16062	-0.17334	-0.08607	0.11036	0.13284	0.14428	0.12636	0.05076
		13.09	-0.29672	-0.29018	-0.29169	-0.29053	-0.29154	-0.35648	-0.35134	-0.36149	-0.36631	-0.35813	-0.30078	-0.29476	-0.27748	-0.28813	-0.3154
		13.1	-0.28356	-0.27329	-0.2898	-0.26721	-0.28998	-0.19324	-0.2143	-0.03889	-0.03007	-0.11289	-0.27603	-0.29489	-0.29689	-0.28483	-0.2247
		13.11	0.14145	0.1416	0.13179	0.1466	0.13453	0.25304	0.23472	0.34712	0.35573	0.30053	0.14985	0.13341	0.11394	0.13185	0.19401
		13.12	0.37192	0.36218	0.3712	0.36044	0.37598	0.34476	0.35386	0.2431	0.23837	0.29035	0.36916	0.37888	0.36878	0.36736	0.3426
		13.13	0.07805	0.07283	0.08564	0.06821	0.08848	-0.04917	-0.02711	-0.20073	-0.21293	-0.12769	0.0678	0.09022	0.10311	0.08484	0.00868
		13.14	-0.31853	-0.311	-0.31482	-0.31059	-0.31506	-0.36391	-0.36161	-0.34877	-0.35172	-0.35482	-0.32172	-0.31805	-0.30169	-0.31004	-0.32874
		13.15	-0.25071	-0.24059	-0.25749	-0.2344	-0.25786	-0.14963	-0.17135	0.01005	0.01952	-0.06712	-0.24242	-0.26239	-0.26637	-0.25284	-0.1874
		13.16	0.18387	0.18266	0.17489	0.18723	0.17781	0.28653	0.2703	0.36114	0.36885	0.32296	0.19151	0.17653	0.15718	0.1734	0.22963
		13.17	0.36296	0.35298	0.36341	0.35096	0.36836	0.32019	0.33119	0.20263	0.19701	0.25722	0.35918	0.37052	0.36283	0.35888	0.32559
		13.18	0.03124	0.02779	0.03945	0.02332	0.04205	-0.09557	-0.07412	-0.23615	-0.24825	-0.16812	0.02154	0.0433	0.0578	0.03938	-0.03545
		13.19	-0.33634	-0.32754	-0.33326	-0.32667	-0.33371	-0.36661	-0.3666	-0.33032	-0.33249	-0.34631	-0.33826	-0.33661	-0.32158	-0.32798	-0.33745
		13.2	-0.21773	-0.20857	-0.22555	-0.20206	-0.22558	-0.10868	-0.13157	0.05318	0.06291	-0.02478	-0.2093	-0.22986	-0.23601	-0.22116	-0.15177
		13.21	0.21769	0.21514	0.209	0.21924	0.21216	0.31116	0.29668	0.36923	0.37599	0.33961	0.22464	0.2115	0.19199	0.20748	0.25725
		13.22	0.35157	0.34179	0.35341	0.33895	0.35804	0.29641	0.31007	0.1677	0.16089	0.22796	0.34733	0.36087	0.35461	0.34937	0.3085
		13.23	-0.00632	-0.00874	0.00236	-0.01306	0.00448	-0.1319	-0.11053	-0.26477	-0.27655	-0.2011	-0.01586	0.0055	0.02084	0.00274	-0.07092
		13.24	-0.34678	-0.33794	-0.34495	-0.33608	-0.34549	-0.36476	-0.36743	-0.31388	-0.31436	-0.33773	-0.34812	-0.34929	-0.33521	-0.33977	-0.34156
		13.25	-0.18668	-0.17852	-0.19548	-0.17174	-0.19509	-0.07168	-0.0958	0.09075	0.1015	0.01242	-0.17769	-0.1998	-0.20757	-0.1917	-0.11908
		13.26	0.24625	0.24307	0.23829	0.24634	0.24188	0.33063	0.31819	0.37319	0.37914	0.35127	0.25303	0.24182	0.22224	0.23635	0.28012
		13.27	0.33555	0.32615	0.3383	0.32292	0.34301	0.26869	0.28433	0.13025	0.12203	0.19524	0.33021	0.34636	0.3421	0.3346	0.28712
		13.28	-0.04646	-0.04775	-0.03819	-0.05139	-0.03633	-0.16924	-0.14909	-0.29008	-0.30191	-0.23188	-0.05647	-0.03575	-0.01842	-0.0371	-0.10786
		13.29	-0.35389	-0.34435	-0.35307	-0.34185	-0.35396	-0.35765	-0.36268	-0.28813	-0.28736	-0.32024	-0.35411	-0.3581	-0.34482	-0.34771	-0.34057
		13.3	-0.14871	-0.14128	-0.15759	-0.13466	-0.15704	-0.02811	-0.05208	0.13298	0.14404	0.05535	-0.13885	-0.16139	-0.17198	-0.15426	-0.07954
		13.31	0.27626	0.27161	0.26916	0.27436	0.27328	0.34897	0.33914	0.37158	0.37598	0.35846	0.28208	0.27349	0.25329	0.26704	0.30248
		13.32	0.31457	0.30479	0.3179	0.30108	0.32263	0.23468	0.25205	0.08576	0.07642	0.15541	0.30793	0.32572	0.32375	0.31459	0.25981
		13.33	-0.08948	-0.08956	-0.0815	-0.09336	-0.08008	-0.20829	-0.18959	-0.31603	-0.32649	-0.26366	-0.09878	-0.07995	-0.0614	-0.0799	-0.14701
		13.34	-0.35897	-0.34843	-0.3589	-0.3456	-0.35985	-0.3471	-0.35497	-0.25992	-0.25697	-0.30021	-0.35714	-0.36399	-0.35271	-0.35335	-0.33701
		13.35	-0.10914	-0.10238	-0.11846	-0.09535	-0.1173	0.01667	-0.00769	0.17486	0.18609	0.09836	-0.0988	-0.12131	-0.13398	-0.11542	-0.03885
		13.36	0.30388	0.29814	0.29717	0.30079	0.30162	0.36372	0.35675	0.3668	0.36967	0.36293	0.30811	0.30217	0.28345	0.29465	0.32213
		13.37	0.29004	0.28053	0.29385	0.27642	0.29812	0.1976	0.21721	0.04106	0.0308	0.11482	0.2821	0.30151	0.30242	0.29067	0.2298
		13.38	-0.13104	-0.12993	-0.12353	-0.1336	-0.1224	-0.24377	-0.22679	-0.33501	-0.34502	-0.29012	-0.13997	-0.12263	-0.10397	-0.12113	-0.18349
		13.39	-0.35649	-0.34583	-0.35753	-0.34237	-0.3582	-0.32896	-0.33993	-0.2247	-0.22115	-0.27343	-0.35386	-0.36306	-0.35424	-0.35146	-0.32652
		13.4	-0.06569	-0.06042	-0.07538	-0.05337	-0.07397	0.06182	0.03755	0.21198	0.22299	0.13876	-0.05569	-0.07782	-0.09228	-0.07279	0.00326
		13.41	0.32398	0.31716	0.31825	0.31881	0.32273	0.36895	0.36475	0.3508	0.35288	0.35695	0.32736	0.3239	0.30621	0.31514	0.33342
		13.42	0.25737	0.24881	0.26236	0.24385	0.26655	0.15592	0.17651	-0.00369	-0.01416	0.07198	0.24959	0.26969	0.273	0.25921	0.19407
		13.43	-0.16779	-0.16503	-0.16037	-0.16818	-0.15933	-0.27068	-0.25582	-0.34424	-0.353	-0.30745	-0.17565	-0.1605	-0.14118	-0.15776	-0.21336
		13.44	-0.34549	-0.33465	-0.3477	-0.33005	-0.3483	-0.30413	-0.31685	-0.18811	-0.18287	-0.24255	-0.34194	-0.3533	-0.34603	-0.34165	-0.30883
		13.45	-0.02537	-0.02128	-0.03588	-0.01419	-0.03391	0.10078	0.07759	0.24161	0.25248	0.17271	-0.01552	-0.03691	-0.0529	-0.03329	0.04114
		13.46	0.33679	0.32942	0.33151	0.33006	0.33658	0.36824	0.36625	0.33434	0.33437	0.3482	0.33893	0.33806	0.32116	0.32867	0.33876
		13.47	0.22737	0.21955	0.23317	0.21426	0.23689	0.11895	0.14003	-0.04187	-0.05344	0.03468	0.21846	0.23973	0.24497	0.2305	0.16166
		13.48	-0.19828	-0.19475	-0.19112	-0.19716	-0.1911	-0.29308	-0.2802	-0.35253	-0.36009	-0.32262	-0.20591	-0.19218	-0.17315	-0.1881	-0.23859
		13.49	-0.33561	-0.32492	-0.33863	-0.32015	-0.33952	-0.28242	-0.29745	-0.15505	-0.14859	-0.21549	-0.33093	-0.34438	-0.33927	-0.33293	-0.29324
		13.5	0.01175	0.01496	0.00144	0.02111	0.00379	0.13748	0.11453	0.2707	0.28114	0.20516	0.02191	0.000502316	-0.01632	0.00269	0.07649
		13.51	0.34984	0.34182	0.34584	0.34203	0.3511	0.36867	0.3693	0.31668	0.31577	0.33943	0.35111	0.35232	0.33718	0.34209	0.34451
		13.52	0.19589	0.18852	0.20222	0.18394	0.20589	0.08029	0.10275	-0.0829	-0.09446	-0.00486	0.18664	0.20883	0.21622	0.20031	0.12781
		13.53	-0.23053	-0.2258	-0.2246	-0.22757	-0.22422	-0.31566	-0.30484	-0.35663	-0.36345	-0.33551	-0.23717	-0.22538	-0.20657	-0.22024	-0.26415
		13.54	-0.32026	-0.30914	-0.32469	-0.30435	-0.32505	-0.25344	-0.27095	-0.11345	-0.10644	-0.18004	-0.31484	-0.33026	-0.32713	-0.31874	-0.27134
		13.55	0.0553	0.0575	0.0452	0.06357	0.04748	0.17865	0.15665	0.29921	0.30933	0.23976	0.06478	0.04465	0.02648	0.04577	0.11674
		13.56	0.35925	0.35033	0.35662	0.35024	0.36143	0.36229	0.36583	0.29052	0.28851	0.32265	0.35925	0.36361	0.34915	0.35248	0.34515
		13.57	0.15674	0.15034	0.16399	0.14488	0.16711	0.03449	0.05737	-0.12662	-0.13868	-0.04985	0.14722	0.1699	0.17932	0.16206	0.08702
		13.58	-0.26241	-0.25622	-0.25666	-0.25824	-0.25697	-0.33554	-0.32746	-0.35621	-0.36192	-0.34472	-0.26807	-0.25916	-0.23987	-0.25282	-0.28831
		13.59	-0.30008	-0.28943	-0.30506	-0.28352	-0.30558	-0.21977	-0.23936	-0.07019	-0.06193	-0.14105	-0.29367	-0.31111	-0.30996	-0.29996	-0.24505
		13.6	0.09814	0.09868	0.0881	0.10543	0.09106	0.21763	0.19707	0.32438	0.33383	0.27143	0.10778	0.089	0.06943	0.08842	0.15574
		13.61	0.3646	0.35529	0.36243	0.35436	0.36793	0.35242	0.35871	0.26295	0.25905	0.30306	0.36382	0.37069	0.35769	0.35898	0.34228
		13.62	0.1186	0.11342	0.12576	0.10743	0.12881	-0.00821	0.01481	-0.16617	-0.17857	-0.0909	0.10831	0.13121	0.14291	0.12491	0.04802
		13.63	-0.28795	-0.28091	-0.28321	-0.28192	-0.28378	-0.34859	-0.34303	-0.35015	-0.35407	-0.34735	-0.29318	-0.28645	-0.26791	-0.27879	-0.30624
		13.64	-0.27614	-0.2661	-0.28196	-0.2594	-0.28209	-0.18469	-0.20566	-0.02794	-0.01847	-0.10244	-0.26885	-0.28754	-0.28934	-0.27728	-0.21628
		13.65	0.13576	0.13536	0.12639	0.14107	0.12961	0.24858	0.22997	0.34028	0.34867	0.29398	0.14511	0.12784	0.10771	0.12561	0.18828
		13.66	0.36019	0.35087	0.35969	0.34874	0.3645	0.33331	0.3421	0.22942	0.22385	0.27692	0.35818	0.3673	0.35687	0.35522	0.33051
		13.67	0.07863	0.07427	0.08649	0.06882	0.0887	-0.0493	-0.02691	-0.19914	-0.21165	-0.12674	0.06809	0.09079	0.10454	0.0854	0.00943
		13.68	-0.30493	-0.29723	-0.30107	-0.29698	-0.30182	-0.3516	-0.34886	-0.33441	-0.33713	-0.34075	-0.30858	-0.30462	-0.28719	-0.29615	-0.31509
		13.69	-0.2453	-0.23571	-0.25226	-0.22886	-0.25194	-0.14493	-0.16706	0.01428	0.02418	-0.06244	-0.23689	-0.25707	-0.26144	-0.24703	-0.18232
		13.7	0.17139	0.16999	0.16199	0.17473	0.16586	0.27577	0.25909	0.35028	0.35782	0.31197	0.17981	0.16444	0.1439	0.1614	0.21775
		13.71	0.35173	0.34229	0.35194	0.33953	0.35714	0.31103	0.32235	0.19332	0.1872	0.24798	0.34846	0.36007	0.35157	0.34769	0.31516
		13.72	0.03769	0.03439	0.04571	0.02933	0.04797	-0.09043	-0.06816	-0.23271	-0.24452	-0.16388	0.0274	0.04981	0.06489	0.04531	-0.0298
		13.73	-0.32306	-0.31456	-0.31983	-0.31371	-0.32077	-0.35615	-0.35572	-0.31997	-0.32152	-0.3356	-0.32555	-0.32399	-0.30768	-0.31459	-0.32519
		13.74	-0.21618	-0.20754	-0.22353	-0.20037	-0.22341	-0.10715	-0.13048	0.05705	0.06692	-0.02171	-0.20756	-0.22858	-0.23504	-0.21949	-0.14979
		13.75	0.20711	0.2041	0.1984	0.20886	0.20205	0.30291	0.28791	0.36156	0.36762	0.33126	0.21454	0.20103	0.18065	0.19614	0.24744
		13.76	0.34343	0.33387	0.34456	0.33082	0.34929	0.28857	0.30206	0.15777	0.15019	0.21865	0.3393	0.35255	0.34635	0.34026	0.29983
		13.77	-0.00196	-0.00388	0.00572	-0.00926	0.00766	-0.12932	-0.10793	-0.26138	-0.27309	-0.19756	-0.01228	0.00916	0.02548	0.00675	-0.06728
		13.78	-0.33452	-0.32491	-0.33256	-0.32417	-0.33332	-0.35277	-0.35504	-0.29831	-0.29816	-0.32265	-0.33612	-0.33699	-0.32204	-0.32657	-0.32844
		13.79	-0.18172	-0.17343	-0.18959	-0.16626	-0.189	-0.06574	-0.08937	0.09586	0.10701	0.01799	-0.17204	-0.19372	-0.20242	-0.18595	-0.11346
		13.8	0.23549	0.23143	0.2276	0.23595	0.23185	0.31984	0.30768	0.35771	0.36323	0.3368	0.24285	0.23157	0.21103	0.22544	0.26846
		13.81	0.32208	0.31225	0.3242	0.30884	0.32919	0.2541	0.26991	0.11452	0.10589	0.17982	0.317	0.33239	0.32822	0.32077	0.2728
		13.82	-0.04395	-0.04516	-0.03614	-0.05007	-0.0347	-0.16715	-0.14697	-0.28394	-0.29555	-0.22672	-0.05437	-0.0338	-0.01632	-0.035	-0.10499
		13.83	-0.33917	-0.32903	-0.33778	-0.32705	-0.33931	-0.34211	-0.34726	-0.26928	-0.26831	-0.30214	-0.33962	-0.34325	-0.32965	-0.3327	-0.32476
		13.84	-0.14302	-0.13542	-0.15149	-0.12783	-0.15103	-0.02172	-0.04619	0.13829	0.14932	0.06107	-0.13305	-0.15567	-0.1663	-0.14864	-0.07369
		13.85	0.26632	0.26115	0.25836	0.2647	0.2632	0.3395	0.32912	0.35951	0.36359	0.34698	0.2721	0.26297	0.24282	0.25623	0.2919
		13.86	0.30615	0.29665	0.3088	0.29205	0.31382	0.2261	0.24378	0.07601	0.06658	0.14624	0.29981	0.3174	0.31557	0.30587	0.25106
		13.87	-0.08282	-0.08249	-0.07493	-0.08763	-0.0742	-0.20296	-0.18354	-0.30974	-0.32014	-0.25745	-0.09258	-0.07281	-0.05441	-0.07325	-0.14064
		13.88	-0.34739	-0.33679	-0.3469	-0.33417	-0.34838	-0.3369	-0.34437	-0.24807	-0.24513	-0.28875	-0.34651	-0.35271	-0.34065	-0.34132	-0.32557
		13.89	-0.11054	-0.10447	-0.11953	-0.09633	-0.11815	0.01501	-0.00947	0.17288	0.18435	0.09646	-0.10025	-0.12343	-0.13584	-0.11678	-0.04043
		13.9	0.28961	0.28315	0.28284	0.2867	0.28798	0.3509	0.34343	0.35271	0.35527	0.34874	0.29484	0.28801	0.26813	0.28	0.30802
		13.91	0.2821	0.27358	0.28651	0.26887	0.29063	0.1914	0.2109	0.0353	0.02462	0.10888	0.27556	0.29469	0.29472	0.28315	0.22292
		13.92	-0.12042	-0.11824	-0.1126	-0.12301	-0.11261	-0.23319	-0.21607	-0.3231	-0.33276	-0.27818	-0.12973	-0.11174	-0.09268	-0.11057	-0.17249
		13.93	-0.34159	-0.33081	-0.34292	-0.32756	-0.34391	-0.31529	-0.32623	-0.21106	-0.20672	-0.25933	-0.34025	-0.34877	-0.33846	-0.3367	-0.31211
		13.94	-0.06704	-0.06231	-0.07705	-0.05462	-0.07489	0.06044	0.03602	0.20961	0.22102	0.13657	-0.05694	-0.07923	-0.09378	-0.07416	0.00169
		13.95	0.31053	0.30324	0.30452	0.30516	0.30961	0.35733	0.3528	0.33868	0.33988	0.34432	0.31447	0.31077	0.29143	0.30141	0.3203
		13.96	0.25307	0.24501	0.25837	0.23954	0.26195	0.15186	0.17276	-0.0084	-0.01963	0.06754	0.2452	0.26536	0.26853	0.25509	0.18973
		13.97	-0.15751	-0.15468	-0.14988	-0.1581	-0.15007	-0.26321	-0.24792	-0.33728	-0.34582	-0.30006	-0.1663	-0.1508	-0.13034	-0.14757	-0.20425
		13.98	-0.3378	-0.32727	-0.33964	-0.3221	-0.34028	-0.29808	-0.3111	-0.1801	-0.17473	-0.23548	-0.33458	-0.34576	-0.33786	-0.33379	-0.30132
		13.99	-0.03162	-0.02762	-0.0412	-0.01968	-0.03891	0.09685	0.0732	0.24	0.25087	0.17005	-0.0207	-0.04265	-0.05958	-0.0394	0.0364
		14	0.32637	0.31892	0.3214	0.31976	0.32616	0.36078	0.35854	0.32486	0.32477	0.33945	0.32925	0.32807	0.30986	0.31764	0.32899
		14.01	0.22613	0.21893	0.23161	0.21273	0.23515	0.11726	0.13852	-0.04679	-0.05825	0.03107	0.21732	0.23892	0.24454	0.22938	0.15975
		14.02	-0.18884	-0.1849	-0.18229	-0.18851	-0.18221	-0.28532	-0.27234	-0.3431	-0.35044	-0.31404	-0.19703	-0.18263	-0.1627	-0.17834	-0.22948
		14.03	-0.32561	-0.31501	-0.32855	-0.31016	-0.32919	-0.27179	-0.287	-0.14095	-0.13456	-0.20281	-0.32168	-0.33448	-0.3294	-0.32254	-0.28241
		14.04	0.01087	0.0138	0.00164	0.02142	0.00365	0.1381	0.11522	0.27017	0.28048	0.2051	0.02123	-0.000232529	-0.01791	0.00221	0.07612
		14.05	0.33949	0.33107	0.33594	0.33223	0.34074	0.35818	0.35855	0.30174	0.30016	0.32559	0.3413	0.34221	0.32611	0.33128	0.33319
		14.06	0.18951	0.18264	0.19562	0.17733	0.1994	0.07224	0.09455	-0.09139	-0.10368	-0.01368	0.18038	0.20253	0.21017	0.19365	0.12066
		14.07	-0.22419	-0.219	-0.21822	-0.22183	-0.21857	-0.31015	-0.29885	-0.34658	-0.35312	-0.32673	-0.23145	-0.21941	-0.19979	-0.21399	-0.25728
		14.08	-0.31079	-0.29991	-0.31453	-0.29472	-0.31561	-0.24303	-0.26027	-0.10065	-0.09284	-0.16715	-0.30572	-0.3208	-0.31758	-0.30906	-0.26091
		14.09	0.05208	0.05394	0.04263	0.06098	0.0454	0.17682	0.15457	0.2952	0.3055	0.23654	0.06251	0.04207	0.02347	0.04299	0.11391
		14.1	0.3473	0.33807	0.3441	0.33794	0.34992	0.35136	0.35415	0.2767	0.27372	0.3088	0.34825	0.35206	0.33696	0.34038	0.33284
		14.11	0.15461	0.14836	0.16102	0.1423	0.16446	0.03221	0.05482	-0.12882	-0.14157	-0.05242	0.14483	0.16778	0.17703	0.16009	0.08462
		14.12	-0.24982	-0.24345	-0.24408	-0.24584	-0.2453	-0.32379	-0.31527	-0.34195	-0.34708	-0.33096	-0.25648	-0.24666	-0.22707	-0.23984	-0.27554
		14.13	-0.28977	-0.27898	-0.29404	-0.27282	-0.29498	-0.21013	-0.22955	-0.06046	-0.05175	-0.13122	-0.28388	-0.30066	-0.29957	-0.2895	-0.23481
		14.14	0.0897	0.09038	0.08024	0.0977	0.08369	0.2088	0.18832	0.31311	0.32196	0.26046	0.09957	0.0804	0.06063	0.07979	0.14677
		14.15	0.34738	0.33791	0.34507	0.33709	0.35059	0.3359	0.34229	0.24617	0.24156	0.28613	0.34708	0.3531	0.33978	0.3411	0.32508
		14.16	0.11644	0.11138	0.12344	0.10489	0.12597	-0.00946	0.01376	-0.16474	-0.1769	-0.08955	0.10645	0.12924	0.14092	0.12266	0.04675
		14.17	-0.27286	-0.26543	-0.26775	-0.26732	-0.26913	-0.33364	-0.32773	-0.3328	-0.33616	-0.33036	-0.27821	-0.27091	-0.25151	-0.26311	-0.29049
		14.18	-0.26569	-0.25577	-0.27107	-0.24881	-0.27126	-0.17483	-0.19616	-0.01889	-0.00967	-0.09345	-0.25854	-0.2769	-0.27829	-0.26625	-0.20611
		14.19	0.12767	0.12642	0.11796	0.13349	0.12229	0.2408	0.2214	0.3302	0.33806	0.28411	0.13721	0.11941	0.09872	0.11755	0.17966
		14.2	0.34762	0.33794	0.34625	0.33583	0.3519	0.32198	0.33046	0.21674	0.21118	0.2645	0.34622	0.35461	0.34331	0.34242	0.31793
		14.21	0.08021	0.07688	0.08787	0.07003	0.08989	-0.04836	-0.02534	-0.199	-0.2112	-0.12588	0.06991	0.09286	0.1065	0.08744	0.01084
		14.22	-0.29469	-0.28617	-0.29057	-0.28701	-0.29193	-0.34394	-0.34015	-0.3257	-0.32824	-0.33227	-0.29943	-0.29457	-0.27591	-0.28556	-0.30544
		14.23	-0.24398	-0.2351	-0.25092	-0.22753	-0.25037	-0.14436	-0.16639	0.01688	0.02703	-0.06043	-0.23656	-0.25667	-0.26047	-0.24626	-0.18108
		14.24	0.16006	0.15748	0.15055	0.16378	0.15494	0.26635	0.24919	0.34113	0.34863	0.30282	0.1687	0.15252	0.13117	0.14933	0.2069
		14.25	0.34191	0.33259	0.3423	0.32964	0.34692	0.30326	0.31447	0.1853	0.17839	0.23964	0.33957	0.35064	0.34157	0.33801	0.30602
		14.26	0.04351	0.04103	0.05151	0.03469	0.05297	-0.08498	-0.0625	-0.22591	-0.23828	-0.1577	0.03333	0.05604	0.07166	0.05157	-0.02379
		14.27	-0.30703	-0.29851	-0.30441	-0.29832	-0.30524	-0.34178	-0.34121	-0.30398	-0.30497	-0.32002	-0.31063	-0.30867	-0.2909	-0.29875	-0.3096
		14.28	-0.20924	-0.20068	-0.21673	-0.19314	-0.21583	-0.10051	-0.12408	0.06172	0.07276	-0.01597	-0.2005	-0.22197	-0.22814	-0.21222	-0.14318
		14.29	0.1965	0.19378	0.1883	0.19925	0.19255	0.29306	0.27789	0.3474	0.35357	0.31839	0.20536	0.19118	0.16944	0.1865	0.23665
		14.3	0.32957	0.32023	0.33078	0.3168	0.33581	0.27482	0.28871	0.14242	0.13412	0.20311	0.32617	0.33927	0.33246	0.32683	0.28579
		14.31	-0.00184	-0.00411	0.00522	-0.01019	0.00721	-0.13099	-0.10892	-0.26154	-0.27306	-0.19788	-0.01297	0.00889	0.0258	0.0064	-0.06771
		14.32	-0.3257	-0.31678	-0.32425	-0.31592	-0.32537	-0.34536	-0.34745	-0.28753	-0.28676	-0.31234	-0.32897	-0.32925	-0.31321	-0.31821	-0.31979
		14.33	-0.17988	-0.1718	-0.18768	-0.16403	-0.18709	-0.06204	-0.08619	0.1032	0.11424	0.02406	-0.17069	-0.19258	-0.20097	-0.18409	-0.1104
		14.34	0.22993	0.2258	0.22196	0.23077	0.22666	0.31716	0.30464	0.35514	0.35964	0.33351	0.23773	0.2257	0.2045	0.21906	0.26373
		14.35	0.32071	0.31114	0.32259	0.3072	0.32769	0.25277	0.26885	0.10934	0.10006	0.17546	0.31608	0.33109	0.32712	0.3187	0.27063
		14.36	-0.03603	-0.03658	-0.02836	-0.04255	-0.02735	-0.16204	-0.14155	-0.28163	-0.29229	-0.22291	-0.04625	-0.02547	-0.0072	-0.02631	-0.09832
		14.37	-0.33016	-0.31991	-0.32897	-0.31839	-0.33059	-0.33475	-0.34008	-0.26068	-0.25843	-0.29379	-0.33119	-0.33431	-0.32003	-0.32262	-0.31599
		14.38	-0.14444	-0.13709	-0.15266	-0.129	-0.15141	-0.02236	-0.04679	0.1385	0.14989	0.06056	-0.13442	-0.15709	-0.16788	-0.14954	-0.07455
		14.39	0.25313	0.24761	0.24568	0.25217	0.25093	0.3269	0.31709	0.34479	0.34813	0.33274	0.25972	0.2501	0.22863	0.24274	0.2786
		14.4	0.29465	0.28522	0.29727	0.28066	0.30212	0.21501	0.23282	0.06516	0.05465	0.13513	0.28879	0.30594	0.30367	0.29418	0.23966
		14.41	-0.07681	-0.07621	-0.06961	-0.08216	-0.06904	-0.19628	-0.17705	-0.29947	-0.30974	-0.24817	-0.08696	-0.06728	-0.04819	-0.06725	-0.13387
		14.42	-0.3304	-0.32006	-0.33043	-0.31765	-0.33202	-0.32024	-0.32754	-0.23046	-0.22688	-0.27128	-0.33085	-0.33627	-0.32344	-0.32498	-0.30875
		14.43	-0.10676	-0.10073	-0.11532	-0.09198	-0.11354	0.01789	-0.00635	0.17315	0.18458	0.09759	-0.09679	-0.11939	-0.1315	-0.11301	-0.0373
		14.44	0.27618	0.26953	0.26952	0.27345	0.27503	0.33784	0.32991	0.33777	0.33974	0.3342	0.282	0.27467	0.25426	0.26662	0.29434
		14.45	0.2738	0.26499	0.27728	0.25956	0.28158	0.18426	0.20294	0.0283	0.01739	0.10142	0.26735	0.28577	0.28602	0.27452	0.21466
		14.46	-0.11103	-0.10868	-0.10366	-0.11418	-0.10375	-0.22467	-0.20712	-0.31378	-0.32261	-0.26889	-0.12059	-0.10241	-0.0824	-0.10093	-0.16319
		14.47	-0.32951	-0.31864	-0.33027	-0.31498	-0.33154	-0.30519	-0.31513	-0.19968	-0.19491	-0.2481	-0.32871	-0.33634	-0.32584	-0.32445	-0.30023
		14.48	-0.0698	-0.06485	-0.07902	-0.05618	-0.07636	0.05802	0.03363	0.20777	0.21856	0.13427	-0.05945	-0.08203	-0.09704	-0.07694	-0.000673462
		14.49	0.29787	0.29057	0.29197	0.29317	0.29745	0.34635	0.34137	0.32497	0.32559	0.33118	0.30291	0.29791	0.27746	0.28827	0.30764
		14.5	0.2464	0.23838	0.25119	0.23261	0.25467	0.14526	0.16622	-0.01758	-0.02895	0.05916	0.23919	0.25934	0.2619	0.24842	0.18259
		14.51	-0.15165	-0.14851	-0.14452	-0.15308	-0.14494	-0.25851	-0.24247	-0.32926	-0.33749	-0.29273	-0.16106	-0.14407	-0.12301	-0.14094	-0.19802
		14.52	-0.32661	-0.31656	-0.32894	-0.31216	-0.33005	-0.28705	-0.29997	-0.16524	-0.15953	-0.2216	-0.32531	-0.33535	-0.32663	-0.32316	-0.28987
		14.53	-0.03	-0.02655	-0.03959	-0.01799	-0.03702	0.09922	0.07475	0.2399	0.25086	0.17057	-0.01964	-0.04223	-0.05874	-0.03864	0.03749
		14.54	0.31585	0.30809	0.31117	0.31034	0.31659	0.35069	0.34818	0.311	0.31052	0.32627	0.32014	0.31774	0.29887	0.30718	0.31804
		14.55	0.22025	0.2131	0.22561	0.20727	0.22951	0.11114	0.13288	-0.05182	-0.06412	0.02528	0.21213	0.2338	0.23881	0.22378	0.15412
		14.56	-0.17963	-0.17513	-0.1733	-0.17942	-0.1733	-0.27752	-0.26384	-0.33204	-0.33917	-0.30348	-0.18871	-0.1737	-0.1528	-0.16911	-0.22008
		14.57	-0.31524	-0.30458	-0.31817	-0.2997	-0.31919	-0.26289	-0.27817	-0.13211	-0.1246	-0.19298	-0.31228	-0.3251	-0.31911	-0.3127	-0.27263
		14.58	0.00455	0.00728	-0.00464	0.01588	-0.00187	0.13239	0.10879	0.26252	0.27309	0.19838	0.01563	-0.00643	-0.02479	-0.00416	0.06976
		14.59	0.32459	0.31587	0.32085	0.31721	0.32625	0.34521	0.34578	0.28861	0.28612	0.31206	0.32766	0.32826	0.31061	0.31652	0.31897
		14.6	0.18771	0.18056	0.19359	0.17412	0.19649	0.07056	0.09354	-0.09342	-0.10609	-0.01585	0.17841	0.2011	0.2084	0.19146	0.11861
		14.61	-0.21233	-0.20709	-0.20652	-0.21076	-0.20746	-0.30014	-0.28876	-0.33661	-0.34185	-0.31651	-0.22068	-0.20791	-0.18677	-0.20216	-0.24611
		14.62	-0.30239	-0.29182	-0.30636	-0.28605	-0.30697	-0.23481	-0.25274	-0.09075	-0.08218	-0.1581	-0.29814	-0.31286	-0.30898	-0.30056	-0.25234
		14.63	0.04748	0.04913	0.03804	0.05749	0.04187	0.1737	0.15097	0.2922	0.30139	0.2329	0.05801	0.03731	0.01765	0.03823	0.10974
		14.64	0.337	0.32803	0.33423	0.32843	0.34001	0.34112	0.34459	0.26499	0.26083	0.29761	0.3385	0.34155	0.32574	0.32977	0.32231
		14.65	0.1532	0.14725	0.15966	0.14081	0.16227	0.02948	0.0526	-0.13154	-0.1441	-0.05424	0.14368	0.16626	0.17584	0.15851	0.08283
		14.66	-0.23962	-0.23326	-0.23453	-0.23579	-0.2358	-0.31464	-0.30618	-0.33069	-0.3346	-0.31942	-0.2466	-0.23638	-0.21606	-0.22943	-0.26521
		14.67	-0.2815	-0.27153	-0.28618	-0.26486	-0.28694	-0.20198	-0.22134	-0.05147	-0.04198	-0.1225	-0.276	-0.29257	-0.2913	-0.28124	-0.22653
		14.68	0.08363	0.08365	0.07474	0.09171	0.07856	0.20344	0.18284	0.30565	0.31452	0.25335	0.09406	0.07433	0.05407	0.07351	0.14058
		14.69	0.335	0.32567	0.3333	0.32481	0.33908	0.32511	0.33106	0.23406	0.22907	0.2741	0.33566	0.34107	0.3274	0.32877	0.31316
		14.7	0.11711	0.11259	0.12384	0.10519	0.12622	-0.00787	0.01473	-0.16313	-0.17577	-0.08826	0.1073	0.13045	0.14195	0.12365	0.04771
		14.71	-0.25967	-0.25198	-0.25537	-0.25443	-0.2568	-0.32252	-0.31652	-0.32167	-0.32482	-0.31918	-0.26631	-0.25798	-0.23809	-0.24983	-0.27823
		14.72	-0.26012	-0.25059	-0.26579	-0.24337	-0.26606	-0.17159	-0.19219	-0.01468	-0.00487	-0.08921	-0.25444	-0.27258	-0.27323	-0.26101	-0.20141
		14.73	0.1176	0.11626	0.10865	0.12436	0.11296	0.23177	0.21252	0.32168	0.32943	0.27589	0.12754	0.10917	0.08762	0.10724	0.17019
		14.74	0.33629	0.32678	0.33558	0.32557	0.34086	0.31284	0.32123	0.20676	0.20044	0.25444	0.33627	0.3442	0.33163	0.33119	0.30743
		14.75	0.08292	0.07932	0.0903	0.07227	0.09172	-0.04567	-0.02255	-0.19603	-0.2082	-0.12364	0.07312	0.09607	0.10978	0.09045	0.01356
		14.76	-0.28117	-0.27303	-0.27749	-0.27442	-0.279	-0.3314	-0.32766	-0.31064	-0.31189	-0.3176	-0.28685	-0.28136	-0.26149	-0.27195	-0.29185
		14.77	-0.23534	-0.22622	-0.24153	-0.21868	-0.24113	-0.13473	-0.15726	0.02716	0.03793	-0.04974	-0.22824	-0.2481	-0.25107	-0.23742	-0.17174
		14.78	0.15475	0.15275	0.14648	0.15981	0.15118	0.26235	0.24444	0.33248	0.339	0.29542	0.165	0.14809	0.12576	0.1444	0.20157
		14.79	0.33012	0.32054	0.33015	0.31805	0.3353	0.29024	0.30139	0.16815	0.16021	0.223	0.32859	0.33887	0.32886	0.32606	0.29282
		14.8	0.04047	0.03756	0.04724	0.03034	0.04846	-0.08995	-0.06696	-0.22896	-0.24089	-0.16123	0.02913	0.05223	0.06793	0.04843	-0.02759
		14.81	-0.29894	-0.29019	-0.29661	-0.29069	-0.29823	-0.33393	-0.33313	-0.29213	-0.2919	-0.3084	-0.30425	-0.30068	-0.28282	-0.29052	-0.30089
		14.82	-0.20503	-0.19636	-0.21178	-0.18824	-0.21141	-0.09529	-0.11896	0.06785	0.07906	-0.01018	-0.19681	-0.21776	-0.2237	-0.2079	-0.13832
		14.83	0.18768	0.18448	0.17999	0.19103	0.18474	0.28536	0.26998	0.33824	0.34361	0.30881	0.19745	0.18216	0.16003	0.17745	0.22793
		14.84	0.3206	0.31104	0.32163	0.30766	0.32676	0.26695	0.28083	0.13435	0.12538	0.19467	0.31777	0.3304	0.32305	0.3174	0.27704
		14.85	0.0049	0.00357	0.01228	-0.00365	0.01331	-0.12359	-0.10143	-0.25323	-0.2646	-0.18968	-0.00579	0.01663	0.03395	0.01371	-0.06026
		14.86	-0.30995	-0.30065	-0.30813	-0.30006	-0.30967	-0.33085	-0.3331	-0.27369	-0.27209	-0.29797	-0.31333	-0.31293	-0.29617	-0.30207	-0.30433
		14.87	-0.17697	-0.16959	-0.18477	-0.16079	-0.18367	-0.06088	-0.08538	0.10204	0.11345	0.02348	-0.1684	-0.19047	-0.19848	-0.18143	-0.1087
		14.88	0.2144	0.21016	0.20678	0.21605	0.21194	0.30197	0.28903	0.33811	0.34222	0.31686	0.22275	0.2101	0.18753	0.20389	0.24798
		14.89	0.30627	0.29728	0.30811	0.29295	0.3128	0.24014	0.2561	0.09757	0.08765	0.16311	0.30216	0.31741	0.31189	0.30464	0.25701
		14.9	-0.03222	-0.03242	-0.02506	-0.03961	-0.02466	-0.15774	-0.13682	-0.27457	-0.28519	-0.21686	-0.04299	-0.02164	-0.00259	-0.02234	-0.09391
		14.91	-0.31649	-0.30716	-0.31595	-0.3058	-0.31749	-0.32291	-0.32785	-0.24737	-0.24423	-0.28022	-0.31923	-0.32164	-0.3062	-0.30978	-0.30302
		14.92	-0.14186	-0.13537	-0.15018	-0.12647	-0.14833	-0.02061	-0.04527	0.13953	0.15114	0.0622	-0.1327	-0.15527	-0.16592	-0.14785	-0.07264
		14.93	0.24195	0.23671	0.23523	0.24184	0.24095	0.31745	0.30707	0.33355	0.33617	0.32143	0.25007	0.23951	0.2173	0.23165	0.26792
		14.94	0.28757	0.27818	0.29017	0.27366	0.29462	0.2088	0.22647	0.05764	0.04659	0.12742	0.2823	0.29931	0.29674	0.28676	0.23259
		14.95	-0.07047	-0.0696	-0.06361	-0.07599	-0.06366	-0.19164	-0.17204	-0.29436	-0.30415	-0.24284	-0.08151	-0.06099	-0.04079	-0.0606	-0.12802
		14.96	-0.32178	-0.3112	-0.32195	-0.30902	-0.32347	-0.31325	-0.32067	-0.22146	-0.21678	-0.26236	-0.32295	-0.32772	-0.31453	-0.31556	-0.30019
		14.97	-0.10921	-0.10316	-0.11794	-0.0944	-0.1156	0.01699	-0.00793	0.17357	0.18499	0.09696	-0.09899	-0.1222	-0.1349	-0.1154	-0.03909
		14.98	0.2655	0.25921	0.25926	0.2633	0.26515	0.32964	0.32169	0.32789	0.32878	0.32407	0.27272	0.26408	0.24311	0.25584	0.2843
		14.99	0.26855	0.25962	0.27214	0.25435	0.27627	0.17828	0.1978	0.0198	0.00829	0.09388	0.26228	0.28094	0.28065	0.26898	0.2087
		15	-0.10545	-0.10329	-0.0986	-0.10952	-0.09867	-0.22169	-0.20359	-0.31003	-0.31812	-0.26482	-0.11606	-0.09675	-0.07648	-0.0952	-0.15845
		15.01	-0.32144	-0.3112	-0.32277	-0.30828	-0.32397	-0.29811	-0.30855	-0.18983	-0.18381	-0.23875	-0.3219	-0.3289	-0.31778	-0.31664	-0.29228
		15.02	-0.07091	-0.06671	-0.08022	-0.05731	-0.07778	0.05829	0.03307	0.20864	0.21921	0.13501	-0.06118	-0.08389	-0.09818	-0.07896	-0.00149
		15.03	0.28797	0.28103	0.2828	0.28497	0.28846	0.33795	0.33271	0.31492	0.31427	0.32153	0.29425	0.28835	0.26847	0.27856	0.2983
		15.04	0.24195	0.23426	0.24662	0.22837	0.25043	0.14061	0.16167	-0.0227	-0.03452	0.05379	0.23555	0.25531	0.25761	0.24421	0.17808
		15.05	-0.14286	-0.13921	-0.13676	-0.1456	-0.13692	-0.25049	-0.23429	-0.31975	-0.327	-0.28378	-0.15276	-0.13556	-0.11433	-0.13207	-0.18938
		15.06	-0.31572	-0.30518	-0.31831	-0.30171	-0.31928	-0.27649	-0.28936	-0.15402	-0.14717	-0.21013	-0.31478	-0.3247	-0.31533	-0.31189	-0.27886
		15.07	-0.03256	-0.02925	-0.04155	-0.01968	-0.03864	0.09684	0.07224	0.23587	0.24644	0.16715	-0.0218	-0.04481	-0.06139	-0.04107	0.03484
		15.08	0.30169	0.29402	0.29791	0.29681	0.30372	0.33683	0.33432	0.29503	0.29358	0.31057	0.30721	0.30389	0.28411	0.29312	0.30377
		15.09	0.21279	0.20545	0.21806	0.19848	0.22106	0.10349	0.12546	-0.05855	-0.07101	0.01802	0.20469	0.2266	0.23071	0.21589	0.14651
		15.1	-0.17069	-0.16632	-0.16519	-0.17177	-0.16631	-0.26872	-0.25492	-0.31981	-0.3264	-0.29192	-0.18097	-0.16464	-0.14315	-0.1604	-0.2108
		15.11	-0.30204	-0.29175	-0.30536	-0.28635	-0.30613	-0.24993	-0.26539	-0.11805	-0.10997	-0.17888	-0.3	-0.31219	-0.30459	-0.29937	-0.25928
		15.12	0.00405	0.00635	-0.0049	0.01623	-0.00113	0.13189	0.10805	0.25941	0.26973	0.19575	0.01529	-0.00762	-0.02529	-0.00483	0.06878
		15.13	0.31215	0.30436	0.30891	0.30577	0.31505	0.33395	0.33437	0.27508	0.27198	0.29884	0.31685	0.3159	0.29781	0.30439	0.30681
		15.14	0.18363	0.17748	0.18925	0.16982	0.19209	0.06777	0.0905	-0.09478	-0.10766	-0.01764	0.17537	0.19773	0.2045	0.18794	0.11543
		15.15	-0.20004	-0.19477	-0.19484	-0.19932	-0.19605	-0.2886	-0.27731	-0.32306	-0.32802	-0.30301	-0.2091	-0.19549	-0.17404	-0.18972	-0.23381
		15.16	-0.29184	-0.28198	-0.29574	-0.27615	-0.2966	-0.22706	-0.24464	-0.08364	-0.07426	-0.15015	-0.28867	-0.30317	-0.29841	-0.29044	-0.24305
		15.17	0.03977	0.04084	0.03098	0.04971	0.0343	0.16547	0.14281	0.28328	0.29256	0.22409	0.05064	0.0291	0.00922	0.02985	0.10162
		15.18	0.32317	0.31468	0.3209	0.3153	0.32655	0.33026	0.33322	0.25402	0.24903	0.2861	0.32615	0.32856	0.31153	0.31579	0.30966
		15.19	0.15402	0.14865	0.16024	0.14159	0.16283	0.03173	0.0548	-0.12993	-0.14283	-0.05297	0.1445	0.1679	0.17737	0.15963	0.08411
		15.2	-0.22656	-0.2199	-0.22198	-0.22325	-0.2232	-0.30333	-0.29412	-0.31922	-0.32251	-0.30794	-0.23503	-0.22349	-0.20187	-0.2159	-0.25273
		15.21	-0.27426	-0.26434	-0.27929	-0.25776	-0.27954	-0.19586	-0.21501	-0.0441	-0.03384	-0.1152	-0.26949	-0.28606	-0.28394	-0.2739	-0.21947
		15.22	0.07785	0.07745	0.06902	0.08631	0.07328	0.19946	0.17792	0.30167	0.30986	0.24916	0.08929	0.06837	0.04718	0.06737	0.1353
		15.23	0.32634	0.31697	0.32512	0.3169	0.33068	0.31735	0.32278	0.22359	0.21723	0.26416	0.32842	0.33287	0.31797	0.31987	0.3043
		15.24	0.11651	0.11192	0.12317	0.10403	0.12461	-0.01102	0.01245	-0.16641	-0.17887	-0.09145	0.1064	0.1297	0.14168	0.12306	0.04613
		15.25	-0.25174	-0.24432	-0.248	-0.2476	-0.24979	-0.31605	-0.30932	-0.31051	-0.31223	-0.30871	-0.25953	-0.2505	-0.22971	-0.24194	-0.27
		15.26	-0.25244	-0.24295	-0.25823	-0.23551	-0.25787	-0.16226	-0.18352	-0.00409	0.00661	-0.07835	-0.24705	-0.26497	-0.26565	-0.25372	-0.19286
		15.27	0.11409	0.11314	0.10576	0.12214	0.11065	0.2301	0.20991	0.31547	0.32244	0.27058	0.12487	0.10598	0.08417	0.10375	0.16665
		15.28	0.32546	0.31659	0.32524	0.31572	0.33073	0.30211	0.31069	0.19253	0.18495	0.24052	0.32631	0.33383	0.32104	0.32073	0.29618
		15.29	0.08113	0.07757	0.08781	0.06956	0.08917	-0.04833	-0.02436	-0.19683	-0.20901	-0.12521	0.07083	0.09434	0.10794	0.08867	0.01166
		15.3	-0.27013	-0.26264	-0.2675	-0.26473	-0.26914	-0.32096	-0.31697	-0.29694	-0.29741	-0.30454	-0.27694	-0.27049	-0.25094	-0.2612	-0.28075
		15.31	-0.22772	-0.2195	-0.23429	-0.21124	-0.23411	-0.12828	-0.15119	0.0331	0.04427	-0.04365	-0.22136	-0.24117	-0.24427	-0.23031	-0.16498
		15.32	0.14596	0.14359	0.13824	0.15172	0.14273	0.25313	0.23498	0.32233	0.32839	0.28498	0.15662	0.1386	0.11659	0.13553	0.19238
		15.33	0.31825	0.3094	0.31925	0.30715	0.3244	0.28014	0.29144	0.15886	0.15027	0.21359	0.318	0.32764	0.3171	0.31433	0.28213
		15.34	0.0444	0.04258	0.05128	0.0344	0.05241	-0.08481	-0.06161	-0.22318	-0.23496	-0.15514	0.03354	0.05728	0.07262	0.05261	-0.02276
		15.35	-0.28482	-0.27586	-0.28315	-0.27697	-0.28457	-0.32082	-0.31998	-0.27895	-0.27798	-0.295	-0.29078	-0.28639	-0.26776	-0.27591	-0.28707
		15.36	-0.20044	-0.19274	-0.20778	-0.18365	-0.20661	-0.0924	-0.11618	0.06939	0.08082	-0.00832	-0.19307	-0.21407	-0.21936	-0.20353	-0.13485
		15.37	0.17583	0.17209	0.16846	0.17995	0.17375	0.27391	0.25837	0.32521	0.32978	0.29591	0.18616	0.16988	0.14755	0.16548	0.21588
		15.38	0.30845	0.29919	0.31005	0.29605	0.31478	0.25655	0.2704	0.12344	0.11375	0.18382	0.30684	0.31901	0.31032	0.30541	0.26558
		15.39	0.00835	0.00714	0.01516	-0.00126	0.0153	-0.12059	-0.09811	-0.24875	-0.25966	-0.18562	-0.00302	0.02043	0.03704	0.0171	-0.05689
		15.4	-0.29772	-0.28848	-0.29643	-0.28883	-0.29824	-0.32042	-0.3222	-0.26057	-0.25789	-0.28526	-0.3026	-0.30111	-0.28367	-0.28966	-0.29236
		15.41	-0.17336	-0.16611	-0.18084	-0.15675	-0.17941	-0.05777	-0.08238	0.10504	0.11674	0.02701	-0.16489	-0.18724	-0.1949	-0.17806	-0.10521
		15.42	0.20415	0.20019	0.19707	0.20689	0.20265	0.29343	0.27982	0.32797	0.331	0.30679	0.2141	0.19989	0.17732	0.19357	0.2382
		15.43	0.29757	0.28897	0.2997	0.28479	0.30458	0.23315	0.24876	0.08999	0.07905	0.15521	0.29471	0.30931	0.30316	0.2962	0.24894
		15.44	-0.02648	-0.02652	-0.01956	-0.03428	-0.0194	-0.15302	-0.13168	-0.26936	-0.27964	-0.2117	-0.03799	-0.0154	0.00327	-0.01628	-0.08843
		15.45	-0.3058	-0.29631	-0.30519	-0.29524	-0.30712	-0.31379	-0.31823	-0.23688	-0.23271	-0.26975	-0.30938	-0.31083	-0.29472	-0.29811	-0.29243
		15.46	-0.14124	-0.13537	-0.14931	-0.12555	-0.14788	-0.01969	-0.0447	0.14015	0.15203	0.06306	-0.13205	-0.15496	-0.16564	-0.14721	-0.07202
		15.47	0.23136	0.22596	0.22511	0.232	0.23081	0.30862	0.29767	0.32301	0.32476	0.31112	0.24038	0.22887	0.20598	0.22067	0.25759
		15.48	0.28002	0.27178	0.28364	0.26674	0.28813	0.2021	0.21996	0.04951	0.038	0.11972	0.27613	0.29281	0.28934	0.27974	0.22554
		15.49	-0.06529	-0.06375	-0.0585	-0.07186	-0.05882	-0.18781	-0.16769	-0.2895	-0.29864	-0.2381	-0.07641	-0.05516	-0.03512	-0.05496	-0.12297
		15.5	-0.31177	-0.30178	-0.31291	-0.30047	-0.31435	-0.30416	-0.31154	-0.20843	-0.20314	-0.25026	-0.31427	-0.31851	-0.30423	-0.30561	-0.2901
		15.51	-0.10653	-0.10165	-0.11545	-0.09159	-0.11301	0.02032	-0.00527	0.17763	0.18888	0.10123	-0.09724	-0.12057	-0.13315	-0.1137	-0.03644
		15.52	0.25768	0.25172	0.25256	0.25735	0.25836	0.32321	0.31451	0.31827	0.31836	0.31529	0.26586	0.25647	0.23473	0.24786	0.27659
		15.53	0.26213	0.25463	0.26689	0.24902	0.27047	0.17293	0.1923	0.0129	0.000825847	0.08697	0.25768	0.2758	0.2749	0.26375	0.20294
		15.54	-0.09867	-0.09631	-0.09234	-0.10387	-0.09319	-0.21526	-0.19682	-0.3018	-0.30975	-0.25723	-0.10941	-0.08942	-0.06921	-0.08808	-0.15153
		15.55	-0.30984	-0.30002	-0.31169	-0.29725	-0.31281	-0.28747	-0.29752	-0.17788	-0.17116	-0.22685	-0.3111	-0.31763	-0.30594	-0.30509	-0.28087
		15.56	-0.07163	-0.06756	-0.07991	-0.05717	-0.07711	0.05707	0.03176	0.20441	0.21555	0.1317	-0.06116	-0.08456	-0.09927	-0.07945	-0.00267
		15.57	0.27328	0.26683	0.26934	0.271	0.27495	0.32424	0.31866	0.29905	0.29773	0.30562	0.28111	0.27431	0.25335	0.26429	0.28384
		15.58	0.23335	0.22625	0.23836	0.21933	0.24147	0.13372	0.15491	-0.02656	-0.03929	0.04882	0.22721	0.24722	0.24902	0.23578	0.17068
		15.59	-0.13184	-0.1287	-0.12641	-0.13574	-0.12741	-0.23966	-0.22309	-0.30527	-0.31215	-0.26968	-0.14339	-0.12496	-0.10344	-0.12168	-0.1781
		15.6	-0.30034	-0.29054	-0.30331	-0.28637	-0.30406	-0.26242	-0.27551	-0.13972	-0.1318	-0.19534	-0.30057	-0.31015	-0.2998	-0.29665	-0.26404
		15.61	-0.03219	-0.02908	-0.04077	-0.01834	-0.03744	0.0975	0.07197	0.23404	0.24453	0.1657	-0.02082	-0.0444	-0.06092	-0.04056	0.03494
		15.62	0.29075	0.28391	0.28756	0.28716	0.29337	0.32807	0.32487	0.28405	0.28109	0.29957	0.29792	0.29376	0.27334	0.28195	0.29338
		15.63	0.20887	0.20292	0.21483	0.19525	0.21775	0.10053	0.12282	-0.06288	-0.07574	0.01409	0.20218	0.22341	0.22743	0.2122	0.14312
		15.64	-0.16279	-0.15836	-0.15743	-0.16501	-0.15858	-0.26288	-0.24815	-0.31407	-0.31941	-0.28568	-0.17339	-0.15666	-0.13492	-0.15199	-0.20352
		15.65	-0.29644	-0.28699	-0.30028	-0.28203	-0.30112	-0.246	-0.26108	-0.11201	-0.10316	-0.1733	-0.29563	-0.30702	-0.29925	-0.29365	-0.25414
		15.66	-0.00178	-0.000163794	-0.01033	0.01056	-0.00726	0.12721	0.10285	0.25602	0.26561	0.19157	0.00924	-0.01372	-0.03194	-0.01134	0.06332
		15.67	0.30203	0.29421	0.29986	0.29682	0.3054	0.3257	0.32568	0.26532	0.26111	0.28916	0.3078	0.30576	0.28716	0.29382	0.29713
		15.68	0.18199	0.17642	0.18809	0.16861	0.19094	0.06603	0.08918	-0.09747	-0.11013	-0.02004	0.17433	0.1963	0.20332	0.18705	0.1139
		15.69	-0.19033	-0.1848	-0.18622	-0.19068	-0.1873	-0.2801	-0.2681	-0.31214	-0.31616	-0.29289	-0.20047	-0.18544	-0.16359	-0.17947	-0.22412
		15.7	-0.28227	-0.27238	-0.2872	-0.26666	-0.28758	-0.21748	-0.23513	-0.0728	-0.06306	-0.13983	-0.28	-0.29367	-0.28845	-0.28134	-0.23342
		15.71	0.03638	0.03749	0.02817	0.04775	0.03212	0.16292	0.13956	0.27707	0.28608	0.21888	0.0482	0.02548	0.00598	0.02615	0.09802
		15.72	0.30973	0.30154	0.30847	0.30274	0.31439	0.31749	0.32036	0.23824	0.23254	0.27123	0.31447	0.31538	0.29838	0.30285	0.29627
		15.73	0.14822	0.14335	0.1546	0.13485	0.15662	0.02606	0.04968	-0.13371	-0.14678	-0.05724	0.13909	0.16262	0.17175	0.15415	0.0788
		15.74	-0.21743	-0.21121	-0.21355	-0.21613	-0.21561	-0.29519	-0.28554	-0.30792	-0.31058	-0.29746	-0.22732	-0.21454	-0.19299	-0.20737	-0.24377
		15.75	-0.26601	-0.257	-0.2713	-0.24985	-0.27152	-0.18923	-0.20851	-0.03802	-0.0271	-0.10847	-0.26253	-0.27885	-0.27602	-0.26623	-0.21219
		15.76	0.07007	0.06959	0.06153	0.07994	0.0662	0.19108	0.16918	0.29097	0.29915	0.23918	0.08152	0.05992	0.03925	0.05973	0.12695
		15.77	0.3119	0.30334	0.31061	0.30346	0.31656	0.30453	0.31013	0.21102	0.20388	0.25095	0.31485	0.31895	0.30363	0.30579	0.29069
		15.78	0.11539	0.11162	0.12173	0.10263	0.12348	-0.01051	0.01339	-0.16484	-0.17737	-0.09047	0.10562	0.12946	0.14096	0.1222	0.04595
		15.79	-0.24001	-0.23274	-0.23677	-0.23699	-0.2383	-0.30515	-0.29809	-0.29898	-0.29976	-0.29735	-0.24848	-0.23868	-0.2173	-0.22961	-0.25844
		15.8	-0.24617	-0.23758	-0.2523	-0.22983	-0.25168	-0.15765	-0.17874	0.000964626	0.01221	-0.07343	-0.24129	-0.25948	-0.25923	-0.2472	-0.18724
		15.81	0.1061	0.10452	0.09815	0.11438	0.10268	0.22212	0.20182	0.30641	0.31289	0.26149	0.11736	0.09741	0.07555	0.09506	0.15828
		15.82	0.31363	0.30514	0.31435	0.30431	0.31927	0.29164	0.30013	0.18046	0.17193	0.22884	0.31562	0.32249	0.30899	0.30851	0.28466
		15.83	0.08011	0.07764	0.08711	0.0684	0.0882	-0.0493	-0.02536	-0.19754	-0.20957	-0.12549	0.06975	0.09387	0.10731	0.08809	0.01094
		15.84	-0.2611	-0.25323	-0.25952	-0.25675	-0.26099	-0.31359	-0.30944	-0.28642	-0.28587	-0.29464	-0.26949	-0.26195	-0.24156	-0.25168	-0.27187
		15.85	-0.22246	-0.21514	-0.23012	-0.2066	-0.22922	-0.12396	-0.14676	0.03874	0.05034	-0.03804	-0.21733	-0.23689	-0.2394	-0.2256	-0.16018
		15.86	0.13853	0.13553	0.13096	0.14515	0.13604	0.24665	0.22816	0.31238	0.31798	0.27617	0.14959	0.13108	0.10864	0.12755	0.1846
		15.87	0.30633	0.29818	0.30805	0.29623	0.31366	0.26985	0.28109	0.14652	0.13717	0.2012	0.30768	0.31664	0.30566	0.30348	0.27084
		15.88	0.04456	0.04316	0.0513	0.0336	0.05249	-0.08482	-0.06105	-0.22104	-0.23258	-0.1543	0.03402	0.0576	0.07313	0.0535	-0.02217
		15.89	-0.2733	-0.26529	-0.27246	-0.26751	-0.2744	-0.31134	-0.30987	-0.26667	-0.26479	-0.28351	-0.28076	-0.27575	-0.25649	-0.26504	-0.27623
		15.9	-0.19529	-0.18853	-0.20258	-0.17889	-0.20193	-0.08829	-0.11217	0.07365	0.08546	-0.00324	-0.189	-0.20947	-0.21478	-0.19937	-0.13032
		15.91	0.1673	0.16394	0.16073	0.17271	0.16595	0.2669	0.25047	0.31667	0.32073	0.28808	0.17811	0.16162	0.13847	0.15656	0.20773
		15.92	0.29997	0.29202	0.30229	0.28851	0.30748	0.25044	0.26379	0.11719	0.1065	0.17701	0.29987	0.31124	0.30239	0.29777	0.25832
		15.93	0.01427	0.01362	0.02104	0.00415	0.0213	-0.11471	-0.0919	-0.24286	-0.25378	-0.17972	0.00312	0.02667	0.04379	0.02367	-0.05081
		15.94	-0.28531	-0.27668	-0.28508	-0.27734	-0.2869	-0.31028	-0.3116	-0.25026	-0.24678	-0.27463	-0.29165	-0.289	-0.27094	-0.27705	-0.28096
		15.95	-0.17153	-0.16533	-0.17959	-0.15494	-0.17772	-0.05699	-0.08167	0.10657	0.1185	0.02829	-0.16386	-0.18594	-0.19345	-0.1763	-0.10385
		15.96	0.19425	0.18952	0.18773	0.19747	0.19352	0.28459	0.27037	0.3179	0.32036	0.29666	0.20477	0.18961	0.16646	0.18288	0.22829
		15.97	0.28913	0.28099	0.29223	0.27658	0.29672	0.2257	0.24131	0.08111	0.06963	0.14671	0.28749	0.3012	0.29469	0.28754	0.24079
		15.98	-0.02236	-0.02182	-0.01563	-0.03114	-0.01607	-0.14964	-0.12749	-0.26432	-0.2739	-0.20636	-0.03416	-0.011	0.00753	-0.01237	-0.08419
		15.99	-0.29394	-0.28479	-0.29471	-0.28474	-0.29627	-0.30289	-0.30701	-0.2224	-0.21736	-0.25582	-0.29913	-0.29942	-0.28306	-0.28684	-0.2806
		16	-0.13624	-0.13071	-0.1442	-0.12008	-0.14185	-0.01422	-0.03983	0.14558	0.15711	0.06831	-0.12718	-0.15022	-0.16034	-0.14215	-0.06686
		16.01	0.224	0.21894	0.21915	0.2266	0.2249	0.30237	0.2906	0.31206	0.31288	0.30104	0.23441	0.22209	0.19906	0.21383	0.25014
		16.02	0.27117	0.26381	0.27523	0.25913	0.27957	0.19419	0.21209	0.04051	0.02851	0.1106	0.26853	0.28491	0.28116	0.27189	0.21724
		16.03	-0.0602	-0.05883	-0.05434	-0.06795	-0.05481	-0.18266	-0.162	-0.28028	-0.28888	-0.22989	-0.07206	-0.05013	-0.03005	-0.04979	-0.11728
		16.04	-0.29725	-0.28835	-0.29924	-0.2874	-0.30088	-0.29066	-0.29824	-0.19356	-0.18757	-0.23544	-0.30152	-0.30488	-0.29024	-0.29184	-0.27622
		16.05	-0.1033	-0.09879	-0.11141	-0.08757	-0.10924	0.02239	-0.00364	0.17636	0.18754	0.10108	-0.09389	-0.11755	-0.12997	-0.11068	-0.03419
		16.06	0.24553	0.23964	0.2413	0.24636	0.24682	0.31107	0.3025	0.30354	0.30305	0.30142	0.255	0.24471	0.22223	0.23514	0.26417
		16.07	0.25325	0.24621	0.25788	0.24004	0.26204	0.16521	0.18509	0.00687	-0.00562	0.08043	0.24947	0.26725	0.26613	0.25461	0.19492
		16.08	-0.09102	-0.08836	-0.08508	-0.09718	-0.08555	-0.20775	-0.18892	-0.29184	-0.29923	-0.24794	-0.10266	-0.08182	-0.06089	-0.07996	-0.14344
		16.09	-0.29785	-0.2884	-0.30047	-0.28557	-0.30159	-0.27711	-0.28721	-0.16695	-0.15942	-0.21598	-0.30061	-0.30588	-0.2936	-0.29283	-0.26953
		16.1	-0.07267	-0.06915	-0.08159	-0.05723	-0.07842	0.05584	0.03019	0.20331	0.21444	0.13079	-0.06232	-0.08572	-0.10061	-0.08086	-0.00386
		16.11	0.26351	0.25666	0.2596	0.26206	0.26539	0.31648	0.31042	0.29012	0.2882	0.29728	0.27218	0.26445	0.24281	0.25377	0.2745
		16.12	0.23038	0.22398	0.236	0.21675	0.23923	0.13222	0.15301	-0.0305	-0.04357	0.04537	0.22523	0.24454	0.24635	0.23352	0.16804
		16.13	-0.12391	-0.12004	-0.11807	-0.12826	-0.11954	-0.2332	-0.21633	-0.2992	-0.3055	-0.26377	-0.13546	-0.11665	-0.09465	-0.11267	-0.17052
		16.14	-0.29251	-0.28332	-0.29601	-0.27959	-0.29736	-0.25708	-0.2695	-0.13256	-0.12409	-0.18845	-0.29402	-0.30257	-0.29227	-0.28948	-0.25706
		16.15	-0.03591	-0.03358	-0.04461	-0.0218	-0.04111	0.09318	0.06787	0.22987	0.24009	0.16179	-0.02515	-0.04874	-0.06553	-0.04518	0.0308
		16.16	0.27871	0.2716	0.276	0.27619	0.28224	0.31722	0.31401	0.27156	0.26793	0.28728	0.28642	0.28162	0.26101	0.27012	0.28156
		16.17	0.20338	0.19786	0.20907	0.19023	0.21269	0.09646	0.11897	-0.06588	-0.07905	0.01028	0.19742	0.21864	0.22262	0.20756	0.13859
		16.18	-0.15327	-0.14859	-0.14902	-0.15635	-0.15004	-0.25352	-0.23845	-0.30143	-0.30596	-0.27385	-0.16442	-0.14691	-0.12508	-0.14247	-0.19353
		16.19	-0.28363	-0.27488	-0.28838	-0.27022	-0.28953	-0.23482	-0.24994	-0.10073	-0.09097	-0.16128	-0.28436	-0.29494	-0.28714	-0.28153	-0.24231
		16.2	-0.00346	-0.0023	-0.01175	0.00964	-0.00849	0.12456	0.09953	0.24975	0.25929	0.18673	0.00729	-0.01594	-0.03409	-0.01293	0.06056
		16.21	0.28864	0.28104	0.28717	0.28437	0.2926	0.31318	0.31274	0.25075	0.24584	0.27487	0.29544	0.2926	0.2739	0.28058	0.28384
		16.22	0.17642	0.17157	0.18278	0.16268	0.18524	0.06172	0.08512	-0.10056	-0.11367	-0.02376	0.16939	0.1912	0.19796	0.18123	0.10909
		16.23	-0.1815	-0.1758	-0.17756	-0.1831	-0.17896	-0.27239	-0.25985	-0.30305	-0.30656	-0.28411	-0.19258	-0.17693	-0.15502	-0.17058	-0.21557
		16.24	-0.27483	-0.26606	-0.28015	-0.25998	-0.28027	-0.21209	-0.22928	-0.06652	-0.05662	-0.13369	-0.27393	-0.28682	-0.28147	-0.27357	-0.22681
		16.25	0.03039	0.03067	0.02208	0.04277	0.02681	0.15745	0.13403	0.27181	0.28007	0.21335	0.04244	0.01957	-0.000325401	0.02026	0.09224
		16.26	0.29941	0.29143	0.29833	0.29357	0.30427	0.30922	0.31193	0.2287	0.2225	0.2618	0.30539	0.30551	0.28784	0.29242	0.2866
		16.27	0.14782	0.14357	0.15419	0.13411	0.15606	0.02584	0.04973	-0.13487	-0.14759	-0.05793	0.13916	0.16256	0.17145	0.15426	0.07845
		16.28	-0.20811	-0.20177	-0.20498	-0.20824	-0.20698	-0.28804	-0.27816	-0.29917	-0.3008	-0.28883	-0.2192	-0.20556	-0.18357	-0.19735	-0.23505
		16.29	-0.25971	-0.25151	-0.26586	-0.24461	-0.26638	-0.18404	-0.20358	-0.03016	-0.01902	-0.1013	-0.2577	-0.27327	-0.27005	-0.26038	-0.20625
		16.3	0.06543	0.06462	0.05752	0.07604	0.06173	0.18802	0.16541	0.28648	0.29378	0.23501	0.07735	0.0552	0.03423	0.05408	0.12249
		16.31	0.30206	0.29444	0.30239	0.29489	0.30814	0.29623	0.30168	0.1986	0.19072	0.23943	0.30683	0.30986	0.29433	0.29611	0.28112
		16.32	0.11266	0.10986	0.11969	0.09977	0.12188	-0.01344	0.01131	-0.16751	-0.18015	-0.09357	0.10375	0.12765	0.13911	0.12058	0.04369
		16.33	-0.23137	-0.22446	-0.22914	-0.22961	-0.23063	-0.2976	-0.29	-0.28765	-0.28786	-0.28713	-0.2413	-0.23021	-0.20897	-0.22087	-0.24977
		16.34	-0.23815	-0.23084	-0.24524	-0.22241	-0.24531	-0.15031	-0.17176	0.0093	0.0206	-0.06489	-0.23507	-0.25233	-0.25222	-0.24016	-0.17991
		16.35	0.10101	0.0989	0.09339	0.1103	0.09799	0.21695	0.19605	0.29801	0.3038	0.2544	0.11258	0.09197	0.06978	0.0894	0.15247
		16.36	0.30171	0.29373	0.30275	0.29316	0.30847	0.28014	0.28852	0.16751	0.15869	0.21582	0.30513	0.31065	0.29722	0.2973	0.27291
		16.37	0.0791	0.07689	0.08589	0.06639	0.08715	-0.04927	-0.02507	-0.19424	-0.20607	-0.12377	0.06932	0.09302	0.10686	0.08808	0.01102
		16.38	-0.24822	-0.24056	-0.24697	-0.24523	-0.24916	-0.30062	-0.2965	-0.27155	-0.27022	-0.28009	-0.25757	-0.24915	-0.22826	-0.23893	-0.25879
		16.39	-0.21475	-0.20705	-0.22191	-0.19838	-0.22144	-0.11742	-0.14012	0.04323	0.05534	-0.03248	-0.21	-0.22892	-0.23094	-0.21825	-0.15308
		16.4	0.12965	0.12721	0.12317	0.138	0.12848	0.23761	0.21923	0.30109	0.30616	0.2653	0.142	0.12282	0.09987	0.11848	0.17565
		16.41	0.29477	0.28659	0.29665	0.28524	0.30228	0.26008	0.27107	0.1371	0.12694	0.1912	0.2971	0.30532	0.2937	0.29172	0.25998
		16.42	0.0474	0.046	0.05394	0.03576	0.05481	-0.08057	-0.05682	-0.21514	-0.22697	-0.14863	0.03653	0.06062	0.07639	0.05649	-0.01859
		16.43	-0.26036	-0.25221	-0.25997	-0.25523	-0.26196	-0.29997	-0.29825	-0.25507	-0.25251	-0.27147	-0.26916	-0.26305	-0.2432	-0.2522	-0.2639
		16.44	-0.19105	-0.18468	-0.19903	-0.17463	-0.19793	-0.08633	-0.11016	0.07516	0.0872	-0.00187	-0.18549	-0.20587	-0.21091	-0.19541	-0.12721
		16.45	0.15762	0.15333	0.15117	0.16351	0.15648	0.25769	0.24071	0.30632	0.30947	0.27743	0.1692	0.15158	0.12793	0.14657	0.19779
		16.46	0.28988	0.28201	0.29268	0.27887	0.29776	0.24229	0.25525	0.10756	0.09678	0.16762	0.29081	0.30127	0.29253	0.28777	0.24879
		16.47	0.01606	0.0166	0.02308	0.00578	0.02354	-0.11267	-0.08917	-0.23936	-0.249	-0.17654	0.00536	0.02877	0.04693	0.0261	-0.04818
		16.48	-0.27446	-0.26574	-0.27488	-0.26751	-0.2768	-0.30075	-0.30167	-0.23735	-0.23279	-0.26275	-0.28165	-0.27859	-0.26023	-0.26658	-0.27013
		16.49	-0.16591	-0.16042	-0.17446	-0.14934	-0.17288	-0.05133	-0.07648	0.11283	0.12434	0.03447	-0.15899	-0.18071	-0.18852	-0.17137	-0.09848
		16.5	0.18828	0.18367	0.18287	0.19343	0.18853	0.28029	0.26588	0.30986	0.31136	0.29019	0.19989	0.1843	0.16094	0.17707	0.22261
		16.51	0.28164	0.27438	0.28553	0.27064	0.29055	0.21904	0.23504	0.07116	0.05955	0.13787	0.28141	0.29466	0.28856	0.28069	0.23362
		16.52	-0.01986	-0.0188	-0.01358	-0.02929	-0.01332	-0.14821	-0.12567	-0.2614	-0.27098	-0.20448	-0.03169	-0.008	0.01109	-0.00923	-0.08167
		16.53	-0.28503	-0.27656	-0.28683	-0.27748	-0.28881	-0.29576	-0.30032	-0.21286	-0.20778	-0.24762	-0.29212	-0.29123	-0.27494	-0.27832	-0.27255
		16.54	-0.13604	-0.13132	-0.14449	-0.11984	-0.14282	-0.01461	-0.04078	0.14487	0.15682	0.06784	-0.12826	-0.15126	-0.16134	-0.14279	-0.06743
		16.55	0.21259	0.20723	0.20838	0.21621	0.21392	0.29185	0.28026	0.30045	0.30147	0.29013	0.22409	0.21004	0.18705	0.20184	0.23897
		16.56	0.26347	0.25632	0.26767	0.25115	0.27241	0.18783	0.20591	0.03446	0.02216	0.10416	0.26188	0.27711	0.27334	0.26409	0.21014
		16.57	-0.0538	-0.05165	-0.04841	-0.06231	-0.04818	-0.1761	-0.15505	-0.27227	-0.28074	-0.2228	-0.06591	-0.0432	-0.02288	-0.0426	-0.11042
		16.58	-0.28569	-0.27676	-0.28806	-0.27593	-0.28987	-0.28052	-0.28747	-0.18327	-0.17618	-0.22479	-0.29087	-0.29302	-0.27821	-0.28002	-0.26505
		16.59	-0.10292	-0.09906	-0.11111	-0.08626	-0.10899	0.02169	-0.00426	0.17338	0.18492	0.09959	-0.09366	-0.11708	-0.12942	-0.11064	-0.03456
		16.6	0.23304	0.22712	0.22933	0.23498	0.23533	0.29924	0.29017	0.28947	0.2878	0.28771	0.24355	0.23267	0.20988	0.22291	0.25166
		16.61	0.24372	0.23744	0.24843	0.23063	0.25283	0.15756	0.17672	-0.000184734	-0.01358	0.07213	0.24039	0.25799	0.25654	0.2457	0.18616
		16.62	-0.08591	-0.08261	-0.08027	-0.09281	-0.08107	-0.2021	-0.18328	-0.28313	-0.28991	-0.24024	-0.09813	-0.07688	-0.0556	-0.07451	-0.1376
		16.63	-0.28627	-0.2777	-0.28905	-0.2754	-0.29133	-0.26729	-0.27712	-0.1557	-0.1473	-0.20425	-0.29044	-0.2955	-0.28263	-0.28199	-0.25871
		16.64	-0.07211	-0.06964	-0.08078	-0.05694	-0.07811	0.055	0.02917	0.20022	0.21078	0.12856	-0.06269	-0.08621	-0.10096	-0.08092	-0.00462
		16.65	0.25127	0.24452	0.24784	0.25089	0.25425	0.30468	0.29874	0.27624	0.27331	0.28296	0.26074	0.25252	0.2303	0.2417	0.26214
		16.66	0.22255	0.21647	0.2278	0.20895	0.23172	0.12553	0.14689	-0.0365	-0.04931	0.03867	0.21837	0.2375	0.2389	0.22587	0.16096
		16.67	-0.11784	-0.11359	-0.11271	-0.12305	-0.11367	-0.22756	-0.21012	-0.29212	-0.29731	-0.2564	-0.12965	-0.10983	-0.08753	-0.10589	-0.16409
		16.68	-0.28461	-0.27537	-0.28853	-0.27212	-0.29	-0.25067	-0.2631	-0.12536	-0.1164	-0.18098	-0.28733	-0.29473	-0.28422	-0.28111	-0.24961
		16.69	-0.03988	-0.03773	-0.04859	-0.02494	-0.0453	0.08969	0.06359	0.22595	0.23557	0.15781	-0.02949	-0.0532	-0.07043	-0.04965	0.02667
		16.7	0.26765	0.26055	0.26554	0.26615	0.27149	0.30788	0.304	0.26095	0.25669	0.27684	0.27649	0.27037	0.24918	0.25839	0.27087
		16.71	0.20003	0.19459	0.20631	0.18615	0.20934	0.09366	0.11599	-0.06922	-0.08242	0.00729	0.19446	0.215	0.21928	0.20449	0.13535
		16.72	-0.14554	-0.14062	-0.14104	-0.1499	-0.14233	-0.24699	-0.23176	-0.29339	-0.29774	-0.26628	-0.15784	-0.13923	-0.11673	-0.13358	-0.18593
		16.73	-0.27589	-0.26775	-0.28111	-0.26331	-0.28247	-0.22836	-0.24332	-0.09186	-0.08207	-0.15372	-0.27786	-0.2875	-0.27969	-0.27408	-0.23493
		16.74	-0.00588	-0.00575	-0.0146	0.00742	-0.01124	0.12248	0.09744	0.24665	0.2557	0.18367	0.00515	-0.01862	-0.03741	-0.01661	0.05774
		16.75	0.27838	0.2711	0.27736	0.27541	0.2835	0.30383	0.30357	0.23805	0.23266	0.26331	0.28683	0.28317	0.26378	0.27078	0.27369
		16.76	0.17104	0.16722	0.17763	0.15768	0.18101	0.05703	0.08077	-0.10505	-0.11796	-0.0282	0.16491	0.18678	0.19361	0.17743	0.10457
		16.77	-0.17453	-0.16857	-0.17124	-0.17689	-0.17221	-0.26568	-0.25294	-0.29252	-0.29518	-0.27456	-0.18657	-0.16993	-0.14763	-0.16336	-0.20799
		16.78	-0.26478	-0.25691	-0.27098	-0.25087	-0.27225	-0.20323	-0.22078	-0.05546	-0.04482	-0.12301	-0.26577	-0.27809	-0.27266	-0.26535	-0.2175
		16.79	0.02964	0.02928	0.02171	0.04214	0.02494	0.15637	0.13214	0.26828	0.27606	0.21086	0.04112	0.01774	-0.00247	0.01825	0.09043
		16.8	0.28935	0.28207	0.28959	0.28469	0.29545	0.30011	0.30243	0.21663	0.20949	0.25035	0.29662	0.29602	0.27798	0.2832	0.27671
		16.81	0.14433	0.14068	0.15083	0.13049	0.15369	0.02342	0.04769	-0.13613	-0.14899	-0.06012	0.13668	0.15972	0.16911	0.15168	0.07593
		16.82	-0.19849	-0.19247	-0.19628	-0.1997	-0.19755	-0.27888	-0.26858	-0.28714	-0.28824	-0.27776	-0.21013	-0.19602	-0.17348	-0.18791	-0.22519
		16.83	-0.25056	-0.24295	-0.25724	-0.23577	-0.25791	-0.17611	-0.19585	-0.02197	-0.01064	-0.09296	-0.24943	-0.2644	-0.2614	-0.25183	-0.19779
		16.84	0.06103	0.05988	0.0537	0.07245	0.05795	0.18368	0.16081	0.27932	0.28603	0.22887	0.07365	0.05093	0.02933	0.04981	0.11767
		16.85	0.29084	0.2832	0.29162	0.28466	0.29784	0.28622	0.29202	0.18777	0.17949	0.22859	0.29689	0.29903	0.28279	0.2854	0.27045
		16.86	0.1126	0.11006	0.11899	0.09914	0.12105	-0.01232	0.01287	-0.16289	-0.17528	-0.09017	0.10357	0.12741	0.13914	0.12043	0.04462
		16.87	-0.21725	-0.20993	-0.21543	-0.21657	-0.21763	-0.28421	-0.27681	-0.2722	-0.27181	-0.2719	-0.22838	-0.21641	-0.19458	-0.20713	-0.23573
		16.88	-0.22835	-0.22103	-0.23518	-0.21244	-0.23598	-0.14254	-0.16448	0.01461	0.02637	-0.05857	-0.226	-0.24275	-0.24239	-0.23076	-0.17139
		16.89	0.09366	0.0913	0.08677	0.10421	0.09119	0.20931	0.18829	0.2877	0.29315	0.24474	0.10613	0.08463	0.06241	0.08191	0.14467
		16.9	0.28952	0.28176	0.29071	0.2819	0.29706	0.27002	0.27834	0.15846	0.14893	0.20611	0.29412	0.29897	0.28482	0.28492	0.26183
		16.91	0.08101	0.07958	0.08708	0.06777	0.08938	-0.04574	-0.02159	-0.18913	-0.20094	-0.119	0.07128	0.09554	0.10925	0.08992	0.01389
		16.92	-0.23551	-0.22781	-0.23455	-0.23343	-0.23644	-0.28963	-0.28516	-0.26148	-0.25949	-0.26931	-0.24563	-0.23631	-0.21504	-0.22583	-0.24683
		16.93	-0.21029	-0.20383	-0.21757	-0.19425	-0.21806	-0.1151	-0.13748	0.04556	0.05763	-0.03022	-0.20656	-0.22536	-0.22737	-0.21408	-0.14978
		16.94	0.12171	0.11842	0.11544	0.13025	0.11997	0.23067	0.21227	0.29522	0.29922	0.25893	0.1343	0.11398	0.09089	0.10972	0.16793
		16.95	0.28822	0.28049	0.29051	0.27908	0.29649	0.25531	0.26587	0.13102	0.12047	0.18544	0.29164	0.29908	0.2871	0.2851	0.25399
		16.96	0.05127	0.05096	0.05789	0.03967	0.05929	-0.07697	-0.05332	-0.21291	-0.22383	-0.14602	0.04088	0.0656	0.08164	0.06162	-0.01459
		16.97	-0.25164	-0.24298	-0.25106	-0.24674	-0.25351	-0.29245	-0.29065	-0.24484	-0.2414	-0.26198	-0.26077	-0.25358	-0.23345	-0.24238	-0.25482
		16.98	-0.18731	-0.18107	-0.19528	-0.17067	-0.19506	-0.08179	-0.10624	0.08227	0.09415	0.00455	-0.1823	-0.20248	-0.20784	-0.19252	-0.12297
		16.99	0.15314	0.14916	0.14705	0.16017	0.15238	0.25451	0.2374	0.29952	0.30201	0.272	0.16568	0.14688	0.12306	0.14099	0.19314
		17	0.28234	0.27488	0.28549	0.27213	0.2911	0.23417	0.24791	0.09541	0.08429	0.15671	0.28457	0.29443	0.28526	0.28049	0.24066
		17.01	0.01552	0.01627	0.02199	0.00431	0.02266	-0.11381	-0.08969	-0.23779	-0.24759	-0.17593	0.0042	0.02884	0.04689	0.0263	-0.04842
		17.02	-0.2658	-0.25742	-0.26663	-0.2605	-0.26898	-0.29244	-0.29352	-0.22503	-0.22036	-0.25135	-0.27471	-0.27035	-0.25153	-0.25813	-0.2612
		17.03	-0.16095	-0.15664	-0.16955	-0.14494	-0.16879	-0.04743	-0.07336	0.11477	0.12645	0.03722	-0.15527	-0.177	-0.18466	-0.16772	-0.09485
		17.04	0.17929	0.17428	0.17453	0.18526	0.17985	0.27073	0.25602	0.29645	0.29764	0.27761	0.19182	0.17526	0.1514	0.16793	0.21272
		17.05	0.2699	0.26356	0.27462	0.25927	0.27998	0.20915	0.22503	0.063	0.05103	0.12835	0.27147	0.28425	0.27706	0.27029	0.22335
		17.06	-0.01632	-0.01383	-0.01002	-0.02617	-0.00911	-0.14181	-0.1196	-0.25099	-0.26009	-0.19555	-0.02765	-0.00351	0.01552	-0.00439	-0.07596
		17.07	-0.27038	-0.26144	-0.27225	-0.26278	-0.27435	-0.28176	-0.28597	-0.19856	-0.19244	-0.23259	-0.2778	-0.27664	-0.25945	-0.2635	-0.25785
		17.08	-0.13071	-0.12678	-0.13927	-0.11408	-0.13867	-0.01154	-0.03738	0.1454	0.15722	0.06967	-0.12356	-0.14645	-0.15654	-0.13863	-0.06367
		17.09	0.20329	0.19787	0.19943	0.20753	0.20447	0.28286	0.27121	0.2891	0.28877	0.27931	0.21512	0.20106	0.17723	0.192	0.22923
		17.1	0.2548	0.24806	0.25962	0.24254	0.26474	0.18056	0.19861	0.02697	0.01411	0.09655	0.25412	0.26917	0.26502	0.25597	0.2022
		17.11	-0.05009	-0.0478	-0.04481	-0.05926	-0.04412	-0.17254	-0.15145	-0.26712	-0.27505	-0.21788	-0.06255	-0.03935	-0.01831	-0.03823	-0.10633
		17.12	-0.277	-0.26809	-0.27956	-0.26808	-0.28169	-0.27344	-0.28046	-0.174	-0.16653	-0.21631	-0.28322	-0.28465	-0.26939	-0.27131	-0.2567
		17.13	-0.10276	-0.09927	-0.11085	-0.08694	-0.10962	0.02207	-0.0047	0.17415	0.18527	0.09921	-0.09393	-0.11755	-0.13068	-0.11129	-0.03478
		17.14	0.22443	0.21865	0.22144	0.22677	0.22737	0.29259	0.2831	0.28052	0.27854	0.27894	0.23618	0.22409	0.20047	0.2143	0.24339
		17.15	0.23878	0.23266	0.24385	0.22623	0.24895	0.15302	0.17308	-0.00554	-0.01837	0.06764	0.23679	0.25356	0.25208	0.24155	0.18173
		17.16	-0.07908	-0.07553	-0.07424	-0.08636	-0.07449	-0.19597	-0.17637	-0.27526	-0.28142	-0.23224	-0.09194	-0.06957	-0.0479	-0.06713	-0.13054
		17.17	-0.27577	-0.26661	-0.27886	-0.26489	-0.28159	-0.25749	-0.26733	-0.14477	-0.13632	-0.19373	-0.28096	-0.28453	-0.27171	-0.27145	-0.24829
		17.18	-0.07157	-0.06954	-0.07977	-0.05591	-0.07807	0.05558	0.02926	0.19949	0.20953	0.12791	-0.06207	-0.08609	-0.10096	-0.08116	-0.00453
		17.19	0.24175	0.23488	0.23915	0.24234	0.24568	0.29619	0.29004	0.26565	0.26203	0.27306	0.25262	0.24266	0.22073	0.23202	0.25277
		17.2	0.21704	0.21188	0.22272	0.2035	0.22743	0.12113	0.14255	-0.04016	-0.05324	0.03445	0.21407	0.23241	0.23407	0.22111	0.15635
		17.21	-0.11034	-0.10537	-0.10555	-0.1168	-0.10627	-0.21928	-0.20221	-0.28133	-0.28631	-0.24705	-0.12271	-0.10183	-0.07952	-0.09774	-0.15588
		17.22	-0.27327	-0.26442	-0.27731	-0.2615	-0.27943	-0.2403	-0.25301	-0.11465	-0.10515	-0.17033	-0.27713	-0.28358	-0.27319	-0.26988	-0.2388
		17.23	-0.03973	-0.03918	-0.04833	-0.02493	-0.04589	0.08792	0.06209	0.22173	0.23151	0.15492	-0.02972	-0.05432	-0.0714	-0.05044	0.0253
		17.24	0.2566	0.24929	0.25481	0.25589	0.26094	0.29695	0.29371	0.24756	0.2431	0.26459	0.26643	0.25935	0.23791	0.24743	0.25961
		17.25	0.19359	0.18928	0.19978	0.18035	0.20363	0.08868	0.11171	-0.07336	-0.08626	0.0027	0.18902	0.20999	0.21361	0.19901	0.13012
		17.26	-0.1384	-0.13306	-0.13468	-0.14335	-0.13538	-0.23952	-0.22408	-0.28342	-0.28712	-0.25722	-0.15138	-0.13163	-0.10891	-0.1262	-0.17817
		17.27	-0.26669	-0.25828	-0.27194	-0.25402	-0.27351	-0.2204	-0.23572	-0.0834	-0.0733	-0.14512	-0.2695	-0.27901	-0.27025	-0.26528	-0.22617
		17.28	-0.00881	-0.00863	-0.01678	0.00517	-0.01424	0.11926	0.09346	0.242	0.25048	0.17928	0.00266	-0.02258	-0.04069	-0.02012	0.05432
		17.29	0.26759	0.26041	0.26724	0.26528	0.27334	0.29517	0.29449	0.22839	0.22211	0.2533	0.27737	0.27269	0.25277	0.26018	0.2636
		17.3	0.1689	0.16522	0.1753	0.15526	0.17929	0.05623	0.08046	-0.10484	-0.11781	-0.02867	0.16324	0.18552	0.19166	0.17588	0.10326
		17.31	-0.16413	-0.15843	-0.16131	-0.16769	-0.16235	-0.25639	-0.24323	-0.282	-0.28393	-0.26396	-0.17706	-0.15955	-0.13672	-0.15257	-0.19781
		17.32	-0.25634	-0.2486	-0.26232	-0.24229	-0.26438	-0.19645	-0.2142	-0.04971	-0.03841	-0.11602	-0.25792	-0.2698	-0.26398	-0.25653	-0.20978
		17.33	0.02458	0.02352	0.01675	0.03777	0.01955	0.15063	0.12635	0.25967	0.26738	0.20332	0.03621	0.01214	-0.00818	0.01286	0.08447
		17.34	0.27673	0.26897	0.27672	0.2723	0.28348	0.28784	0.29066	0.20302	0.19564	0.23682	0.2845	0.28319	0.2648	0.27009	0.26391
		17.35	0.13951	0.13681	0.14572	0.12563	0.14974	0.01924	0.0437	-0.13793	-0.15036	-0.06272	0.1321	0.15557	0.16484	0.14706	0.07206
		17.36	-0.19083	-0.1839	-0.18858	-0.19241	-0.18996	-0.27083	-0.26111	-0.27603	-0.27656	-0.26741	-0.20295	-0.18786	-0.16476	-0.17966	-0.21663
		17.37	-0.24308	-0.23559	-0.24945	-0.22795	-0.25121	-0.16899	-0.18896	-0.0147	-0.00335	-0.08566	-0.24261	-0.25696	-0.25403	-0.24437	-0.19049
		17.38	0.05701	0.05492	0.04981	0.06884	0.05296	0.17907	0.15667	0.2728	0.27888	0.2226	0.0695	0.04602	0.02407	0.04463	0.1127
		17.39	0.28107	0.27306	0.28227	0.27512	0.28849	0.27712	0.28291	0.17714	0.16854	0.21841	0.28802	0.28908	0.27261	0.27529	0.26065
		17.4	0.1112	0.10926	0.11757	0.09794	0.12075	-0.01289	0.0118	-0.16355	-0.17536	-0.09043	0.10268	0.12686	0.13855	0.12023	0.0439
		17.41	-0.20911	-0.20181	-0.208	-0.20915	-0.20949	-0.27704	-0.26959	-0.26371	-0.26276	-0.26373	-0.22123	-0.20822	-0.18573	-0.19799	-0.22768
		17.42	-0.22384	-0.21723	-0.23118	-0.20849	-0.23215	-0.13935	-0.1611	0.01944	0.03112	-0.05419	-0.22266	-0.23882	-0.23849	-0.22668	-0.1674
		17.43	0.08791	0.08504	0.08116	0.09872	0.08533	0.20411	0.18267	0.28158	0.28639	0.23907	0.10068	0.07845	0.05568	0.07522	0.13871
		17.44	0.28086	0.27324	0.28308	0.27399	0.28965	0.26258	0.2707	0.14791	0.13818	0.19663	0.28709	0.29088	0.27648	0.27673	0.25343
		17.45	0.07965	0.07888	0.08603	0.06681	0.0887	-0.0474	-0.02235	-0.19026	-0.20142	-0.12043	0.07042	0.09522	0.10884	0.08956	0.01302
		17.46	-0.22839	-0.22052	-0.22799	-0.22702	-0.23029	-0.2836	-0.27844	-0.25106	-0.24844	-0.26024	-0.23982	-0.22923	-0.20767	-0.2188	-0.23939
		17.47	-0.20457	-0.19875	-0.21214	-0.18878	-0.21324	-0.10971	-0.13298	0.05161	0.06383	-0.02389	-0.20205	-0.22033	-0.22272	-0.20923	-0.1445
		17.48	0.11674	0.11293	0.11043	0.12619	0.11517	0.22601	0.20671	0.28639	0.28986	0.25145	0.12948	0.10846	0.08487	0.1044	0.16208
		17.49	0.27768	0.27035	0.28049	0.26935	0.28713	0.24573	0.25682	0.12079	0.10967	0.17493	0.28239	0.28896	0.27693	0.27538	0.24404
		17.5	0.05149	0.05181	0.05796	0.03934	0.06014	-0.07535	-0.05115	-0.20685	-0.21781	-0.14161	0.04124	0.06659	0.08249	0.06235	-0.01281
		17.51	-0.2381	-0.22976	-0.23812	-0.23458	-0.24032	-0.27942	-0.27783	-0.23111	-0.2276	-0.24825	-0.24849	-0.24041	-0.2198	-0.22919	-0.24164
		17.52	-0.18023	-0.17515	-0.18802	-0.16381	-0.18846	-0.07754	-0.10214	0.08186	0.09384	0.00584	-0.1759	-0.19626	-0.20131	-0.18603	-0.11809
		17.53	0.14219	0.1377	0.13653	0.15013	0.14125	0.24255	0.22582	0.28578	0.28816	0.25861	0.15533	0.13572	0.11157	0.1298	0.18151
		17.54	0.26958	0.26263	0.27325	0.25975	0.27926	0.22389	0.23776	0.08803	0.07696	0.14843	0.2732	0.28249	0.27271	0.26852	0.22975
		17.55	0.01917	0.02034	0.02525	0.00746	0.02738	-0.1083	-0.08462	-0.23053	-0.23975	-0.16874	0.00793	0.03342	0.05094	0.03097	-0.0435
		17.56	-0.25343	-0.2447	-0.25486	-0.2481	-0.25652	-0.28133	-0.28234	-0.21417	-0.20914	-0.24008	-0.26336	-0.25786	-0.23875	-0.24519	-0.24927
		17.57	-0.15818	-0.15372	-0.16642	-0.14108	-0.16659	-0.04566	-0.07129	0.11709	0.1284	0.0392	-0.15263	-0.1746	-0.18204	-0.16527	-0.09234
		17.58	0.17191	0.16668	0.16735	0.17864	0.17215	0.26468	0.24999	0.28969	0.28987	0.27055	0.18498	0.16726	0.1434	0.15966	0.20549
		17.59	0.26484	0.25827	0.26953	0.25383	0.2755	0.20443	0.22079	0.0555	0.04311	0.12161	0.26681	0.27885	0.27192	0.26504	0.21786
		17.6	-0.01298	-0.01075	-0.00725	-0.02406	-0.00569	-0.14015	-0.11737	-0.24944	-0.2577	-0.19364	-0.02528	-9.84512e-05	0.01896	-0.00108	-0.07332
		17.61	-0.26378	-0.25473	-0.26597	-0.257	-0.26851	-0.27589	-0.28039	-0.19007	-0.18314	-0.22468	-0.27242	-0.26982	-0.25272	-0.25697	-0.25115
		17.62	-0.12977	-0.12639	-0.13802	-0.11318	-0.13819	-0.01012	-0.0368	0.1467	0.1584	0.0711	-0.12231	-0.14574	-0.15601	-0.13781	-0.06272
		17.63	0.19576	0.18944	0.19163	0.20044	0.19747	0.27569	0.26408	0.27881	0.2778	0.26985	0.20867	0.19306	0.16916	0.18438	0.22116
		17.64	0.24715	0.24123	0.25204	0.23579	0.25855	0.1734	0.1924	0.01968	0.0068	0.08911	0.24768	0.26216	0.25785	0.24912	0.19521
		17.65	-0.04646	-0.04291	-0.04106	-0.05543	-0.04005	-0.16791	-0.14673	-0.25905	-0.26621	-0.21117	-0.05902	-0.03477	-0.014	-0.03393	-0.10133
		17.66	-0.26542	-0.25637	-0.26847	-0.25683	-0.27124	-0.26228	-0.26968	-0.16181	-0.1542	-0.20449	-0.27312	-0.2733	-0.25762	-0.26	-0.24534
		17.67	-0.09967	-0.09745	-0.10833	-0.08384	-0.10796	0.02274	-0.00366	0.1726	0.18311	0.09904	-0.09197	-0.11593	-0.12844	-0.10939	-0.03351
		17.68	0.21442	0.20757	0.21127	0.21702	0.21712	0.28214	0.27303	0.26794	0.26554	0.2678	0.22628	0.21321	0.18959	0.20335	0.23259
		17.69	0.22995	0.22495	0.23608	0.21768	0.24149	0.14634	0.16608	-0.01242	-0.02478	0.06094	0.22938	0.24604	0.24416	0.23363	0.17425
		17.7	-0.07499	-0.0707	-0.07001	-0.08334	-0.06991	-0.19115	-0.17202	-0.26851	-0.27397	-0.22661	-0.08766	-0.06453	-0.04275	-0.06223	-0.1256
		17.71	-0.26625	-0.25784	-0.27078	-0.25665	-0.27309	-0.24986	-0.25942	-0.13561	-0.12722	-0.1855	-0.27289	-0.27592	-0.2625	-0.26267	-0.23973
		17.72	-0.07172	-0.07043	-0.08047	-0.05571	-0.07901	0.05382	0.02783	0.19655	0.20631	0.12539	-0.06251	-0.08739	-0.10237	-0.08239	-0.00587
		17.73	0.23129	0.2243	0.2292	0.23306	0.23554	0.28685	0.2804	0.25336	0.24968	0.26175	0.24323	0.23239	0.20961	0.22158	0.2423
		17.74	0.21005	0.2056	0.21588	0.19725	0.22118	0.11534	0.13702	-0.04593	-0.05869	0.02875	0.20768	0.2266	0.22771	0.21499	0.15024
		17.75	-0.10449	-0.09979	-0.10099	-0.11206	-0.10111	-0.2145	-0.19682	-0.27241	-0.27699	-0.23915	-0.1184	-0.09637	-0.07363	-0.09243	-0.14994
		17.76	-0.26293	-0.25476	-0.26762	-0.25223	-0.27027	-0.23142	-0.2443	-0.10422	-0.0948	-0.1599	-0.2685	-0.27434	-0.26334	-0.26068	-0.22924
		17.77	-0.04023	-0.03951	-0.0475	-0.02468	-0.04662	0.0873	0.06069	0.21847	0.22776	0.15287	-0.02957	-0.05472	-0.07191	-0.05103	0.02438
		17.78	0.24624	0.23881	0.24517	0.24608	0.25108	0.28789	0.28422	0.23682	0.23162	0.25391	0.25732	0.24932	0.2277	0.23732	0.24954
		17.79	0.18898	0.18508	0.19466	0.17539	0.19992	0.08498	0.10838	-0.0756	-0.08859	-0.000713898	0.18486	0.20567	0.20947	0.1946	0.12622
		17.8	-0.13054	-0.12445	-0.1273	-0.13634	-0.12747	-0.23214	-0.21648	-0.27401	-0.27689	-0.24844	-0.14384	-0.12365	-0.10066	-0.11818	-0.17003
		17.81	-0.25777	-0.24952	-0.26299	-0.24516	-0.26547	-0.21255	-0.22806	-0.07619	-0.06553	-0.13711	-0.26117	-0.27	-0.26146	-0.25617	-0.2178
		17.82	-0.01153	-0.01246	-0.01988	0.0033	-0.018	0.11543	0.0899	0.23648	0.24474	0.17479	-0.000268416	-0.02569	-0.04435	-0.02352	0.05064
		17.83	0.25766	0.24928	0.25646	0.25525	0.26331	0.28527	0.28492	0.21763	0.21069	0.24256	0.26739	0.26175	0.24179	0.24896	0.25307
		17.84	0.16538	0.16245	0.17213	0.15131	0.17695	0.05358	0.07767	-0.10677	-0.11976	-0.03102	0.1599	0.18244	0.18856	0.17247	0.10038
		17.85	-0.15685	-0.14976	-0.15321	-0.16078	-0.15468	-0.24868	-0.23591	-0.27142	-0.27293	-0.25401	-0.17019	-0.15121	-0.1284	-0.14446	-0.18946
		17.86	-0.24751	-0.24008	-0.25349	-0.2337	-0.25648	-0.18827	-0.2063	-0.04034	-0.02935	-0.10705	-0.25005	-0.26121	-0.25514	-0.24797	-0.20121
		17.87	0.0232	0.02132	0.01498	0.03692	0.01734	0.14832	0.12389	0.25549	0.26234	0.1993	0.0351	0.00996	-0.01029	0.01039	0.08202
		17.88	0.26768	0.26011	0.26805	0.26389	0.27496	0.28003	0.28265	0.19369	0.18569	0.22734	0.27716	0.27429	0.25576	0.26139	0.25519
		17.89	0.13738	0.13579	0.14463	0.12382	0.14882	0.01918	0.04393	-0.13675	-0.1487	-0.06202	0.1312	0.15481	0.16358	0.14678	0.0716
		17.9	-0.18048	-0.17335	-0.1785	-0.18281	-0.18009	-0.26089	-0.25045	-0.2642	-0.26385	-0.25558	-0.19349	-0.17739	-0.15414	-0.16912	-0.20602
		17.91	-0.23333	-0.22697	-0.24052	-0.21909	-0.24267	-0.16163	-0.18165	-0.00886	0.00242	-0.079	-0.23439	-0.2486	-0.24494	-0.23615	-0.18253
		17.92	0.05235	0.04964	0.0452	0.06487	0.04842	0.17357	0.15036	0.26476	0.27008	0.21526	0.06489	0.04097	0.01876	0.03933	0.10703
		17.93	0.26951	0.26199	0.2713	0.26439	0.27829	0.26772	0.27323	0.1678	0.15862	0.20863	0.27764	0.27849	0.26131	0.26468	0.25026
		17.94	0.11014	0.10905	0.11689	0.09676	0.12056	-0.01243	0.01257	-0.1613	-0.17273	-0.08891	0.10211	0.12709	0.1383	0.11987	0.04414
		17.95	-0.19846	-0.1907	-0.1978	-0.19922	-0.19989	-0.26755	-0.26008	-0.25253	-0.25105	-0.25297	-0.21147	-0.19747	-0.17473	-0.18819	-0.21729
		17.96	-0.21665	-0.21027	-0.22385	-0.20141	-0.22614	-0.13362	-0.15561	0.02484	0.03615	-0.04903	-0.21604	-0.23255	-0.23169	-0.22	-0.16113
		17.97	0.0823	0.07886	0.07622	0.09387	0.07957	0.19874	0.17756	0.27454	0.27884	0.23235	0.09569	0.07222	0.04927	0.07001	0.13286
		17.98	0.27175	0.26412	0.27428	0.26523	0.28113	0.25517	0.26407	0.1394	0.12971	0.18868	0.27903	0.28183	0.26751	0.26811	0.245
		17.99	0.08066	0.08054	0.08728	0.06758	0.0906	-0.0452	-0.02039	-0.18749	-0.19814	-0.11796	0.07167	0.09696	0.11092	0.09102	0.01486
		18	-0.21805	-0.20965	-0.21796	-0.21717	-0.21982	-0.27342	-0.26937	-0.23919	-0.2366	-0.24957	-0.23055	-0.21843	-0.19677	-0.20833	-0.22892
		18.01	-0.19821	-0.19278	-0.20593	-0.18248	-0.20726	-0.10434	-0.128	0.05673	0.06821	-0.01918	-0.19622	-0.2142	-0.21672	-0.20288	-0.1388
		18.02	0.11112	0.10632	0.10493	0.12131	0.10907	0.21982	0.20066	0.27765	0.28092	0.24408	0.12467	0.10283	0.07842	0.09834	0.15572
		18.03	0.26839	0.26108	0.27127	0.26058	0.27794	0.23708	0.24832	0.11004	0.09933	0.16536	0.27417	0.28013	0.26763	0.26599	0.23481
		18.04	0.05061	0.0519	0.05728	0.03799	0.05985	-0.07602	-0.0517	-0.20651	-0.21668	-0.14194	0.04021	0.06598	0.08207	0.0622	-0.0132
		18.05	-0.23103	-0.22242	-0.2316	-0.22859	-0.23408	-0.27333	-0.27144	-0.22179	-0.21773	-0.24008	-0.24325	-0.23401	-0.21303	-0.22229	-0.23462
		18.06	-0.17656	-0.17226	-0.18459	-0.16032	-0.18613	-0.07473	-0.09891	0.08563	0.09737	0.00964	-0.17316	-0.19362	-0.19813	-0.18314	-0.11492
		18.07	0.13605	0.13068	0.13072	0.14495	0.1352	0.23719	0.22005	0.27809	0.27972	0.25154	0.15001	0.12939	0.10529	0.12327	0.17515
		18.08	0.26181	0.25544	0.26562	0.25268	0.27286	0.21798	0.23133	0.08038	0.06857	0.1404	0.26639	0.27544	0.2657	0.26111	0.22255
		18.09	0.0212	0.02335	0.02731	0.00908	0.03014	-0.10582	-0.08229	-0.22635	-0.23515	-0.1656	0.00987	0.03608	0.05369	0.03351	-0.04078
		18.1	-0.24314	-0.23478	-0.24503	-0.23886	-0.24747	-0.27229	-0.27366	-0.20361	-0.19774	-0.2293	-0.25423	-0.2477	-0.22889	-0.23541	-0.23944
		18.11	-0.15419	-0.15041	-0.16235	-0.13715	-0.16364	-0.04334	-0.06903	0.117	0.12823	0.04049	-0.14877	-0.17106	-0.17885	-0.16152	-0.08961
		18.12	0.16207	0.15627	0.15755	0.1695	0.16241	0.25458	0.23987	0.27725	0.27699	0.25872	0.17588	0.15711	0.13272	0.15007	0.19507
		18.13	0.25396	0.24748	0.25802	0.24318	0.26501	0.19521	0.21159	0.04774	0.03543	0.11309	0.2562	0.26816	0.26117	0.2545	0.20791
		18.14	-0.0103	-0.00749	-0.00461	-0.02196	-0.00281	-0.13675	-0.11364	-0.24297	-0.25053	-0.18823	-0.02287	0.00293	0.02268	0.00212	-0.0696
		18.15	-0.25276	-0.24377	-0.25515	-0.24694	-0.25824	-0.26653	-0.27063	-0.17975	-0.173	-0.21476	-0.26262	-0.25926	-0.24136	-0.24653	-0.24081
		18.16	-0.12754	-0.1245	-0.13605	-0.11068	-0.13677	-0.00995	-0.03621	0.14572	0.15639	0.07028	-0.12085	-0.14445	-0.15438	-0.13667	-0.06183
		18.17	0.1859	0.17885	0.18161	0.1915	0.18743	0.26619	0.25401	0.26829	0.26701	0.25976	0.19911	0.18263	0.15832	0.17402	0.21104
		18.18	0.23967	0.23386	0.24467	0.22849	0.25167	0.1682	0.1863	0.01401	0.00149	0.08389	0.24102	0.25534	0.25053	0.24222	0.18867
		18.19	-0.04216	-0.03729	-0.03598	-0.0517	-0.03495	-0.16287	-0.1416	-0.2528	-0.25938	-0.20506	-0.05413	-0.02937	-0.00882	-0.02857	-0.09605
		18.2	-0.25597	-0.24698	-0.25934	-0.24828	-0.26252	-0.25386	-0.26105	-0.15129	-0.14355	-0.19445	-0.26461	-0.26416	-0.24849	-0.25097	-0.23611
		18.21	-0.0973	-0.0963	-0.1068	-0.08122	-0.10659	0.02409	-0.00235	0.17316	0.18321	0.09986	-0.09012	-0.11462	-0.12684	-0.10789	-0.03212
		18.22	0.20715	0.19941	0.20357	0.21033	0.20989	0.27447	0.26548	0.25715	0.25437	0.25768	0.2198	0.20545	0.18224	0.19607	0.2245
		18.23	0.22315	0.21865	0.22899	0.21065	0.23535	0.13975	0.16029	-0.01945	-0.03196	0.05346	0.22303	0.23978	0.23819	0.22732	0.16766
		18.24	-0.07206	-0.06654	-0.06683	-0.08085	-0.06656	-0.18825	-0.16843	-0.26189	-0.26692	-0.22137	-0.08533	-0.06101	-0.03913	-0.05886	-0.12172
		18.25	-0.25773	-0.24958	-0.26221	-0.24862	-0.2654	-0.24183	-0.252	-0.12508	-0.11656	-0.17535	-0.26575	-0.26801	-0.25442	-0.25456	-0.23122
		18.26	-0.07065	-0.07006	-0.07925	-0.05413	-0.07873	0.05457	0.02792	0.19588	0.20484	0.12559	-0.06127	-0.08694	-0.10203	-0.08186	-0.00544
		18.27	0.22289	0.21578	0.22116	0.22547	0.22745	0.27935	0.27303	0.24448	0.2403	0.25341	0.23656	0.22416	0.20087	0.21331	0.23416
		18.28	0.20604	0.2018	0.21204	0.19305	0.21816	0.11312	0.13515	-0.04717	-0.0597	0.02711	0.20452	0.22326	0.22414	0.21161	0.14737
		18.29	-0.09573	-0.0904	-0.09205	-0.10392	-0.09176	-0.20564	-0.18781	-0.26231	-0.26615	-0.22923	-0.11012	-0.08731	-0.06409	-0.08317	-0.14069
		18.3	-0.25132	-0.24339	-0.25684	-0.24143	-0.25977	-0.22207	-0.2348	-0.09568	-0.08605	-0.15099	-0.25826	-0.26375	-0.25178	-0.24977	-0.21899
		18.31	-0.04059	-0.04063	-0.04888	-0.02478	-0.04792	0.08513	0.05908	0.21398	0.22269	0.14865	-0.03023	-0.05605	-0.07294	-0.05224	0.02252
		18.32	0.23503	0.22735	0.2341	0.2357	0.2408	0.27732	0.27402	0.22474	0.21918	0.24192	0.2473	0.2383	0.21639	0.22659	0.23848
		18.33	0.18192	0.17849	0.18835	0.16843	0.19426	0.07993	0.1032	-0.07891	-0.09188	-0.00462	0.17844	0.19963	0.2034	0.18854	0.12065
		18.34	-0.12442	-0.11757	-0.12105	-0.13065	-0.12147	-0.22495	-0.20953	-0.26269	-0.26533	-0.23832	-0.13838	-0.11706	-0.094	-0.11234	-0.1627
		18.35	-0.24611	-0.23839	-0.25204	-0.23435	-0.25537	-0.20185	-0.21732	-0.06436	-0.05393	-0.12568	-0.25069	-0.25931	-0.25072	-0.24578	-0.20685
		18.36	-0.00965	-0.01162	-0.01771	0.00532	-0.01645	0.11585	0.09071	0.23397	0.24153	0.17326	0.00188	-0.02438	-0.04345	-0.02173	0.05125
		18.37	0.24921	0.24084	0.24907	0.24772	0.25604	0.27706	0.27702	0.20731	0.20051	0.23346	0.26037	0.25383	0.23355	0.24174	0.24484
		18.38	0.16219	0.16011	0.16898	0.14836	0.1745	0.05209	0.07614	-0.10736	-0.11941	-0.0318	0.15722	0.17978	0.18661	0.17015	0.0984
		18.39	-0.1476	-0.13967	-0.14494	-0.15214	-0.14571	-0.23919	-0.22661	-0.26132	-0.26224	-0.24468	-0.16154	-0.14222	-0.1185	-0.1356	-0.18014
		18.4	-0.2391	-0.23193	-0.24577	-0.22617	-0.24862	-0.18216	-0.20006	-0.03593	-0.02547	-0.10253	-0.24258	-0.25372	-0.24712	-0.24023	-0.19439
		18.41	0.01667	0.01387	0.00887	0.03081	0.01106	0.14076	0.11674	0.24736	0.25344	0.19156	0.02861	0.00324	-0.01741	0.00382	0.07496
		18.42	0.25549	0.24728	0.25602	0.25246	0.2633	0.27014	0.27287	0.18467	0.17678	0.21857	0.26568	0.26244	0.24323	0.24895	0.24413
		18.43	0.13693	0.13532	0.14372	0.12284	0.14849	0.02049	0.04519	-0.13519	-0.14685	-0.06078	0.13081	0.15469	0.16357	0.14593	0.0718
		18.44	-0.17031	-0.16251	-0.16826	-0.17356	-0.17012	-0.25188	-0.24151	-0.25411	-0.25377	-0.24638	-0.18412	-0.16673	-0.1436	-0.15896	-0.19613
		18.45	-0.2262	-0.21965	-0.23289	-0.21207	-0.23627	-0.15626	-0.17616	-0.00194	0.00918	-0.0724	-0.22808	-0.24168	-0.23814	-0.22868	-0.1758
		18.46	0.04924	0.04594	0.04235	0.06282	0.0449	0.17052	0.14753	0.26053	0.26575	0.21191	0.06239	0.03712	0.01518	0.03644	0.10376
		18.47	0.26237	0.25477	0.26375	0.25788	0.27161	0.2616	0.26691	0.15754	0.14839	0.19957	0.27174	0.27099	0.25425	0.25738	0.24277
		18.48	0.1077	0.1077	0.11446	0.09371	0.11915	-0.01462	0.01014	-0.16451	-0.17577	-0.09264	0.09983	0.12524	0.13707	0.11803	0.04182
		18.49	-0.19451	-0.18577	-0.19334	-0.1959	-0.19551	-0.2635	-0.25616	-0.24464	-0.24264	-0.24622	-0.20855	-0.19288	-0.1701	-0.18358	-0.21238
		18.5	-0.21195	-0.20634	-0.21948	-0.19696	-0.22241	-0.12933	-0.15105	0.03008	0.04163	-0.04283	-0.21233	-0.22864	-0.22787	-0.21608	-0.15668
		18.51	0.07852	0.07349	0.07173	0.09047	0.07509	0.19395	0.17304	0.26646	0.27024	0.22565	0.09236	0.06768	0.04441	0.06501	0.12772
		18.52	0.26193	0.25405	0.26425	0.25572	0.27189	0.24597	0.25433	0.12921	0.1189	0.17773	0.27009	0.27284	0.25753	0.2582	0.23519
		18.53	0.07867	0.07983	0.08611	0.06547	0.08952	-0.0455	-0.02088	-0.18446	-0.19494	-0.11666	0.06988	0.09636	0.1099	0.09027	0.01454
		18.54	-0.20835	-0.19921	-0.20776	-0.20783	-0.21064	-0.26385	-0.25938	-0.22748	-0.22416	-0.23777	-0.22143	-0.20872	-0.1868	-0.19862	-0.21871
		18.55	-0.1907	-0.1857	-0.19895	-0.17528	-0.20138	-0.09895	-0.12243	0.05931	0.07077	-0.01522	-0.18955	-0.20806	-0.20999	-0.19683	-0.13307
		18.56	0.10401	0.09893	0.09794	0.1148	0.1018	0.21209	0.19248	0.26719	0.26978	0.23357	0.11779	0.09507	0.07115	0.09121	0.1477
		18.57	0.25656	0.24974	0.26002	0.24936	0.26746	0.22766	0.23833	0.10101	0.09029	0.15587	0.26308	0.26888	0.25646	0.25545	0.2243
		18.58	0.05061	0.05266	0.05772	0.03791	0.06081	-0.07457	-0.04982	-0.20353	-0.21279	-0.13833	0.04061	0.06679	0.08309	0.06297	-0.01185
		18.59	-0.22144	-0.21277	-0.22223	-0.21943	-0.22485	-0.26511	-0.26302	-0.21238	-0.20773	-0.23025	-0.2339	-0.2242	-0.20347	-0.2134	-0.2253
		18.6	-0.17249	-0.16869	-0.18109	-0.15625	-0.1828	-0.07222	-0.09705	0.08772	0.09872	0.01139	-0.16943	-0.18975	-0.19519	-0.17981	-0.11192
		18.61	0.12806	0.12219	0.12296	0.13784	0.12737	0.22938	0.21208	0.26935	0.27016	0.24251	0.14288	0.12151	0.09654	0.11593	0.16705
		18.62	0.25305	0.24637	0.25693	0.24405	0.26441	0.21078	0.22449	0.07314	0.06176	0.13328	0.25843	0.26694	0.25689	0.25273	0.21452
		18.63	0.02379	0.02692	0.03029	0.01098	0.03276	-0.10216	-0.0783	-0.22127	-0.22922	-0.16124	0.01214	0.03904	0.05711	0.0359	-0.03737
		18.64	-0.23282	-0.22334	-0.23406	-0.22921	-0.23759	-0.26235	-0.26412	-0.19223	-0.18623	-0.21914	-0.2451	-0.23756	-0.21822	-0.22564	-0.22911
		18.65	-0.14938	-0.14611	-0.15771	-0.13251	-0.15959	-0.03993	-0.06597	0.11889	0.12957	0.043	-0.14497	-0.16718	-0.17478	-0.15744	-0.08601
		18.66	0.15484	0.1481	0.15054	0.16341	0.1556	0.24674	0.23252	0.26703	0.26665	0.2504	0.16971	0.14969	0.12527	0.14317	0.1874
		18.67	0.2452	0.23894	0.24985	0.23556	0.25773	0.18816	0.2045	0.04037	0.02872	0.1066	0.24931	0.26045	0.25315	0.24661	0.20037
		18.68	-0.00818	-0.00379	-0.00189	-0.01946	0.000375241	-0.13293	-0.11039	-0.23726	-0.24431	-0.1835	-0.01995	0.00642	0.02579	0.00499	-0.066
		18.69	-0.24324	-0.234	-0.2459	-0.238	-0.24944	-0.2578	-0.26226	-0.16858	-0.16178	-0.20489	-0.25386	-0.24979	-0.2324	-0.23726	-0.23137
		18.7	-0.12361	-0.12219	-0.13309	-0.10752	-0.1342	-0.00748	-0.03359	0.14805	0.15823	0.07268	-0.11792	-0.14166	-0.15199	-0.13349	-0.05913
		18.71	0.17929	0.17183	0.17576	0.18558	0.18148	0.26019	0.24864	0.26016	0.25848	0.25228	0.19356	0.17606	0.15169	0.16802	0.2045
		18.72	0.23355	0.22854	0.23972	0.22273	0.24701	0.16388	0.18222	0.00827	-0.00375	0.07811	0.2359	0.25012	0.24552	0.23688	0.18348
		18.73	-0.03772	-0.03233	-0.03166	-0.04822	-0.03049	-0.15862	-0.13744	-0.24743	-0.25327	-0.20047	-0.05066	-0.02464	-0.0037	-0.02437	-0.0915
		18.74	-0.24686	-0.23821	-0.25077	-0.2401	-0.25451	-0.24675	-0.25415	-0.14231	-0.13428	-0.18547	-0.25691	-0.25577	-0.23997	-0.24266	-0.22777
		18.75	-0.09635	-0.0957	-0.10563	-0.0796	-0.1059	0.0243	-0.00236	0.17199	0.18178	0.10012	-0.08887	-0.11403	-0.12664	-0.10706	-0.03171
		18.76	0.19729	0.19025	0.19503	0.20274	0.20139	0.26623	0.25725	0.24728	0.24419	0.24827	0.21236	0.19665	0.17267	0.18734	0.21564
		18.77	0.21634	0.21229	0.2226	0.2044	0.22961	0.13544	0.15574	-0.02195	-0.03429	0.04974	0.21759	0.23395	0.23192	0.22105	0.16246
		18.78	-0.06485	-0.05904	-0.06001	-0.07492	-0.05928	-0.18011	-0.16051	-0.25125	-0.25596	-0.21158	-0.07882	-0.05365	-0.0315	-0.052	-0.11382
		18.79	-0.24522	-0.23688	-0.24957	-0.23683	-0.25326	-0.2307	-0.24058	-0.11497	-0.10616	-0.1643	-0.25426	-0.25596	-0.24187	-0.24228	-0.21949
		18.8	-0.06869	-0.06913	-0.07729	-0.05197	-0.07721	0.0543	0.02825	0.19139	0.20042	0.12265	-0.05987	-0.08561	-0.10046	-0.07972	-0.00521
		18.81	0.21228	0.20409	0.21038	0.21525	0.217	0.26789	0.26181	0.23144	0.22704	0.24029	0.22617	0.21344	0.18995	0.20324	0.22288
		18.82	0.19789	0.19379	0.20376	0.18434	0.21057	0.10645	0.12794	-0.05187	-0.06419	0.02142	0.19658	0.21546	0.21622	0.20368	0.14015
		18.83	-0.09184	-0.08503	-0.08768	-0.10029	-0.08748	-0.20031	-0.18288	-0.25464	-0.25792	-0.22228	-0.10618	-0.08245	-0.0593	-0.07919	-0.13553
		18.84	-0.24403	-0.23507	-0.24895	-0.23348	-0.25288	-0.21506	-0.2277	-0.08691	-0.07728	-0.14265	-0.25082	-0.25599	-0.24441	-0.24261	-0.21127
		18.85	-0.04114	-0.04198	-0.04949	-0.02495	-0.04907	0.08387	0.05791	0.21227	0.22024	0.1475	-0.03051	-0.05715	-0.07437	-0.05325	0.02142
		18.86	0.22739	0.21926	0.22682	0.22862	0.23389	0.27037	0.26691	0.21553	0.20959	0.23375	0.24083	0.23066	0.20861	0.21929	0.23082
		18.87	0.17858	0.17593	0.18563	0.1652	0.19215	0.07809	0.10124	-0.08278	-0.09492	-0.00788	0.17589	0.19701	0.201	0.18625	0.11796
		18.88	-0.11849	-0.111	-0.11506	-0.12544	-0.11542	-0.21977	-0.20403	-0.25743	-0.25914	-0.23335	-0.13347	-0.11079	-0.08729	-0.10593	-0.1569
		18.89	-0.24029	-0.23319	-0.24719	-0.22954	-0.25075	-0.19863	-0.21401	-0.05943	-0.04908	-0.12131	-0.24683	-0.25453	-0.2457	-0.24081	-0.20223
		18.9	-0.01359	-0.01691	-0.02279	0.00104	-0.02132	0.11095	0.08542	0.22845	0.23543	0.16816	-0.00278	-0.02949	-0.04854	-0.02651	0.04625
		18.91	0.23795	0.22963	0.23787	0.23754	0.24541	0.26751	0.26716	0.19653	0.18938	0.22273	0.2505	0.24315	0.22255	0.23101	0.23421
		18.92	0.15673	0.15591	0.16414	0.14336	0.16997	0.04898	0.07311	-0.10855	-0.12048	-0.03396	0.15282	0.17566	0.18224	0.16539	0.09467
		18.93	-0.14065	-0.13203	-0.13743	-0.14589	-0.13884	-0.23221	-0.21939	-0.25127	-0.2518	-0.23531	-0.15524	-0.13471	-0.11103	-0.12904	-0.17249
		18.94	-0.23005	-0.22312	-0.23655	-0.21734	-0.24059	-0.17478	-0.19282	-0.02837	-0.01776	-0.09458	-0.23434	-0.24512	-0.2389	-0.23192	-0.18616
		18.95	0.01555	0.01208	0.00772	0.03026	0.00941	0.13869	0.11452	0.24126	0.24699	0.18679	0.02791	0.00164	-0.01948	0.00293	0.07259
		18.96	0.24548	0.23729	0.2463	0.24311	0.25426	0.26041	0.26318	0.17225	0.16401	0.20656	0.25688	0.2527	0.23359	0.23997	0.234
		18.97	0.13162	0.13079	0.13828	0.11702	0.14415	0.01637	0.04087	-0.13709	-0.14827	-0.06372	0.12548	0.14952	0.15928	0.14112	0.06753
		18.98	-0.16383	-0.15564	-0.16256	-0.16823	-0.16411	-0.24547	-0.23536	-0.24473	-0.2437	-0.23795	-0.17908	-0.16075	-0.13695	-0.15301	-0.18938
		18.99	-0.2191	-0.21302	-0.22706	-0.20551	-0.23055	-0.15097	-0.17101	0.00345	0.01416	-0.06691	-0.22236	-0.23545	-0.2323	-0.22267	-0.16995
		19	0.04476	0.04046	0.03728	0.05862	0.03997	0.16512	0.14237	0.25323	0.25754	0.20556	0.05791	0.03233	0.00976	0.0316	0.09832
		19.01	0.25151	0.24347	0.25382	0.24795	0.26191	0.25217	0.2578	0.1484	0.13929	0.19054	0.26236	0.26096	0.24408	0.24721	0.23296
		19.02	0.1065	0.10725	0.11408	0.09277	0.11885	-0.0134	0.01152	-0.16067	-0.17112	-0.08986	0.09956	0.12495	0.13695	0.11726	0.04247
		19.03	-0.18271	-0.1733	-0.18164	-0.18488	-0.18424	-0.25198	-0.2445	-0.23261	-0.23035	-0.23478	-0.19738	-0.18107	-0.15833	-0.17249	-0.20073
		19.04	-0.203	-0.19781	-0.21124	-0.18846	-0.21463	-0.123	-0.1451	0.03435	0.04524	-0.03817	-0.20451	-0.22044	-0.21995	-0.20806	-0.14963
		19.05	0.07356	0.0679	0.06657	0.08619	0.06988	0.18818	0.16689	0.2585	0.26188	0.21856	0.08752	0.06228	0.03918	0.06074	0.12199
		19.06	0.25205	0.24431	0.25478	0.24656	0.26291	0.23734	0.24582	0.12038	0.11048	0.16912	0.26126	0.26313	0.24832	0.24965	0.22615
		19.07	0.07812	0.08016	0.08509	0.06413	0.08945	-0.04503	-0.02011	-0.18209	-0.19211	-0.11494	0.06907	0.09592	0.10977	0.08962	0.01479
		19.08	-0.19953	-0.19016	-0.19973	-0.2002	-0.20232	-0.25594	-0.25128	-0.21721	-0.21386	-0.22805	-0.21398	-0.20023	-0.17828	-0.19077	-0.21011
		19.09	-0.18504	-0.18128	-0.19375	-0.16968	-0.19636	-0.09498	-0.1184	0.06431	0.07529	-0.01005	-0.18456	-0.2031	-0.2051	-0.19171	-0.12817
		19.1	0.0997	0.0934	0.09371	0.11122	0.09786	0.20771	0.18876	0.26114	0.26335	0.22834	0.11452	0.09058	0.0666	0.08725	0.14315
		19.11	0.2497	0.2428	0.25373	0.24292	0.26183	0.22205	0.23322	0.09322	0.08279	0.14822	0.25783	0.26273	0.25014	0.24882	0.21786
		19.12	0.05207	0.05511	0.05928	0.03889	0.06261	-0.07182	-0.04768	-0.20045	-0.20918	-0.13634	0.0421	0.06902	0.08546	0.06413	-0.00977
		19.13	-0.2121	-0.20255	-0.21301	-0.21056	-0.21661	-0.25615	-0.25457	-0.20178	-0.19693	-0.22034	-0.22586	-0.21495	-0.19369	-0.20409	-0.21594
		19.14	-0.16687	-0.16374	-0.17611	-0.15083	-0.17876	-0.06861	-0.09319	0.09113	0.10171	0.01555	-0.16526	-0.18529	-0.19045	-0.17438	-0.10751
		19.15	0.12287	0.11609	0.11716	0.13282	0.12202	0.22347	0.20677	0.26135	0.26177	0.23592	0.13764	0.11555	0.09047	0.11082	0.16105
		19.16	0.24514	0.23864	0.24952	0.2367	0.25814	0.20414	0.21797	0.06586	0.05472	0.12647	0.25185	0.25947	0.24938	0.24557	0.2074
		19.17	0.02512	0.0289	0.03184	0.01208	0.03518	-0.09992	-0.07611	-0.21719	-0.22461	-0.15773	0.01393	0.04101	0.05966	0.03766	-0.03501
		19.18	-0.22424	-0.21478	-0.22603	-0.22141	-0.22959	-0.25533	-0.25631	-0.18335	-0.17702	-0.2106	-0.23721	-0.22903	-0.20928	-0.21737	-0.22083
		19.19	-0.1465	-0.14455	-0.15559	-0.13005	-0.15786	-0.03929	-0.06495	0.11876	0.12915	0.0432	-0.14264	-0.16493	-0.17299	-0.15542	-0.08455
		19.2	0.14657	0.1392	0.14237	0.15566	0.14737	0.23907	0.22433	0.2569	0.25604	0.24049	0.16231	0.14147	0.11659	0.13502	0.17881
		19.21	0.23634	0.23106	0.2419	0.22729	0.24979	0.18184	0.19783	0.03384	0.02228	0.09924	0.24154	0.25216	0.24517	0.23873	0.19279
		19.22	-0.00507	6.28682e-05	0.000879526	-0.0174	0.00314	-0.12882	-0.10608	-0.23078	-0.23731	-0.17803	-0.01814	0.00939	0.02941	0.00785	-0.06221
		19.23	-0.23219	-0.22311	-0.23584	-0.22807	-0.2395	-0.24846	-0.25256	-0.15846	-0.15139	-0.19414	-0.245	-0.23943	-0.22207	-0.2272	-0.22124
		19.24	-0.12009	-0.11964	-0.12996	-0.10365	-0.13113	-0.00648	-0.03275	0.14601	0.15593	0.07268	-0.11494	-0.13883	-0.14964	-0.13043	-0.05735
		19.25	0.16937	0.16141	0.16603	0.17671	0.1721	0.24992	0.23817	0.24726	0.24552	0.24057	0.18514	0.16632	0.14194	0.15885	0.19424
		19.26	0.22297	0.21856	0.22955	0.21259	0.23742	0.15502	0.17364	0.00147	-0.01003	0.07056	0.22697	0.2402	0.23618	0.22724	0.17445
		19.27	-0.03525	-0.0293	-0.02929	-0.04659	-0.02787	-0.1551	-0.13369	-0.24047	-0.24599	-0.19479	-0.0486	-0.02202	-0.000342229	-0.02237	-0.08798
		19.28	-0.23753	-0.22857	-0.24147	-0.23118	-0.24584	-0.23825	-0.24569	-0.13346	-0.12582	-0.17705	-0.24858	-0.24667	-0.23082	-0.23395	-0.21892
		19.29	-0.09532	-0.09531	-0.10479	-0.07827	-0.10599	0.0239	-0.0029	0.16963	0.17869	0.09799	-0.08823	-0.11354	-0.12689	-0.10596	-0.03193
		19.3	0.18835	0.18026	0.18553	0.19381	0.19203	0.25759	0.24852	0.2371	0.23387	0.23857	0.20348	0.18757	0.16302	0.1788	0.20632
		19.31	0.21011	0.20615	0.21628	0.19802	0.22438	0.13064	0.15099	-0.02695	-0.03869	0.04489	0.21147	0.22801	0.22618	0.21509	0.1569
		19.32	-0.0607	-0.05425	-0.05588	-0.07128	-0.05475	-0.17599	-0.15634	-0.24603	-0.25023	-0.2071	-0.07525	-0.04939	-0.0268	-0.04832	-0.10945
		19.33	-0.23846	-0.22978	-0.24319	-0.23031	-0.2476	-0.22531	-0.23553	-0.10749	-0.09877	-0.15759	-0.24791	-0.24944	-0.2357	-0.23618	-0.21309
		19.34	-0.06928	-0.0703	-0.07828	-0.05231	-0.07889	0.05268	0.02606	0.18969	0.19814	0.12176	-0.06047	-0.08699	-0.10223	-0.08082	-0.00652
		19.35	0.20403	0.1955	0.20274	0.20773	0.20948	0.26021	0.25402	0.22066	0.21605	0.23124	0.21867	0.20513	0.18211	0.19504	0.21447
		19.36	0.191	0.18825	0.19837	0.17857	0.20548	0.10134	0.12313	-0.05789	-0.06979	0.01535	0.19106	0.20957	0.21095	0.19776	0.13451
		19.37	-0.08876	-0.08091	-0.08435	-0.09746	-0.08443	-0.19631	-0.1788	-0.24733	-0.2503	-0.21685	-0.10338	-0.07893	-0.05569	-0.07576	-0.13137
		19.38	-0.23527	-0.22712	-0.24146	-0.22574	-0.24563	-0.20707	-0.22009	-0.07709	-0.0676	-0.13334	-0.24376	-0.24779	-0.23673	-0.23463	-0.20309
		19.39	-0.03916	-0.04182	-0.04873	-0.0231	-0.04801	0.08413	0.0582	0.20941	0.21689	0.14591	-0.02964	-0.05603	-0.07385	-0.05182	0.0216
		19.4	0.21902	0.21003	0.21845	0.2208	0.22589	0.26173	0.25878	0.20493	0.19865	0.22322	0.23323	0.22236	0.20004	0.21122	0.22203
		19.41	0.17244	0.17088	0.18031	0.15944	0.18703	0.07427	0.09716	-0.08341	-0.09543	-0.01019	0.17129	0.19151	0.19573	0.18058	0.11368
		19.42	-0.11146	-0.10286	-0.10747	-0.11894	-0.10834	-0.21147	-0.19651	-0.24658	-0.24812	-0.2233	-0.12674	-0.10374	-0.07955	-0.0994	-0.14889
		19.43	-0.23037	-0.22307	-0.2368	-0.2195	-0.24147	-0.1905	-0.20628	-0.05344	-0.04337	-0.11395	-0.23785	-0.2447	-0.23593	-0.23169	-0.19349
		19.44	-0.01631	-0.01976	-0.02503	-0.000426812	-0.02433	0.10635	0.08091	0.22079	0.22727	0.16198	-0.00516	-0.03217	-0.05206	-0.02893	0.04237
		19.45	0.22613	0.2178	0.22669	0.22654	0.2342	0.25708	0.25672	0.18609	0.17919	0.21219	0.24008	0.23162	0.21074	0.22013	0.22323
		19.46	0.15282	0.15253	0.1606	0.13937	0.16718	0.04798	0.07193	-0.1083	-0.11929	-0.03458	0.14968	0.17207	0.17918	0.16197	0.09237
		19.47	-0.13172	-0.1229	-0.12922	-0.13783	-0.13019	-0.22363	-0.2103	-0.24183	-0.24214	-0.22674	-0.14769	-0.12595	-0.10186	-0.12042	-0.16374
		19.48	-0.22176	-0.21571	-0.22961	-0.20982	-0.23377	-0.16909	-0.18667	-0.0215	-0.01194	-0.08819	-0.22776	-0.23746	-0.23169	-0.22463	-0.17926
		19.49	0.01312	0.00836	0.00467	0.02789	0.00631	0.13557	0.11112	0.23775	0.24247	0.18372	0.02539	-0.00161	-0.02294	-0.000149624	0.06941
		19.5	0.23743	0.22903	0.23968	0.23589	0.24727	0.25421	0.25664	0.16405	0.15611	0.19902	0.25025	0.24516	0.22629	0.23238	0.22667
		19.51	0.12935	0.13008	0.13804	0.11582	0.14357	0.01613	0.04058	-0.13759	-0.14799	-0.06438	0.12445	0.14898	0.15855	0.13966	0.0668
		19.52	-0.15693	-0.14734	-0.15523	-0.16115	-0.15731	-0.23885	-0.22859	-0.23615	-0.23489	-0.22989	-0.17269	-0.15327	-0.12963	-0.14615	-0.182
		19.53	-0.21239	-0.2068	-0.22105	-0.19916	-0.22529	-0.14601	-0.16636	0.00852	0.01905	-0.06129	-0.21647	-0.22978	-0.2267	-0.21676	-0.16432
		19.54	0.04164	0.03624	0.03369	0.05576	0.03628	0.16101	0.13791	0.24556	0.24975	0.19928	0.0551	0.02817	0.00553	0.02866	0.0939
		19.55	0.24156	0.23366	0.24437	0.2385	0.25285	0.24303	0.249	0.13783	0.12886	0.1801	0.25329	0.25144	0.23447	0.23855	0.22339
		19.56	0.10338	0.10502	0.11123	0.08911	0.11667	-0.01488	0.0104	-0.15914	-0.16957	-0.08968	0.09642	0.12249	0.13476	0.11431	0.04075
		19.57	-0.17439	-0.16509	-0.17394	-0.17793	-0.17659	-0.2442	-0.23635	-0.22185	-0.21993	-0.22537	-0.19045	-0.17322	-0.14978	-0.16528	-0.19246
		19.58	-0.19634	-0.19225	-0.20492	-0.18221	-0.20913	-0.11833	-0.14034	0.03917	0.04951	-0.03357	-0.19871	-0.21433	-0.21403	-0.20225	-0.14412
		19.59	0.0686	0.06235	0.06183	0.08223	0.06505	0.18312	0.1617	0.25113	0.2542	0.2123	0.0832	0.05749	0.0335	0.05589	0.11661
		19.6	0.24274	0.23553	0.24637	0.23835	0.25482	0.22994	0.23859	0.11133	0.10205	0.16131	0.25344	0.25466	0.23952	0.24088	0.21782
		19.61	0.07777	0.08047	0.08528	0.06367	0.08986	-0.0443	-0.01939	-0.18092	-0.1901	-0.11382	0.0693	0.09591	0.11031	0.08924	0.01523
		19.62	-0.19129	-0.18163	-0.19202	-0.19271	-0.1949	-0.24903	-0.2444	-0.20886	-0.2055	-0.22068	-0.20679	-0.19258	-0.16988	-0.18256	-0.20235
		19.63	-0.18087	-0.17723	-0.19032	-0.16565	-0.19371	-0.09242	-0.11589	0.06723	0.07757	-0.00692	-0.18132	-0.19946	-0.20185	-0.18751	-0.12488
		19.64	0.09397	0.08722	0.08766	0.10578	0.09156	0.2017	0.18281	0.25282	0.25435	0.22149	0.10903	0.08476	0.06009	0.08144	0.13676
		19.65	0.24059	0.23375	0.2452	0.23385	0.25358	0.21349	0.22527	0.08451	0.07393	0.13917	0.2496	0.254	0.24177	0.24013	0.2092
		19.66	0.05098	0.05459	0.0585	0.03709	0.06264	-0.07186	-0.04736	-0.19621	-0.2048	-0.13457	0.04112	0.06804	0.08542	0.06306	-0.00953
		19.67	-0.2033	-0.19352	-0.20481	-0.20256	-0.20797	-0.24721	-0.24555	-0.19007	-0.1851	-0.20965	-0.21784	-0.20653	-0.18494	-0.19602	-0.20679
		19.68	-0.16046	-0.15824	-0.17019	-0.14437	-0.17324	-0.06371	-0.08837	0.0935	0.10412	0.01993	-0.15901	-0.17904	-0.18525	-0.16883	-0.10237
		19.69	0.11768	0.1096	0.11193	0.12812	0.11673	0.21701	0.20009	0.25046	0.25065	0.22691	0.13304	0.11042	0.08457	0.10563	0.15449
		19.7	0.23493	0.22892	0.24001	0.2271	0.24868	0.19507	0.20918	0.05719	0.04593	0.11686	0.24259	0.2497	0.24024	0.23661	0.19807
		19.71	0.02467	0.02993	0.0318	0.01166	0.03472	-0.09831	-0.07413	-0.21163	-0.219	-0.15389	0.01366	0.0409	0.06032	0.03758	-0.03369
		19.72	-0.21424	-0.20451	-0.21676	-0.21201	-0.22102	-0.24598	-0.24686	-0.17239	-0.16642	-0.1999	-0.22835	-0.21943	-0.19942	-0.2083	-0.21111
		19.73	-0.14128	-0.1403	-0.15151	-0.12524	-0.15387	-0.03653	-0.0623	0.12051	0.13011	0.0457	-0.13846	-0.16061	-0.16881	-0.15096	-0.08097
		19.74	0.14069	0.13245	0.13578	0.14952	0.1418	0.23243	0.21775	0.24849	0.24724	0.23262	0.15651	0.13496	0.1101	0.12911	0.1721
		19.75	0.22919	0.22427	0.23549	0.22025	0.24405	0.17622	0.19279	0.02854	0.0176	0.09364	0.23569	0.24572	0.23876	0.2322	0.18674
		19.76	-0.00206	0.00378	0.00487	-0.0143	0.00707	-0.12438	-0.10146	-0.22427	-0.23	-0.17206	-0.01435	0.01351	0.03335	0.01079	-0.05782
		19.77	-0.22241	-0.21333	-0.22612	-0.21844	-0.23018	-0.23944	-0.24388	-0.14894	-0.14212	-0.18485	-0.23578	-0.22971	-0.21199	-0.21788	-0.21179
		19.78	-0.11759	-0.11743	-0.12781	-0.10085	-0.12952	-0.00549	-0.0318	0.14559	0.15437	0.07255	-0.11251	-0.13691	-0.14759	-0.12755	-0.0559
		19.79	0.16165	0.15323	0.15806	0.16935	0.16394	0.24201	0.23064	0.23761	0.23515	0.23121	0.17793	0.15835	0.13358	0.15159	0.18602
		19.8	0.21596	0.21161	0.22265	0.20572	0.23064	0.14959	0.16844	-0.00278	-0.01392	0.06538	0.22019	0.2335	0.22949	0.22038	0.16835
		19.81	-0.03071	-0.02415	-0.02498	-0.04257	-0.02315	-0.1491	-0.12785	-0.23165	-0.23654	-0.1871	-0.04482	-0.01725	0.00486	-0.01827	-0.08238
		19.82	-0.22581	-0.21698	-0.23057	-0.22042	-0.23489	-0.22797	-0.23541	-0.12293	-0.11535	-0.16646	-0.23822	-0.23538	-0.21925	-0.22302	-0.20805
		19.83	-0.09148	-0.09257	-0.10145	-0.07458	-0.10306	0.02539	-0.00147	0.16912	0.17766	0.09854	-0.08483	-0.11039	-0.12422	-0.1028	-0.02972
		19.84	0.18154	0.17263	0.17914	0.18764	0.18541	0.25093	0.24161	0.22793	0.22467	0.23052	0.19726	0.18045	0.15567	0.1717	0.19908
		19.85	0.20399	0.20101	0.2119	0.19289	0.21972	0.12675	0.1472	-0.03088	-0.04215	0.04083	0.2068	0.22279	0.22155	0.21012	0.15232
		19.86	-0.05643	-0.0486	-0.0507	-0.06691	-0.04972	-0.1708	-0.1508	-0.23864	-0.24267	-0.20059	-0.07045	-0.04417	-0.02124	-0.04296	-0.10391
		19.87	-0.22918	-0.22123	-0.23533	-0.22207	-0.2398	-0.2182	-0.22837	-0.09957	-0.0913	-0.15015	-0.24029	-0.24081	-0.2271	-0.22757	-0.20507
		19.88	-0.0689	-0.07153	-0.07961	-0.0522	-0.07999	0.05165	0.02466	0.18781	0.19579	0.12006	-0.06119	-0.0876	-0.10323	-0.08121	-0.00753
		19.89	0.19579	0.187	0.19445	0.20024	0.20175	0.25374	0.24765	0.21314	0.20866	0.22399	0.21139	0.1972	0.17376	0.1874	0.20687
		19.9	0.1873	0.18564	0.19595	0.17534	0.20335	0.09995	0.12226	-0.05859	-0.06994	0.01385	0.18867	0.20704	0.20835	0.19504	0.13244
		19.91	-0.0808	-0.07248	-0.07609	-0.09035	-0.07636	-0.18857	-0.17123	-0.23877	-0.2413	-0.20899	-0.09625	-0.07105	-0.04753	-0.06862	-0.12346
		19.92	-0.22524	-0.21812	-0.23209	-0.21688	-0.23735	-0.19995	-0.21368	-0.0714	-0.06209	-0.12696	-0.2359	-0.23921	-0.22774	-0.22621	-0.1952
		19.93	-0.04099	-0.04449	-0.0504	-0.02466	-0.0507	0.08087	0.05436	0.20464	0.21156	0.14251	-0.03165	-0.05847	-0.07664	-0.05347	0.01875
		19.94	0.20929	0.20054	0.20936	0.21192	0.21691	0.25355	0.2507	0.19595	0.18968	0.21523	0.22474	0.21334	0.19022	0.20263	0.21315
		19.95	0.16881	0.16777	0.17681	0.15596	0.18412	0.07202	0.09531	-0.08507	-0.09654	-0.01238	0.16792	0.18862	0.19289	0.17713	0.11095
		19.96	-0.105	-0.09627	-0.10186	-0.11287	-0.10221	-0.20504	-0.1901	-0.23773	-0.23883	-0.21575	-0.12103	-0.09739	-0.07256	-0.09346	-0.14215
		19.97	-0.2221	-0.21543	-0.22957	-0.21166	-0.23427	-0.18312	-0.19884	-0.04452	-0.03463	-0.10563	-0.23015	-0.23712	-0.2281	-0.22345	-0.18561
		19.98	-0.01604	-0.02015	-0.02497	-7.69519e-05	-0.02416	0.10637	0.08117	0.21887	0.22489	0.16063	-0.00442	-0.03214	-0.05253	-0.02825	0.04208
[truncated: 118,002 more rows]

## Sheet: Figure 3d
Figure 3d
		Correlation time	Thermal conductivity	Thermal conductivity	Thermal conductivity	Thermal conductivity	Thermal conductivity	Thermal conductivity	Thermal conductivity	Thermal conductivity	Thermal conductivity	Thermal conductivity	Thermal conductivity	Thermal conductivity	Thermal conductivity	Thermal conductivity	Mean value	Standard deviation
		0.01	0	0	0	0	0	0	0	0	0	0	0	0	0	0	0	0
		0.02	6.38864	6.70557	6.71786	6.45575	6.65354	6.72106	6.52071	6.95998	6.7638	6.83722	6.74907	6.86448	6.81446	6.92852	6.72005	0.04517
		0.03	4.04256	4.24056	4.22979	4.07747	4.19846	4.23879	4.11117	4.41837	4.28775	4.34248	4.29524	4.36582	4.32641	4.39884	4.25526	0.03116
		0.04	-2.99224	-3.161	-3.21556	-3.04392	-3.15935	-3.19591	-3.0969	-3.24827	-3.16575	-3.18451	-3.11475	-3.18099	-3.17341	-3.23692	-3.15496	0.01913
		0.05	-4.60619	-4.84932	-4.92552	-4.6759	-4.8481	-4.89113	-4.75378	-5.04063	-4.91778	-4.93547	-4.84909	-4.94536	-4.93083	-5.0271	-4.87116	0.03276
		0.06	1.11087	1.2034	1.13964	1.11239	1.14796	1.18829	1.10056	1.17433	1.08995	1.17331	1.14111	1.16483	1.13217	1.15618	1.14536	0.00905
		0.07	5.63461	6.00608	5.95138	5.69013	5.90559	6.00983	5.73471	6.15257	5.89365	6.0519	5.93158	6.05566	5.98307	6.11194	5.93662	0.04147
		0.08	2.63245	2.84402	2.76169	2.6445	2.75937	2.82594	2.65035	2.93288	2.76555	2.87909	2.82684	2.89306	2.83672	2.90691	2.7971	0.02647
		0.09	-3.188	-3.33144	-3.45852	-3.26028	-3.37623	-3.39055	-3.33639	-3.44356	-3.40245	-3.37054	-3.29874	-3.3611	-3.37555	-3.44207	-3.35967	0.01981
		0.1	-3.33764	-3.50903	-3.65332	-3.42049	-3.55964	-3.58092	-3.50904	-3.69856	-3.6475	-3.58837	-3.52621	-3.59927	-3.61803	-3.69539	-3.56739	0.02719
		0.11	2.80618	2.9916	2.86508	2.7998	2.88695	2.94417	2.78202	2.97268	2.79962	2.97366	2.90504	2.95861	2.88294	2.94444	2.89377	0.01968
		0.12	6.89816	7.33558	7.21764	6.94958	7.19224	7.30481	6.97804	7.53375	7.20223	7.41928	7.2965	7.4379	7.32243	7.47938	7.25482	0.05289
		0.13	3.15652	3.39739	3.24703	3.16593	3.27055	3.34422	3.14118	3.55751	3.34116	3.48198	3.45949	3.52894	3.44012	3.51682	3.36063	0.03873
		0.14	-3.15388	-3.26539	-3.46037	-3.22927	-3.35814	-3.35051	-3.33903	-3.36936	-3.37946	-3.30199	-3.22129	-3.27928	-3.31725	-3.37891	-3.31458	0.02123
		0.15	-3.14888	-3.25091	-3.4573	-3.23239	-3.35601	-3.33294	-3.34542	-3.51148	-3.53201	-3.38902	-3.3623	-3.41991	-3.46219	-3.51913	-3.37999	0.03059
		0.16	3.23638	3.50831	3.31954	3.2304	3.34559	3.45437	3.19424	3.40689	3.16044	3.42454	3.30951	3.38281	3.2813	3.36746	3.33013	0.02727
		0.17	6.9768	7.46841	7.27802	7.01674	7.26822	7.41389	7.02151	7.62439	7.24251	7.52724	7.3839	7.53778	7.39946	7.5669	7.33756	0.05695
		0.18	2.80081	3.05862	2.83006	2.7826	2.88088	2.96445	2.72766	3.20224	2.94888	3.14559	3.12171	3.19789	3.08691	3.16673	2.99393	0.04462
		0.19	-3.10017	-3.17903	-3.44368	-3.1989	-3.31728	-3.30314	-3.33482	-3.30389	-3.36943	-3.22566	-3.15724	-3.20081	-3.27229	-3.31477	-3.26579	0.02482
		0.2	-2.16498	-2.18312	-2.44907	-2.24828	-2.33472	-2.2946	-2.37874	-2.46516	-2.57015	-2.34964	-2.35282	-2.3826	-2.47133	-2.4889	-2.36672	0.03138
		0.21	4.38337	4.75381	4.50407	4.39055	4.53995	4.67067	4.33522	4.64636	4.31166	4.6478	4.50789	4.61048	4.46375	4.58818	4.52527	0.03624
		0.22	7.2895	7.83586	7.57891	7.33251	7.58471	7.75145	7.30495	8.00212	7.55793	7.89473	7.75102	7.91963	7.7497	7.93516	7.67773	0.06461
		0.23	2.40464	2.67674	2.38186	2.37749	2.45256	2.56286	2.28079	2.82338	2.53141	2.76904	2.75488	2.83159	2.70048	2.7823	2.595	0.05081
		0.24	-3.27657	-3.32277	-3.65222	-3.38143	-3.50887	-3.45743	-3.55458	-3.48846	-3.60011	-3.39259	-3.34163	-3.38233	-3.47349	-3.50883	-3.45295	0.02907
		0.25	-1.61216	-1.55096	-1.8844	-1.6956	-1.75937	-1.67921	-1.85211	-1.91073	-2.08809	-1.76703	-1.82292	-1.83614	-1.95071	-1.94313	-1.8109	0.0388
		0.26	5.1021	5.55818	5.23951	5.10445	5.28318	5.44439	5.0266	5.39363	4.98053	5.41724	5.22801	5.35406	5.17727	5.33457	5.26027	0.04511
		0.27	7.33616	7.92831	7.60624	7.36573	7.62348	7.80526	7.31025	8.08493	7.58491	7.98266	7.8282	8.01338	7.81307	8.02036	7.73593	0.07138
		0.28	1.94387	2.23876	1.88202	1.90464	1.96903	2.08437	1.77772	2.37962	2.04773	2.32301	2.32167	2.40677	2.24408	2.33689	2.13287	0.05675
		0.29	-3.25503	-3.24713	-3.63859	-3.36013	-3.48321	-3.42015	-3.5567	-3.4605	-3.62648	-3.35853	-3.31406	-3.34152	-3.46964	-3.4851	-3.42977	0.03331
		0.3	-0.74101	-0.58443	-0.97897	-0.81515	-0.85194	-0.74139	-0.98966	-1.00662	-1.25969	-0.85151	-0.94358	-0.93097	-1.08645	-1.04336	-0.91605	0.04518
		0.31	5.9285	6.46992	6.09109	5.93771	6.13895	6.33972	5.83277	6.28258	5.79849	6.31024	6.08752	6.24008	6.02791	6.21624	6.12155	0.05363
		0.32	7.25302	7.88048	7.49389	7.27913	7.53177	7.74378	7.17908	8.04483	7.49827	7.94346	7.78194	7.97572	7.75266	7.96932	7.66624	0.07825
		0.33	1.42916	1.73659	1.30962	1.37969	1.4251	1.56139	1.20225	1.86018	1.49199	1.81627	1.81416	1.89238	1.71415	1.80697	1.60285	0.06131
		0.34	-3.09796	-3.04361	-3.5032	-3.2104	-3.3325	-3.24377	-3.44501	-3.31857	-3.53865	-3.19287	-3.1769	-3.20142	-3.35075	-3.35185	-3.28625	0.03904
		0.35	0.24646	0.49297	0.0394	0.17206	0.16495	0.3074	-0.02298	0.01076	-0.31977	0.18083	0.04007	0.07824	-0.10842	-0.03551	0.08903	0.05252
		0.36	6.74391	7.3713	6.93822	6.75367	6.98353	7.20987	6.63517	7.17183	6.61118	7.1954	6.94664	7.12796	6.88323	7.09699	6.97635	0.06196
		0.37	7.15968	7.83195	7.38583	7.17897	7.43185	7.65859	7.06117	8.0074	7.40901	7.90046	7.74807	7.95247	7.70406	7.92938	7.59706	0.08616
		0.38	0.99384	1.32754	0.83412	0.93338	0.96537	1.11552	0.73151	1.42684	1.02415	1.39569	1.401	1.48071	1.2812	1.3752	1.16329	0.06645
		0.39	-2.89388	-2.78355	-3.3082	-3.00721	-3.12302	-3.01031	-3.27109	-3.12879	-3.39429	-2.97635	-2.98726	-2.99772	-3.17404	-3.16267	-3.08703	0.04481
		0.4	1.0866	1.42349	0.91068	1.02588	1.04621	1.22272	0.79816	0.87413	0.47853	1.06576	0.88048	0.94306	0.7226	0.82297	0.95009	0.06072
		0.41	7.32726	8.03257	7.53884	7.34774	7.59623	7.85442	7.19239	7.81054	7.18904	7.84196	7.56998	7.7663	7.49055	7.72891	7.59191	0.06984
		0.42	7.07724	7.78329	7.26944	7.08876	7.336	7.58128	6.92984	7.96004	7.32369	7.85721	7.70896	7.91522	7.64433	7.87584	7.52508	0.09316
		0.43	0.89701	1.25119	0.69058	0.82101	0.84221	1.00562	0.58128	1.33232	0.89601	1.31088	1.31832	1.40269	1.18305	1.27443	1.05762	0.07208
		0.44	-2.32818	-2.15885	-2.74276	-2.4467	-2.55159	-2.41269	-2.73331	-2.54965	-2.87672	-2.38648	-2.42246	-2.41475	-2.61655	-2.59404	-2.51677	0.05035
		0.45	2.07392	2.50747	1.93673	2.01495	2.06914	2.28262	1.77962	1.91872	1.43448	2.11088	1.88451	1.97106	1.72426	1.8495	1.96842	0.06786
		0.46	7.91403	8.69994	8.14076	7.92912	8.2065	8.49123	7.76339	8.47931	7.78033	8.4991	8.20711	8.41973	8.12508	8.37791	8.21668	0.07807
		0.47	6.87679	7.61684	7.03384	6.87724	7.12442	7.38093	6.69021	7.81045	7.13297	7.70177	7.56415	7.77639	7.48888	7.71608	7.34221	0.10133
		0.48	0.49204	0.87034	0.24516	0.41157	0.41796	0.59652	0.13339	0.91693	0.45444	0.91418	0.92608	1.0154	0.76932	0.85888	0.64444	0.07647
		0.49	-2.05477	-1.82126	-2.46582	-2.16921	-2.26767	-2.09738	-2.48836	-2.30752	-2.68002	-2.11018	-2.17856	-2.15486	-2.39331	-2.35275	-2.25298	0.05782
		0.5	3.05532	3.58226	2.9514	3.00074	3.08653	3.33714	2.74071	2.9168	2.36849	3.13002	2.85786	2.97296	2.69051	2.84219	2.96664	0.07709
		0.51	8.68323	9.53594	8.91783	8.69716	8.99375	9.30691	8.50433	9.32255	8.56806	9.33903	9.03394	9.27267	8.95079	9.21729	9.02454	0.08607
		0.52	6.85235	7.61491	6.97107	6.84479	7.07926	7.3543	6.62529	7.84762	7.13026	7.73077	7.61069	7.83155	7.52373	7.75105	7.34055	0.11108
		0.53	0.33153	0.73458	0.04114	0.23881	0.23341	0.42879	-0.06735	0.76137	0.25023	0.76301	0.77764	0.86465	0.60106	0.69344	0.47516	0.08151
		0.54	-1.48557	-1.18183	-1.89836	-1.60888	-1.68339	-1.49036	-1.94395	-1.73559	-2.18374	-1.53078	-1.63089	-1.59886	-1.85805	-1.80077	-1.68793	0.06538
		0.55	4.02492	4.64807	3.94953	3.96877	4.09751	4.37583	3.69818	3.94697	3.31185	4.1576	3.84727	3.98773	3.67429	3.85274	3.96723	0.08463
		0.56	9.03766	9.96064	9.27695	9.0495	9.36541	9.7023	8.83755	9.76111	8.9419	9.77113	9.45473	9.71748	9.35749	9.64547	9.41995	0.09466
		0.57	6.44108	7.23357	6.52042	6.42304	6.64486	6.93794	6.17121	7.46543	6.71538	7.35379	7.2429	7.47329	7.13202	7.36511	6.93715	0.11832
		0.58	0.08633	0.51699	-0.24245	-0.0178	-0.03494	0.18494	-0.35902	0.48268	-0.05832	0.5052	0.51201	0.60721	0.31624	0.40876	0.2077	0.08399
		0.59	-0.86576	-0.49922	-1.26903	-0.98831	-1.04842	-0.81709	-1.34973	-1.13466	-1.64236	-0.90727	-1.04709	-0.99301	-1.28399	-1.21192	-1.07556	0.07363
		0.6	5.05871	5.76628	5.01894	5.01151	5.16686	5.48399	4.72017	5.03408	4.31665	5.25007	4.90091	5.06805	4.71716	4.92747	5.03149	0.09223
		0.61	9.55428	10.5364	9.79208	9.56508	9.89039	10.2493	9.32682	10.37	9.48036	10.3641	10.0479	10.3234	9.93296	10.2483	9.97724	0.10355
		0.62	6.26724	7.07999	6.29305	6.23219	6.44367	6.74466	5.94799	7.34383	6.54638	7.21532	7.12884	7.35931	6.99797	7.24116	6.7744	0.12787
		0.63	0.00395	0.46147	-0.37312	-0.11749	-0.13593	0.09412	-0.48557	0.38768	-0.20366	0.41695	0.4193	0.52011	0.20585	0.30928	0.10735	0.08826
		0.64	-0.21651	0.22587	-0.61378	-0.34147	-0.37556	-0.12186	-0.71864	-0.49534	-1.07439	-0.24478	-0.42995	-0.35525	-0.68028	-0.57833	-0.43002	0.08263
		0.65	5.96212	6.76763	5.95305	5.92115	6.10966	6.45715	5.61498	5.99591	5.20486	6.22085	5.83217	6.02659	5.63993	5.88482	5.97078	0.0997
		0.66	9.76871	10.8091	9.99849	9.77742	10.1123	10.4975	9.51288	10.6716	9.72973	10.6547	10.3369	10.632	10.2125	10.5418	10.2325	0.11247
		0.67	5.81733	6.6421	5.79314	5.76946	5.96705	6.28671	5.44935	6.91924	6.08329	6.78897	6.71075	6.9476	6.55994	6.80137	6.32402	0.13448
		0.68	-0.08989	0.39186	-0.49913	-0.22187	-0.24732	0.00433	-0.62216	0.25227	-0.39229	0.30572	0.28459	0.38977	0.04185	0.15927	-0.01736	0.09003
		0.69	0.60787	1.12359	0.22873	0.48044	0.46736	0.75172	0.08305	0.31574	-0.34304	0.59122	0.3577	0.4501	0.08168	0.22626	0.38732	0.0926
		0.7	7.00217	7.89481	7.01945	6.95838	7.1809	7.55467	6.63721	7.11169	6.23396	7.33251	6.91466	7.13585	6.70637	6.99903	7.04869	0.10648
		0.71	10.0913	11.1821	10.3015	10.0903	10.4409	10.8345	9.80382	11.0971	10.0901	11.0596	10.7511	11.0615	10.6116	10.9678	10.5988	0.12293
		0.72	5.55472	6.40005	5.47564	5.49592	5.68583	6.00795	5.14589	6.69356	5.81821	6.56208	6.50165	6.73749	6.32962	6.58141	6.07071	0.14293
		0.73	-0.04227	0.47998	-0.48245	-0.17642	-0.20367	0.06581	-0.60521	0.27298	-0.41179	0.35168	0.31552	0.42463	0.05245	0.18604	0.01623	0.09345
		0.74	1.34428	1.94103	0.98347	1.22379	1.23654	1.55263	0.80419	1.04814	0.32567	1.34639	1.06565	1.18135	0.7794	0.95252	1.1275	0.10195
		0.75	7.80565	8.78178	7.84785	7.76593	8.0205	8.42221	7.42314	7.98421	7.03178	8.2021	7.74823	7.99734	7.53468	7.85478	7.88716	0.11338
		0.76	10.251	11.3837	10.4424	10.2397	10.5948	11.0048	9.92667	11.3404	10.2749	11.2888	10.98	11.3042	10.8262	11.2002	10.7898	0.13225
		0.77	5.30317	6.16103	5.17372	5.22259	5.3982	5.73097	4.84552	6.45907	5.54112	6.33201	6.27853	6.51822	6.07924	6.34764	5.81365	0.14981
		0.78	0.13974	0.69893	-0.32638	-0.01265	-0.03172	0.24962	-0.46117	0.42034	-0.31922	0.52509	0.46582	0.58362	0.17277	0.33439	0.17423	0.09719
		0.79	2.2249	2.90379	1.88324	2.0991	2.15359	2.48753	1.66662	1.93452	1.13229	2.25369	1.9294	2.06268	1.62177	1.83365	2.01334	0.11148
		0.8	8.66507	9.72724	8.7292	8.62642	8.92075	9.34499	8.26748	8.93324	7.90161	9.14661	8.67261	8.94046	8.44464	8.79933	8.79426	0.11987
		0.81	10.3637	11.5428	10.5356	10.35	10.7123	11.1402	10.0085	11.5521	10.4374	11.4862	11.1928	11.5289	11.0213	11.4125	10.9489	0.14319
		0.82	4.99605	5.87635	4.82139	4.91027	5.07285	5.41807	4.49674	6.16721	5.22011	6.04617	6.00352	6.24898	5.78212	6.05444	5.50816	0.15587
		0.83	0.35644	0.96463	-0.12754	0.20343	0.18314	0.48674	-0.27462	0.59158	-0.19422	0.7229	0.63339	0.76179	0.32455	0.49751	0.36641	0.10017
		0.84	3.20822	3.97581	2.89197	3.08623	3.16309	3.53283	2.64003	2.92324	2.0438	3.25815	2.88234	3.03941	2.56949	2.81259	3.00194	0.12129
		0.85	9.58547	10.7332	9.67233	9.54445	9.86707	10.3187	9.1789	9.96045	8.84845	10.1589	9.66566	9.95984	9.43138	9.82223	9.76764	0.12586
		0.86	10.4281	11.6497	10.5751	10.3986	10.7736	11.2072	10.0421	11.7323	10.5629	11.6441	11.3756	11.721	11.183	11.5943	11.0634	0.15613
		0.87	4.59298	5.4916	4.36838	4.48566	4.64955	4.99927	4.04611	5.77298	4.78696	5.6598	5.63512	5.87489	5.38103	5.66159	5.10042	0.16227
		0.88	0.51996	1.17546	0.0243	0.35587	0.35051	0.68028	-0.14934	0.69154	-0.14874	0.85785	0.73945	0.87088	0.401	0.59167	0.49719	0.10427
		0.89	4.12926	4.98743	3.85292	4.01328	4.12396	4.53324	3.54323	3.84389	2.88835	4.20353	3.77865	3.95804	3.44605	3.72101	3.9302	0.13241
		0.9	10.3857	11.6209	10.5036	10.3558	10.6998	11.1839	9.96282	10.8635	9.67992	11.0557	10.5449	10.8645	10.2965	10.7142	10.6237	0.13276
		0.91	10.4826	11.7483	10.6025	10.4538	10.8145	11.2709	10.0641	11.8877	10.6683	11.7809	11.528	11.8863	11.3226	11.7419	11.1609	0.16792
		0.92	4.43613	5.36116	4.15938	4.32018	4.4604	4.83272	3.853	5.6263	4.59442	5.51102	5.48754	5.7343	5.22273	5.50392	4.93594	0.16728
		0.93	0.98516	1.70194	0.4764	0.81397	0.81979	1.17574	0.29698	1.13204	0.22471	1.31253	1.15876	1.30598	0.81206	1.01731	0.94524	0.10964
		0.94	5.0785	6.03277	4.83033	4.9573	5.11528	5.5512	4.48407	4.83577	3.79595	5.20044	4.7377	4.9423	4.3966	4.70245	4.90433	0.14065
		0.95	10.9373	12.2512	11.0691	10.8952	11.2801	11.7879	10.4905	11.5224	10.2669	11.698	11.1879	11.528	10.9279	11.3696	11.2294	0.13987
		0.96	10.2654	11.5654	10.3577	10.2186	10.585	11.0627	9.80118	11.7447	10.4809	11.6219	11.3992	11.7621	11.1746	11.5954	10.9739	0.17886
		0.97	4.10999	5.06089	3.8029	3.98438	4.11242	4.51162	3.48201	5.27515	4.20533	5.17773	5.16144	5.4044	4.86601	5.14651	4.59291	0.16966
		0.98	1.38727	2.16853	0.8907	1.22348	1.23145	1.6271	0.67681	1.47149	0.5036	1.69793	1.50123	1.65616	1.12182	1.35167	1.32209	0.11608
		0.99	6.09923	7.15094	5.89148	5.99377	6.17245	6.65264	5.50108	5.88222	4.76	6.27212	5.75542	5.98636	5.39629	5.74268	5.94691	0.1506
		1	11.6504	13.0439	11.7938	11.6157	12.015	12.5532	11.1935	12.37	11.0377	12.5233	11.9999	12.3693	11.7372	12.203	12.0076	0.14716
		1.01	10.1934	11.5276	10.2433	10.1365	10.4986	10.9884	9.69414	11.7878	10.4689	11.6314	11.4273	11.8067	11.198	11.6203	10.9444	0.19215
		1.02	3.89007	4.86524	3.52951	3.74237	3.87156	4.28112	3.21308	5.04554	3.92655	4.95189	4.93094	5.1834	4.62154	4.90419	4.35407	0.17358
		1.03	1.83824	2.68393	1.33385	1.65549	1.69496	2.11653	1.09153	1.86284	0.8281	2.12025	1.87889	2.05126	1.48918	1.73404	1.74136	0.1242
		1.04	6.99167	8.13894	6.81582	6.87813	7.10189	7.62195	6.3739	6.80929	5.60496	7.20855	6.65461	6.90947	6.29364	6.65787	6.86148	0.1596
		1.05	12.0579	13.5204	12.2136	12.0175	12.4374	13.0129	11.5741	12.8956	11.4927	13.0298	12.5139	12.8983	12.2408	12.7179	12.4731	0.15533
		1.06	9.90362	11.26	9.92003	9.83581	10.1861	10.7024	9.36071	11.5575	10.1947	11.3978	11.2168	11.5982	10.9588	11.3874	10.6771	0.20225
		1.07	3.71952	4.71941	3.32606	3.56477	3.68068	4.11641	3.00613	4.82441	3.66806	4.76659	4.73012	4.98728	4.38985	4.68285	4.15587	0.17394
		1.08	2.45615	3.37571	1.96835	2.28071	2.3325	2.79027	1.69874	2.43119	1.33576	2.72977	2.43052	2.62439	2.02544	2.29464	2.34101	0.13261
		1.09	7.99872	9.24581	7.86391	7.89691	8.15246	8.70649	7.37698	7.88225	6.59635	8.28332	7.68286	7.96965	7.31796	7.7175	7.90651	0.16707
		1.1	12.5453	14.0769	12.7017	12.5026	12.9471	13.5361	12.0368	13.528	12.0547	13.629	13.1168	13.5259	12.8381	13.3404	13.0271	0.16427
		1.11	9.67312	11.0559	9.63749	9.58809	9.94118	10.4596	9.08518	11.4101	10.0029	11.2306	11.0739	11.4653	10.8048	11.2361	10.476	0.21459
		1.12	3.52753	4.55333	3.08503	3.35464	3.46896	3.92169	2.76742	4.58709	3.38784	4.55464	4.50486	4.76686	4.15098	4.44217	3.93379	0.17568
		1.13	2.97482	3.95489	2.48694	2.7889	2.86142	3.35474	2.18034	2.87371	1.71054	3.21804	2.86171	3.06911	2.444	2.72866	2.82199	0.14309
		1.14	8.87726	10.2024	8.76835	8.76994	9.06098	9.64935	8.22653	8.79166	7.4265	9.21196	8.56488	8.87611	8.19094	8.61534	8.8023	0.17565
		1.15	12.8931	14.4796	13.049	12.8445	13.3024	13.9143	12.3551	13.9984	12.4669	14.087	13.5745	14.0066	13.2876	13.8043	13.4331	0.17353
		1.16	9.37646	10.7867	9.30853	9.28473	9.62007	10.1586	8.75381	11.1766	9.73495	10.9948	10.8503	11.2514	10.5655	11.0026	10.2047	0.22474
		1.17	3.46243	4.52839	3.00282	3.28789	3.39231	3.86938	2.67197	4.46918	3.22796	4.466	4.39145	4.6563	4.01304	4.32081	3.83999	0.17512
		1.18	3.72105	4.78195	3.26016	3.54367	3.64332	4.16306	2.914	3.5814	2.3477	3.95285	3.54412	3.76484	3.1042	3.42334	3.55326	0.15352
		1.19	9.84428	11.2612	9.76883	9.74838	10.0772	10.69	9.18652	9.85229	8.40625	10.2608	9.58759	9.92341	9.2027	9.66323	9.81947	0.18117
		1.2	13.1672	14.8052	13.3068	13.1173	13.5837	14.2142	12.5961	14.4187	12.8278	14.4753	13.9817	14.4313	13.6884	14.2216	13.7739	0.18433
		1.21	9.03898	10.4599	8.91077	8.93115	9.24948	9.803	8.35432	10.8732	9.39698	10.6902	10.5625	10.9673	10.2655	10.6994	9.87162	0.23391
		1.22	3.44543	4.53695	2.94712	3.25745	3.35521	3.85514	2.60037	4.36384	3.08493	4.40409	4.29394	4.56707	3.90136	4.21044	3.7731	0.17424
		1.23	4.46536	5.60254	4.02405	4.28858	4.40803	4.96451	3.6347	4.26989	2.97389	4.6878	4.20787	4.45644	3.76285	4.1067	4.27523	0.16502
		1.24	10.7073	12.2182	10.6696	10.6168	10.971	11.62	10.0375	10.7989	9.27881	11.213	10.4982	10.8671	10.1135	10.6089	10.7299	0.18712
		1.25	13.3452	15.0404	13.4824	13.2932	13.7648	14.4133	12.7458	14.7397	13.0903	14.7687	14.2897	14.7531	13.9844	14.5388	14.0178	0.19584
		1.26	8.70126	10.1424	8.53319	8.58597	8.89222	9.45194	7.97386	10.5804	9.06156	10.3844	10.2782	10.677	9.95121	10.395	9.54348	0.2417
		1.27	3.5014	4.62733	2.97978	3.31129	3.40656	3.92232	2.61972	4.34741	3.01556	4.41385	4.27763	4.54669	3.85204	4.18142	3.78593	0.17338
		1.28	5.28213	6.49508	4.86035	5.1116	5.25266	5.83947	4.42836	5.04272	3.67258	5.49445	4.95824	5.21975	4.49319	4.87098	5.07297	0.17696
		1.29	11.5929	13.1858	11.5789	11.5084	11.8871	12.5669	10.8998	11.7777	10.1855	12.19	11.4502	11.8428	11.0578	11.58	11.6646	0.19228
		1.3	13.5145	15.2535	13.6318	13.4591	13.9293	14.5997	12.8766	15.055	13.3594	15.0555	14.5964	15.0807	14.2852	14.8468	14.2531	0.20866
		1.31	8.39228	9.85178	8.17474	8.26723	8.5525	9.13235	7.61746	10.303	8.75305	10.1061	10.007	10.4211	9.67073	10.1155	9.24034	0.24965
		1.32	3.63066	4.8017	3.08945	3.4364	3.52616	4.07088	2.71448	4.39152	3.01198	4.50052	4.31709	4.60277	3.88059	4.22521	3.87139	0.17361
		1.33	6.09751	7.39797	5.70508	5.93133	6.09761	6.71947	5.22742	5.82786	4.38238	6.31259	5.71404	5.99567	5.23745	5.64929	5.87826	0.18902
		1.34	12.3231	14.0002	12.3349	12.239	12.6471	13.3541	11.609	12.621	10.9484	13.0132	12.259	12.6668	11.8527	12.4114	12.4486	0.19728
		1.35	13.5108	15.2878	13.6003	13.4426	13.9153	14.5993	12.8277	15.1805	13.4268	15.1428	14.7135	15.2002	14.3825	14.9639	14.2996	0.2212
		1.36	8.09403	9.56591	7.81965	7.95019	8.21946	8.81347	7.26189	9.99201	8.40326	9.80378	9.7132	10.1229	9.34928	9.79926	8.92202	0.2539
		1.37	3.94149	5.15475	3.37737	3.73607	3.82585	4.40122	2.98252	4.59796	3.17048	4.76007	4.53153	4.82291	4.06726	4.4216	4.12794	0.17474
		1.38	7.06262	8.44743	6.69246	6.89609	7.08909	7.75093	6.17013	6.78537	5.26912	7.30209	6.64811	6.9558	6.15655	6.59152	6.84409	0.19975
		1.39	13.068	14.8242	13.0937	12.9852	13.4177	14.1525	12.3332	13.5063	11.7612	13.879	13.1118	13.5547	12.704	13.2848	13.2626	0.20131
		1.4	13.4651	15.2775	13.5201	13.3902	13.8588	14.5539	12.7461	15.2754	13.4721	15.2076	14.8008	15.3082	14.4661	15.0535	14.314	0.23537
		1.41	7.73772	9.2262	7.41079	7.58014	7.83366	8.43927	6.86069	9.63251	8.00679	9.45428	9.3652	9.77468	8.98488	9.43626	8.55307	0.25846
		1.42	4.13702	5.39886	3.55811	3.91966	4.01772	4.61902	3.14298	4.68806	3.20458	4.8958	4.61613	4.9055	4.13212	4.50615	4.26727	0.17661
		1.43	7.911	9.38137	7.56624	7.73859	7.96643	8.662	6.99732	7.59613	5.99864	8.1441	7.426	7.74742	6.92362	7.39538	7.6753	0.21288
		1.44	13.8182	15.6508	13.8553	13.7273	14.1872	14.9501	13.0572	14.3619	12.5391	14.7223	13.9398	14.4035	13.5244	14.1329	14.0622	0.20733
		1.45	13.5534	15.4023	13.5713	13.4611	13.9268	14.6423	12.7886	15.4984	13.6438	15.4024	15.0288	15.5475	14.6763	15.2681	14.458	0.25079
		1.46	7.55447	9.06608	7.17462	7.37804	7.61746	8.24563	6.62556	9.46043	7.79663	9.28807	9.21254	9.62858	8.80463	9.25537	8.36486	0.26535
		1.47	4.48079	5.79787	3.88697	4.2565	4.36233	4.99433	3.45339	4.94632	3.40858	5.19739	4.87128	5.1783	4.36367	4.75372	4.56796	0.18114
		1.48	8.79252	10.35	8.46915	8.62251	8.88197	9.60861	7.86325	8.48099	6.8092	9.054	8.28126	8.62919	7.76724	8.265	8.56249	0.22327
		1.49	14.3742	16.2777	14.4139	14.2777	14.7639	15.5457	13.5897	15.0658	13.1743	15.4024	14.6184	15.1002	14.1973	14.821	14.6873	0.21219
		1.5	13.3519	15.2262	13.323	13.2377	13.7051	14.4291	12.5421	15.405	13.5042	15.2861	14.9355	15.4569	14.5734	15.1661	14.2959	0.2641
		1.51	7.32611	8.85293	6.89145	7.12403	7.35905	8.0024	6.3479	9.15672	7.45081	9.01809	8.91699	9.33176	8.49356	8.94773	8.08711	0.26358
		1.52	5.08266	6.45799	4.48418	4.84562	4.97032	5.6344	4.02527	5.42163	3.81722	5.73402	5.33249	5.64976	4.80971	5.22027	5.10611	0.18681
		1.53	9.92198	11.5773	9.63634	9.75277	10.0494	10.8151	8.98078	9.65753	7.89835	10.2428	9.42154	9.79497	8.89899	9.42808	9.71971	0.23207
		1.54	14.9802	16.9658	15.0359	14.8844	15.3911	16.2038	14.1787	15.8769	13.9123	16.167	15.4048	15.9148	14.9781	15.6248	15.3942	0.21846
		1.55	13.1262	15.0384	13.0617	13.0048	13.4618	14.2061	12.2819	15.3153	13.3734	15.161	14.8549	15.3896	14.4778	15.0757	14.1306	0.28007
		1.56	7.06791	8.62393	6.58965	6.85731	7.07973	7.74155	6.05185	8.84968	7.11019	8.73486	8.63051	9.04365	8.17909	8.63469	7.79961	0.2639
		1.57	5.54071	6.98033	4.94046	5.30114	5.44178	6.13051	4.46033	5.77139	4.1087	6.13742	5.67628	5.99761	5.127	5.55556	5.51209	0.19417
		1.58	10.8338	12.578	10.5718	10.663	10.9953	11.7882	9.87894	10.5821	8.74371	11.192	10.3124	10.7076	9.77867	10.3394	10.6403	0.24213
		1.59	15.511	17.5641	15.5626	15.4058	15.9353	16.7668	14.6844	16.5519	14.5175	16.8213	16.0519	16.5861	15.621	16.2919	15.9908	0.2261
		1.6	13.0361	14.981	12.9306	12.9002	13.3559	14.1112	12.1517	15.3374	13.3462	15.1587	14.8717	15.4173	14.4814	15.0885	14.0834	0.29403
		1.61	7.03583	8.62816	6.52665	6.81585	7.0351	7.71917	5.9837	8.78534	6.99542	8.68438	8.56307	8.98268	8.09173	8.55672	7.74313	0.26462
		1.62	6.17941	7.696	5.59744	5.94104	6.1008	6.83356	5.08251	6.33863	4.60462	6.73992	6.22151	6.56034	5.65901	6.10992	6.11891	0.20332
		1.63	11.7635	13.6074	11.5443	11.5999	11.9653	12.804	10.8027	11.5823	9.66314	12.1935	11.2825	11.7016	10.7431	11.3294	11.613	0.24916
		1.64	15.8553	17.9788	15.9135	15.7528	16.298	17.1532	15.0107	17.0868	14.9888	17.3144	16.5745	17.1236	16.1355	16.8171	16.4288	0.23485
		1.65	12.7134	14.6851	12.5621	12.5694	13.0126	13.7772	11.7912	15.1036	13.0717	14.904	14.6487	15.197	14.2434	14.8474	13.7948	0.30635
		1.66	6.932	8.55537	6.37915	6.70049	6.90922	7.61212	5.84077	8.57929	6.74855	8.52236	8.36677	8.78834	7.87678	8.34725	7.58275	0.26098
		1.67	6.86935	8.46463	6.29678	6.62889	6.81039	7.57457	5.75322	6.92641	5.12834	7.38591	6.7907	7.14382	6.21202	6.69391	6.76278	0.21437
		1.68	12.6954	14.642	12.5126	12.5387	12.9423	13.8099	11.7294	12.6031	10.6025	13.2116	12.2611	12.708	11.7134	12.3428	12.5938	0.25539
		1.69	16.1712	18.3638	16.2287	16.0695	16.6295	17.5063	15.3087	17.6025	15.4335	17.7761	17.0606	17.634	16.6171	17.3252	16.8376	0.24551
		1.7	12.4488	14.4478	12.2554	12.295	12.7247	13.5141	11.4883	14.9254	12.8434	14.6985	14.474	15.0274	14.0544	14.6632	13.5615	0.31831
		1.71	6.92101	8.58122	6.34428	6.68448	6.88686	7.62415	5.79444	8.48756	6.60479	8.46475	8.28568	8.70364	7.76995	8.24594	7.52848	0.25887
		1.72	7.55481	9.23179	7.00852	7.32375	7.52884	8.33146	6.42378	7.54117	5.66786	8.04535	7.38788	7.75247	6.79048	7.29272	7.42006	0.22622
		1.73	13.5256	15.5677	13.3771	13.3791	13.8156	14.7141	12.5491	13.5267	11.4449	14.1326	13.1481	13.6212	12.5989	13.2506	13.4751	0.26115
		1.74	16.3742	18.6254	16.4196	16.2667	16.8381	17.7307	15.4808	17.9868	15.7631	18.1229	17.4277	18.0192	16.9836	17.7007	17.1242	0.25718
		1.75	12.1131	14.1365	11.8711	11.9426	12.3631	13.1618	11.1065	14.6514	12.5386	14.4149	14.2096	14.7664	13.7747	14.3874	13.2455	0.32895
		1.76	6.90985	8.61242	6.30724	6.66421	6.8641	7.62406	5.74978	8.36563	6.43865	8.3877	8.1674	8.59229	7.63087	8.12452	7.45991	0.25546
		1.77	8.29545	10.0577	7.77206	8.06776	8.29347	9.13662	7.15291	8.19281	6.24193	8.74462	8.01693	8.4007	7.40695	7.94319	8.12308	0.23973
		1.78	14.3808	16.5125	14.261	14.2385	14.702	15.6399	13.3944	14.4858	12.3145	15.0818	14.0786	14.5705	13.5215	14.2055	14.3848	0.26632
		1.79	16.5534	18.8528	16.5816	16.4419	17.02	17.9361	15.631	18.3624	16.0682	18.4487	17.796	18.3956	17.3387	18.0693	17.3925	0.27108
		1.8	11.7958	13.8377	11.5047	11.6169	12.026	12.8424	10.7456	14.3951	12.234	14.1423	13.9639	14.5223	13.5086	14.1218	12.9469	0.33902
		1.81	6.96163	8.70487	6.33775	6.71162	6.91423	7.70072	5.76384	8.31185	6.33707	8.37897	8.11438	8.54476	7.55513	8.05891	7.45684	0.25305
		1.82	9.01869	10.8631	8.52191	8.79284	9.05146	9.92504	7.85358	8.84676	6.83343	9.44833	8.64562	9.04741	8.01857	8.58298	8.81784	0.25284
		1.83	15.1173	17.3336	15.0256	14.9762	15.4742	16.4341	14.1106	15.3274	13.0889	15.9192	14.8853	15.4072	14.3216	15.0347	15.1754	0.27081
		1.84	16.6576	19.0029	16.6701	16.5396	17.1188	18.0491	15.7006	18.6291	16.2831	18.6804	18.0504	18.6756	17.5887	18.3311	17.5698	0.28447
		1.85	11.5454	13.6079	11.2117	11.3533	11.7424	12.5771	10.4505	14.1661	11.965	13.9167	13.7509	14.3137	13.2785	13.8937	12.6981	0.34622
		1.86	7.17137	8.95687	6.53029	6.91135	7.11389	7.93235	5.94019	8.40007	6.36797	8.52392	8.21494	8.63806	7.62739	8.14495	7.60526	0.25148
		1.87	9.88333	11.8055	9.40853	9.6553	9.94578	10.8602	8.70305	9.66122	7.55984	10.3049	9.44043	9.84814	8.79145	9.38586	9.66097	0.26617
		1.88	15.8677	18.1579	15.7933	15.7236	16.2555	17.2475	14.8439	16.2346	13.9067	16.7977	15.7587	16.3003	15.1839	15.9259	15.9998	0.27381
		1.89	16.6136	18.9923	16.597	16.4831	17.071	18.0142	15.6186	18.7879	16.3853	18.7831	18.1989	18.8359	17.722	18.4773	17.6129	0.30107
		1.9	11.1359	13.2115	10.7488	10.9288	11.3114	12.1526	9.99155	13.7556	11.5217	13.5102	13.3527	13.9169	12.8539	13.4744	12.2761	0.35075
		1.91	7.38644	9.21531	6.72809	7.12128	7.33107	8.16998	6.11727	8.43674	6.35945	8.63143	8.24931	8.68603	7.63658	8.17276	7.73155	0.24841
		1.92	10.8565	12.862	10.4128	10.6315	10.9502	11.8971	9.65216	10.5608	8.39147	11.2564	10.3089	10.7513	9.64932	10.2767	10.6041	0.28077
		1.93	16.6741	19.0412	16.6224	16.5265	17.0846	18.101	15.6214	17.2026	14.8083	17.7434	16.6978	17.2731	16.1221	16.888	16.8862	0.2766
		1.94	16.6225	19.0329	16.5754	16.4755	17.0648	18.0213	15.5828	18.9856	16.5356	18.9359	18.3989	19.0473	17.9137	18.6697	17.7044	0.31897
		1.95	10.8829	12.9679	10.4435	10.6549	11.0261	11.8882	9.68975	13.4931	11.2156	13.2557	13.1078	13.6674	12.5844	13.2005	12.0055	0.35492
		1.96	7.71238	9.58152	7.03994	7.43417	7.65345	8.5278	6.4109	8.63338	6.49139	8.88103	8.44342	8.87929	7.79926	8.35118	7.98851	0.24956
		1.97	11.6868	13.7734	11.2681	11.4594	11.815	12.7936	10.4699	11.3843	9.12951	12.1074	11.1039	11.5583	10.4226	11.0827	11.4325	0.29207
		1.98	17.1965	19.6382	17.1519	17.0483	17.6379	18.6664	16.1292	17.8904	15.4185	18.4038	17.3595	17.9538	16.7736	17.567	17.4882	0.28036
		1.99	16.4941	18.9348	16.4046	16.3369	16.927	17.8855	15.4152	18.9899	16.4933	18.9095	18.4013	19.066	17.9045	18.6734	17.6311	0.33341
		2	10.7212	12.8189	10.2281	10.4741	10.836	11.7097	9.47088	13.2646	10.9591	13.053	12.8881	13.4609	12.3465	12.9726	11.8003	0.35418
		2.01	8.23589	10.1524	7.55415	7.94247	8.17803	9.07958	6.88731	8.99856	6.81304	9.31085	8.79853	9.25379	8.1401	8.71187	8.43262	0.25209
		2.02	12.6981	14.8688	12.3101	12.4657	12.8601	13.8715	11.4547	12.3945	10.07	13.1431	12.0812	12.5654	11.3959	12.083	12.4473	0.3025
		2.03	17.8034	20.3155	17.7703	17.6501	18.2644	19.3183	16.711	18.7026	16.16	19.1706	18.145	18.7668	17.5548	18.3677	18.1929	0.28435
		2.04	16.3217	18.7918	16.1939	16.1506	16.7348	17.7082	15.2054	18.9943	16.4465	18.8648	18.4094	19.0832	17.8946	18.6679	17.5334	0.35177
		2.05	10.4464	12.5666	9.90538	10.1854	10.5372	11.4251	9.16062	12.9403	10.5873	12.7516	12.583	13.1508	12.0121	12.6403	11.4923	0.35439
		2.06	8.63944	10.6153	7.95187	8.34378	8.59625	9.52117	7.27382	9.24838	6.99388	9.63023	9.04772	9.50544	8.36313	8.95451	8.76321	0.25728
		2.07	13.5682	15.824	13.2032	13.3384	13.7707	14.8083	12.3139	13.2677	10.8615	14.0425	12.9259	13.4319	12.2288	12.9494	13.3239	0.31309
		2.08	18.2907	20.8652	18.2515	18.1289	18.7696	19.8379	17.1661	19.3664	16.7621	19.7948	18.7812	19.4326	18.1905	19.0265	18.7617	0.28984
		2.09	16.2049	18.698	16.0261	16.0129	16.5978	17.5753	15.0318	18.988	16.4073	18.8259	18.3998	19.0934	17.8816	18.6591	17.4573	0.36605
		2.1	10.4246	12.5686	9.83882	10.1452	10.4935	11.3944	9.08463	12.832	10.445	12.6741	12.4807	13.0592	11.8954	12.5289	11.4189	0.35186
		2.11	9.28056	11.3231	8.60164	8.97934	9.25119	10.2069	7.88757	9.76802	7.44999	10.2059	9.55298	10.0281	8.85119	9.46703	9.34668	0.26477
		2.12	14.4824	16.8333	14.1569	14.2549	14.7231	15.7929	13.2215	14.245	11.7534	15.0277	13.8698	14.4051	13.1648	13.9173	14.2749	0.32041
		2.13	18.6623	21.3075	18.6307	18.499	19.1597	20.2444	17.5256	19.9603	17.2788	20.3401	19.355	20.0303	18.7612	19.614	19.2406	0.29711
		2.14	15.9082	18.4285	15.6883	15.7079	16.2844	17.2698	14.7043	18.8301	16.1944	18.6315	18.253	18.9494	17.72	18.4995	17.2192	0.38231
		2.15	10.2165	12.3863	9.59203	9.93012	10.2697	11.1894	8.8408	12.5352	10.1007	12.4096	12.2023	12.7733	11.5877	12.2295	11.1617	0.34869
		2.16	9.80964	11.9211	9.13836	9.50905	9.80269	10.7899	8.39245	10.1318	7.75237	10.639	9.90846	10.3901	9.17979	9.82353	9.79917	0.27471
		2.17	15.4206	17.8661	15.122	15.1951	15.704	16.8001	14.1414	15.1966	12.6302	16.0026	14.7887	15.3495	14.0722	14.8603	15.2249	0.3308
		2.18	19.1512	21.8624	19.1095	18.9802	19.6621	20.7568	17.9835	20.6522	17.9049	20.988	20.0239	20.7272	19.4277	20.301	19.8236	0.30633
		2.19	15.7614	18.3086	15.4937	15.5451	16.1136	17.105	14.5134	18.8191	16.1373	18.5826	18.2443	18.9589	17.7041	18.4863	17.1267	0.39942
		2.2	10.1817	12.3869	9.52737	9.88449	10.219	11.1583	8.7705	12.417	9.93322	12.3215	12.0869	12.672	11.4583	12.1051	11.0802	0.34627
		2.21	10.4446	12.6345	9.7947	10.1467	10.4632	11.4822	9.01337	10.6519	8.19451	11.2127	10.4053	10.9063	9.66577	10.3312	10.3819	0.28619
		2.22	16.2266	18.765	15.9672	16.0107	16.5517	17.6753	14.94	16.1016	13.4431	16.9006	15.6585	16.2402	14.9379	15.753	16.0837	0.33608
		2.23	19.3074	22.0777	19.2682	19.1397	19.8305	20.941	18.1159	21.0407	18.2266	21.3182	20.4021	21.1146	19.7979	20.684	20.0903	0.3171
		2.24	15.3842	17.9564	15.0773	15.159	15.7166	16.7226	14.0947	18.5071	15.7895	18.2557	17.9536	18.6613	17.3895	18.1739	16.7744	0.40988
		2.25	10.2065	12.4504	9.52125	9.89664	10.2333	11.1985	8.7577	12.266	9.74043	12.2394	11.9558	12.5328	11.292	11.9528	11.0174	0.33782
		2.26	11.2761	13.5479	10.6396	10.9738	11.321	12.3733	9.82639	11.3428	8.8134	11.9766	11.0836	11.5974	10.3183	11.0174	11.1506	0.30045
		2.27	17.1425	19.777	16.9113	16.9296	17.507	18.6547	15.8451	17.1469	14.4062	17.9327	16.6675	17.2843	15.9415	16.7928	17.0671	0.33956
		2.28	19.4856	22.3176	19.4345	19.3164	20.0188	21.1361	18.2686	21.4794	18.6014	21.6827	20.8145	21.5607	20.2115	21.1166	20.3889	0.33118
		2.29	15.0361	17.6336	14.6814	14.8026	15.3482	16.3579	13.704	18.2431	15.4778	17.9589	17.6879	18.4079	17.1114	17.9008	16.4537	0.4216
		2.3	10.2244	12.5053	9.51812	9.91199	10.2436	11.2297	8.738	12.1419	9.5629	12.1632	11.8355	12.4114	11.1459	11.8171	10.9606	0.33206
		2.31	11.9722	14.3238	11.3693	11.6781	12.0465	13.136	10.5047	11.9269	9.33094	12.6217	11.6562	12.1751	10.8713	11.5928	11.8004	0.31429
		2.32	17.8629	20.5881	17.6669	17.6542	18.2613	19.4427	16.5534	17.9767	15.1691	18.7616	17.4785	18.1093	16.747	17.6192	17.8494	0.34343
		2.33	19.5819	22.4684	19.5117	19.401	20.1129	21.2496	18.3384	21.7736	18.8429	21.9342	21.1069	21.863	20.4963	21.4088	20.5778	0.34512
		2.34	14.7766	17.401	14.3709	14.5253	15.063	16.0887	13.4066	18.0172	15.2115	17.7275	17.4777	18.2002	16.8786	17.6703	16.2011	0.42963
		2.35	10.3902	12.7216	9.66498	10.07	10.4078	11.4193	8.8736	12.1628	9.5348	12.2381	11.8595	12.4441	11.1425	11.832	11.0544	0.32781
		2.36	12.7518	15.1936	12.1744	12.4597	12.8629	13.982	11.2674	12.6272	9.9569	13.3665	12.3264	12.8703	11.5246	12.2848	12.5463	0.32852
		2.37	18.578	21.388	18.4004	18.3674	19.0131	20.2135	17.2482	18.8403	15.9496	19.5967	18.301	18.9621	17.5607	18.4704	18.6349	0.34645
		2.38	19.626	22.5507	19.5269	19.4323	20.1545	21.2996	18.3432	22.035	19.0487	22.1333	21.3571	22.1282	20.7326	21.6605	20.7163	0.36107
		2.39	14.4782	17.117	14.0215	14.2112	14.7352	15.7762	13.058	17.7355	14.9048	17.4435	17.2175	17.9358	16.5964	17.3884	15.9014	0.43636
		2.4	10.5686	12.9464	9.8265	10.241	10.5768	11.6237	9.01644	12.1638	9.50184	12.3112	11.8741	12.4547	11.1349	11.8344	11.1482	0.32341
		2.41	13.5513	16.0848	13.0027	13.2619	13.6918	14.8555	12.0574	13.3431	10.6064	14.1392	13.0224	13.5806	12.2049	12.9919	13.3138	0.34317
		2.42	19.2365	22.1385	19.0852	19.0297	19.7055	20.9358	17.9031	19.6727	16.7091	20.4026	19.1037	19.7916	18.3542	19.2889	19.3827	0.34861
		2.43	19.56	22.5358	19.442	19.3623	20.0884	21.2433	18.2531	22.197	19.1605	22.2348	21.5124	22.3035	20.8775	21.8148	20.7561	0.37889
		2.44	14.1477	16.8124	13.647	13.8696	14.3836	15.4339	12.6864	17.401	14.53	17.1105	16.8915	17.6174	16.2503	17.0489	15.5593	0.44035
		2.45	10.8409	13.2654	10.0822	10.5021	10.8518	11.9223	9.25478	12.2419	9.51981	12.4588	11.9434	12.5324	11.1771	11.9002	11.3209	0.32024
		2.46	14.4609	17.0721	13.9312	14.1634	14.6364	15.8282	12.9457	14.1775	11.3625	15.0213	13.824	14.4016	12.9891	13.8121	14.1876	0.35802
		2.47	19.9398	22.9113	19.7938	19.7233	20.4337	21.6825	18.5778	20.5551	17.5253	21.254	19.9571	20.6673	19.2069	20.1666	20.1711	0.35035
		2.48	19.5341	22.5408	19.3742	19.3195	20.0453	21.2152	18.1809	22.3817	19.3074	22.3648	21.6972	22.4986	21.0588	22.0018	20.8229	0.39802
		2.49	13.8969	16.5818	13.3432	13.6008	14.1009	15.1798	12.3902	17.1348	14.2361	16.8554	16.6456	17.3706	15.9787	16.7811	15.2926	0.44423
		2.5	11.1436	13.6287	10.3804	10.7996	11.1572	12.2721	9.53481	12.3728	9.60259	12.6644	12.0817	12.6761	11.2792	12.024	11.5441	0.32066
		2.51	15.2629	17.9759	14.7757	14.9753	15.478	16.7126	13.7435	14.9456	12.0563	15.8338	14.5701	15.171	13.7134	14.5721	14.9847	0.37158
		2.52	20.4593	23.5184	20.3381	20.2521	20.9833	22.2552	19.0857	21.2741	18.1692	21.9339	20.6449	21.386	19.8888	20.8767	20.7904	0.3535
		2.53	19.4112	22.4535	19.2192	19.1906	19.9124	21.0887	18.0221	22.4449	19.3175	22.3713	21.749	22.5687	21.1013	22.0537	20.7789	0.41535
		2.54	13.7357	16.4345	13.1316	13.4238	13.9167	15.0045	12.179	16.9085	13.9686	16.6469	16.4235	17.1513	15.7373	16.5429	15.0861	0.44263
		2.55	11.66	14.1898	10.8856	11.3048	11.6813	12.8198	10.0113	12.6919	9.86624	13.0628	12.3923	12.9912	11.5727	12.3335	11.9617	0.32255
		2.56	16.2336	19.0235	15.7685	15.9408	16.4831	17.7469	14.6911	15.9047	12.944	16.8341	15.503	16.1229	14.6383	15.5261	15.9543	0.38235
		2.57	20.9906	24.114	20.8693	20.7744	21.53	22.8229	19.5925	22.0422	18.8741	22.6623	21.3971	22.1622	20.6336	21.6455	21.4365	0.35635
		2.58	19.1977	22.2706	18.9636	18.9618	19.6748	20.8685	17.7692	22.4227	19.2524	22.3051	21.7389	22.5716	21.0735	22.0359	20.6504	0.43564
		2.59	13.5071	16.2355	12.8655	13.1837	13.6609	14.7774	11.9099	16.592	13.6105	16.3659	16.1268	16.8569	15.4108	16.2274	14.8093	0.43988
		2.6	12.149	14.746	11.3876	11.7962	12.1834	13.3615	10.4775	12.9797	10.0897	13.4319	12.6742	13.2805	11.8239	12.6132	12.3567	0.32786
		2.61	17.1451	20.026	16.7201	16.8616	17.4358	18.7314	15.5884	16.831	13.788	17.7817	16.3947	17.0359	15.5129	16.4368	16.8778	0.39292
		2.62	21.4493	24.636	21.3303	21.2304	22.0071	23.3112	20.0189	22.7481	19.5099	23.3065	22.073	22.8615	21.3056	22.3366	22.0089	0.36121
		2.63	19.0143	22.1035	18.7271	18.7569	19.4683	20.6639	17.5301	22.3974	19.1852	22.2339	21.7169	22.5586	21.0409	22.0039	20.5286	0.45373
		2.64	13.4289	16.1698	12.7343	13.0821	13.556	14.6881	11.7782	16.3899	13.374	16.2139	15.9474	16.6759	15.2027	16.0247	14.6618	0.43511
		2.65	12.7639	15.418	12.0016	12.4023	12.8073	14.0199	11.0622	13.3991	10.4525	13.9445	13.0965	13.7123	12.2177	13.0312	12.8806	0.33611
		2.66	18.0433	21.0127	17.6486	17.7593	18.3649	19.6973	16.4707	17.7684	14.6477	18.7463	17.3058	17.9756	16.4162	17.3708	17.802	0.40123
		2.67	21.8223	25.0746	21.7066	21.5977	22.3905	23.7176	20.3679	23.3677	20.0586	23.8728	22.67	23.4866	21.9051	22.9536	22.4994	0.36863
		2.68	18.7948	21.9082	18.4724	18.5284	19.2293	20.4395	17.2705	22.3262	19.0644	22.1203	21.6505	22.5	20.9623	21.9298	20.3712	0.47061
		2.69	13.3638	16.1275	12.6412	13.012	13.4751	14.6293	11.6672	16.2204	13.1572	16.0786	15.7888	16.5114	15.0143	15.846	14.5381	0.43042
		2.7	13.362	16.075	12.6103	12.9962	13.4206	14.6642	11.6205	13.8366	10.8225	14.4488	13.5205	14.138	12.6135	13.454	13.3988	0.34628
		2.71	18.8749	21.9217	18.5007	18.5808	19.2252	20.5822	17.269	18.6503	15.4497	19.641	18.1585	18.8438	17.2526	18.2417	18.6566	0.40853
		2.72	22.138	25.4416	22.0044	21.8978	22.7092	24.0465	20.6465	23.9047	20.5335	24.3649	23.1981	24.0308	22.4194	23.4895	22.9161	0.37778
		2.73	18.5957	21.7288	18.2178	18.3118	19.0011	20.2207	17.0256	22.2252	18.9275	22.0025	21.57	22.4264	20.8607	21.8338	20.2105	0.4851
		2.74	13.4077	16.2022	12.647	13.0414	13.4973	14.6785	11.6713	16.1121	13.0097	16.0328	15.698	16.427	14.8991	15.741	14.5046	0.42392
		2.75	14.0765	16.8641	13.3424	13.7089	14.1569	15.441	12.3188	14.391	11.3076	15.0803	14.0595	14.6961	13.1362	14.0055	14.0418	0.35882
		2.76	19.7068	22.8448	19.3713	19.4229	20.1017	21.4901	18.0952	19.5973	16.3131	20.582	19.0692	19.7834	18.1588	19.1809	19.5512	0.41281
		2.77	22.3167	25.6746	22.179	22.0785	22.9004	24.251	20.7946	24.3726	20.9383	24.7533	23.6451	24.4973	22.8623	23.9481	23.2294	0.38963
		2.78	18.2648	21.4105	17.8367	17.9636	18.6391	19.8717	16.6322	21.9921	18.6551	21.7296	21.3434	22.1979	20.6155	21.5917	19.9103	0.49858
		2.79	13.4538	16.2729	12.6588	13.0691	13.5203	14.731	11.6591	15.9614	12.8141	15.9434	15.5566	16.2753	14.7255	15.5813	14.4445	0.41448
		2.8	14.878	17.738	14.1584	14.5075	14.9802	16.3023	13.0936	15.009	11.8581	15.7876	14.6664	15.3065	13.7161	14.6163	14.7584	0.37408
		2.81	20.5975	23.8216	20.2825	20.3152	21.0271	22.4411	18.973	20.6023	17.244	21.5973	20.0505	20.7872	19.1315	20.1848	20.504	0.41651
		2.82	22.5196	25.9259	22.3578	22.2728	23.1026	24.4631	20.9708	24.8556	21.3627	25.1726	24.1159	24.9941	23.3316	24.4361	23.5629	0.40467
		2.83	17.9725	21.1373	17.4928	17.6608	18.3206	19.5646	16.3039	21.7918	18.4106	21.5002	21.1486	22.0173	20.406	21.3945	19.6515	0.51151
		2.84	13.5178	16.38	12.7021	13.1334	13.5815	14.8194	11.6976	15.8562	12.6584	15.8977	15.454	16.1794	14.5951	15.4711	14.4246	0.40725
		2.85	15.5908	18.5359	14.8976	15.2262	15.726	17.0856	13.7901	15.5838	12.3638	16.4317	15.2207	15.8761	14.2485	15.1811	15.4113	0.3897
		2.86	21.3245	24.6345	21.0347	21.0423	21.7843	23.2291	19.6746	21.4528	18.0225	22.435	20.8689	21.6302	19.9428	21.0279	21.2932	0.42008
		2.87	22.6464	26.0978	22.4614	22.3911	23.2232	24.601	21.0548	25.2155	21.6742	25.4702	24.466	25.3589	23.675	24.7948	23.795	0.4199
		2.88	17.7883	20.9705	17.2538	17.4634	18.1086	19.37	16.0707	21.6403	18.2307	21.3456	21.0163	21.8804	20.2534	21.2449	19.4741	0.51975
		2.89	13.7734	16.674	12.9304	13.3807	13.8301	15.0997	11.9177	15.9337	12.6913	16.0506	15.5421	16.264	14.6571	15.5482	14.5924	0.40178
		2.9	16.3892	19.4148	15.7167	16.0293	16.5541	17.9502	14.5755	16.3002	13.0013	17.2039	15.9085	16.5846	14.9213	15.8914	16.1744	0.40372
		2.91	21.9648	25.3634	21.6968	21.6935	22.4587	23.9233	20.31	22.2833	18.7665	23.2316	21.6538	22.4518	20.725	21.847	22.0264	0.42115
		2.92	22.6158	26.1208	22.4066	22.3604	23.1924	24.5738	21.0035	25.438	21.834	25.622	24.6668	25.5874	23.8718	25.0032	23.8783	0.4371
		2.93	17.5054	20.7141	16.9215	17.1684	17.8011	19.0732	15.7485	21.3583	17.9057	21.0609	20.7397	21.6162	19.9616	20.9506	19.1804	0.52421
		2.94	14.0407	16.9888	13.1803	13.6404	14.0952	15.3945	12.1478	15.9703	12.6802	16.1712	15.5809	16.3136	14.6738	15.5776	14.7468	0.39534
		2.95	17.2688	20.379	16.6211	16.9114	17.4681	18.8989	15.4318	17.0649	13.7064	18.0414	16.6575	17.351	15.6531	16.6549	17.0077	0.41954
		2.96	22.6638	26.1407	22.4095	22.3916	23.1861	24.6743	20.9843	23.1787	19.6041	24.1021	22.5302	23.3475	21.5954	22.7445	22.8252	0.42145
		2.97	22.5807	26.1211	22.3362	22.3143	23.1439	24.5414	20.9277	25.6756	22.0262	25.7845	24.9001	25.8341	24.1004	25.2426	23.9663	0.45807
		2.98	17.2132	20.4433	16.5789	16.8668	17.4783	18.774	15.4124	21.0701	17.5746	20.7676	20.4562	21.3385	19.6592	20.6589	18.878	0.52902
		2.99	14.3346	17.3448	13.4683	13.9381	14.391	15.7253	12.4192	16.0414	12.6872	16.3241	15.64	16.3804	14.7044	15.634	14.9309	0.39151
		3	18.1394	21.3532	17.5296	17.7938	18.3786	19.8408	16.3015	17.8648	14.4149	18.8931	17.415	18.134	16.398	17.4298	17.849	0.43567
		3.01	23.2699	26.8375	23.0352	23.0038	23.8277	25.3266	21.5839	24.0201	20.3571	24.8944	23.3259	24.1835	22.4005	23.5633	23.545	0.42287
		3.02	22.4814	26.0632	22.2025	22.2087	23.0435	24.4371	20.7947	25.8225	22.1208	25.8645	25.038	26.0006	24.2411	25.381	23.9785	0.47896
		3.03	16.9798	20.2304	16.2984	16.6222	17.2266	18.5297	15.1296	20.7877	17.2671	20.5084	20.1988	21.0848	19.3769	20.378	18.6156	0.53
		3.04	14.7006	17.7626	13.8312	14.3002	14.7623	16.1295	12.7477	16.1802	12.7873	16.5534	15.7912	16.5331	14.8233	15.7709	15.191	0.39066
		3.05	18.9633	22.2669	18.3859	18.6217	19.2348	20.74	17.107	18.6418	15.1232	19.7148	18.1674	18.9084	17.1371	18.1972	18.6578	0.44909
		3.06	23.7835	27.435	23.5595	23.5187	24.361	25.8905	22.0789	24.7578	21.0187	25.5861	24.0284	24.9155	23.1017	24.2885	24.166	0.42574
		3.07	22.3996	26.0296	22.087	22.1199	22.9447	24.3574	20.6812	25.9532	22.1885	25.9324	25.1522	26.1296	24.3465	25.4983	23.9871	0.49828
		3.08	16.8879	20.1781	16.1684	16.5215	17.1115	18.4383	15.0037	20.6438	17.0632	20.3745	20.048	20.9393	19.2102	20.2173	18.4861	0.5288
		3.09	15.2218	18.356	14.3552	14.8188	15.299	16.695	13.247	16.5081	13.0413	16.9545	16.0991	16.8561	15.1187	16.0812	15.618	0.39375
		3.1	19.8503	23.2492	19.3071	19.5114	20.17	21.6942	17.979	19.5342	15.9345	20.6432	19.0302	19.7969	17.9912	19.0784	19.555	0.46014
		3.11	24.2157	27.9368	24.005	23.951	24.8228	26.3573	22.4857	25.4663	21.6655	26.2402	24.7238	25.6327	23.7881	24.9948	24.7347	0.42813
		3.12	22.1385	25.7952	21.7921	21.8508	22.6676	24.0886	20.3773	25.9097	22.1119	25.8246	25.1249	26.1107	24.3058	25.4549	23.8252	0.51958
		3.13	16.6627	19.979	15.9028	16.2859	16.8605	18.2162	14.7345	20.299	16.6868	20.0629	19.7269	20.6184	18.8652	19.8659	18.1976	0.52328
		3.14	15.7425	18.9483	14.8813	15.3387	15.8326	17.2734	13.7449	16.7606	13.2289	17.3095	16.345	17.109	15.3364	16.3176	16.0121	0.39947
		3.15	20.8094	24.3127	20.3022	20.4775	21.1719	22.7361	18.9336	20.487	16.7913	21.633	19.937	20.7293	18.8874	20.0117	20.5157	0.47359
		3.16	24.7373	28.541	24.529	24.4693	25.3641	26.9201	22.9904	26.2832	22.3934	26.9846	25.4925	26.4347	24.5663	25.7963	25.393	0.43418
		3.17	22.038	25.7322	21.6446	21.7301	22.5461	23.9785	20.2313	26.0237	22.1673	25.8697	25.2271	26.2284	24.4066	25.5596	23.8131	0.54166
		3.18	16.6584	20.0041	15.8606	16.2623	16.8373	18.214	14.6794	20.1937	16.5351	19.9923	19.6375	20.5214	18.7447	19.7548	18.1354	0.51983
		3.19	16.351	19.6206	15.5054	15.9432	16.4616	17.9374	14.325	17.1879	13.5957	17.8206	16.7801	17.5371	15.7346	16.7411	16.5387	0.40794
		3.2	21.5875	25.1755	21.1139	21.255	21.9857	23.583	19.6971	21.337	17.5708	22.4957	20.7773	21.5813	19.7123	20.8601	21.338	0.47909
		3.21	24.9567	28.8173	24.7376	24.6752	25.5879	27.161	23.182	26.7673	22.8194	27.4018	25.9711	26.9337	25.042	26.2797	25.738	0.4411
		3.22	21.7656	25.4805	21.3157	21.437	22.2468	23.689	19.9152	25.8558	21.9568	25.666	25.067	26.0808	24.2352	25.3892	23.5786	0.55557
		3.23	16.679	20.0562	15.8375	16.2686	16.842	18.2423	14.6601	20.0258	16.317	19.8865	19.4687	20.3607	18.5587	19.5802	18.0559	0.50922
		3.24	17.0856	20.4325	16.2472	16.6704	17.2168	18.7322	15.0336	17.7142	14.0455	18.4369	17.2755	18.0499	16.22	17.2547	17.1725	0.42008
		3.25	22.5211	26.205	22.0753	22.1825	22.9549	24.586	20.6082	22.3569	18.5002	23.5228	21.7504	22.58	20.6829	21.8639	22.3136	0.48607
		3.26	25.3283	29.2499	25.103	25.0384	25.9702	27.5581	23.5188	27.4535	23.4324	28.0089	26.6338	27.6127	25.6983	26.955	26.2544	0.4519
		3.27	21.5848	25.3169	21.0906	21.2427	22.0437	23.4978	19.6858	25.8483	21.9046	25.6041	25.0766	26.0856	24.2245	25.3795	23.4704	0.57533
		3.28	16.6906	20.0879	15.817	16.263	16.8345	18.2645	14.627	19.8932	16.1429	19.8005	19.3637	20.2429	18.4217	19.447	17.9926	0.50327
		3.29	17.716	21.1249	16.8879	17.288	17.8651	19.4186	15.6396	18.1441	14.4126	18.9526	17.7037	18.4833	16.6219	17.6806	17.7099	0.43307
		3.3	23.2667	27.0328	22.8368	22.9211	23.7362	25.3873	21.3383	23.1793	19.2485	24.3559	22.5429	23.4021	21.47	22.6842	23.1002	0.49161
		3.31	25.4863	29.4596	25.2315	25.1824	26.1329	27.7213	23.6436	27.8851	23.8044	28.3739	27.0429	28.053	26.112	27.3893	26.537	0.46434
		3.32	21.319	25.068	20.7614	20.9504	21.7461	23.2083	19.366	25.6639	21.6751	25.3927	24.8918	25.9134	24.0297	25.1941	23.2271	0.58803
		3.33	16.839	20.2679	15.9293	16.3881	16.964	18.4257	14.7256	19.8161	16.0097	19.7983	19.2847	20.1662	18.3161	19.3583	18.0207	0.49241
		3.34	18.569	22.0512	17.7581	18.134	18.7426	20.3352	16.4606	18.8123	15.0012	19.7054	18.3469	19.1387	17.2448	18.3321	18.4737	0.44908
		3.35	24.1192	27.9627	23.7155	23.7727	24.6243	26.3002	22.1635	24.1961	20.1818	25.352	23.5247	24.407	22.4487	23.687	24.0325	0.49297
		3.36	25.6347	29.6442	25.3625	25.3199	26.2829	27.8832	23.7544	28.3656	24.2238	28.7582	27.5063	28.5346	26.5741	27.8591	26.836	0.48042
		3.37	21.0485	24.8074	20.4407	20.6628	21.4511	22.9283	19.0519	25.478	21.4504	25.1703	24.7119	25.7394	23.8336	24.9993	22.9838	0.5997
		3.38	16.9883	20.4532	16.0519	16.5293	17.1085	18.5949	14.8397	19.7437	15.8922	19.7981	19.2154	20.1023	18.2199	19.2771	18.0582	0.48256
		3.39	19.3326	22.8941	18.5398	18.8996	19.5373	21.1557	17.2032	19.4169	15.5337	20.3892	18.9278	19.7397	17.8047	18.9259	19.1643	0.4652
		3.4	24.8061	28.7316	24.4198	24.4571	25.3423	27.0316	22.8301	25.0498	20.9526	26.1884	24.3394	25.2549	23.2559	24.5301	24.7993	0.49471
		3.41	25.6751	29.7266	25.3728	25.3437	26.317	27.9189	23.7535	28.6918	24.4858	29.0065	27.8112	28.8674	26.8759	28.1794	27.0018	0.49831
		3.42	20.8075	24.5793	20.1435	20.3981	21.1794	22.6655	18.7482	25.2636	21.1916	24.9382	24.5017	25.54	23.6104	24.781	22.7391	0.60757
		3.43	17.2458	20.7439	16.2885	16.7719	17.3586	18.8763	15.0434	19.7607	15.8572	19.8913	19.2319	20.1236	18.2127	19.2843	18.1922	0.47422
		3.44	20.1707	23.8059	19.4056	19.7369	20.4082	22.0681	18.0183	20.1215	16.1665	21.1622	19.6055	20.4346	18.4619	19.6162	19.9416	0.48141
		3.45	25.4989	29.5024	25.1353	25.1529	26.0694	27.7849	23.5119	25.9367	21.7672	27.0445	25.192	26.1362	24.0993	25.4053	25.5883	0.49526
		3.46	25.7192	29.8131	25.3908	25.3839	26.3564	27.9663	23.7691	29.0204	24.7605	29.2534	28.1279	29.2062	27.1838	28.4978	27.1749	0.51731
		3.47	20.613	24.4078	19.9015	20.1972	20.9582	22.4553	18.5128	25.0916	20.9751	24.7541	24.3381	25.3824	23.4234	24.596	22.5433	0.61377
		3.48	17.5289	21.08	16.5616	17.0567	17.6447	19.1855	15.2976	19.8343	15.8718	20.0431	19.3034	20.1986	18.2522	19.3439	18.3716	0.46904
		3.49	20.9256	24.6519	20.1932	20.4995	21.2058	22.8872	18.7559	20.801	16.7654	21.8977	20.254	21.1032	19.0926	20.2842	20.6655	0.4962
		3.5	26.0145	30.099	25.6692	25.6682	26.619	28.3442	23.9968	26.6842	22.4365	27.7419	25.899	26.8787	24.8096	26.1443	26.2147	0.49552
		3.51	25.6011	29.7282	25.2387	25.2524	26.2265	27.8454	23.5973	29.1673	24.8575	29.3128	28.2579	29.3662	27.3164	28.6405	27.172	0.53781
		3.52	20.3771	24.1831	19.6154	19.9461	20.6911	22.2134	18.2208	24.803	20.6562	24.4698	24.0587	25.1164	23.1244	24.307	22.2702	0.61405
		3.53	17.9215	21.5168	16.9464	17.4449	18.0366	19.6189	15.6566	19.9301	15.9215	20.244	19.4027	20.3078	18.3194	19.4358	18.6216	0.46311
		3.54	21.8601	25.675	21.1609	21.4391	22.1738	23.8947	19.6801	21.625	17.514	22.7961	21.0553	21.9258	19.8744	21.0976	21.5551	0.51304
		3.55	26.6474	30.8197	26.3187	26.3055	27.278	29.0222	24.621	27.5816	23.2577	28.5942	26.7699	27.7734	25.6761	27.0354	26.9786	0.49598
		3.56	25.4986	29.6758	25.1059	25.1483	26.1186	27.7393	23.4689	29.3809	25.0199	29.4386	28.4709	29.5855	27.5196	28.8578	27.2163	0.56293
		3.57	20.1053	23.9458	19.3049	19.67	20.4065	21.9377	17.9097	24.5246	20.3389	24.1888	23.7964	24.8451	22.837	24.0314	21.9887	0.61757
		3.58	18.2086	21.8675	17.2369	17.7306	18.3392	19.95	15.9085	19.9874	15.9254	20.3823	19.4585	20.3639	18.348	19.4872	18.7996	0.46276
		3.59	22.5588	26.463	21.8943	22.1398	22.9115	24.6646	20.3524	22.2747	18.0939	23.4898	21.6756	22.5721	20.4825	21.7409	22.2367	0.52664
		3.6	27.0174	31.2549	26.6964	26.6744	27.6684	29.4298	24.96	28.1836	23.7935	29.1469	27.3404	28.3849	26.2491	27.6367	27.4597	0.49808
		3.61	25.3346	29.5324	24.9002	24.9754	25.9353	27.565	23.2631	29.396	24.9855	29.4022	28.4795	29.6262	27.5287	28.8729	27.1284	0.58047
		3.62	20.0279	23.8894	19.1851	19.5838	20.3044	21.8568	17.7964	24.313	20.0845	24.0252	23.5989	24.66	22.6235	23.8186	21.8405	0.61071
		3.63	18.7671	22.4979	17.8041	18.293	18.914	20.5599	16.4549	20.2878	16.1699	20.7946	19.7648	20.6751	18.6286	19.7899	19.243	0.465
		3.64	23.4362	27.4484	22.8128	23.0308	23.8388	25.622	21.2319	23.16	18.9057	24.4187	22.5424	23.4512	21.335	22.6296	23.1331	0.53757
		3.65	27.4223	31.7448	27.1125	27.0841	28.1036	29.8792	25.351	28.9189	24.4614	29.8062	28.0536	29.1125	26.9614	28.3713	28.0273	0.50065
		3.66	25.0673	29.3028	24.5959	24.6946	25.6538	27.2945	22.9514	29.4038	24.9526	29.3197	28.4905	29.6369	27.5288	28.8795	26.9837	0.60564
		3.67	19.7806	23.6705	18.9003	19.3178	20.0339	21.615	17.4943	23.9667	19.7045	23.7	23.2694	24.3201	22.2633	23.473	21.5364	0.60713
		3.68	19.2035	22.9962	18.2469	18.7224	19.3617	21.0524	16.8574	20.4312	16.2503	21.0474	19.9008	20.8168	18.7366	19.9296	19.5395	0.47092
		3.69	24.2641	28.3609	23.672	23.861	24.7049	26.5217	22.0501	23.947	19.6055	25.2636	23.2943	24.2356	22.0816	23.4093	23.948	0.55136
		3.7	27.8086	32.1944	27.5032	27.469	28.5118	30.2935	25.7274	29.5903	25.0619	30.4256	28.7012	29.7984	27.6149	29.0433	28.5531	0.50584
		3.71	24.8719	29.138	24.3672	24.4932	25.4487	27.0884	22.7312	29.4048	24.9135	29.2667	28.5014	29.6681	27.5342	28.8882	26.8797	0.62568
		3.72	19.7615	23.6895	18.8568	19.2992	20.0079	21.6102	17.449	23.7844	19.4816	23.5695	23.1045	24.1587	22.079	23.2887	21.4386	0.59759
		3.73	19.8566	23.729	18.9221	19.3858	20.0442	21.7739	17.4972	20.8515	16.6046	21.566	20.3123	21.2322	19.1288	20.3331	20.0884	0.48016
		3.74	25.0653	29.2618	24.5127	24.6733	25.5525	27.3996	22.8409	24.8557	20.436	26.179	24.1727	25.1255	22.9503	24.301	24.809	0.55646
		3.75	27.9971	32.4528	27.6889	27.6583	28.7142	30.5112	25.8887	30.1386	25.5439	30.8797	29.2282	30.336	28.1374	29.5841	28.9114	0.51398
		3.76	24.5648	28.8601	24.01	24.1748	25.1147	26.7738	22.3813	29.2574	24.7132	29.0604	28.3559	29.5237	27.375	28.7363	26.6358	0.64334
		3.77	19.7661	23.7249	18.8249	19.2892	19.9936	21.6295	17.4162	23.583	19.2239	23.4322	22.911	23.9636	21.8556	23.0808	21.3353	0.58611
		3.78	20.5323	24.476	19.6194	20.0547	20.7479	22.5123	18.1562	21.2867	16.9687	22.1079	20.7362	21.6702	19.5214	20.7641	20.6539	0.49271
		3.79	25.8648	30.1542	25.3563	25.4727	26.4002	28.2675	23.6351	25.7362	21.2394	27.0757	25.0228	26.0104	23.7873	25.1796	25.6573	0.56273
		3.8	28.2411	32.7608	27.9344	27.8976	28.9734	30.7788	26.1151	30.696	26.0387	31.3565	29.7626	30.9059	28.6725	30.1344	29.3048	0.52448
		3.81	24.3637	28.6856	23.7661	23.9644	24.8922	26.5653	22.1433	29.2007	24.6136	28.9515	28.2998	29.4819	27.3128	28.6639	26.4932	0.65946
		3.82	19.8543	23.8513	18.8872	19.3785	20.0711	21.7392	17.4687	23.4889	19.084	23.3955	22.8223	23.8721	21.7485	22.9668	21.3306	0.5765
		3.83	21.2267	25.254	20.3363	20.7644	21.4698	23.2758	18.8336	21.7912	17.3999	22.6986	21.2218	22.1587	19.9916	21.2486	21.2622	0.50664
		3.84	26.5943	30.9782	26.1131	26.2135	27.1652	29.0619	24.3524	26.6139	22.0265	27.9415	25.8616	26.8694	24.6229	26.0406	26.4611	0.56585
		3.85	28.3605	32.9334	28.0343	28.0105	29.0951	30.911	26.2022	31.1574	26.4259	31.7237	30.1992	31.3675	29.1061	30.5879	29.5796	0.53888
		3.86	24.1029	28.445	23.4574	23.688	24.6081	26.2905	21.8345	29.0351	24.4022	28.7493	28.1396	29.3362	27.1318	28.5006	26.2658	0.67261
		3.87	19.9954	24.0336	19.0112	19.5092	20.2085	21.901	17.5733	23.3871	18.9384	23.3736	22.7297	23.7876	21.6181	22.8663	21.3524	0.56473
		3.88	21.9747	26.0861	21.1119	21.5094	22.2518	24.0901	19.5667	22.3477	17.8888	23.3438	21.7588	22.715	20.4973	21.7941	21.924	0.52255
		3.89	27.3018	31.7744	26.8428	26.9199	27.9089	29.8271	25.0472	27.4841	22.8175	28.7931	26.6908	27.7332	25.4463	26.8934	27.2486	0.56784
		3.9	28.4591	33.0815	28.1063	28.1036	29.19	31.0156	26.2693	31.5774	26.7846	32.0525	30.5937	31.7924	29.5086	30.9967	29.8237	0.55501
		3.91	23.8783	28.238	23.1778	23.449	24.3472	26.047	21.5601	28.8898	24.2141	28.5692	27.9981	29.2032	26.9831	28.3481	26.0645	0.68438
		3.92	20.1717	24.244	19.1608	19.6687	20.3646	22.0945	17.7018	23.3354	18.8348	23.3947	22.6843	23.7395	21.544	22.8024	21.4101	0.55595
		3.93	22.7199	26.9071	21.8763	22.2485	23.0191	24.8991	20.2814	22.9081	18.3753	23.9942	22.3026	23.2702	21.013	22.3422	22.5826	0.53992
		3.94	27.9898	32.5476	27.5514	27.6098	28.6305	30.5696	25.7131	28.3292	23.587	29.6303	27.5077	28.5792	26.2498	27.7357	28.0165	0.57038
		3.95	28.533	33.2045	28.1552	28.1721	29.2659	31.0923	26.3085	31.9756	27.1279	32.3621	30.9788	32.2027	29.8827	31.3957	30.0469	0.57416
		3.96	23.6619	28.0443	22.9089	23.2205	24.1089	25.8163	21.2967	28.7362	24.0187	28.3805	27.8455	29.0613	26.8088	28.1872	25.864	0.69414
		3.97	20.4389	24.5588	19.4061	19.9324	20.6316	22.3892	17.9323	23.3419	18.7865	23.4804	22.6799	23.7471	21.5144	22.7957	21.5454	0.54655
		3.98	23.5574	27.8301	22.7352	23.0883	23.8882	25.8005	21.0995	23.5888	18.9795	24.7569	22.949	23.9447	21.6471	23.0132	23.3484	0.55759
		3.99	28.6286	33.2617	28.201	28.2366	29.2882	31.2469	26.3268	29.2042	24.3864	30.4698	28.3483	29.4546	27.0925	28.6072	28.768	0.56915
		4	28.4668	33.1655	28.0478	28.0754	29.1724	31.0126	26.1933	32.2365	27.3401	32.5306	31.2378	32.4808	30.138	31.6588	30.1255	0.59672
		4.01	23.402	27.7916	22.5879	22.9305	23.8054	25.5376	20.9783	28.439	23.6931	28.0906	27.5787	28.7909	26.5134	27.8966	25.574	0.69738
		4.02	20.779	24.9394	19.7242	20.2575	20.9651	22.7583	18.2301	23.3441	18.7471	23.6066	22.7066	23.7647	21.4954	22.8004	21.7227	0.53763
		4.03	24.4444	28.7979	23.6427	23.9739	24.8115	26.752	21.9634	24.3262	19.6462	25.584	23.6731	24.6763	22.3367	23.7412	24.1693	0.57557
		4.04	29.268	33.9779	28.848	28.8773	29.9607	31.9269	26.9422	30.1003	25.2061	31.3176	29.2075	30.3402	27.9412	29.4897	29.5288	0.56876
		4.05	28.4591	33.1972	28	28.0604	29.1601	30.9971	26.1448	32.5507	27.5986	32.7435	31.5298	32.7985	30.4255	31.9667	30.2594	0.62017
		4.06	23.2789	27.6911	22.4123	22.7905	23.6591	25.403	20.8067	28.2965	23.5067	27.9429	27.4376	28.6605	26.3544	27.7508	25.4279	0.70033
		4.07	21.2102	25.4209	20.1448	20.6727	21.3961	23.2248	18.626	23.5084	18.8535	23.869	22.8689	23.9344	21.6332	22.9569	22.0228	0.53445
		4.08	25.2602	29.6938	24.4826	24.7792	25.6533	27.6314	22.7586	25.0741	20.3209	26.3965	24.4012	25.4246	23.051	24.4829	24.9579	0.58937
		4.09	29.7069	34.4807	29.2862	29.3022	30.412	32.3958	27.3531	30.8119	25.8536	31.9795	29.903	31.0619	28.6327	30.2036	30.0988	0.56819
		4.1	28.2964	33.0548	27.7856	27.8767	28.9729	30.8161	25.9338	32.6223	27.6284	32.7443	31.6105	32.8909	30.494	32.0391	30.1975	0.64082
		4.11	23.1765	27.6	22.2532	22.672	23.5273	25.2896	20.6513	28.0509	23.226	27.7345	27.214	28.4295	26.0982	27.4946	25.2441	0.69299
		4.12	21.7707	26.0335	20.6976	21.2306	21.9694	23.828	19.151	23.7542	19.0468	24.2333	23.1179	24.1767	21.8395	23.1875	22.4312	0.53286
		4.13	26.1781	30.7006	25.4295	25.6988	26.6211	28.6193	23.6587	25.9618	21.1359	27.3396	25.2632	26.2991	23.8846	25.3616	25.868	0.60219
		4.14	30.2123	35.0602	29.7961	29.8	30.9499	32.9368	27.8382	31.638	26.6085	32.7397	30.6994	31.8845	29.4252	31.0277	30.7583	0.56937
		4.15	28.1998	32.9884	27.6435	27.7601	28.8609	30.7072	25.7995	32.8042	27.7596	32.8417	31.7876	33.0875	30.6727	32.2226	30.2239	0.66531
		4.16	23.0703	27.5106	22.096	22.5413	23.3912	25.1746	20.4976	27.8715	23.005	27.5705	27.0484	28.2692	25.9182	27.3172	25.0915	0.69221
		4.17	22.2017	26.5147	21.1243	21.6449	22.4042	24.2993	19.546	23.9204	19.1548	24.4968	23.284	24.35	21.9819	23.3496	22.7338	0.53586
		4.18	26.9233	31.5275	26.2026	26.4407	27.3999	29.4294	24.3843	26.653	21.7507	28.0849	25.9282	26.988	24.5365	26.0385	26.592	0.61582
		4.19	30.5936	35.5076	30.1781	30.183	31.3493	33.3482	28.1968	32.2839	27.1873	33.3321	31.3203	32.5329	30.0406	31.6558	31.265	0.57304
		4.2	28.0573	32.8752	27.4584	27.6146	28.705	30.5539	25.6175	32.8884	27.8018	32.8571	31.874	33.1828	30.7396	32.2941	30.18	0.68628
		4.21	23.0487	27.5202	22.0395	22.5163	23.3608	25.1596	20.4353	27.711	22.8062	27.4514	26.9027	28.1173	25.7364	27.1476	24.9967	0.68462
		4.22	22.8386	27.2267	21.7762	22.2866	23.0707	24.9962	20.1624	24.2645	19.437	24.9599	23.6222	24.6922	22.2912	23.6852	23.2364	0.54225
		4.23	27.8088	32.5094	27.1219	27.33	28.3316	30.3859	25.2609	27.574	22.5913	29.0419	26.8177	27.9037	25.4212	26.9551	27.5038	0.62512
		4.24	30.9063	35.8804	30.4834	30.4816	31.6742	33.6822	28.4832	32.9905	27.8244	33.9368	31.9986	33.2434	30.7263	32.3649	31.7626	0.57819
		4.25	27.7618	32.5939	27.1109	27.2897	28.3783	30.2381	25.2711	32.8386	27.7083	32.7124	31.8219	33.1495	30.6836	32.2482	29.9862	0.71061
		4.26	22.9514	27.4449	21.9051	22.3969	23.237	25.0664	20.2883	27.4124	22.471	27.2021	26.6153	27.8351	25.4245	26.8456	24.7926	0.67343
		4.27	23.4141	27.8745	22.3691	22.8611	23.6655	25.6308	20.7136	24.5348	19.6499	25.3546	23.8869	24.9646	22.5256	23.9435	23.6706	0.55237
		4.28	28.5613	33.3593	27.9119	28.0933	29.1283	31.2056	26.0055	28.3782	23.3191	29.8821	27.5933	28.7014	26.1819	27.7459	28.2905	0.63342
		4.29	31.14	36.1821	30.7156	30.7217	31.9244	33.9361	28.6973	33.5585	28.3252	34.4301	32.542	33.8155	31.2722	32.9253	32.1561	0.5867
		4.3	27.5773	32.4409	26.8864	27.1052	28.175	30.0437	25.0497	32.8076	27.632	32.6315	31.7924	33.1367	30.652	32.2147	29.8675	0.72738
		4.31	23.0647	27.5994	21.9966	22.5111	23.3413	25.2022	20.3687	27.3228	22.3355	27.1761	26.5362	27.7588	25.3242	26.7525	24.8064	0.66221
		4.32	24.109	28.651	23.0898	23.5597	24.3895	26.3971	21.3921	25.0176	20.0639	25.9309	24.3567	25.4441	22.9697	24.4208	24.2708	0.56474
		4.33	29.276	34.1663	28.6596	28.8073	29.8798	31.9866	26.7034	29.2357	24.098	30.7321	28.4146	29.5531	26.9942	28.6011	29.0791	0.63643
		4.34	31.2471	36.3459	30.8111	30.8185	32.0334	34.0579	28.768	34.033	28.7398	34.804	32.9912	34.2979	31.7222	33.4017	32.4337	0.59872
		4.35	27.2683	32.1565	26.5311	26.7812	27.8374	29.7214	24.6918	32.6371	27.4211	32.4077	31.6251	32.9825	30.4723	32.0433	29.6126	0.74374
		4.36	23.1005	27.6745	22.0082	22.5383	23.3615	25.2554	20.366	27.1151	22.0821	27.0461	26.3368	27.5611	25.0971	26.5367	24.72	0.64955
		4.37	24.7708	29.3918	23.7761	24.2245	25.0731	27.1222	22.0352	25.4215	20.4018	26.453	24.7452	25.8492	23.3377	24.8143	24.8154	0.58026
		4.38	29.989	34.9682	29.4067	29.5273	30.627	32.7629	27.4053	30.0599	24.8503	31.5713	29.2076	30.3801	27.786	29.4203	29.8544	0.64076
		4.39	31.3957	36.5502	30.952	30.9654	32.1864	34.2254	28.8932	34.5329	29.1834	35.2143	33.4757	34.8095	32.209	33.9027	32.7497	0.61315
		4.4	27.0546	31.9694	26.2759	26.5572	27.5974	29.5017	24.4371	32.5521	27.295	32.2715	31.5508	32.9138	30.3837	31.9612	29.4515	0.75923
		4.41	23.2496	27.8676	22.1399	22.6828	23.5002	25.4313	20.4736	27.0246	21.9416	27.0311	26.2567	27.4791	24.9879	26.446	24.7508	0.63888
		4.42	25.4889	30.1955	24.5248	24.9516	25.8252	27.9116	22.7292	25.9215	20.826	27.0602	25.2282	26.3438	23.7965	25.3077	25.4365	0.59773
		4.43	30.643	35.7139	30.0904	30.1918	31.3221	33.475	28.0435	30.8937	25.5991	32.398	30.0052	31.2064	28.579	30.2437	30.6003	0.64264
		4.44	31.4055	36.6098	30.9387	30.9727	32.1925	34.2358	28.8712	34.9246	29.5156	35.5044	33.8451	35.2099	32.5857	34.2878	32.9357	0.63179
		4.45	26.7514	31.682	25.9199	26.2417	27.2574	29.1802	24.0857	32.3264	27.0402	32.013	31.3306	32.7121	30.159	31.7344	29.1739	0.77088
		4.46	23.4212	28.0761	22.295	22.8451	23.6605	25.6341	20.6073	26.8935	21.7794	27.0024	26.1364	27.3677	24.8404	26.3126	24.7766	0.626
		4.47	26.239	31.0256	25.3072	25.6973	26.6061	28.7406	23.4627	26.464	21.31	27.7084	25.7608	26.8907	24.2967	25.8446	26.0967	0.61562
		4.48	31.2452	36.3989	30.7182	30.7883	31.952	34.1367	28.629	31.7114	26.3446	33.1902	30.7995	32.0248	29.3568	31.0583	31.311	0.64244
		4.49	31.3782	36.6266	30.8885	30.9372	32.1551	34.2141	28.8077	35.2388	29.7687	35.7214	34.1511	35.5335	32.8822	34.6025	33.0647	0.65207
		4.5	26.5577	31.5105	25.6841	26.0424	27.0397	28.9797	23.8462	32.1281	26.7896	31.8072	31.1453	32.5234	29.9495	31.5317	28.9668	0.77488
		4.51	23.7723	28.4745	22.6381	23.1972	24.0162	26.0178	20.9243	26.9388	21.7613	27.1567	26.1872	27.4088	24.8587	26.3437	24.9783	0.61552
		4.52	27.0623	31.9303	26.1584	26.5267	27.4642	29.6256	24.266	27.1593	21.9306	28.4906	26.432	27.5739	24.9551	26.5232	26.8641	0.63148
		4.53	31.7935	37.0215	31.279	31.3395	32.526	34.7237	29.1549	32.5377	27.1076	33.9751	31.5909	32.8518	30.1586	31.8752	31.9954	0.63949
		4.54	31.2753	36.5569	30.7494	30.8238	32.04	34.1067	28.6662	35.4837	29.9772	35.8683	34.3862	35.801	33.1212	34.8465	33.1216	0.67479
		4.55	26.3159	31.2828	25.3899	25.7798	26.7673	28.7328	23.5567	31.8659	26.5015	31.5407	30.9012	32.2903	29.6799	31.2687	28.7052	0.77831
		4.56	24.0825	28.8302	22.9364	23.4939	24.3228	26.3709	21.1987	26.9224	21.6975	27.2525	26.1824	27.4065	24.8114	26.3191	25.1305	0.60777
		4.57	27.8462	32.8004	26.9747	27.3128	28.2835	30.4869	25.0349	27.7895	22.4825	29.2119	27.0441	28.1999	25.5343	27.14	27.5816	0.65013
		4.58	32.3294	37.6373	31.8355	31.8788	33.0948	35.3084	29.6775	33.3282	27.8142	34.7264	32.3528	33.6344	30.9058	32.6553	32.6556	0.64019
		4.59	31.2265	36.5433	30.6714	30.7648	31.9836	34.0515	28.5832	35.7565	30.1895	36.0441	34.6519	36.0746	33.3759	35.113	33.2164	0.69796
		4.6	26.2164	31.1996	25.2459	25.6651	26.6413	28.6209	23.4092	31.7187	26.3142	31.3939	30.7688	32.148	29.5242	31.1128	28.5699	0.77845
		4.61	24.5571	29.3559	23.4078	23.9643	24.803	26.8838	21.64	27.087	21.8151	27.5284	26.3539	27.5701	24.9517	26.4717	25.4564	0.60327
		4.62	28.6921	33.7341	27.8511	28.1617	29.1695	31.4033	25.8678	28.5584	23.1856	30.0541	27.7952	28.9656	26.2651	27.9005	28.4003	0.6645
		4.63	32.8019	38.1814	32.3094	32.3449	33.5906	35.8186	30.1306	34.1154	28.5349	35.4544	33.1154	34.4295	31.6658	33.4403	33.2809	0.63958
		4.64	31.1035	36.4453	30.4962	30.6236	31.8392	33.9195	28.4177	35.9343	30.3172	36.1256	34.8225	36.272	33.5442	35.2882	33.2249	0.72249
		4.65	26.1075	31.1062	25.085	25.5402	26.505	28.5136	23.2538	31.5133	26.0634	31.2032	30.5688	31.9564	29.3024	30.8983	28.4012	0.77478
		4.66	25.0333	29.8897	23.8895	24.4372	25.2947	27.4148	22.0916	27.2536	21.9161	27.8088	26.5118	27.7318	25.0734	26.624	25.7836	0.6027
		4.67	29.4957	34.6301	28.6975	28.9688	30.0207	32.2803	26.6629	29.3164	23.8587	30.8712	28.5215	29.7088	26.9637	28.6429	29.1885	0.67873
		4.68	33.2335	38.6864	32.7534	32.7747	34.0484	36.2806	30.543	34.8624	29.2075	36.1306	33.8338	35.1698	32.3719	34.1745	33.8622	0.64117
		4.69	31.0145	36.3892	30.369	30.5238	31.735	33.8158	28.2896	36.1105	30.449	36.2099	35.0015	36.4566	33.7091	35.4589	33.2523	0.74508
		4.7	26.1162	31.1454	25.053	25.5358	26.4948	28.5222	23.2206	31.3927	25.9086	31.1089	30.4715	31.8499	29.1761	30.7774	28.3409	0.76865
		4.71	25.6471	30.5703	24.5017	25.0421	25.9246	28.0818	22.6775	27.557	22.1649	28.2286	26.8206	28.0423	25.353	26.9265	26.2527	0.60619
		4.72	30.3591	35.5791	29.577	29.825	30.9206	33.2144	27.5077	30.1765	24.6436	31.7778	29.3532	30.5676	27.7884	29.5014	30.0565	0.6897
		4.73	33.5971	39.1079	33.1032	33.1263	34.4242	36.6723	30.8815	35.601	29.876	36.7791	34.5367	35.9083	33.0851	34.9148	34.401	0.64413
		4.74	30.8045	36.2018	30.113	30.2985	31.5032	33.5919	28.0439	36.1822	30.467	36.181	35.0592	36.5348	33.7651	35.5319	33.1627	0.7699
		4.75	26.0663	31.125	24.9738	25.4763	26.4291	28.4767	23.1363	31.1766	25.6385	30.9271	30.2558	31.6376	28.9314	30.5531	28.2003	0.75869
		4.76	26.2562	31.2517	25.1314	25.6521	26.5591	28.7465	23.2652	27.8375	22.3737	28.6331	27.0885	28.3147	25.5836	27.1897	26.7059	0.61337
		4.77	31.1819	36.498	30.4367	30.6519	31.7905	34.101	28.316	31.0264	25.4126	32.6676	30.1727	31.408	28.5896	30.3355	30.8992	0.69971
		4.78	33.9104	39.4891	33.4081	33.4336	34.7556	37.0004	31.1656	36.2894	30.4987	37.3741	35.2012	36.6036	33.7508	35.5955	34.8912	0.6505
		4.79	30.6515	36.0729	29.8981	30.1248	31.3259	33.4172	27.8378	36.2412	30.4833	36.1586	35.119	36.6143	33.823	35.59	33.097	0.79177
		4.8	26.1553	31.2374	25.0082	25.5414	26.4951	28.5728	23.17	31.0581	25.4786	30.8606	30.1475	31.5311	28.8051	30.4358	28.1783	0.74829
		4.81	26.9233	31.9842	25.7993	26.3069	27.2432	29.4744	23.9031	28.2291	22.6988	29.1338	27.469	28.698	25.9427	27.5804	27.2419	0.62391
		4.82	31.9315	37.336	31.214	31.399	32.5763	34.9151	29.0578	31.8678	26.1675	33.5191	30.9762	32.234	29.3867	31.1728	31.6967	0.70561
		4.83	34.1274	39.7647	33.6185	33.6423	34.9792	37.2324	31.3634	36.8804	31.0144	37.862	35.7564	37.1901	34.3103	36.1813	35.2802	0.65957
		4.84	30.4544	35.8976	29.6566	29.91	31.1029	33.2041	27.5979	36.2293	30.4218	36.0726	35.0988	36.6113	33.7953	35.5724	32.9732	0.81074
		4.85	26.2357	31.352	25.0611	25.6091	26.5644	28.6676	23.2072	30.9227	25.2976	30.7833	30.0176	31.406	28.6488	30.2891	28.1473	0.73679
		4.86	27.5931	32.7319	26.4856	26.9764	27.9437	30.2037	24.5471	28.621	23.0244	29.6417	27.847	29.0922	26.2964	27.9546	27.7828	0.63755
		4.87	32.6639	38.1574	31.9635	32.1303	33.3478	35.6998	29.7677	32.7	26.9213	34.3709	31.7739	33.0667	30.1817	31.9926	32.4813	0.71105
		4.88	34.2743	39.9631	33.733	33.7746	35.1282	37.3809	31.4718	37.4191	31.4893	38.3022	36.2737	37.7384	34.8364	36.7208	35.6076	0.67296
		4.89	30.2	35.6609	29.3376	29.6332	30.8177	32.9273	27.2944	36.1277	30.2731	35.9079	35.0056	36.5247	33.6974	35.4746	32.7773	0.82883
		4.9	26.362	31.5118	25.1552	25.7194	26.6748	28.8079	23.2952	30.7596	25.0796	30.7016	29.8639	31.2468	28.472	30.1193	28.1264	0.72173
		4.91	28.3342	33.5485	27.2503	27.7119	28.7099	31.0067	25.268	29.082	23.4097	30.2231	28.2869	29.541	26.7138	28.4005	28.3919	0.65405
		4.92	33.3605	38.9382	32.6894	32.8243	34.0799	36.4533	30.4474	33.5701	27.7114	35.2311	32.6026	33.9241	31.0037	32.8487	33.2632	0.71271
		4.93	34.3493	40.0847	33.7884	33.8416	35.204	37.464	31.5145	37.9021	31.9111	38.6642	36.7298	38.224	35.2929	37.1915	35.8687	0.68919
		4.94	29.9799	35.459	29.0662	29.4013	30.569	32.6952	27.0281	36.009	30.1108	35.7343	34.8871	36.4199	33.5661	35.3418	32.5906	0.84141
		4.95	26.5589	31.7532	25.3305	25.9097	26.8649	29.0342	23.4552	30.6781	24.9498	30.7076	29.7896	31.1771	28.3682	30.0249	28.1859	0.70915
		4.96	29.0278	34.3337	27.9679	28.4069	29.4416	31.7748	25.9478	29.5731	23.8316	30.8225	28.7691	30.0381	27.1707	28.884	28.9993	0.67094
		4.97	33.9272	39.5981	33.2746	33.3897	34.6872	37.0773	31.0051	34.33	28.3917	35.9834	33.3402	34.6915	31.738	33.604	33.9313	0.71395
		4.98	34.3416	40.1248	33.7521	33.82	35.1934	37.4568	31.4767	38.2486	32.194	38.9159	37.0634	38.5847	35.6337	37.5341	36.0243	0.70764
		4.99	29.7573	35.2542	28.7943	29.1581	30.3166	32.4552	26.7567	35.8297	29.8896	35.5242	34.7154	36.2551	33.3843	35.1575	32.3749	0.84984
		5	26.8222	32.0556	25.5791	26.1606	27.1237	29.3231	23.6761	30.6098	24.8342	30.7411	29.729	31.1113	28.2757	29.9452	28.2848	0.69549
		5.01	29.8292	35.2113	28.7966	29.2076	30.2762	32.6425	26.7256	30.1456	24.3314	31.5071	29.3233	30.6	27.6966	29.4366	29.695	0.68983
		5.02	34.5448	40.2934	33.9115	34.0084	35.3351	37.7432	31.6051	35.1936	29.176	36.8178	34.1688	35.5473	32.5604	34.4496	34.6682	0.713
		5.03	34.2877	40.1174	33.6708	33.7613	35.1347	37.4049	31.3955	38.6221	32.5111	39.1634	37.4208	38.9683	35.9939	37.9011	36.1681	0.73136
		5.04	29.49	35.0198	28.4799	28.8839	30.0301	32.1867	26.4559	35.6151	29.6348	35.2731	34.5129	36.0614	33.1698	34.9401	32.1253	0.85855
		5.05	27.067	32.3631	25.8145	26.4033	27.3774	29.6162	23.8968	30.5353	24.7053	30.7736	29.6648	31.0505	28.184	29.8619	28.3795	0.68583
		5.06	30.5231	36.0018	29.5246	29.9023	31.0113	33.4174	27.408	30.6838	24.7944	32.1405	29.8452	31.1402	28.1964	29.9643	30.3253	0.70787
		5.07	34.9957	40.8265	34.3825	34.4523	35.8153	38.2398	32.0371	35.8948	29.8054	37.4799	34.8437	36.2515	33.2285	35.1456	35.2428	0.71264
		5.08	34.2182	40.0802	33.5693	33.672	35.0497	37.322	31.2819	38.8374	32.6761	39.29	37.6311	39.1973	36.1979	38.1125	36.224	0.75107
		5.09	29.3996	34.9423	28.3431	28.7717	29.9078	32.0808	26.3104	35.4428	29.4234	35.1136	34.3572	35.9051	32.991	34.7592	31.982	0.85662
		5.1	27.4965	32.8421	26.241	26.8245	27.8118	30.0857	24.292	30.6439	24.7614	30.9992	29.7804	31.1619	28.2682	29.9581	28.6548	0.67878
		5.11	31.2917	36.8629	30.3272	30.6782	31.8261	34.261	28.1695	31.3666	25.4043	32.8985	30.505	31.8144	28.8419	30.6353	31.063	0.72262
		5.12	35.414	41.3317	34.8109	34.8791	36.27	38.703	32.4468	36.6546	30.4907	38.1703	35.5673	37.0097	33.9615	35.8974	35.8291	0.71059
		5.13	34.0152	39.9215	33.3246	33.4642	34.837	37.117	31.0452	39.0245	32.8075	39.3474	37.8023	39.3995	36.3772	38.2978	36.1986	0.7784
		5.14	29.1468	34.7133	28.0413	28.5024	29.6268	31.829	26.0091	35.1421	29.0786	34.7985	34.0664	35.6225	32.6818	34.4577	31.694	0.85737
		5.15	27.8645	33.2608	26.6074	27.1774	28.1814	30.4994	24.6205	30.6143	24.6735	31.0999	29.7571	31.1358	28.2076	29.9187	28.8299	0.67337
		5.16	32.0969	37.7512	31.1682	31.4759	32.6643	35.1311	28.9487	32.0071	25.9681	33.6441	31.1267	32.4478	29.4374	31.2593	31.7948	0.74193
		5.17	35.8756	41.8633	35.2854	35.334	36.7526	39.1929	32.8809	37.4239	31.1918	38.8917	36.3103	37.7795	34.7027	36.6574	36.4387	0.7111
		5.18	33.8947	39.8301	33.1689	33.3333	34.7028	36.983	30.8874	39.2309	32.9716	39.4537	38.0044	39.6189	36.5824	38.5058	36.2263	0.80373
		5.19	29.0598	34.6501	27.916	28.4098	29.5235	31.743	25.8872	34.956	28.8578	34.6272	33.8929	35.448	32.4939	34.2727	31.5527	0.85291
		5.2	28.3344	33.7982	27.0841	27.6546	28.6729	31.0247	25.0726	30.7731	24.7763	31.3695	29.9116	31.2945	28.3369	30.0723	29.1554	0.67337
		5.21	32.8079	38.5581	31.9107	32.1973	33.4198	35.9171	29.6502	32.7083	26.5899	34.389	31.7941	33.1442	30.0917	31.9553	32.5095	0.75384
		5.22	36.1629	42.2146	35.5698	35.6164	37.0542	39.511	33.1409	38.0667	31.7558	39.4454	36.9167	38.4239	35.3096	37.2961	36.8917	0.71286
		5.23	33.6984	39.6504	32.9244	33.1153	34.4761	36.7704	30.6378	39.2999	32.9808	39.4232	38.0629	39.6957	36.6323	38.5645	36.138	0.82681
		5.24	29.0213	34.6305	27.8377	28.3511	29.4573	31.7026	25.792	34.7498	28.6014	34.4543	33.6918	35.2451	32.2653	34.0469	31.4177	0.84374
		5.25	28.9133	34.4396	27.6748	28.2296	29.2699	31.655	25.6166	30.9988	24.9401	31.7307	30.1271	31.5128	28.5247	30.277	29.565	0.67703
		5.26	33.6126	39.4485	32.752	33.0091	34.2686	36.788	30.4397	33.5004	27.3083	35.2462	32.5559	33.9274	30.8452	32.7358	33.317	0.76528
		5.27	36.4657	42.5789	35.8753	35.923	37.376	39.8365	33.4268	38.7654	32.3932	40.0606	37.5927	39.1274	35.9898	37.997	37.3863	0.71598
		5.28	33.4777	39.4561	32.6621	32.8905	34.2361	36.5353	30.3861	39.3593	33.0004	39.3846	38.1252	39.7736	36.6889	38.6329	36.0435	0.85133
		5.29	29.0089	34.6466	27.7913	28.3349	29.4264	31.7019	25.7443	34.5334	28.3426	34.2815	33.4866	35.0438	32.0346	33.8339	31.3008	0.83185
		5.3	29.5272	35.1186	28.303	28.8456	29.902	32.3344	26.2061	31.268	25.1402	32.129	30.3867	31.7811	28.7522	30.5382	30.0166	0.68505
		5.31	34.3634	40.2839	33.535	33.7608	35.0575	37.6078	31.174	34.3083	28.0302	36.0851	33.3289	34.7249	31.6005	33.5295	34.0993	0.77357
		5.32	36.7033	42.8724	36.1036	36.1516	37.6255	40.0889	33.6358	39.4053	32.9591	40.5962	38.1964	39.7627	36.5949	38.6231	37.8085	0.72288
		5.33	33.32	39.3148	32.453	32.7172	34.0537	36.3561	30.1799	39.4099	32.9995	39.3518	38.1622	39.8297	36.7269	38.6724	35.9677	0.87133
		5.34	29.1327	34.794	27.8832	28.4485	29.5326	31.8353	25.8209	34.4345	28.1953	34.2418	33.3915	34.9498	31.9197	33.7244	31.3074	0.81946
		5.35	30.2027	35.8641	29.0016	29.5232	30.6034	33.0718	26.8595	31.6592	25.4653	32.6471	30.772	32.1684	29.1053	30.918	30.5616	0.69601
		5.36	35.0826	41.0937	34.2907	34.4888	35.8188	38.3893	31.8869	35.1302	28.7737	36.9363	34.125	35.5429	32.3783	34.3414	34.877	0.77899
		5.37	36.8824	43.1091	36.2739	36.3341	37.8102	40.2827	33.7938	39.9852	33.4725	41.0766	38.7539	40.3518	37.1515	39.1979	38.1768	0.73293
		5.38	33.1214	39.1376	32.2065	32.5112	33.8257	36.1479	29.9392	39.3935	32.9375	39.2582	38.1499	39.8318	36.7052	38.6549	35.8443	0.89011
		5.39	29.265	34.96	27.9878	28.5699	29.6529	31.9917	25.9143	34.2984	28.015	34.1765	33.2707	34.8239	31.7672	33.5854	31.3056	0.80505
		5.4	30.9228	36.6578	29.7403	30.2376	31.3546	33.8583	27.5592	32.0675	25.8099	33.187	31.1721	32.5727	29.4739	31.3191	31.138	0.71039
		5.41	35.8133	41.9066	35.0435	35.2152	36.5874	39.1748	32.6009	35.9882	29.5561	37.8056	34.9492	36.3965	33.1963	35.1937	35.6734	0.78269
		5.42	37.0476	43.3205	36.4161	36.4868	37.9755	40.4493	33.926	40.5657	33.9888	41.5423	39.3072	40.9393	37.7141	39.7766	38.5326	0.74659
		5.43	32.9719	39.0042	32.0053	32.3448	33.6458	35.9762	29.7439	39.3892	32.8853	39.1915	38.1464	39.8426	36.695	38.6464	35.7492	0.90646
		5.44	29.4824	35.2151	28.1848	28.7827	29.8577	32.2275	26.0953	34.2446	27.9109	34.2093	33.2298	34.7831	31.6957	33.5217	31.3886	0.792
		5.45	31.6367	37.4574	30.4837	30.9631	32.0989	34.6421	28.2569	32.5414	26.2167	33.7807	31.6425	33.0526	29.9143	31.7833	31.7479	0.72606
		5.46	36.441	42.6298	35.7005	35.8531	37.2556	39.8661	33.2171	36.7944	30.289	38.6102	35.7344	37.2051	33.9714	35.9972	36.3975	0.78451
		5.47	37.1205	43.4478	36.4698	36.5524	38.0523	40.5348	33.9695	41.0326	34.3987	41.9023	39.7634	41.4132	38.1668	40.2476	38.7908	0.7633
		5.48	32.795	38.848	31.7804	32.1478	33.4425	35.7915	29.5204	39.309	32.768	39.0593	38.0799	39.7759	36.6087	38.5716	35.607	0.91914
		5.49	29.7391	35.5125	28.4225	29.0216	30.1078	32.5147	26.3115	34.1765	27.8003	34.2337	33.1745	34.7225	31.6069	33.4526	31.4855	0.77756
		5.5	32.4431	38.3442	31.3112	31.7593	32.9354	35.5145	29.0409	33.0641	26.6706	34.4314	32.1448	33.5685	30.3946	32.2952	32.4227	0.74514
		5.51	37.1378	43.4062	36.4079	36.5413	37.9763	40.6035	33.8934	37.6858	31.1012	39.4964	36.5844	38.0918	34.8228	36.8758	37.1875	0.78564
		5.52	37.1777	43.5465	36.4899	36.5989	38.0919	40.5801	33.9902	41.5337	34.8428	42.2798	40.2461	41.9316	38.6569	40.7464	39.0509	0.78521
		5.53	32.5851	38.663	31.5181	31.9298	33.2015	35.5666	29.265	39.1942	32.6186	38.8931	37.9825	39.6889	36.4994	38.4629	35.4335	0.93219
		5.54	29.9967	35.8276	28.6715	29.281	30.3719	32.814	26.5358	34.0959	27.6752	34.2611	33.1141	34.6541	31.511	33.3741	31.5846	0.76501
		5.55	33.1837	39.1814	32.0916	32.5091	33.7226	36.3412	29.7654	33.5898	27.1269	35.0752	32.6663	34.0894	30.8777	32.8166	33.074	0.76448
		5.56	37.6677	44.0241	36.9674	37.0733	38.545	41.1937	34.4065	38.4761	31.8194	40.2572	37.3572	38.8812	35.5757	37.6644	37.8506	0.7849
		5.57	37.1419	43.5515	36.4287	36.5473	38.0503	40.5446	33.9187	41.8733	35.1306	42.5066	40.5784	42.281	38.985	41.0884	39.1876	0.80709
		5.58	32.4683	38.5628	31.3481	31.787	33.0531	35.4365	29.0983	39.0541	32.4373	38.7352	37.8448	39.5561	36.3517	38.3191	35.2895	0.93483
		5.59	30.4006	36.2765	29.0533	29.6658	30.7657	33.2494	26.8969	34.1472	27.6708	34.425	33.1574	34.7013	31.5314	33.4118	31.8109	0.75479
		5.6	33.9633	40.0451	32.8899	33.2829	34.5273	37.1847	30.5209	34.2217	27.6843	35.8022	33.2693	34.7125	31.4636	33.4362	33.786	0.78149
		5.61	38.1342	44.5706	37.444	37.5398	39.0352	41.6968	34.8539	39.2461	32.5179	40.9833	38.0937	39.65	36.313	38.433	38.4651	0.78303
		5.62	37.0274	43.4806	36.2824	36.4308	37.9252	40.4258	33.7707	42.1311	35.3373	42.6538	40.8257	42.5496	39.2306	41.3494	39.2443	0.83115
		5.63	32.3179	38.4445	31.1597	31.6346	32.8811	35.2947	28.9044	38.8531	32.1951	38.5289	37.6604	39.3676	36.1375	38.1128	35.1066	0.93471
		5.64	30.8249	36.7659	29.4871	30.0937	31.2052	33.7356	27.2909	34.1919	27.6596	34.6023	33.217	34.7477	31.5434	33.4424	32.0577	0.74698
		5.65	34.754	40.9311	33.7255	34.0799	35.3686	38.0571	31.2994	34.8904	28.2783	36.5704	33.9251	35.3743	32.0892	34.0937	34.5312	0.79855
		5.66	38.5377	45.0489	37.8589	37.9389	39.4696	42.138	35.2375	40.0271	33.2265	41.6908	38.8441	40.4293	37.0618	39.2102	39.0514	0.78065
		5.67	36.8289	43.3073	36.0342	36.2092	37.7049	40.2116	33.5248	42.3289	35.4813	42.7108	41.0046	42.7546	39.413	41.545	39.2185	0.85902
		5.68	32.1491	38.2882	30.9356	31.437	32.6749	35.1149	28.6789	38.5823	31.8792	38.2567	37.3894	39.1029	35.8526	37.838	34.87	0.93113
		5.69	31.2575	37.2529	29.9189	30.514	31.6403	34.2108	27.6889	34.2098	27.6197	34.7689	33.2305	34.7634	31.5316	33.4543	32.2901	0.74247
		5.7	35.5078	41.7787	34.5149	34.8417	36.1625	38.8832	32.0427	35.5235	28.8361	37.3073	34.5318	36.0001	32.6792	34.715	35.2375	0.81582
		5.71	38.9228	45.5124	38.2522	38.3345	39.8799	42.5633	35.6084	40.7435	33.8682	42.3501	39.5285	41.1413	37.7423	39.9083	39.5969	0.78193
		5.72	36.7296	43.2439	35.8993	36.1108	37.5922	40.1099	33.391	42.5393	35.6361	42.8207	41.2073	42.9703	39.6078	41.7396	39.257	0.88276
		5.73	32.1339	38.303	30.8904	31.4203	32.6457	35.1098	28.6227	38.4673	31.7214	38.1575	37.2902	38.999	35.7259	37.7153	34.8002	0.92692
		5.74	31.7321	37.7933	30.4082	30.99	32.1396	34.7443	28.1342	34.4039	27.7589	35.0687	33.4292	34.9606	31.6914	33.6415	32.6354	0.74425
		5.75	36.1398	42.4983	35.1794	35.4686	36.8366	39.5831	32.6526	36.1783	29.4161	38	35.1604	36.6472	33.284	35.3601	35.886	0.8256
		5.76	39.1259	45.7779	38.4502	38.5182	40.0914	42.7846	35.7796	41.3103	34.3644	42.8323	40.0639	41.709	38.2795	40.4723	39.9686	0.78416
		5.77	36.5158	43.0546	35.6361	35.8725	37.347	39.8739	33.1322	42.5579	35.6068	42.7596	41.2217	43.0086	39.6273	41.7629	39.1412	0.90388
		5.78	32.1313	38.3268	30.8482	31.4048	32.6204	35.1117	28.5791	38.2421	31.4527	37.99	37.0781	38.7903	35.4976	37.4848	34.6827	0.91416
		5.79	32.3366	38.4651	31.0261	31.6004	32.7681	35.4128	28.718	34.6171	27.9056	35.4308	33.6364	35.1666	31.8692	33.8307	33.056	0.74816
		5.8	36.957	43.4062	36.0344	36.3004	37.7007	40.4756	33.4613	36.9715	30.1261	38.8598	35.9198	37.425	34.0273	36.1275	36.6995	0.83846
		5.81	39.4721	46.1869	38.7985	38.8702	40.4555	43.1553	36.1039	42.0752	35.0593	43.5014	40.796	42.474	39.0122	41.225	40.5132	0.78845
		5.82	36.3394	42.9003	35.4189	35.6852	37.1478	39.6813	32.9101	42.7298	35.733	42.8023	41.3874	43.1931	39.7863	41.9311	39.1176	0.93299
		5.83	32.0914	38.3161	30.7782	31.3474	32.5587	35.082	28.4902	38.0599	31.2281	37.8219	36.9067	38.616	35.2978	37.2954	34.5636	0.9076
		5.84	32.8746	39.0788	31.5787	32.1277	33.3221	36.013	29.2268	34.7921	28.0196	35.7433	33.8117	35.3432	32.0109	33.9947	33.4241	0.75705
		5.85	37.6521	44.1961	36.755	36.9907	38.431	41.2327	34.1403	37.6724	30.752	39.6258	36.6022	38.1317	34.695	36.8195	37.4069	0.84925
		5.86	39.6681	46.4424	38.9793	39.0581	40.6596	43.3609	36.2728	42.6764	35.5938	44.0121	41.3795	43.0878	39.5995	41.8207	40.9008	0.79626
		5.87	36.153	42.7338	35.182	35.4871	36.9372	39.4758	32.6802	42.7532	35.7088	42.7397	41.4118	43.2302	39.8086	41.9484	39.0179	0.95314
		5.88	32.2587	38.5119	30.9161	31.5092	32.7136	35.2654	28.6172	37.9283	31.052	37.7656	36.7818	38.4909	35.1485	37.1528	34.5794	0.88982
		5.89	33.6387	39.9118	32.3669	32.8963	34.1151	36.8421	29.9692	35.2133	28.3783	36.3073	34.218	35.7596	32.3853	34.4008	34.0288	0.76891
		5.9	38.3898	45.0169	37.5315	37.7343	39.2079	42.0311	34.8649	38.566	31.5709	40.5282	37.4597	39.0178	35.5401	37.7013	38.2257	0.85168
		5.91	39.8041	46.6318	39.1092	39.1906	40.7961	43.5087	36.3828	43.2823	36.1388	44.4882	41.9593	43.6987	40.1862	42.4226	41.2571	0.80732
		5.92	35.9579	42.5628	34.9379	35.2789	36.7082	39.2689	32.4419	42.7326	35.6469	42.6392	41.3949	43.2268	39.7878	41.9253	38.8936	0.9712
		5.93	32.4217	38.7148	31.048	31.6599	32.8607	35.4514	28.7369	37.8043	30.8807	37.72	36.6727	38.3781	35.0097	37.0187	34.5984	0.87545
		5.94	34.3163	40.67	33.0609	33.5707	34.8205	37.5842	30.6183	35.5998	28.6943	36.8255	34.5998	36.1432	32.734	34.7722	34.5721	0.78402
		5.95	39.0244	45.7378	38.1834	38.3679	39.877	42.7135	35.4778	39.342	32.2714	41.3219	38.2085	39.7917	36.2773	38.4674	38.933	0.85517
		5.96	39.9049	46.7768	39.1774	39.2807	40.8922	43.6017	36.4492	43.7916	36.5935	44.8916	42.4451	44.2208	40.673	42.9297	41.5449	0.82151
		5.97	35.7894	42.4049	34.7116	35.0931	36.5065	39.0772	32.2257	42.6936	35.5717	42.5339	41.3553	43.2083	39.7365	41.8855	38.7709	0.98601
		5.98	32.6559	38.9802	31.2647	31.8861	33.0839	35.71	28.932	37.712	30.7466	37.7174	36.5892	38.2986	34.8989	36.9227	34.6713	0.85938
		5.99	35.0787	41.509	33.8563	34.3392	35.6135	38.4169	31.364	36.055	29.089	37.4225	35.046	36.5997	33.1588	35.2218	35.1979	0.80098
		6	39.6758	46.4748	38.8606	39.0259	40.5644	43.4205	36.1179	40.1863	33.0479	42.1703	39.0253	40.6372	37.093	39.3086	39.6863	0.85597
		6.01	39.9538	46.8754	39.2001	39.3242	40.9402	43.656	36.4661	44.2983	37.0439	45.2711	42.9347	44.7391	41.1694	43.4379	41.8079	0.84062
		6.02	35.613	42.2509	34.4827	34.9041	36.301	38.8885	31.9972	42.6158	35.4521	42.4015	41.2865	43.1481	39.6573	41.8098	38.6292	0.99898
		6.03	32.9284	39.2953	31.5132	32.1513	33.3467	36.0055	29.1584	37.6409	30.6309	37.7578	36.5301	38.2378	34.8053	36.8479	34.775	0.84554
		6.04	35.7843	42.2949	34.5758	35.0456	36.3474	39.1814	32.0448	36.5334	29.5038	38.0265	35.5094	37.0785	33.5862	35.691	35.8002	0.81825
		6.05	40.1643	47.0393	39.3538	39.5117	41.0787	43.9476	36.5869	40.925	33.713	42.8842	39.7294	41.3795	37.7835	40.0402	40.2955	0.85485
		6.06	39.8918	46.8437	39.0973	39.2467	40.8603	43.5779	36.3676	44.625	37.3128	45.4791	43.2426	45.0824	41.4799	43.7655	41.9195	0.8604
		6.07	35.4453	42.0926	34.2581	34.7158	36.0959	38.6948	31.7812	42.4449	35.2449	42.2045	41.1259	42.9974	39.4903	41.6437	38.4454	1.00367
		6.08	33.2508	39.6647	31.8205	32.4638	33.6705	36.3581	29.444	37.5846	30.5346	37.8246	36.4875	38.1915	34.7408	36.7925	34.9163	0.83212
		6.09	36.5292	43.1307	35.3523	35.7945	37.1385	40.0017	32.7714	37.054	29.9612	38.6752	36.0202	37.5996	34.0782	36.2083	36.4511	0.837
		6.1	40.6905	47.6469	39.8991	40.0445	41.6405	44.5189	37.0939	41.7087	34.4274	43.6512	40.4882	42.1683	38.5395	40.8227	40.9529	0.85441
		6.11	39.8644	46.8523	39.0326	39.2182	40.8198	43.5367	36.3012	45.0092	37.646	45.7476	43.6138	45.4834	41.8505	44.1515	42.0805	0.88403
		6.12	35.3082	41.9741	34.0611	34.5712	35.9259	38.5436	31.5931	42.3292	35.0872	42.0575	41.0154	42.9	39.3586	41.5258	38.3036	1.01021
		6.13	33.5898	40.0539	32.1406	32.7966	34.0082	36.7375	29.7458	37.5701	30.4598	37.9241	36.4748	38.1839	34.6873	36.7691	35.0815	0.82338
		6.14	37.218	43.9046	36.0644	36.4792	37.8596	40.7564	33.4442	37.5735	30.4022	39.3009	36.522	38.1178	34.5476	36.7205	37.0651	0.85493
		6.15	41.076	48.1078	40.289	40.4197	42.0469	44.9299	37.4614	42.3923	35.0423	44.2915	41.1483	42.8579	39.1952	41.5086	41.4834	0.85297
		6.16	39.7218	46.7448	38.8464	39.056	40.6613	43.374	36.1192	45.2277	37.8209	45.8511	43.8281	45.7197	42.0717	44.3779	42.1015	0.9078
		6.17	35.1704	41.8587	33.8799	34.4183	35.7677	38.4006	31.409	42.1181	34.8395	41.8412	40.8192	42.7034	39.1496	41.316	38.1208	1.00867
		6.18	33.9974	40.5201	32.5572	33.2102	34.4356	37.1954	30.1257	37.5886	30.4226	38.0733	36.4996	38.201	34.6776	36.7762	35.3057	0.81567
		6.19	37.971	44.75	36.8554	37.253	38.6629	41.5797	34.1854	38.1825	30.9326	40.014	37.1084	38.7175	35.1064	37.3122	37.7593	0.87272
		6.2	41.5083	48.6132	40.7232	40.8627	42.5052	45.3911	37.8728	43.1595	35.7269	45.0072	41.8788	43.6228	39.9193	42.2633	42.0753	0.85291
		6.21	39.6184	46.67	38.6949	38.9419	40.5367	43.2545	35.975	45.5172	38.0438	46.0142	44.099	46.018	42.3386	44.6642	42.1705	0.93545
		6.22	35.0792	41.7921	33.7444	34.3081	35.648	38.3069	31.273	41.9608	34.6302	41.6714	40.6696	42.5577	38.9771	41.1598	37.9841	1.0079
		6.23	34.46	41.0489	33.0246	33.6598	34.9084	37.7077	30.5587	37.6485	30.4255	38.2677	36.5669	38.2675	34.7111	36.834	35.5778	0.81256
		6.24	38.7182	45.5911	37.6358	37.9936	39.4498	42.395	34.9186	38.8173	31.4964	40.7442	37.7272	39.3533	35.7048	37.9402	38.4632	0.88905
		6.25	41.8258	49.0027	41.0477	41.1749	42.8456	45.7379	38.1746	43.8786	36.3778	45.6414	42.5725	44.3441	40.6121	42.9758	42.5865	0.85247
		6.26	39.411	46.4961	38.4524	38.7301	40.3177	43.0376	35.7359	45.6819	38.1584	46.0374	44.2568	46.1908	42.4938	44.8222	42.1302	0.96244
		6.27	35.0338	41.7781	33.6657	34.2635	35.5904	38.2704	31.1888	41.7479	34.3702	41.4723	40.4653	42.3497	38.7473	40.9342	37.8484	0.99784
		6.28	35.0292	41.6863	33.6061	34.237	35.5022	38.3373	31.1024	37.8097	30.5158	38.5766	36.7216	38.4175	34.8251	36.9758	35.953	0.81358
		6.29	39.4686	46.4325	38.4233	38.7507	40.2467	43.217	35.6556	39.5633	32.1506	41.5542	38.4384	40.0792	36.3906	38.6705	39.2172	0.90138
		6.3	42.0999	49.3404	41.3239	41.441	43.1362	46.0365	38.424	44.5826	36.9979	46.2422	43.2373	45.0399	41.2792	43.675	43.0611	0.85502
		6.31	39.2662	46.3727	38.2628	38.5621	40.1441	42.8767	35.5457	45.8116	38.2274	46.0569	44.3719	46.3288	42.6148	44.9517	42.0995	0.98558
		6.32	35.121	41.8911	33.7184	34.3306	35.6522	38.366	31.2318	41.6098	34.181	41.3786	40.3348	42.2197	38.6002	40.79	37.8161	0.98516
		6.33	35.657	42.3875	34.2535	34.8623	36.1531	39.0291	31.7092	38.0793	30.7253	38.9855	36.993	38.6846	35.0668	37.2326	36.4156	0.81906
		6.34	40.1776	47.2386	39.1705	39.4665	41.0033	43.9965	36.3582	40.3325	32.8513	42.3668	39.188	40.8451	37.1253	39.4265	39.9676	0.90908
		6.35	42.3	49.6061	41.5194	41.6411	43.3516	46.2547	38.6077	45.243	37.5962	46.7888	43.8743	45.7076	41.9176	44.3258	43.481	0.85982
		6.36	39.054	46.1864	38.0049	38.3405	39.9086	42.6479	35.2974	45.8937	38.2605	46.0196	44.4512	46.4239	42.6852	45.0277	42.0144	1.01036
		6.37	35.1618	41.9633	33.7309	34.3595	35.6795	38.4236	31.2308	41.428	33.9471	41.2337	40.1611	42.0408	38.395	40.6011	37.7397	0.9728
		6.38	36.2679	43.0664	34.8835	35.4627	36.7902	39.7106	32.291	38.3055	30.8741	39.3533	37.2034	38.8954	35.2453	37.4456	36.8425	0.829
		6.39	40.8922	48.0344	39.9134	40.1707	41.7541	44.7789	37.0545	41.0652	33.4877	43.1507	39.8743	41.5557	37.8045	40.1431	40.6914	0.91996
		6.4	42.5491	49.908	41.7561	41.8782	43.6032	46.5186	38.8293	45.8834	38.1565	47.3341	44.4751	46.34	42.5311	44.9576	43.9086	0.86841
		6.41	38.9693	46.1238	37.8745	38.241	39.7954	42.5512	35.1679	46.0209	38.341	46.0628	44.575	46.5609	42.814	45.1535	42.0179	1.03052
		6.42	35.3476	42.1832	33.8933	34.5342	35.8532	38.6343	31.3757	41.3898	33.871	41.2542	40.1368	42.0133	38.352	40.5544	37.8138	0.96153
		6.43	36.9106	43.7867	35.5532	36.1081	37.4657	40.4256	32.9186	38.6842	31.1943	39.8528	37.5795	39.2748	35.5909	37.8031	37.3677	0.84025
		6.44	41.4832	48.7187	40.5389	40.7709	42.3907	45.4322	37.6421	41.8217	34.1729	43.9185	40.6108	42.3152	38.5219	40.8809	41.3728	0.92232
		6.45	42.6052	50.0196	41.7955	41.9272	43.666	46.5823	38.8609	46.3968	38.6107	47.7291	44.9738	46.8687	43.027	45.4673	44.1807	0.88032
		6.46	38.747	45.9166	37.5949	37.9918	39.5437	42.3146	34.8965	45.9626	38.2341	45.9239	44.5162	46.5164	42.7495	45.0975	41.8575	1.04794
		6.47	35.5399	42.404	34.0548	34.7032	36.0343	38.8543	31.5225	41.2206	33.6409	41.1758	39.9655	41.8392	38.1589	40.3804	37.821	0.94269
		6.48	37.6885	44.6381	36.3548	36.8811	38.2765	41.2774	33.672	39.0619	31.4928	40.4003	37.937	39.6355	35.9249	38.172	37.9581	0.85771
		6.49	42.2113	49.5291	41.2954	41.499	43.1558	46.2195	38.352	42.6876	34.9611	44.8203	41.4429	43.1729	39.3502	41.7429	42.1743	0.92656
		6.5	42.7161	50.1752	41.8888	42.0294	43.7736	46.7015	38.9412	47.0207	39.176	48.2184	45.5734	47.5015	43.6352	46.088	44.5314	0.89728
		6.51	38.5549	45.7462	37.3615	37.791	39.3251	42.1201	34.6671	45.9656	38.1928	45.8298	44.5211	46.5349	42.7463	45.088	41.746	1.06666
		6.52	35.756	42.6716	34.2637	34.9213	36.2535	39.114	31.7131	41.116	33.4882	41.1596	39.8771	41.7451	38.0349	40.2546	37.8835	0.92762
		6.53	38.365	45.4067	37.0622	37.5618	38.9963	42.0325	34.3362	39.4753	31.8425	40.954	38.3519	40.053	36.2999	38.5659	38.5217	0.87486
		6.54	42.708	50.1094	41.8051	41.9876	43.6907	46.7657	38.83	43.4296	35.6316	45.553	42.1647	43.9197	40.0538	42.4761	42.7946	0.92591
[truncated: 119,346 more rows]
