# Supplementary material for: Deep-potential enabled multiscale simulation of gallium nitride devices on boron arsenide cooling substrates
Source: Nat Commun. 2024 Mar 25;15:2540. doi: 10.1038/s41467-024-46806-7 (PMC10963741; doi:10.1038/s41467-024-46806-7)
Supplement: Supplementary file 2 — Source Data [file 41467_2024_46806_MOESM2_ESM.zip › Source Data/Figure4.xlsx]

## Sheet: Figure 4a
Figure 4a
		Position	Temperature
		283.702	279.995
		270.692	281.295
		257.683	283.024
		244.673	283.099
		231.664	283.816
		218.655	284.076
		205.645	284.261
		192.636	284.944
		179.627	285.065
		166.617	285.277
		153.608	288.543
		140.598	310.164
		127.589	313.826
		114.58	314.252
		101.57	314.448
		88.561	315.32
		75.5516	315.459
		62.5422	316.115
		49.5328	316.711
		36.5234	317.23
		23.5141	319.066
		10.5047	319.997

## Sheet: Figure 4b
Figure 4b
		Temperature	Interfacial thermal conductance
		250	219.715
		300	260.268
		350	293.84
		400	380.837
		450	381.997

## Sheet: Figure 4c
Figure 4c
	GaN	Density of states	Frequency
		-71.3785	0
		-67.0958	0
		-62.8131	0
		-58.5304	0
		-54.2477	0
		-49.965	0
		-45.6823	0
		-41.3996	0
		-37.1168	0
		-32.8341	0
		-28.5514	0
		-24.2687	0
		-19.986	0
		-15.7033	0
		-11.4206	0
		-7.13791	0
		-2.85521	2.421e-07
		1.4275	5.89363e-06
		5.71021	2.42575e-05
		9.99291	6.16759e-05
		14.2756	0.00011999
		18.5583	0.000198876
		22.841	0.000298917
		27.1237	0.000420067
		31.4064	0.000563124
		35.6891	0.000728422
		39.9719	0.000917194
		44.2546	0.00113
		48.5373	0.00137
		52.82	0.00164
		57.1027	0.00193
		61.3854	0.00226
		65.6681	0.00263
		69.9508	0.00303
		74.2335	0.00348
		78.5162	0.00398
		82.7989	0.00454
		87.0816	0.00517
		91.3643	0.00587
		95.647	0.00666
		99.9297	0.00756
		104.212	0.0086
		108.495	0.0098
		112.778	0.01124
		117.061	0.01297
		121.343	0.01512
		125.626	0.01791
		129.909	0.02205
		134.191	0.02699
		138.474	0.03659
		142.757	0.04426
		147.039	0.0502
		151.322	0.04808
		155.605	0.04554
		159.888	0.04237
		164.17	0.0414
		168.453	0.04076
		172.736	0.04084
		177.018	0.04015
		181.301	0.03929
		185.584	0.03691
		189.867	0.03418
		194.149	0.03093
		198.432	0.02876
		202.715	0.02759
		206.997	0.02752
		211.28	0.02707
		215.563	0.02606
		219.845	0.02499
		224.128	0.02387
		228.411	0.02229
		232.694	0.01966
		236.976	0.01557
		241.259	0.0117
		245.542	0.00792
		249.824	0.00661
		254.107	0.00645
		258.39	0.00711
		262.673	0.00791
		266.955	0.00887
		271.238	0.0101
		275.521	0.01182
		279.803	0.01427
		284.086	0.01708
		288.369	0.02152
		292.651	0.03136
		296.934	0.03714
		301.217	0.04006
		305.5	0.03738
		309.782	0.03682
		314.065	0.03357
		318.348	0.02685
		322.63	0.01917
		326.913	0.01255
		331.196	0.00634
		335.479	0.00216
		339.761	-6.93889e-18
		344.044	-6.93889e-18
		348.327	-6.93889e-18
		352.609	-6.93889e-18
		356.892	-6.93889e-18
		361.175	-6.93889e-18
		365.457	-6.93889e-18
		369.74	-6.93889e-18
		374.023	-6.93889e-18
		378.306	-6.93889e-18
		382.588	-6.93889e-18
		386.871	-6.93889e-18
		391.154	-6.93889e-18
		395.436	-6.93889e-18
		399.719	-6.93889e-18
		404.002	-6.93889e-18
		408.285	-6.93889e-18
		412.567	-6.93889e-18
		416.85	-6.93889e-18
		421.133	-6.93889e-18
		425.415	-6.93889e-18
		429.698	-6.93889e-18
		433.981	-6.93889e-18
		438.263	-6.93889e-18
		442.546	-6.93889e-18
		446.829	-6.93889e-18
		451.112	-6.93889e-18
		455.394	-6.93889e-18
		459.677	-6.93889e-18
		463.96	-6.93889e-18
		468.242	-6.93889e-18
		472.525	-6.93889e-18
		476.808	-6.93889e-18
		481.091	-6.93889e-18
		485.373	-6.93889e-18
		489.656	-6.93889e-18
		493.939	-6.93889e-18
		498.221	-6.93889e-18
		502.504	-6.93889e-18
		506.787	-6.93889e-18
		511.069	-6.93889e-18
		515.352	-6.93889e-18
		519.635	-6.93889e-18
		523.918	-6.93889e-18
		528.2	-6.93889e-18
		532.483	0.00169
		536.766	0.00421
		541.048	0.00771
		545.331	0.01094
		549.614	0.02319
		553.897	0.04165
		558.179	0.07086
		562.462	0.08161
		566.745	0.08096
		571.027	0.06572
		575.31	0.05716
		579.593	0.05197
		583.875	0.04877
		588.158	0.04819
		592.441	0.04577
		596.724	0.04299
		601.006	0.03821
		605.289	0.03642
		609.572	0.03566
		613.854	0.03886
		618.137	0.03634
		622.42	0.02994
		626.702	0.01799
		630.985	0.01085
		635.268	0.00688
		639.551	0.00605
		643.833	0.00731
		648.116	0.01278
		652.399	0.02593
		656.681	0.03807
		660.964	0.0471
		665.247	0.0493
		669.53	0.05236
		673.812	0.04664
		678.095	0.03684
		682.378	0.02433
		686.66	0.01932
		690.943	0.01704
		695.226	0.0163
		699.508	0.01765
		703.791	0.02012
		708.074	0.01813
		712.357	0.01124
		716.639	0.00348
		720.922	1.79255e-17
		725.205	1.79255e-17
		729.487	1.79255e-17
		733.77	1.79255e-17
		738.053	1.79255e-17
		742.336	1.79255e-17
		746.618	1.79255e-17
		750.901	1.79255e-17
		755.184	1.79255e-17
		759.466	1.79255e-17
		763.749	1.79255e-17
		768.032	1.79255e-17
		772.314	1.79255e-17
		776.597	1.79255e-17
		780.88	1.79255e-17
		785.163	5.37764e-17
	BAs	-70.8323	0
		-66.5824	0
		-62.3324	0
		-58.0825	0
		-53.8326	0
		-49.5826	0
		-45.3327	0
		-41.0827	0
		-36.8328	0
		-32.5829	0
		-28.3329	0
		-24.083	0
		-19.8331	0
		-15.5831	0
		-11.3332	0
		-7.08324	0
		-2.8333	9.05667e-08
		1.41664	1.89387e-06
		5.66658	8.6676e-06
		9.91651	2.25785e-05
		14.1664	4.49839e-05
		18.4164	7.489e-05
		22.6663	0.000113215
		26.9163	0.000159562
		31.1662	0.000214545
		35.4161	0.000278205
		39.6661	0.000350868
		43.916	0.000433623
		48.166	0.000526562
		52.4159	0.000630758
		56.6658	0.000746334
		60.9158	0.000874129
		65.1657	0.00102
		69.4156	0.00117
		73.6656	0.00134
		77.9155	0.00153
		82.1655	0.00174
		86.4154	0.00197
		90.6653	0.00223
		94.9153	0.00252
		99.1652	0.00284
		103.415	0.0032
		107.665	0.00361
		111.915	0.00408
		116.165	0.00463
		120.415	0.00528
		124.665	0.00608
		128.915	0.00712
		133.165	0.00864
		137.415	0.01126
		141.665	0.0136
		145.915	0.01538
		150.164	0.01593
		154.414	0.01652
		158.664	0.01717
		162.914	0.0179
		167.164	0.01874
		171.414	0.01975
		175.664	0.02106
		179.914	0.02299
		184.164	0.02739
		188.414	0.02744
		192.664	0.02555
		196.914	0.02018
		201.164	0.01814
		205.414	0.01672
		209.664	0.01556
		213.914	0.01446
		218.163	0.01331
		222.413	0.01255
		226.663	0.01221
		230.913	0.01232
		235.163	0.01237
		239.413	0.01234
		243.663	0.01221
		247.913	0.01191
		252.163	0.01134
		256.413	0.01027
		260.663	0.01207
		264.913	0.01536
		269.163	0.02036
		273.413	0.02373
		277.663	0.02363
		281.913	0.02086
		286.162	0.01597
		290.412	0.01246
		294.662	0.00961
		298.912	0.00648
		303.162	0.00389
		307.412	0.00158
		311.662	0.000611311
		315.912	-3.18033e-18
		320.162	-3.18033e-18
		324.412	-3.18033e-18
		328.662	-3.18033e-18
		332.912	-3.18033e-18
		337.162	-3.18033e-18
		341.412	-3.18033e-18
		345.662	-3.18033e-18
		349.912	-3.18033e-18
		354.161	-3.18033e-18
		358.411	-3.18033e-18
		362.661	-3.18033e-18
		366.911	-3.18033e-18
		371.161	-3.18033e-18
		375.411	-3.18033e-18
		379.661	-3.18033e-18
		383.911	-3.18033e-18
		388.161	-3.18033e-18
		392.411	-3.18033e-18
		396.661	-3.18033e-18
		400.911	-3.18033e-18
		405.161	-3.18033e-18
		409.411	-3.18033e-18
		413.661	-3.18033e-18
		417.911	-3.18033e-18
		422.161	-3.18033e-18
		426.41	-3.18033e-18
		430.66	-3.18033e-18
		434.91	-3.18033e-18
		439.16	-3.18033e-18
		443.41	-3.18033e-18
		447.66	-3.18033e-18
		451.91	-3.18033e-18
		456.16	-3.18033e-18
		460.41	-3.18033e-18
		464.66	-3.18033e-18
		468.91	-3.18033e-18
		473.16	-3.18033e-18
		477.41	-3.18033e-18
		481.66	-3.18033e-18
		485.91	-3.18033e-18
		490.16	-3.18033e-18
		494.409	-3.18033e-18
		498.659	-3.18033e-18
		502.909	-3.18033e-18
		507.159	-3.18033e-18
		511.409	-3.18033e-18
		515.659	-3.18033e-18
		519.909	-3.18033e-18
		524.159	-3.18033e-18
		528.409	-3.18033e-18
		532.659	-3.18033e-18
		536.909	-3.18033e-18
		541.159	-3.18033e-18
		545.409	-3.18033e-18
		549.659	-3.18033e-18
		553.909	-3.18033e-18
		558.159	-3.18033e-18
		562.408	-3.18033e-18
		566.658	-3.18033e-18
		570.908	-3.18033e-18
		575.158	-3.18033e-18
		579.408	-3.18033e-18
		583.658	-3.18033e-18
		587.908	-3.18033e-18
		592.158	-3.18033e-18
		596.408	-3.18033e-18
		600.658	-3.18033e-18
		604.908	0.02113
		609.158	0.03079
		613.408	0.04126
		617.658	0.03073
		621.908	0.0319
		626.158	0.03253
		630.407	0.0333
		634.657	0.03405
		638.907	0.03467
		643.157	0.03513
		647.407	0.03558
		651.657	0.03205
		655.907	0.02605
		660.157	0.01856
		664.407	0.01398
		668.657	0.01102
		672.907	0.00878
		677.157	0.00696
		681.407	0.00539
		685.657	0.02582
		689.907	0.04373
		694.157	0.05488
		698.406	0.03898
		702.656	0.02144
		706.906	0.00898
		711.156	0.00215
		715.406	-2.11058e-17
		719.656	-2.11058e-17
		723.906	-2.11058e-17
		728.156	-2.11058e-17
		732.406	-2.11058e-17
		736.656	-2.11058e-17
		740.906	-2.11058e-17
		745.156	-2.11058e-17
		749.406	-2.11058e-17
		753.656	-2.11058e-17
		757.906	-2.11058e-17
		762.156	-2.11058e-17
		766.405	-2.11058e-17
		770.655	-2.11058e-17
		774.905	-2.11058e-17
		779.155	-6.33174e-17

## Sheet: Figure 4d
Figure 4d
		PHONON_FREQUENCY	SPECTRALFLUX_AT_POSITION_1
		0	0
		0.674428	1.85633
		1.34886	747.964
		2.02328	9396.41
		2.69771	28627.6
		3.37214	41147.6
		4.04657	41566.9
		4.721	44906.1
		5.39542	61874.2
		6.06985	89033.5
		6.74428	120366
		7.41871	153267
		8.09314	180539
		8.76757	194491
		9.44199	199970
		10.1164	206317
		10.7908	214439
		11.4653	229188
		12.1397	265935
		12.8141	336741
		13.4886	431616
		14.163	518395
		14.8374	575074
		15.5118	598438
		16.1863	602764
		16.8607	631375
		17.5351	717706
		18.2096	835594
		18.884	919475
		19.5584	936530
		20.2328	927998
		20.9073	928688
		21.5817	950014
		22.2561	1020960
		22.9306	1107830
		23.605	1229330
		24.2794	1521020
		24.9538	1939150
		25.6283	2092580
		26.3027	2220110
		26.9771	2523580
		27.6516	2860990
		28.326	3113010
		29.0004	3252560
		29.6748	3256480
		30.3493	3104220
		31.0237	3000120
		31.6981	2935950
		32.3725	2815510
		33.047	2699600
		33.7214	2591010
		34.3958	2443340
		35.0703	2182360
		35.7447	1942690
		36.4191	1941420
		37.0935	2038590
		37.768	1978470
		38.4424	1854640
		39.1168	1913220
		39.7913	2023340
		40.4657	2005430
		41.1401	1844250
		41.8145	1666980
		42.489	1606320
		43.1634	1472090
		43.8378	1206290
		44.5123	990771
		45.1867	846196
		45.8611	720012
		46.5355	716630
		47.21	773507
		47.8844	896191
		48.5588	952887
		49.2333	916639
		49.9077	859191
		50.5821	865240
		51.2565	980682
		51.931	1173130
		52.6054	1310730
		53.2798	1380250
		53.9542	1534950
		54.6287	1695430
		55.3031	1796480
		55.9775	1861290
		56.652	1824230
		57.3264	1685170
		58.0008	1653450
		58.6752	1626590
		59.3497	1421200
		60.0241	1016230
		60.6985	624505
		61.373	416580
		62.0474	276178
		62.7218	89913.1
		63.3962	11670.6
		64.0707	697.152
		64.7451	55.3624
		65.4195	3.87
		66.094	0.195368
		66.7684	0.00680088
		67.4428	0.000162129
		68.1172	2.68406e-06
		68.7917	3.19563e-08
		69.4661	2.94766e-10
		70.1405	2.4093e-12
		70.8149	1.99817e-14
		71.4894	1.68846e-16
		72.1638	1.33338e-18
		72.8382	9.39078e-21
		73.5127	5.99378e-23
		74.1871	3.65369e-25
		74.8615	2.2379e-27
		75.5359	1.39325e-29
		76.2104	8.58029e-32
		76.8848	5.05006e-34
		77.5592	2.77679e-36
		78.2337	1.41031e-38
		78.9081	6.58031e-41
		79.5825	2.81176e-43
		80.2569	1.09784e-45
		80.9314	3.91066e-48
		81.6058	1.26985e-50
		82.2802	3.75906e-53
		82.9547	1.01546e-55
		83.6291	2.50833e-58
		84.3035	5.68344e-61
		84.9779	5.64457e-60
		85.6524	1.23496e-54
		86.3268	1.49317e-49
		87.0012	1.00673e-44
		87.6757	3.81934e-40
		88.3501	8.22541e-36
		89.0245	1.01429e-31
		89.6989	7.22184e-28
		90.3734	2.99355e-24
		91.0478	7.28201e-21
		91.7222	1.04767e-17
		92.3966	8.98223e-15
		93.0711	4.62263e-12
		93.7455	1.43803e-09
		94.4199	2.72211e-07
		95.0944	3.15543e-05
		95.7688	0.00225355
		96.4432	0.099755
		97.1176	2.75356
		97.7921	47.6938
		98.4665	521.602
		99.1409	3634.21
		99.8154	16603.9
		100.49	52707.7
		101.164	119820
		101.839	215959
		102.513	354298
		103.187	393476
		103.862	394538
		104.536	775490
		105.211	1048440
		105.885	1332990
		106.56	1482800
		107.234	1420720
		107.908	1241870
		108.583	1049390
		109.257	992028
		109.932	970046
		110.606	1034040
		111.281	1083850
		111.955	899610
		112.629	718801
		113.304	786987
		113.978	1022160
		114.653	1005320
		115.327	736884
		116.002	519995
		116.676	555237
		117.35	517524
		118.025	392950
		118.699	257368
		119.374	180252
		120.048	169326
		120.723	164165
		121.397	115276
		122.071	255855
		122.746	345912
		123.42	420157
		124.095	520625
		124.769	665715
		125.444	641277
		126.118	708667
		126.792	991392
		127.467	958182
		128.141	851899
		128.816	731507
		129.49	722912
		130.165	738655
		130.839	722392
		131.513	691729
		132.188	613080
		132.862	492828
		133.537	412214
		134.211	270685
		PHONON_FREQUENCY	SPECTRALFLUX_AT_POSITION_2
		0	0
		0.674428	1.85633
		1.34886	747.964
		2.02328	9396.41
		2.69771	28627.6
		3.37214	41147.6
		4.04657	41566.9
		4.721	44906.1
		5.39542	61874.2
		6.06985	89033.4
		6.74428	120361
		7.41871	153206
		8.09314	180158
		8.76757	193184
		9.44199	197240
		10.1164	202509
		10.7908	210314
		11.4653	224722
		12.1397	260586
		12.8141	331315
		13.4886	429021
		14.163	522230
		14.8374	586976
		15.5118	615606
		16.1863	618587
		16.8607	639544
		17.5351	716556
		18.2096	827958
		18.884	909369
		19.5584	927050
		20.2328	917804
		20.9073	912999
		21.5817	928733
		22.2561	1004120
		22.9306	1110530
		23.605	1260290
		24.2794	1574460
		24.9538	1958080
		25.6283	2053260
		26.3027	2189520
		26.9771	2538020
		27.6516	2967320
		28.326	3269120
		29.0004	3418340
		29.6748	3379980
		30.3493	3177550
		31.0237	3045890
		31.6981	2972970
		32.3725	2839500
		33.047	2724880
		33.7214	2656600
		34.3958	2526670
		35.0703	2245610
		35.7447	1981300
		36.4191	1942320
		37.0935	2008590
		37.768	1942140
		38.4424	1844810
		39.1168	1937790
		39.7913	2066000
		40.4657	2053820
		41.1401	1888680
		41.8145	1717200
		42.489	1670420
		43.1634	1529880
		43.8378	1247900
		44.5123	1012730
		45.1867	853339
		45.8611	732165
		46.5355	725790
		47.21	771858
		47.8844	870566
		48.5588	921164
		49.2333	897435
		49.9077	866805
		50.5821	893434
		51.2565	1002740
		51.931	1167210
		52.6054	1285570
		53.2798	1356260
		53.9542	1506680
		54.6287	1642140
		55.3031	1714570
		55.9775	1815860
		56.652	1770130
		57.3264	1515040
		58.0008	1315780
		58.6752	1299740
		59.3497	1269210
		60.0241	966363
		60.6985	588528
		61.373	426091
		62.0474	327534
		62.7218	104718
		63.3962	16996.2
		64.0707	1325.73
		64.7451	106.471
		65.4195	7.23055
		66.094	0.354528
		66.7684	0.012045
		67.4428	0.00028248
		68.1172	4.61969e-06
		68.7917	5.40608e-08
		69.4661	4.78607e-10
		70.1405	3.57945e-12
		70.8149	2.62539e-14
		71.4894	2.01611e-16
		72.1638	1.51968e-18
		72.8382	1.05239e-20
		73.5127	6.68616e-23
		74.1871	4.07066e-25
		74.8615	2.48652e-27
		75.5359	1.53848e-29
		76.2104	9.3887e-32
		76.8848	5.46835e-34
		77.5592	2.97558e-36
		78.2337	1.49702e-38
		78.9081	6.92929e-41
		79.5825	2.94218e-43
		80.2569	1.1433e-45
		80.9314	4.05847e-48
		81.6058	1.31459e-50
		82.2802	3.88453e-53
		82.9547	1.04792e-55
		83.6291	2.58543e-58
		84.3035	5.85126e-61
		84.9779	5.64461e-60
		85.6524	1.23496e-54
		86.3268	1.49317e-49
		87.0012	1.00673e-44
		87.6757	3.81934e-40
		88.3501	8.22541e-36
		89.0245	1.01429e-31
		89.6989	7.22184e-28
		90.3734	2.99355e-24
		91.0478	7.28201e-21
		91.7222	1.04767e-17
		92.3966	8.98223e-15
		93.0711	4.62263e-12
		93.7455	1.43803e-09
		94.4199	2.72211e-07
		95.0944	3.15543e-05
		95.7688	0.00225355
		96.4432	0.099755
		97.1176	2.75356
		97.7921	47.6938
		98.4665	521.601
		99.1409	3633.9
		99.8154	16572.5
		100.49	51922.8
		101.164	115181
		101.839	212263
		102.513	366420
		103.187	417586
		103.862	418457
		104.536	776663
		105.211	1054790
		105.885	1137940
		106.56	1229560
		107.234	1226150
		107.908	1118500
		108.583	955418
		109.257	911805
		109.932	941068
		110.606	1048920
		111.281	1079730
		111.955	887710
		112.629	739455
		113.304	817830
		113.978	1043130
		114.653	1036580
		115.327	775190
		116.002	619103
		116.676	638397
		117.35	548189
		118.025	389838
		118.699	247979
		119.374	174027
		120.048	167073
		120.723	180523
		121.397	151230
		122.071	264550
		122.746	334452
		123.42	367659
		124.095	451476
		124.769	672294
		125.444	771739
		126.118	871127
		126.792	1058820
		127.467	971427
		128.141	830699
		128.816	693020
		129.49	681488
		130.165	711468
		130.839	734859
		131.513	740954
		132.188	679843
		132.862	590470
		133.537	487856
		134.211	314800
		PHONON_FREQUENCY	SPECTRALFLUX_AT_POSITION_3
		0	0
		0.674428	1.85633
		1.34886	747.964
		2.02328	9396.41
		2.69771	28627.6
		3.37214	41147.6
		4.04657	41566.9
		4.721	44906.2
		5.39542	61874.4
		6.06985	89030.9
		6.74428	120325
		7.41871	152958
		8.09314	179118
		8.76757	190347
		9.44199	192074
		10.1164	196092
		10.7908	205109
		11.4653	223278
		12.1397	264324
		12.8141	339608
		13.4886	439775
		14.163	534138
		14.8374	600184
		15.5118	629789
		16.1863	633260
		16.8607	657196
		17.5351	741263
		18.2096	859762
		18.884	946901
		19.5584	975015
		20.2328	979791
		20.9073	981729
		21.5817	993586
		22.2561	1061130
		22.9306	1156270
		23.605	1294750
		24.2794	1625430
		24.9538	2046200
		25.6283	2128700
		26.3027	2223530
		26.9771	2555100
		27.6516	2984550
		28.326	3289660
		29.0004	3447300
		29.6748	3437980
		30.3493	3250660
		31.0237	3086120
		31.6981	2976630
		32.3725	2832790
		33.047	2714020
		33.7214	2649670
		34.3958	2518250
		35.0703	2268480
		35.7447	1982030
		36.4191	1956310
		37.0935	2062470
		37.768	2024530
		38.4424	1923500
		39.1168	1993900
		39.7913	2097240
		40.4657	2085580
		41.1401	1921760
		41.8145	1740110
		42.489	1692690
		43.1634	1558810
		43.8378	1279090
		44.5123	1032650
		45.1867	859690
		45.8611	734094
		46.5355	731562
		47.21	780990
		47.8844	867641
		48.5588	907073
		49.2333	876380
		49.9077	845921
		50.5821	879577
		51.2565	1003020
		51.931	1181500
		52.6054	1297370
		53.2798	1364010
		53.9542	1542590
		54.6287	1691820
		55.3031	1773010
		55.9775	1815470
		56.652	1708430
		57.3264	1458190
		58.0008	1181260
		58.6752	1104570
		59.3497	1128900
		60.0241	888414
		60.6985	547459
		61.373	386704
		62.0474	292683
		62.7218	104085
		63.3962	15252.5
		64.0707	1059.66
		64.7451	82.6123
		65.4195	5.3914
		66.094	0.258029
		66.7684	0.00879187
		67.4428	0.000210362
		68.1172	3.55056e-06
		68.7917	4.35641e-08
		69.4661	4.15041e-10
		70.1405	3.43395e-12
		70.8149	2.77454e-14
		71.4894	2.24903e-16
		72.1638	1.72848e-18
		72.8382	1.20712e-20
		73.5127	7.72462e-23
		74.1871	4.72527e-25
		74.8615	2.87994e-27
		75.5359	1.76327e-29
		76.2104	1.0593e-31
		76.8848	6.06477e-34
		77.5592	3.24649e-36
		78.2337	1.60981e-38
		78.9081	7.3617e-41
		79.5825	3.09586e-43
		80.2569	1.19423e-45
		80.9314	4.21634e-48
		81.6058	1.36026e-50
		82.2802	4.00713e-53
		82.9547	1.07821e-55
		83.6291	2.65362e-58
		84.3035	5.98936e-61
		84.9779	5.64463e-60
		85.6524	1.23496e-54
		86.3268	1.49317e-49
		87.0012	1.00673e-44
		87.6757	3.81934e-40
		88.3501	8.22541e-36
		89.0245	1.01429e-31
		89.6989	7.22184e-28
		90.3734	2.99355e-24
		91.0478	7.28201e-21
		91.7222	1.04767e-17
		92.3966	8.98223e-15
		93.0711	4.62263e-12
		93.7455	1.43803e-09
		94.4199	2.72211e-07
		95.0944	3.15543e-05
		95.7688	0.00225355
		96.4432	0.0997549
		97.1176	2.75352
		97.7921	47.6843
		98.4665	520.708
		99.1409	3599.25
		99.8154	16007.1
		100.49	47808.8
		101.164	100877
		101.839	190858
		102.513	350401
		103.187	402399
		103.862	431852
		104.536	691050
		105.211	963049
		105.885	1113010
		106.56	1344680
		107.234	1262030
		107.908	1071660
		108.583	907891
		109.257	880586
		109.932	908106
		110.606	994154
		111.281	1011810
		111.955	840482
		112.629	717904
		113.304	832404
		113.978	1087950
		114.653	1045170
		115.327	770815
		116.002	574516
		116.676	603118
		117.35	530119
		118.025	377645
		118.699	237875
		119.374	168596
		120.048	169568
		120.723	187210
		121.397	137539
		122.071	255031
		122.746	292052
		123.42	280882
		124.095	347265
		124.769	592951
		125.444	715607
		126.118	780112
		126.792	1024330
		127.467	953833
		128.141	848706
		128.816	723757
		129.49	710747
		130.165	743313
		130.839	758583
		131.513	745902
		132.188	672378
		132.862	570946
		133.537	464383
		134.211	312591
		PHONON_FREQUENCY	SPECTRALFLUX_AT_POSITION_4
		0	0
		0.674428	1.85633
		1.34886	747.964
		2.02328	9396.41
		2.69771	28627.6
		3.37214	41147.6
		4.04657	41567.6
		4.721	44918.2
		5.39542	61968.8
		6.06985	89439
		6.74428	121427
		7.41871	154992
		8.09314	181856
		8.76757	193180
		9.44199	194420
		10.1164	197786
		10.7908	206707
		11.4653	226232
		12.1397	270007
		12.8141	347593
		13.4886	448520
		14.163	543525
		14.8374	611553
		15.5118	644226
		16.1863	651074
		16.8607	677681
		17.5351	763383
		18.2096	882527
		18.884	966966
		19.5584	986230
		20.2328	979074
		20.9073	971758
		21.5817	975554
		22.2561	1035000
		22.9306	1135130
		23.605	1290920
		24.2794	1623180
		24.9538	2053110
		25.6283	2192720
		26.3027	2321060
		26.9771	2627010
		27.6516	3008770
		28.326	3307420
		29.0004	3461180
		29.6748	3429700
		30.3493	3243840
		31.0237	3091900
		31.6981	2989150
		32.3725	2841280
		33.047	2713020
		33.7214	2657580
		34.3958	2529370
		35.0703	2272320
		35.7447	2023410
		36.4191	2012680
		37.0935	2129340
		37.768	2094790
		38.4424	1980770
		39.1168	2030680
		39.7913	2122680
		40.4657	2110350
		41.1401	1950650
		41.8145	1766960
		42.489	1711310
		43.1634	1566630
		43.8378	1275940
		44.5123	1020850
		45.1867	845530
		45.8611	724198
		46.5355	724099
		47.21	771980
		47.8844	872314
		48.5588	912056
		49.2333	875137
		49.9077	835302
		50.5821	861780
		51.2565	983945
		51.931	1168300
		52.6054	1284760
		53.2798	1329170
		53.9542	1480810
		54.6287	1639550
		55.3031	1765290
		55.9775	1879150
		56.652	1711990
		57.3264	1406640
		58.0008	1142270
		58.6752	1068340
		59.3497	1079370
		60.0241	874862
		60.6985	580200
		61.373	414957
		62.0474	308080
		62.7218	89471.1
		63.3962	18062.9
		64.0707	1538.53
		64.7451	109.233
		65.4195	6.33528
		66.094	0.282488
		66.7684	0.00925607
		67.4428	0.000216657
		68.1172	3.61254e-06
		68.7917	4.40493e-08
		69.4661	4.18283e-10
		70.1405	3.44717e-12
		70.8149	2.76536e-14
		71.4894	2.22273e-16
		72.1638	1.69842e-18
		72.8382	1.18548e-20
		73.5127	7.63055e-23
		74.1871	4.71639e-25
		74.8615	2.89764e-27
		75.5359	1.77027e-29
		76.2104	1.04813e-31
		76.8848	5.85904e-34
		77.5592	3.04781e-36
		78.2337	1.46786e-38
		78.9081	6.53706e-41
		79.5825	2.68958e-43
		80.2569	1.02051e-45
		80.9314	3.56254e-48
		81.6058	1.14167e-50
		82.2802	3.35384e-53
		82.9547	9.02964e-56
		83.6291	2.23066e-58
		84.3035	5.06998e-61
		84.9779	5.64486e-60
		85.6524	1.23504e-54
		86.3268	1.49326e-49
		87.0012	1.00679e-44
		87.6757	3.81953e-40
		88.3501	8.22577e-36
		89.0245	1.01432e-31
		89.6989	7.22205e-28
		90.3734	2.9936e-24
		91.0478	7.28195e-21
		91.7222	1.04761e-17
		92.3966	8.98083e-15
		93.0711	4.62103e-12
		93.7455	1.43703e-09
		94.4199	2.7186e-07
		95.0944	3.14828e-05
		95.7688	0.00224509
		96.4432	0.0991654
		97.1176	2.72919
		97.7921	47.0906
		98.4665	512.483
		99.1409	3544.1
		99.8154	15905.4
		100.49	47736.1
		101.164	98762.2
		101.839	193234
		102.513	371979
		103.187	426420
		103.862	443320
		104.536	635405
		105.211	900499
		105.885	1185450
		106.56	1354310
		107.234	1285950
		107.908	1083590
		108.583	926782
		109.257	866176
		109.932	849300
		110.606	974015
		111.281	1070980
		111.955	879340
		112.629	739829
		113.304	821215
		113.978	1046530
		114.653	1006960
		115.327	720892
		116.002	560200
		116.676	581572
		117.35	511622
		118.025	362563
		118.699	228963
		119.374	163078
		120.048	165901
		120.723	166606
		121.397	124012
		122.071	234603
		122.746	270819
		123.42	251889
		124.095	344974
		124.769	589038
		125.444	717938
		126.118	760120
		126.792	886822
		127.467	851529
		128.141	799195
		128.816	709366
		129.49	728563
		130.165	807409
		130.839	855443
		131.513	816779
		132.188	663545
		132.862	502710
		133.537	364866
		134.211	235225
		PHONON_FREQUENCY	SPECTRALFLUX_AT_POSITION_5
		0	0
		0.674428	1.85633
		1.34886	747.964
		2.02328	9396.41
		2.69771	28627.6
		3.37214	41147.2
		4.04657	41559.4
		4.721	44845.7
		5.39542	61631.5
		6.06985	88482.1
		6.74428	119588
		7.41871	152415
		8.09314	179070
		8.76757	190736
		9.44199	192507
		10.1164	196103
		10.7908	204948
		11.4653	225006
		12.1397	270531
		12.8141	349697
		13.4886	450018
		14.163	542253
		14.8374	607309
		15.5118	638966
		16.1863	646981
		16.8607	674018
		17.5351	757706
		18.2096	875192
		18.884	961552
		19.5584	986671
		20.2328	987509
		20.9073	988443
		21.5817	999411
		22.2561	1061110
		22.9306	1155930
		23.605	1304050
		24.2794	1631720
		24.9538	2061370
		25.6283	2182340
		26.3027	2262900
		26.9771	2541530
		27.6516	2975680
		28.326	3338780
		29.0004	3539190
		29.6748	3537040
		30.3493	3355480
		31.0237	3186980
		31.6981	3072030
		32.3725	2926380
		33.047	2790430
		33.7214	2696180
		34.3958	2534730
		35.0703	2254350
		35.7447	2029950
		36.4191	2011970
		37.0935	2118370
		37.768	2082150
		38.4424	1985390
		39.1168	2059200
		39.7913	2167510
		40.4657	2168340
		41.1401	2017470
		41.8145	1832840
		42.489	1757800
		43.1634	1580840
		43.8378	1266710
		44.5123	1020600
		45.1867	851577
		45.8611	721573
		46.5355	727037
		47.21	763724
		47.8844	856769
		48.5588	896624
		49.2333	863659
		49.9077	827754
		50.5821	856017
		51.2565	977991
		51.931	1162020
		52.6054	1282970
		53.2798	1337060
		53.9542	1484780
		54.6287	1603220
		55.3031	1658240
		55.9775	1748550
		56.652	1652510
		57.3264	1354370
		58.0008	1094840
		58.6752	1006120
		59.3497	1043200
		60.0241	854276
		60.6985	507821
		61.373	323399
		62.0474	235463
		62.7218	116692
		63.3962	15621
		64.0707	1103.67
		64.7451	73.234
		65.4195	4.13042
		66.094	0.183982
		66.7684	0.00609889
		67.4428	0.000144301
		68.1172	2.41562e-06
		68.7917	2.93971e-08
		69.4661	2.78878e-10
		70.1405	2.3278e-12
		70.8149	1.92822e-14
		71.4894	1.60825e-16
		72.1638	1.26561e-18
		72.8382	9.04323e-21
		73.5127	5.95315e-23
		74.1871	3.76576e-25
		74.8615	2.36445e-27
		75.5359	1.47146e-29
		76.2104	8.85174e-32
		76.8848	5.02252e-34
		77.5592	2.65133e-36
		78.2337	1.29515e-38
		78.9081	5.84303e-41
		79.5825	2.43083e-43
		80.2569	9.30668e-46
		80.9314	3.27187e-48
		81.6058	1.05432e-50
		82.2802	3.11134e-53
		82.9547	8.41125e-56
		83.6291	2.08668e-58
		84.3035	4.76579e-61
		84.9779	5.6448e-60
		85.6524	1.23504e-54
		86.3268	1.49326e-49
		87.0012	1.00679e-44
		87.6757	3.81953e-40
		88.3501	8.22577e-36
		89.0245	1.01432e-31
		89.6989	7.22205e-28
		90.3734	2.9936e-24
		91.0478	7.28195e-21
		91.7222	1.04761e-17
		92.3966	8.98083e-15
		93.0711	4.62103e-12
		93.7455	1.43703e-09
		94.4199	2.7186e-07
		95.0944	3.14828e-05
		95.7688	0.00224509
		96.4432	0.0991654
		97.1176	2.72918
		97.7921	47.0899
		98.4665	512.356
		99.1409	3536.13
		99.8154	15728.4
		100.49	46288
		101.164	93980.1
		101.839	188199
		102.513	376565
		103.187	433729
		103.862	428168
		104.536	669554
		105.211	969124
		105.885	1154850
		106.56	1394410
		107.234	1316240
		107.908	1076630
		108.583	858905
		109.257	794620
		109.932	801966
		110.606	948476
		111.281	1046490
		111.955	853190
		112.629	707468
		113.304	808601
		113.978	1047560
		114.653	1040730
		115.327	750536
		116.002	579483
		116.676	583486
		117.35	516361
		118.025	378254
		118.699	241650
		119.374	171966
		120.048	172243
		120.723	171944
		121.397	142305
		122.071	224366
		122.746	246360
		123.42	254116
		124.095	412317
		124.769	718912
		125.444	747335
		126.118	679744
		126.792	795605
		127.467	819296
		128.141	784901
		128.816	714141
		129.49	742344
		130.165	826990
		130.839	870778
		131.513	822383
		132.188	644528
		132.862	469123
		133.537	354718
		134.211	252645
		PHONON_FREQUENCY	SPECTRALFLUX_AT_POSITION_6
		0	0
		0.674428	1.85633
		1.34886	747.964
		2.02328	9396.41
		2.69771	28627.6
		3.37214	41147.6
		4.04657	41564.8
		4.721	44852.1
		5.39542	61418.5
		6.06985	87362.8
		6.74428	117093
		7.41871	149112
		8.09314	175993
		8.76757	188736
		9.44199	192330
		10.1164	197670
		10.7908	206314
		11.4653	223795
		12.1397	266347
		12.8141	344168
		13.4886	445252
		14.163	539822
		14.8374	608279
		15.5118	644277
		16.1863	656240
		16.8607	683266
		17.5351	762376
		18.2096	875800
		18.884	961238
		19.5584	985510
		20.2328	987026
		20.9073	998322
		21.5817	1030240
		22.2561	1110780
		22.9306	1209140
		23.605	1341040
		24.2794	1636890
		24.9538	2028960
		25.6283	2126990
		26.3027	2218050
		26.9771	2516730
		27.6516	2942420
		28.326	3314350
		29.0004	3523730
		29.6748	3530410
		30.3493	3368360
		31.0237	3203980
		31.6981	3048250
		32.3725	2867820
		33.047	2751070
		33.7214	2694210
		34.3958	2550600
		35.0703	2312060
		35.7447	2067900
		36.4191	2037720
		37.0935	2131890
		37.768	2079650
		38.4424	1970270
		39.1168	2040470
		39.7913	2158530
		40.4657	2166770
		41.1401	2022490
		41.8145	1850850
		42.489	1786470
		43.1634	1629770
		43.8378	1331630
		44.5123	1077570
		45.1867	897748
		45.8611	752111
		46.5355	751793
		47.21	789852
		47.8844	883021
		48.5588	918764
		49.2333	873276
		49.9077	821042
		50.5821	836527
		51.2565	950929
		51.931	1131320
		52.6054	1254630
		53.2798	1311210
		53.9542	1435980
		54.6287	1503010
		55.3031	1543940
		55.9775	1750480
		56.652	1714840
		57.3264	1420080
		58.0008	1160190
		58.6752	1037940
		59.3497	1035520
		60.0241	870604
		60.6985	582030
		61.373	387798
		62.0474	266064
		62.7218	118848
		63.3962	14225.6
		64.0707	650.398
		64.7451	20.5915
		65.4195	0.444738
		66.094	0.0109264
		66.7684	0.000461724
		67.4428	1.66836e-05
		68.1172	4.00796e-07
		68.7917	6.67828e-09
		69.4661	8.32657e-11
		70.1405	8.45169e-13
		70.8149	7.67004e-15
		71.4894	6.71113e-17
		72.1638	5.78477e-19
		72.8382	4.83567e-21
		73.5127	3.86729e-23
		74.1871	2.94534e-25
		74.8615	2.12317e-27
		75.5359	1.43398e-29
		76.2104	8.98962e-32
		76.8848	5.20371e-34
		77.5592	2.77717e-36
		78.2337	1.36662e-38
		78.9081	6.20005e-41
		79.5825	2.59033e-43
		80.2569	9.94682e-46
		80.9314	3.50303e-48
		81.6058	1.12952e-50
		82.2802	3.3318e-53
		82.9547	8.99408e-56
		83.6291	2.22555e-58
		84.3035	5.06344e-61
		84.9779	5.80148e-60
		85.6524	1.26932e-54
		86.3268	1.53471e-49
		87.0012	1.03474e-44
		87.6757	3.92556e-40
		88.3501	8.45413e-36
		89.0245	1.04248e-31
		89.6989	7.42258e-28
		90.3734	3.07673e-24
		91.0478	7.48421e-21
		91.7222	1.07672e-17
		92.3966	9.23054e-15
		93.0711	4.74968e-12
		93.7455	1.47714e-09
		94.4199	2.79479e-07
		95.0944	3.23712e-05
		95.7688	0.0023091
		96.4432	0.102034
		97.1176	2.80966
		97.7921	48.4986
		98.4665	526.876
		99.1409	3598.69
		99.8154	15523.9
		100.49	43754.6
		101.164	88287.7
		101.839	186028
		102.513	371188
		103.187	400514
		103.862	381322
		104.536	606818
		105.211	949340
		105.885	1120700
		106.56	1257160
		107.234	1284000
		107.908	1155740
		108.583	974200
		109.257	901468
		109.932	890414
		110.606	1018570
		111.281	1107980
		111.955	926126
		112.629	776567
		113.304	816816
		113.978	1011470
		114.653	1001570
		115.327	720030
		116.002	534902
		116.676	543096
		117.35	485491
		118.025	360990
		118.699	244117
		119.374	181866
		120.048	181670
		120.723	179925
		121.397	146618
		122.071	226297
		122.746	253971
		123.42	238119
		124.095	307302
		124.769	531072
		125.444	567103
		126.118	569485
		126.792	763158
		127.467	814393
		128.141	779201
		128.816	717912
		129.49	746171
		130.165	845944
		130.839	897846
		131.513	846296
		132.188	677620
		132.862	514852
		133.537	390763
		134.211	266455
		PHONON_FREQUENCY	SPECTRALFLUX_AT_POSITION_7
		0	0
		0.674428	1.85633
		1.34886	747.964
		2.02328	9396.41
		2.69771	28627.6
		3.37214	41147.6
		4.04657	41567.6
		4.721	44916.7
		5.39542	61943
		6.06985	89233.1
		6.74428	120549
		7.41871	152707
		8.09314	177886
		8.76757	188481
		9.44199	190965
		10.1164	196603
		10.7908	206336
		11.4653	224696
		12.1397	267257
		12.8141	344778
		13.4886	447285
		14.163	546908
		14.8374	622854
		15.5118	664114
		16.1863	674865
		16.8607	693956
		17.5351	763550
		18.2096	872347
		18.884	958265
		19.5584	983283
		20.2328	985958
		20.9073	1003780
		21.5817	1044370
		22.2561	1128770
		22.9306	1227460
		23.605	1353870
		24.2794	1654660
		24.9538	2071960
		25.6283	2170350
		26.3027	2238080
		26.9771	2555070
		27.6516	2987030
		28.326	3354220
		29.0004	3515010
		29.6748	3497730
		30.3493	3356780
		31.0237	3222330
		31.6981	3086960
		32.3725	2913150
		33.047	2801410
		33.7214	2739520
		34.3958	2578590
		35.0703	2332940
		35.7447	2097300
		36.4191	2071410
		37.0935	2164040
		37.768	2090200
		38.4424	1948380
		39.1168	1999020
		39.7913	2111360
		40.4657	2113750
		41.1401	1971580
		41.8145	1812890
		42.489	1758450
		43.1634	1605360
		43.8378	1313570
		44.5123	1071750
		45.1867	899083
		45.8611	753306
		46.5355	753508
		47.21	796338
		47.8844	899479
		48.5588	944756
		49.2333	899050
		49.9077	834474
		50.5821	836169
		51.2565	949799
		51.931	1138590
		52.6054	1255840
		53.2798	1292310
		53.9542	1414660
		54.6287	1522060
		55.3031	1609360
		55.9775	1802440
		56.652	1688140
		57.3264	1341160
		58.0008	1109910
		58.6752	1002600
		59.3497	978430
		60.0241	815943
		60.6985	521833
		61.373	323622
		62.0474	229334
		62.7218	68848
		63.3962	12211
		64.0707	769.746
		64.7451	39.0694
		65.4195	1.72626
		66.094	0.0711582
		66.7684	0.00248696
		67.4428	6.40265e-05
		68.1172	1.16705e-06
		68.7917	1.55508e-08
		69.4661	1.63367e-10
		70.1405	1.50386e-12
		70.8149	1.32578e-14
		71.4894	1.13711e-16
		72.1638	9.18798e-19
		72.8382	6.87932e-21
		73.5127	4.85258e-23
		74.1871	3.3174e-25
		74.8615	2.22412e-27
		75.5359	1.44427e-29
		76.2104	8.88856e-32
		76.8848	5.10124e-34
		77.5592	2.70936e-36
		78.2337	1.32848e-38
		78.9081	6.00844e-41
		79.5825	2.50347e-43
		80.2569	9.59041e-46
		80.9314	3.37033e-48
		81.6058	1.08452e-50
		82.2802	3.19222e-53
		82.9547	8.5959e-56
		83.6291	2.12042e-58
		84.3035	4.8048e-61
		84.9779	5.95805e-60
		85.6524	1.3036e-54
		86.3268	1.57615e-49
		87.0012	1.06268e-44
		87.6757	4.03159e-40
		88.3501	8.68249e-36
		89.0245	1.07065e-31
		89.6989	7.62311e-28
		90.3734	3.15986e-24
		91.0478	7.68646e-21
		91.7222	1.10583e-17
		92.3966	9.48025e-15
		93.0711	4.87834e-12
		93.7455	1.51725e-09
		94.4199	2.87099e-07
		95.0944	3.32596e-05
		95.7688	0.0023731
		96.4432	0.104904
		97.1176	2.89021
		97.7921	49.9255
		98.4665	543.133
		99.1409	3729.67
		99.8154	16430.2
		100.49	48448.4
		101.164	99044.6
		101.839	191106
		102.513	358330
		103.187	364566
		103.862	308350
		104.536	605686
		105.211	917406
		105.885	1183160
		106.56	1313040
		107.234	1329050
		107.908	1233240
		108.583	1004800
		109.257	828627
		109.932	812753
		110.606	990827
		111.281	1075580
		111.955	881729
		112.629	729045
		113.304	739989
		113.978	963470
		114.653	1005180
		115.327	764481
		116.002	573503
		116.676	578235
		117.35	511069
		118.025	378149
		118.699	253498
		119.374	182252
		120.048	179916
		120.723	186454
		121.397	162732
		122.071	228491
		122.746	268629
		123.42	252256
		124.095	316351
		124.769	527854
		125.444	584200
		126.118	636743
		126.792	795254
		127.467	770820
		128.141	766680
		128.816	749136
		129.49	783074
		130.165	863934
		130.839	892710
		131.513	835064
		132.188	652533
		132.862	450112
		133.537	351602
		134.211	260215
		PHONON_FREQUENCY	SPECTRALFLUX_AT_POSITION_8
		0	0
		0.674428	1.85633
		1.34886	747.964
		2.02328	9396.41
		2.69771	28627.6
		3.37214	41147.7
		4.04657	41573
		4.721	45046.2
		5.39542	62993.1
		6.06985	92986.6
		6.74428	127580
		7.41871	160515
		8.09314	183516
		8.76757	191278
		9.44199	191799
		10.1164	196028
		10.7908	204035
		11.4653	220211
		12.1397	261177
		12.8141	339413
		13.4886	446135
		14.163	553346
		14.8374	638011
		15.5118	684311
		16.1863	693890
		16.8607	710055
		17.5351	780172
		18.2096	895017
		18.884	988263
		19.5584	1010790
		20.2328	1003720
		20.9073	1020280
		21.5817	1075320
		22.2561	1178420
		22.9306	1279710
		23.605	1395170
		24.2794	1688960
		24.9538	2114270
		25.6283	2217720
		26.3027	2264230
		26.9771	2582210
		27.6516	3012410
		28.326	3355550
		29.0004	3491280
		29.6748	3452190
		30.3493	3325780
		31.0237	3227060
		31.6981	3096970
		32.3725	2901510
		33.047	2779900
		33.7214	2716760
		34.3958	2552010
		35.0703	2305690
		35.7447	2080710
		36.4191	2044160
		37.0935	2105070
		37.768	2032270
		38.4424	1941590
		39.1168	2042870
		39.7913	2167560
		40.4657	2160960
		41.1401	2009460
		41.8145	1843600
		42.489	1783920
		43.1634	1636920
		43.8378	1357940
		44.5123	1117660
		45.1867	935879
		45.8611	773462
		46.5355	760967
		47.21	801050
		47.8844	905762
		48.5588	955267
		49.2333	913501
		49.9077	851643
		50.5821	857140
		51.2565	978426
		51.931	1178540
		52.6054	1305690
		53.2798	1338500
		53.9542	1437070
		54.6287	1490460
		55.3031	1465750
		55.9775	1729160
		56.652	1582350
		57.3264	1203620
		58.0008	1003880
		58.6752	998241
		59.3497	1026060
		60.0241	807100
		60.6985	488886
		61.373	278343
		62.0474	183071
		62.7218	47423
		63.3962	7750.71
		64.0707	293.616
		64.7451	13.9682
		65.4195	1.06265
		66.094	0.0615021
		66.7684	0.00237831
		67.4428	6.1972e-05
		68.1172	1.11253e-06
		68.7917	1.42998e-08
		69.4661	1.40212e-10
		70.1405	1.1572e-12
		70.8149	9.04511e-15
		71.4894	7.2013e-17
		72.1638	5.8167e-19
		72.8382	4.65524e-21
		73.5127	3.67126e-23
		74.1871	2.83933e-25
		74.8615	2.11167e-27
		75.5359	1.47311e-29
		76.2104	9.47674e-32
		76.8848	5.58554e-34
		77.5592	3.01617e-36
		78.2337	1.49531e-38
		78.9081	6.81568e-41
		79.5825	2.85582e-43
		80.2569	1.09849e-45
		80.9314	3.87173e-48
		81.6058	1.24849e-50
		82.2802	3.68056e-53
		82.9547	9.92293e-56
		83.6291	2.4504e-58
		84.3035	5.55855e-61
		84.9779	5.64458e-60
		85.6524	1.23497e-54
		86.3268	1.49317e-49
		87.0012	1.00674e-44
		87.6757	3.81935e-40
		88.3501	8.22543e-36
		89.0245	1.01429e-31
		89.6989	7.22181e-28
		90.3734	2.99351e-24
		91.0478	7.28177e-21
		91.7222	1.04759e-17
		92.3966	8.98066e-15
		93.0711	4.62095e-12
		93.7455	1.43701e-09
		94.4199	2.71857e-07
		95.0944	3.14826e-05
		95.7688	0.00224508
		96.4432	0.0991647
		97.1176	2.72913
		97.7921	47.0814
		98.4665	511.788
		99.1409	3525.15
		99.8154	15775.6
		100.49	48670.4
		101.164	107686
		101.839	203480
		102.513	340020
		103.187	312857
		103.862	244752
		104.536	561226
		105.211	869894
		105.885	992824
		106.56	1158160
		107.234	1314120
		107.908	1317790
		108.583	1081690
		109.257	863157
		109.932	792283
		110.606	936186
		111.281	1053810
		111.955	908800
		112.629	762176
		113.304	771142
		113.978	970169
		114.653	1004540
		115.327	821265
		116.002	670248
		116.676	644930
		117.35	530356
		118.025	376215
		118.699	260840
		119.374	195823
		120.048	187343
		120.723	198765
		121.397	133998
		122.071	196276
		122.746	201062
		123.42	202330
		124.095	353558
		124.769	548228
		125.444	604257
		126.118	610383
		126.792	718705
		127.467	709052
		128.141	750403
		128.816	764625
		129.49	816490
		130.165	903518
		130.839	941478
		131.513	875059
		132.188	657293
		132.862	440608
		133.537	353067
		134.211	261374
		PHONON_FREQUENCY	SPECTRALFLUX_AT_POSITION_9
		0	0
		0.674428	1.85633
		1.34886	747.964
		2.02328	9396.41
		2.69771	28627.6
		3.37214	41147.3
		4.04657	41564.9
		4.721	44973.7
		5.39542	62655.8
		6.06985	92032.5
		6.74428	125773
		7.41871	158121
		8.09314	181339
		8.76757	189982
		9.44199	190952
		10.1164	194656
		10.7908	202507
		11.4653	220185
		12.1397	263544
		12.8141	343118
		13.4886	449048
		14.163	554297
		14.8374	637783
		15.5118	684472
		16.1863	695509
		16.8607	714224
		17.5351	788442
		18.2096	908291
		18.884	1006190
		19.5584	1032540
		20.2328	1028110
		20.9073	1043650
		21.5817	1090640
		22.2561	1182920
		22.9306	1279210
		23.605	1396460
		24.2794	1681130
		24.9538	2083700
		25.6283	2196180
		26.3027	2207860
		26.9771	2482060
		27.6516	2941670
		28.326	3308060
		29.0004	3411670
		29.6748	3386150
		30.3493	3303030
		31.0237	3221980
		31.6981	3100060
		32.3725	2923530
		33.047	2817630
		33.7214	2765310
		34.3958	2600260
		35.0703	2318590
		35.7447	2088860
		36.4191	2060810
		37.0935	2145100
		37.768	2083180
		38.4424	1985640
		39.1168	2085820
		39.7913	2208450
		40.4657	2193330
		41.1401	2037550
		41.8145	1877760
		42.489	1824820
		43.1634	1681720
		43.8378	1416180
		44.5123	1190380
		45.1867	994398
		45.8611	798989
		46.5355	774874
		47.21	807827
		47.8844	914102
		48.5588	965930
		49.2333	924704
		49.9077	859032
		50.5821	856581
		51.2565	967285
		51.931	1155140
		52.6054	1270580
		53.2798	1280090
		53.9542	1334830
		54.6287	1390850
		55.3031	1400910
		55.9775	1548600
		56.652	1433860
		57.3264	1182310
		58.0008	1122700
		58.6752	1083000
		59.3497	1018040
		60.0241	824152
		60.6985	549850
		61.373	298727
		62.0474	130187
		62.7218	19125.8
		63.3962	5191.64
		64.0707	424.838
		64.7451	47.5873
		65.4195	3.73981
		66.094	0.187259
		66.7684	0.00626582
		67.4428	0.000143743
		68.1172	2.28434e-06
		68.7917	2.53109e-08
		69.4661	1.961e-10
		70.1405	1.04903e-12
		70.8149	3.60898e-15
		71.4894	6.3467e-18
		72.1638	3.09728e-20
		72.8382	9.82635e-22
		73.5127	1.62871e-23
		74.1871	1.85839e-25
		74.8615	1.68605e-27
		75.5359	1.29583e-29
		76.2104	8.72511e-32
		76.8848	5.25362e-34
		77.5592	2.86655e-36
		78.2337	1.42884e-38
		78.9081	6.53223e-41
		79.5825	2.74153e-43
		80.2569	1.05527e-45
		80.9314	3.71913e-48
		81.6058	1.19831e-50
		82.2802	3.52703e-53
		82.9547	9.48522e-56
		83.6291	2.33376e-58
		84.3035	5.26681e-61
		84.9779	5.80113e-60
		85.6524	1.26925e-54
		86.3268	1.53462e-49
		87.0012	1.03468e-44
		87.6757	3.92539e-40
		88.3501	8.45379e-36
		89.0245	1.04245e-31
		89.6989	7.42234e-28
		90.3734	3.07664e-24
		91.0478	7.48403e-21
		91.7222	1.0767e-17
		92.3966	9.23037e-15
		93.0711	4.74961e-12
		93.7455	1.47712e-09
		94.4199	2.79476e-07
		95.0944	3.23709e-05
		95.7688	0.00230908
		96.4432	0.102034
		97.1176	2.80968
		97.7921	48.5061
		98.4665	527.663
		99.1409	3631.94
		99.8154	16134.5
		100.49	49047.2
		101.164	108854
		101.839	213538
		102.513	361979
		103.187	319769
		103.862	248169
		104.536	592832
		105.211	867598
		105.885	949208
		106.56	1047440
		107.234	1237500
		107.908	1226830
		108.583	1037330
		109.257	845573
		109.932	779097
		110.606	952434
		111.281	1087900
		111.955	914045
		112.629	783384
		113.304	816793
		113.978	1018370
		114.653	1069180
		115.327	825092
		116.002	630320
		116.676	631773
		117.35	525178
		118.025	374954
		118.699	263046
		119.374	197442
		120.048	186815
		120.723	183114
		121.397	177464
		122.071	199466
		122.746	206570
		123.42	229478
		124.095	392318
		124.769	557382
		125.444	559349
		126.118	577035
		126.792	690294
		127.467	643068
		128.141	716757
		128.816	775237
		129.49	854752
		130.165	943705
		130.839	946360
		131.513	853508
		132.188	667710
		132.862	503671
		133.537	422440
		134.211	305549
		PHONON_FREQUENCY	SPECTRALFLUX_AT_POSITION_10
		0	0
		0.674428	1.67276
		1.34886	673.612
		2.02328	8459.97
		2.69771	25779.5
		3.37214	37171
		4.04657	38172.4
		4.721	42913.3
		5.39542	61680
		6.06985	91650.3
		6.74428	125644
		7.41871	158083
		8.09314	181329
		8.76757	189983
		9.44199	190995
		10.1164	194941
		10.7908	203653
		11.4653	223097
		12.1397	268303
		12.8141	348186
		13.4886	453509
		14.163	560466
		14.8374	648385
		15.5118	698022
		16.1863	707257
		16.8607	721489
		17.5351	793312
		18.2096	914399
		18.884	1014740
		19.5584	1041460
		20.2328	1031220
		20.9073	1032430
		21.5817	1063840
		22.2561	1154040
		22.9306	1261690
		23.605	1391270
		24.2794	1674330
		24.9538	2074320
		25.6283	2180060
		26.3027	2151610
		26.9771	2398650
		27.6516	2944280
		28.326	3391610
		29.0004	3526920
		29.6748	3497830
		30.3493	3413230
		31.0237	3296620
		31.6981	3116710
		32.3725	2911660
		33.047	2811850
		33.7214	2759090
		34.3958	2594990
		35.0703	2301380
		35.7447	2081450
		36.4191	2060190
		37.0935	2152660
		37.768	2091290
		38.4424	1989430
		39.1168	2084000
		39.7913	2209850
		40.4657	2210730
		41.1401	2074260
		41.8145	1925010
		42.489	1868370
		43.1634	1705120
		43.8378	1414600
		44.5123	1179930
		45.1867	984171
		45.8611	787581
		46.5355	756701
		47.21	808816
		47.8844	923639
		48.5588	977817
		49.2333	929345
		49.9077	854034
		50.5821	859528
		51.2565	1006970
		51.931	1240850
		52.6054	1369450
		53.2798	1340830
		53.9542	1336770
		54.6287	1396010
		55.3031	1547090
		55.9775	1631920
		56.652	1450510
		57.3264	1137750
		58.0008	1060120
		58.6752	1050630
		59.3497	950721
		60.0241	706813
		60.6985	439719
		61.373	255183
		62.0474	125311
		62.7218	22168.6
		63.3962	6716.18
		64.0707	515.299
		64.7451	45.6536
		65.4195	3.6963
		66.094	0.200266
		66.7684	0.00701847
		67.4428	0.000162227
		68.1172	2.49754e-06
		68.7917	2.53917e-08
		69.4661	1.61254e-10
		70.1405	4.60544e-13
		70.8149	-2.22634e-15
		71.4894	-3.6118e-17
		72.1638	-2.13746e-19
		72.8382	-1.13936e-22
		73.5127	1.32119e-23
		74.1871	1.89795e-25
		74.8615	1.81317e-27
		75.5359	1.40282e-29
		76.2104	9.37375e-32
		76.8848	5.57801e-34
		77.5592	3.00669e-36
		78.2337	1.48223e-38
		78.9081	6.71396e-41
		79.5825	2.79764e-43
		80.2569	1.07136e-45
		80.9314	3.76363e-48
		81.6058	1.21074e-50
		82.2802	3.56321e-53
		82.9547	9.59452e-56
		83.6291	2.36692e-58
		84.3035	5.36423e-61
		84.9779	5.64453e-60
		85.6524	1.23497e-54
		86.3268	1.49317e-49
		87.0012	1.00674e-44
		87.6757	3.81935e-40
		88.3501	8.22542e-36
		89.0245	1.01428e-31
		89.6989	7.22178e-28
		90.3734	2.99347e-24
		91.0478	7.28152e-21
		91.7222	1.0475e-17
		92.3966	8.97907e-15
		93.0711	4.61927e-12
		93.7455	1.43599e-09
		94.4199	2.71502e-07
		95.0944	3.14108e-05
		95.7688	0.0022366
		96.4432	0.0985746
		97.1176	2.70475
		97.7921	46.4797
		98.4665	502.849
		99.1409	3444.77
		99.8154	15334.9
		100.49	46997
		101.164	102692
		101.839	201642
		102.513	354885
		103.187	315624
		103.862	244163
		104.536	625606
		105.211	916776
		105.885	1051120
		106.56	1163500
		107.234	1314790
		107.908	1225980
		108.583	977950
		109.257	780689
		109.932	750260
		110.606	990960
		111.281	1166620
		111.955	950326
		112.629	793500
		113.304	813822
		113.978	1003060
		114.653	1005450
		115.327	795553
		116.002	636642
		116.676	647780
		117.35	540608
		118.025	384959
		118.699	280607
		119.374	216415
		120.048	198504
		120.723	176344
		121.397	166297
		122.071	190212
		122.746	215252
		123.42	246381
		124.095	363816
		124.769	537864
		125.444	501192
		126.118	389604
		126.792	505366
[truncated: 38,000 more rows]
