# Supplementary material for: Deep-potential enabled multiscale simulation of gallium nitride devices on boron arsenide cooling substrates
Source: Nat Commun. 2024 Mar 25;15:2540. doi: 10.1038/s41467-024-46806-7 (PMC10963741; doi:10.1038/s41467-024-46806-7)
Supplement: Supplementary file 2 — Source Data [file 41467_2024_46806_MOESM2_ESM.zip › Source Data/Figure5.xlsx]

## Sheet: Figure 5
Figure 5d
			40%GaN60%BAs	50%GaN50%BAs	60%GaN40%BAs
		Grain size	Effective thermal conductivity	Effective thermal conductivity	Effective thermal conductivity
		1	0.6	0.62	0.66
		5	2.77	2.85	2.98
		10	5.45	5.31	5.38
		50	23.77	23.03	22.93
		100	44.6	42.51	41.73
		500	156.78	140.66	128.15
		1000	240.7	213.71	189.28
		5000	457.1	394.42	337.31
		10000	523.14	444.14	375.94
		50000	635.39	539.42	458.07
		100000	662.25	558.66	467.29
		500000	666.46	553.9	476.26
		1000000	642.93	540.1	447.35
