# Supplementary material for: Deep-potential enabled multiscale simulation of gallium nitride devices on boron arsenide cooling substrates
Source: Nat Commun. 2024 Mar 25;15:2540. doi: 10.1038/s41467-024-46806-7 (PMC10963741; doi:10.1038/s41467-024-46806-7)
Supplement: Supplementary file 2 — Source Data [file 41467_2024_46806_MOESM2_ESM.zip › Source Data/Source Data for Supplementary Figures/10THz data2.txt]

Phonon_10.49068THz_second_frame.data (written by ASE) 

172 	 atoms 
4  atom types
0.0      22.306299209599999  xlo xhi
0.0           10.4620565998  ylo yhi
0.0      10.204199791000001  zlo zhi
    0.48732093209999999                       0                       0  xy xz yz


Atoms 

     1   2      1.1514119407298344     0.91932856959608611      4.0916165573934524
     2   2      1.2123322961035303      3.6022667318128785       1.464954819906696
     3   2      3.4933879820366536      3.6470868078163674      4.0523275691154508
     4   2      3.3170415985312225      1.0150613893086988      1.4130239090325853
     5   2      5.7077103517006638      0.9129535455960861      4.0629594113934528
     6   2      5.9279207070743611      3.5319813218128786       1.521833209906696
     7   2      8.1531115920168169      3.4235296391801531      4.0698223766566963
     8   2      8.0809076249302283     0.81313823260685147      1.5133807296434523
     9   2      10.430269339622519     0.70003323271518136      4.0252878497825861
    10   2      10.484514145882414      3.3649860643383631      1.4971452781654508
    11   2      1.1514067407298345      0.9193022295960861      9.1937398528934544
    12   2      1.2123652961035303      3.6022238318128785      6.5670838154066962
    13   2      3.4933670820366536      3.6471334078163675      9.1544262246154524
    14   2      3.3170638985312224      1.0150476893086988      6.5151219086107925
    15   2      5.7077136517006632     0.91296114659608618      9.1650632438934529
    16   2      5.9279163070743612      3.5319824218128786      6.6239267754066962
    17   2      8.1531139020168162      3.4235299241801531      9.1719237801566962
    18   2      8.0809076349302291     0.81314116060685149      6.6154820651434534
    19   2       10.43026904962252     0.70003328471518134       9.127389144408582
    20   2      10.484514826882414      3.3649854128383629       6.599245190165453
    21   2      1.3950753213994622      6.1503323933577834      4.0916617573934522
    22   2      1.4560248475339024      8.8332432178511802      1.4649801199066959
    23   2      3.7370786627062818      8.8781141215780632      4.0523440991154507
    24   2      3.5606727572714085      6.2460861322778491      1.4129751090325855
    25   2      5.9513727323702934      6.1439830933577833      4.0629568393934523
    26   2      6.1715715585047333        8.76301871785118       1.521841759906696
    27   2      8.3967760747455316      8.6545570776805132      4.0698217626566962
    28   2      8.3245690152024974      6.0441675217412483      1.5133799696434522
    29   2       10.67392991567252      5.9310663546151821      4.0252838747825859
    30   2       10.72817603812139      8.5960142001383613       1.497147469665451
    31   2      1.3950789213994621      6.1503080533577839      9.1937849528934539
    32   2      1.4560320475339024      8.8332353178511802      6.5670915154066964
    33   2      3.7370619627062815      8.8781260215780637      9.1544383946154522
    34   2      3.5607070572714083      6.2460800322778489      6.5151107086107922
    35   2      5.9513741323702929      6.1439777263577833      9.1650634298934541
    36   2      6.1715640585047327        8.76301740785118       6.623932495406696
    37   2      8.3967776447455318      8.6545550716805124      9.1719219271566956
    38   2      8.3245681152024975      6.0441682367412488      6.6154848351434534
    39   2      10.673929565672521      5.9310663446151821      9.1273842654085815
    40   2      10.728176388121391      8.5960125914383614      6.5992471595654525
    41   3      2.3052769097907926       2.157117470364974      2.8186520430241653
    42   3       2.667322921423859      4.5249942929723597     0.49010858915396083
    43   3      4.6624580571866119      2.3424899436074416     0.20084821177462586
    44   3      4.7477820113518572      4.9417139595872071      2.7102081333202297
    45   3      6.9691464683281588       2.159416590364974      2.7974946130241651
    46   3      7.0831849345557139      4.7887300869723601      0.2383284231539608
    47   3      9.2976405547402816      2.0759434237501262     0.15172603595658582
    48   3      9.3766059543110369      4.6051558097298919      2.8034565999330257
    49   3      11.270750466278438      1.6116846908390778        2.38251633705777
    50   3      2.3052620097907925      2.1571274703649741      7.9207421385241643
    51   3      2.6671999214238591      4.5251292929723599      5.5920662907741647
    52   3      4.6624566871866113      2.3424945836074413      5.3029644276830252
    53   3      4.7477821113518575      4.9417067595872073      7.8123079888202316
    54   3      6.9691450883281592      2.1594160703649741      7.8995883985241644
    55   3      7.0831852725557143      4.7887301399723601      5.3404244757741646
    56   3      9.2976396047402829      2.0759442837501263      5.2538263712465962
    57   3      9.3766056743110369      4.6051568397298919      7.9055567454330253
    58   3      11.270751177278438      1.6116845108390778      7.4846157504947746
    59   3      2.5489266689108137      7.3881630841266714      2.8186358430241651
    60   3      2.9108475659242528       9.756164592872361      0.4899665891539608
    61   3      4.9061085878562416      7.5735192573691394     0.20085661177462585
    62   3      4.9914546374018567      10.172722359487208        2.71020545332023
    63   3      7.2128052289977864       7.390451014126671      2.7974899030241653
    64   3      7.3268423514167376      10.019762972872361     0.23832532315396079
    65   3      9.5412991061706549      7.3069704597884284     0.15172651595658582
    66   3      9.6202649311720609      9.8361833496298914      2.8034562999330257
    67   3      11.514413110328437      6.8427145637390785      2.3825154550577703
    68   3      2.5489449689108139      7.3881647841266718      7.9207386385241643
    69   3      2.9107945659242529      9.7562285928723611      5.5920052907741642
    70   3      4.9061128978562412      7.5735157973691392      5.3029712276830256
    71   3      4.9914540474018567      10.172716559487208      7.8123117288202319
    72   3      7.2128068189977865      7.3904515641266713      7.8995855985241645
    73   3      7.3268434184167379      10.019758863872362      5.3404244697741641
    74   3      9.5412994261706547      7.3069716097884285      5.2538251312465958
    75   3      9.6202651111720616      9.8361851796298918      7.9055553154330251
    76   3      11.514411907328437      6.8427160187390781      7.4846158184947749
    77   4       19.46646837606194      1.2280382763099638      4.9991761254652083
    78   4      21.161341004191488      0.2996964819819613      2.2585766682936148
    79   4      19.574226015395254      3.0791903717684344      2.3001331387940702
    80   4      21.286358618936966      3.6634183111752412       5.021371302901299
    81   4      12.694565817948149      1.3815132643249179      4.9136882449176209
    82   4      14.329634019960359     0.50309328417597288      2.3994356648564108
    83   4      12.828790345338197      3.3222660688177896      2.3879570218641488
    84   4      14.489176980499533      3.8859825430862949      4.8890054334810733
    85   4       16.12841312741201      1.2195910063099638      4.9548738254652083
    86   4      17.761563069096979     0.34187758031279242      2.3497619682936146
    87   4       16.21355630067367      3.0762581017684343      2.3300550787940706
    88   4       17.85827164028704      3.6409452211752411      4.9560656029012993
    89   4      19.466462376061941      1.2280313063099637      10.101267025043414
    90   4      21.161326504191486     0.29971108198196134      7.3606795637936138
    91   4      19.574227815395254      3.0791808917684342      7.4022214771528674
    92   4      21.286376818936965      3.6634329111752408      10.123502010653286
    93   4      12.694563767948148      1.3815140533249179      10.015788307495827
    94   4       14.32963453996036     0.50309155417597284       7.501533457293414
    95   4      12.828792245338196      3.3222671818177898      7.4900568344271452
    96   4      14.489177690499533      3.8859824410862949      9.9911034328550805
    97   4      16.128419917412007      1.2195875163099639      10.056971815043415
    98   4      17.761569679096979     0.34189144031279245      7.4518684637936143
    99   4      16.213550320673672      3.0762529817684343      7.4321566971528679
   100   4       17.85826580028704      3.6409492411752411      10.058171210653287
   101   4      19.710114849421753      6.4590945231408128      4.9991897254652082
   102   4      21.405027688272362      5.5306849689780559      2.2585366682936145
   103   4      19.817881796064885      8.3102328455301322      2.3001536387940704
   104   4       21.52998930105862      8.8944350110752399      5.0213416029012992
   105   4      12.938224951307962      6.6125408851557665      4.9136894419176214
   106   4      14.573296863012779      5.7341228502142743      2.3994344948564108
   107   4      13.072448974555796      8.5532942664411848      2.3879549518641485
   108   4      14.732831849171582      9.1170145229862953      4.8890081534810736
   109   4      16.372079650771823      6.4506112231408128      4.9548723454652084
   110   4      18.005209621228573      5.5729063954606595      2.3497624682936147
   111   4      16.457215237414953      8.3072817055301318      2.3300527387940702
   112   4      18.101959036337036      8.8719653110752397      4.9560568029012995
   113   4      19.710112049421753      6.4590794031408123      10.101263325043416
   114   4      21.404988488272359      5.5307254689780558      7.3606425637936139
   115   4      19.817894896064885      8.3102068955301309      7.4022379771528675
   116   4       21.53000570105862      8.8944527110752407      10.123463810653288
   117   4      12.938223901307962      6.6125414891557659      10.015789271495827
   118   4      14.573291493012778      5.7341205202142742      7.5015339772934135
   119   4      13.072451404555796      8.5532955434411857      7.4900549824271456
   120   4      14.732833591171582      9.1170129539862952      9.9911044628550805
   121   4      16.372082600771822      6.4506106231408129      10.056976975043415
   122   4      18.005235131228574      5.5729172554606601      7.4518640637936144
   123   4      16.457207317414955      8.3072828955301325      7.4321557271528675
   124   4      18.101947066337036      8.8719751410752412      10.058166610653288
   125   1      19.446722860780532       1.204249908832342      1.8008297722541919
   126   1      21.288023243714068     0.41180131656917823      4.3387245332363822
   127   1      19.561866426218678      3.0442009363378792      4.2846517984841386
   128   1      21.283245406669188      3.7459798657805421      1.7348310905972146
   129   1      12.553495909308232      1.2892876659167585      1.8074003144233852
   130   1      14.392397577030957     0.51572051188799128      4.3459632060041917
   131   1       12.81815505994151      3.1867782455915834      4.2822375682212215
   132   1      14.524854943940085      3.9169088877729061      1.7308834537971354
   133   1      16.065904857681002      1.2112732608323418      1.7953594242541919
   134   1      17.895180736686186     0.43582413656917823      4.3549573232363823
   135   1      16.174425733100819      3.0389553206821818      4.2803016634841393
   136   1      17.880128599019262      3.7712232247805422      1.7320821205972146
   137   1      19.446719535780534      1.2042492788323418      6.9029293577541919
   138   1      21.288024093714068     0.41179741656917823       9.440828728736383
   139   1      19.561869306218679      3.0442036563378791      9.3867553501101337
   140   1      21.283248006669186      3.7459727657805422      6.8369324960972158
   141   1      12.553497075308231      1.2892884499167585       6.909500128986382
   142   1      14.392398457030957     0.51572062288799136      9.4480629237561793
   143   1       12.81815533254151      3.1867782935915834      9.3843374338472163
   144   1      14.524854433940085      3.9169084657729063      6.8329833633601327
   145   1      16.065904827680999      1.2112724838323419      6.8974600647541919
   146   1      17.895179606686185     0.43582452656917825      9.4570584787363821
   147   1      16.174425399100816       3.038954512682182      9.3824025331101328
   148   1      17.880128802019264      3.7712257937805425      6.8341809460972156
   149   1      19.690380986072213      6.4352800725940398      1.8008280722541921
   150   1      21.531678452454251      5.6428211595383289      4.3387172332363821
   151   1      19.805522681577397      8.2752304023761809       4.284652758484139
   152   1       21.52690354896087      8.9770105795422399      1.7348349705972146
   153   1      12.797159367358232      6.5203172248167585      1.8074007624233852
   154   1      14.636058246492206       5.746748112022388      4.3459626280041919
   155   1       13.06181166719151      8.4178085054915837      4.2822385042212217
   156   1      14.768515876061736      9.1479367326729069      1.7308839627971353
   157   1      16.309563138350629      6.4423008225940395       1.795359438254192
   158   1      18.138839805426368      5.6668546595383287      4.3549583132363825
   159   1      16.418088217533608       8.269982894858785      4.2803018254841394
   160   1      18.123790341688888        9.00225242554224      1.7320802205972146
   161   1      19.690378659072213      6.4352782725940392       6.902929197754192
   162   1      21.531675442454251      5.6428114595383283      9.4408213287363836
   163   1      19.805526031577397      8.2752346923761806      9.3867506801101328
   164   1      21.526894148960871      8.9770101795422406      6.8369290760972152
   165   1      12.797157696358232      6.5203179968167584      6.9095007849863821
   166   1      14.636058936492207      5.7467485320223881      9.4480634797561791
   167   1      13.061812584291511      8.4178080744915835      9.3843379498472164
   168   1      14.768515006061737      9.1479371246729055      6.8329837933601327
   169   1      16.309565728350631      6.4422997705940395      6.8974596807541921
   170   1      18.138838185426369      5.6668549395383288      9.4570560287363818
   171   1      16.418087767533606       8.269981842858785       9.382404531110133
   172   1       18.12379117568889      9.0022530255422399      6.8341800360972158
