# Supplementary material for: Deep-potential enabled multiscale simulation of gallium nitride devices on boron arsenide cooling substrates
Source: Nat Commun. 2024 Mar 25;15:2540. doi: 10.1038/s41467-024-46806-7 (PMC10963741; doi:10.1038/s41467-024-46806-7)
Supplement: Supplementary file 2 — Source Data [file 41467_2024_46806_MOESM2_ESM.zip › Source Data/Source Data for Supplementary Figures/15THz data2.txt]

Phonon_15.10951THz_second_frame.data (written by ASE) 

172 	 atoms 
4  atom types
0.0      22.306299209599999  xlo xhi
0.0           10.4620565998  ylo yhi
0.0      10.204199791000001  zlo zhi
    0.48732093209999999                       0                       0  xy xz yz


Atoms 

     1   2      1.0865860407298344     0.90989317959608618      4.0694413073934523
     2   2      1.2696381961035303      3.5330671038128787      1.5202114339066959
     3   2      3.5569078220366537      3.5667492078163674       4.080811349115451
     4   2      3.3526943985312223      1.0432092893086988      1.4633530090325855
     5   2      5.7277430117006629     0.90827911959608609      4.0715758673934523
     6   2       5.905290507074362      3.5532358318128785      1.5035141199066959
     7   2      8.1336694720168161       3.435525001180153      4.0812436676566959
     8   2      8.0763289549302293     0.83042568060685151      1.4669183096434522
     9   2      10.451180099622521     0.70879331071518137      4.0126633567825865
    10   2      10.508914654882414      3.3310753390383629      1.4694079013654509
    11   2      1.0865873807298345     0.90989180959608618       9.171526942893454
    12   2      1.2696574961035303      3.5330718528128786      6.6223008054066961
    13   2      3.5568930320366539      3.5667405078163674      9.1829213446154512
    14   2      3.3527013985312224      1.0431813893086987      6.5654392086107922
    15   2      5.7278050017006636     0.90823605959608611      9.1736992728934545
    16   2      5.9053329070743619      3.5532240318128787      6.6056349154066965
    17   2      8.1336525720168158      3.4353533011801534      9.1836058631566964
    18   2      8.0764324149302293     0.83055888060685146      6.5687298051434535
    19   2       10.45109519962252     0.70895162071518136      9.1149420584085803
    20   2      10.509035054882414      3.3308936390383628       6.571357596865453
    21   2      1.3277120913994622      6.1489156533577836      4.0557624273934527
    22   2      1.4828561475339022       8.764724036851181       1.519091107906696
    23   2      3.8143042127062814      8.8497574215780634      4.0157888491154505
    24   2      3.6440596572714083      6.2417577322778497      1.4859619090325855
    25   2      5.9540295423702929      6.1504815533577837      4.0535256573934522
    26   2      6.1146999585047332      8.7444708178511803      1.5357124199066958
    27   2      8.4245845547455307      8.6440813976805124      4.0601711676566961
    28   2      8.3386825952024974      6.0259528537412486      1.5561741096434523
    29   2      10.648832565672521      5.9216047806151817      4.0386890567825864
    30   2      10.704060490121389      8.6298160389383618       1.525060401365451
    31   2      1.3277108613994621      6.1489181733577833      9.1578511928934532
    32   2      1.4828420475339024      8.7647236518511811      6.6211834754066965
    33   2      3.8142889427062814      8.8497398215780638       9.117879944615451
    34   2      3.6440696572714084      6.2417465322778494      6.5880770086107923
    35   2      5.9539870523702927      6.1505210933577832      9.1556161528934545
    36   2      6.1146570585047328       8.744485017851181      6.6377954154066963
    37   2      8.4245969547455317      8.6442417976805128      9.1619873631566957
    38   2       8.338594085202498      6.0258363537412487       6.658515605143454
    39   2      10.648913565672521      5.9214454706151818      9.1406129584085818
    40   2      10.703923390121389      8.6300170389383606      6.6273213968654527
    41   3      2.3189905097907926       2.171647420364974       2.752191043024165
    42   3      2.4306539214238589      4.7889883219723597      0.2274932891539608
    43   3      4.6948672871866117      2.3870669036074412     0.22274121177462586
    44   3      4.7406979813518575      5.0496481595872069      2.6178748233202298
    45   3      6.9721315683281588      2.0998607703649741      2.7979338330241652
    46   3      7.0610567345557138      4.5527952929723599     0.24833538915396081
    47   3       9.191572684740283      2.0645465737501261     0.35610136595658581
    48   3      9.3651693443110364      4.8764797597298921      2.7891689799330255
    49   3      11.240379349278438      1.5640010298390778      2.3543324480577703
    50   3      2.3189673097907928      2.1717351703649741      7.8543887385241646
    51   3       2.430604221423859      4.7889465399723594      5.3296331907741648
    52   3      4.6948805871866117      2.3871179036074412      5.3249122276830256
    53   3      4.7406863813518578      5.0495841595872069      7.7198386188202317
    54   3      6.9719421783281588      2.0999729703649743      7.9001769185241644
    55   3      7.0608174345557142      4.5529272929723597      5.3503139907741648
    56   3      9.1911726847402822       2.064478193750126       5.460092751246596
    57   3      9.3652104443110371       4.877037759729892      7.8913090754330257
    58   3      11.240168449278437      1.5639827298390778      7.4564351904947745
    59   3      2.5894684689108138      7.3976072841266713       2.825735843024165
    60   3      2.7159124659242528       10.01855327687236     0.24866098915396079
    61   3      4.8849126678562413      7.5463251173691388     0.29068621177462584
    62   3      5.0103525474018573      9.9536134594872081      2.7848455233202301
    63   3      7.1978308989977862      7.4696257841266718      2.7801558330241649
    64   3       7.347178631416738      10.254780592872361     0.22784228915396079
    65   3       9.641278136170655      7.3093799497884291   -0.055670634043414186
    66   3      9.6390278411720605      9.5677520596298926      2.8261535799330257
    67   3      11.545013715328437      6.8911477297390782      2.4098851480577701
    68   3      2.5894592689108138      7.3976600241266715      7.9279190385241645
    69   3      2.7158931659242529      10.018553676872362      5.3507765907741645
    70   3      4.8849573678562415      7.5463069173691393      5.3926775276830252
    71   3      5.0103753474018573      9.9536674594872068      7.8868753188202323
    72   3      7.1979868789977868      7.4696509841266714      7.8822457285241647
    73   3      7.3473625314167377      10.254617592872361      5.3301033907741644
    74   3      9.6416621361706554      7.3093580797884288      5.0446007512465965
    75   3       9.639050841172061      9.5669760596298925      7.9282391754330259
    76   3      11.545226615328438      6.8912089297390784      7.5120192904947745
    77   4      19.509618826061939      1.2204775263099639       4.952644487465208
    78   4      21.135657684191486     0.37015538198196135      2.3667163582936146
    79   4      19.603124715395257      3.0733883817684342      2.3332696287940702
    80   4      21.250329424936965      3.6309472611752409      4.9555836029012994
    81   4      12.704949377948148      1.3817444497249181      4.9136758829176213
    82   4      14.331444689960358     0.50948184417597286      2.3999903018564108
    83   4      12.834917695338197      3.3318002518177896      2.3880906798641486
    84   4      14.486673863499533      3.8813087050862949      4.8881839134810736
    85   4       16.11733376741201      1.2213759273099638      4.9512540894652082
    86   4      17.755099399096981     0.33809307031279245      2.3602503782936148
    87   4      16.207654320673672      3.0730899917684344      2.3361920654940702
    88   4      17.864093080287038       3.638091881175241      4.9386212229012987
    89   4      19.509614356061938      1.2204798063099638      10.054744707043415
    90   4      21.135653964191487     0.37020298198196133      7.4688309537936144
    91   4      19.603132115395255      3.0733946117684345      7.4353718771528676
    92   4      21.250328997936965       3.630946001175241      10.057674310653287
    93   4      12.704935027948149      1.3817045099249179      10.015760639495827
    94   4       14.33150148896036      0.5094503441759729      7.5021205652934135
    95   4      12.834898945338196      3.3318272518177898      7.4901590724271454
    96   4      14.486687693499531      3.8813151250862949      9.9902899858550818
    97   4      16.117353207412009      1.2213871523099638      10.053360424043415
    98   4      17.755090469096981     0.33809118031279245      7.4623496537936145
    99   4      16.207648479673672      3.0730905717684345      7.4382897226528675
   100   4      17.864095010287038      3.6380911111752412      10.040727467653287
   101   4      19.744494209421752      6.4551704431408128      4.9512982904652088
   102   4      21.390681428272362      5.5508321689780553      2.3566061182936147
   103   4      19.823337296064885      8.3016266455301313      2.3391759387940705
   104   4      21.494228204058622      8.8697091210752408       4.923676602901299
   105   4      12.930490041307962      6.6125742562557663      4.9117660769176208
   106   4      14.576212749012779      5.7301454302142742       2.401837188856411
   107   4      13.069650154555797      8.5449087294411843      2.3889394668641488
   108   4      14.735991761171583      9.1209882549862957      4.8863661494810735
   109   4      16.370039780771823      6.4542675831408127      4.9526845304652083
   110   4      18.004493181228572      5.5828509454606596      2.3631239382936147
   111   4      16.452031915414953      8.3019404055301322      2.3362585889940704
   112   4      18.113718036337037      8.8625533410752411      4.9406284029012992
   113   4      19.744496059421753      6.4551707831408125      10.053398799043414
   114   4      21.390687078272361      5.5508167689780556      7.4587100737936138
   115   4      19.823318196064886      8.3016280255301318      7.4412761171528672
   116   4       21.49422697405862      8.8697010210752403      10.025804310653287
   117   4      12.930510421307963       6.612616632255766      10.013876765495827
   118   4      14.576163650012779      5.7301742902142747      7.5039091972934138
   119   4      13.069666044555795      8.5448791394411856      7.4910701504271451
   120   4      14.735975231171583       9.120981344986296      9.9884603118550803
   121   4      16.370021060771823      6.4542562861408124      10.054778618043414
   122   4      18.004506451228572      5.5828554954606595      7.4652227337936141
   123   4      16.452039369414955      8.3019397555301317      7.4383615373528675
   124   4      18.113716596337039      8.8625542410752409      10.042720985653288
   125   1      19.462937940780535      1.2063690588323419       1.793996291254192
   126   1      21.277336263714069     0.44443928656917825      4.3619020532363821
   127   1      19.564493686218679      3.0361149363378792      4.2796519784841394
   128   1      21.223527606669187      3.8277403657805422      1.7150004905972147
   129   1      12.563482122308232      1.2839361139167584      1.8319284324233853
   130   1      14.404003287030958      0.5102718948879913      4.3456253540041914
   131   1       12.82406501224151      3.1933362445915834      4.2825865452212213
   132   1      14.530573383940084      3.9258082367729061      1.7272510537971353
   133   1         16.060302147681      1.2094209088323418       1.794787377254192
   134   1      17.903686386686186     0.44013040656917823      4.3593295002363828
   135   1      16.172400096100816      3.0399171596821821      4.2813173510841391
   136   1      17.879616468019265      3.7613989057805424      1.7338827505972145
   137   1      19.462947340780534      1.2063543388323419       6.896099883754192
   138   1       21.27734550371407     0.44443629656917827      9.4640031387363823
   139   1      19.564494576218678      3.0361148763378791      9.3817478601101332
   140   1      21.223503806669186      3.8277747657805423      6.8170976860972159
   141   1      12.563224552308231      1.2841451039167584       6.933941080986382
   142   1      14.403933087030957      0.5102772648879913      9.4476900475561791
   143   1       12.82399592224151      3.1933895845915834      9.3847307588472155
   144   1      14.530600493940085      3.9257869367729064      6.8293480123601329
   145   1         16.060323787681      1.2094127588323418       6.896904596754192
   146   1      17.903684106686185     0.44012747656917822      9.4614208047363828
   147   1      16.172393326100817      3.0399031556821821      9.3834242276101332
   148   1      17.879620029019264      3.7613870857805423      6.8359884460972156
   149   1      19.672496383072215      6.4475471725940396       1.795179659254192
   150   1      21.534264812454254      5.6631279995383288      4.3548031432363823
   151   1      19.794230161577399      8.2745643323761815      4.2829382284841389
   152   1      21.545412748960871        8.94556297954224      1.7470975905972146
   153   1      12.786730188358232      6.5236841338167588      1.7828166324233854
   154   1      14.622373556492207      5.7511114580223879      4.3456584833041916
   155   1       13.05602103829151      8.4109261744915838      4.2816549632212215
   156   1      14.759848156061736      9.1409294966729053      1.7332458737971352
   157   1      16.308366318350629      6.4444674425940391      1.7943862642541919
   158   1      18.141159655426367      5.6674604695383284      4.3573528772363828
   159   1      16.419565904533606      8.2706618398587857      4.2812804797841393
   160   1      18.122656627688887      9.0117856095422404      1.7282506805972147
   161   1      19.672478983072214      6.4475441225940395      6.8972764427541922
   162   1      21.534260272454251      5.6631286795383291      9.4568929487363835
   163   1      19.794230701577398      8.2745646323761815       9.385046890110134
   164   1      21.545476448960869      8.9454611795422405       6.849220586097216
   165   1      12.786960788358233      6.5234947238167589      6.8849879809863817
   166   1      14.622435656492206      5.7511061880223879        9.44779566375618
   167   1      13.056093188291511      8.4108692144915835      9.3837095628472156
   168   1      14.759812986061737      9.1409480566729062      6.8353511723601335
   169   1      16.308347108350631      6.4444739025940398      6.8964725917541916
   170   1      18.141161115426367      5.6674611595383286      9.4594600757363825
   171   1      16.419571714533607      8.2706764828587858      9.3833724558101324
   172   1      18.122655285688889      9.0117952795422394      6.8303442660972156
