# Supplementary material for: Deep-potential enabled multiscale simulation of gallium nitride devices on boron arsenide cooling substrates
Source: Nat Commun. 2024 Mar 25;15:2540. doi: 10.1038/s41467-024-46806-7 (PMC10963741; doi:10.1038/s41467-024-46806-7)
Supplement: Supplementary file 2 — Source Data [file 41467_2024_46806_MOESM2_ESM.zip › Source Data/Source Data for Supplementary Figures/20 THz data2.txt]

Phonon_20.02565THz_second_frame.data (written by ASE) 

172 	 atoms 
4  atom types
0.0      22.306299209599999  xlo xhi
0.0           10.4620565998  ylo yhi
0.0      10.204199791000001  zlo zhi
    0.48732093209999999                       0                       0  xy xz yz


Atoms 

     1   2      1.1123681407298345     0.92839990959608609      4.0587738473934527
     2   2      1.2743049961035302      3.5381434318128786      1.5221065899066959
     3   2      3.5649157420366535      3.5941103778163677       4.049157935115451
     4   2      3.3794235985312224      1.0248419093086987      1.4715672790325853
     5   2      5.7192592477006636     0.91383452809608612       4.062797815393453
     6   2      5.8884025100743616      3.5334517535128787      1.5197585229066959
     7   2      8.1568033110168159      3.4234629791801532      4.0704875786566959
     8   2      8.0859165399302277     0.81303387160685148      1.5116978906434522
     9   2       10.42919702962252     0.70024887671518132      4.0270477667825864
    10   2      10.485587388882415      3.3640677210383632      1.4988322713654509
    11   2      1.0582741407298346     0.89937470959608612      9.1684701728934535
    12   2      1.2345243961035304      3.5286111318128786      6.6192644254066959
    13   2      3.5625804820366538      3.5912829678163676      9.1495138826154516
    14   2      3.3737119585312225      1.0290151793086988      6.5798008886107926
    15   2      5.7188763057006637      0.9139384796960861      9.1644468788934539
    16   2      5.8879100750743616      3.5333006056128786      6.6216108494066965
    17   2      8.1577735190168159      3.4250513231801532      9.1729823361566964
    18   2      8.0853966029302278     0.81229791860685152      6.6134463091434537
    19   2      10.427117229622521     0.69909587171518128      9.1264275084085806
    20   2      10.483690769882415      3.3658034030383628      6.5977458568654521
    21   2      1.3019112213994621      6.1303930233577839      4.0663725473934527
    22   2      1.4781832475339023      8.7596389478511814       1.517165299906696
    23   2      3.8062385227062814      8.8223104015780631      4.0474159311154505
    24   2      3.6173716072714086      6.2600450222778496      1.4777043090325854
    25   2      5.9625371983702928      6.1449681701577834      4.0623480363934528
    26   2      6.1315698615047332      8.7643285728511806       1.519511970906696
    27   2      8.4014333217455306      8.6560792086805129      4.0708859206566963
    28   2      8.3290550642024979      6.0433296167412482      1.5113493906434523
    29   2      10.670777535672521      5.9301242676151817      4.0243426767825863
    30   2      10.727353780121391      8.5968273509383621      1.4956596013654508
    31   2      1.3560440213994622      6.1594384233577832      9.1608704328934536
    32   2      1.5179456475339024      8.7691692978511799       6.624202715406696
    33   2      3.8085772027062816      8.8251390215780638      9.1512579866154518
    34   2      3.6230831372714087      6.2558698922778495       6.573664448610792
    35   2      5.9629196363702928      6.1448630451577833       9.164896837893453
    36   2      6.1320634515047328      8.7644799732511807      6.6218580834066962
    37   2      8.4004636077455306      8.6544917826805126      9.1725833951566962
    38   2      8.3295771352024968      6.0440609607412483      6.6137964381434537
    39   2      10.672866495672521      5.9312925186151819      9.1291200584085814
    40   2      10.729246154121389      8.5951082109383616      6.6009097668654526
    41   3      2.2909702097907929      2.1472959703649743      2.7947099130241653
    42   3      2.4345537214238591      4.7662782929723599      0.2313505591539608
    43   3       4.667533115186612      2.3480094436074412     0.25476208177462584
    44   3      4.7550083713518578      4.8879480995872076        2.70424056332023
    45   3      6.9627050603281591      2.1692548629649742      2.7892769562241653
    46   3      7.0818105085557139      4.7880098429723601     0.23782913415396081
    47   3       9.294309765740282       2.067835593750126     0.14861485595658583
    48   3      9.3812992803110369      4.6117399897298919      2.8108444099330256
    49   3      11.262467899278437      1.6185203398390777      2.3738313180577704
    50   3      2.3737888097907929      2.1912761703649744      7.8857641085241648
    51   3      2.4683277214238593      4.8103126929723601      5.3470346107741644
    52   3      4.6685305281866114      2.3542155736074415      5.3606638476830257
    53   3      4.7524833413518577      4.8841868595872073      7.8001198788202322
    54   3       6.963685884328159      2.1693087350649742      7.8912034843241647
    55   3      7.0826848435557137      4.7885901029723597      5.3405522667741643
    56   3      9.2949708267402826      2.0751977737501264      5.2537472212465959
    57   3      9.3794117043110372       4.601195469729892      7.9066702754330258
    58   3      11.279339029278438      1.6057740298390779       7.492528000494775
    59   3      2.6174661689108136       7.422312184126671      2.7836541330241653
    60   3      2.7119678659242528      10.041335292872361     0.24493349915396082
    61   3      4.9121912538562409       7.585245677369139     0.25856227177462587
    62   3      4.9961471274018567      10.115212819487207      2.6980143533202301
    63   3      7.2073463369977864      7.4003376154266718      2.7890982079241651
    64   3      7.3263454134167372       10.01962092787236      0.2384521771539608
    65   3      9.5386343081706553      7.3062104997884285     0.15165016595658581
    66   3      9.6230733011720613      9.8322123496298914      2.8045430399330256
    67   3      11.522996825328438       6.836856449739078        2.39036457805777
    68   3      2.5346400689108139      7.3783090841266716      7.8968368085241645
    69   3      2.6782233659242527      9.9973221928723603      5.3334436607741642
    70   3      4.9111929968562409      7.5790353573691389      5.3568595976830258
    71   3      4.9986696374018571      10.118983629487207      7.8063399688202324
    72   3      7.2063667519977868      7.4002815881266715      7.8913826182241644
    73   3      7.3254691094167379       10.01903814987236      5.3399287177741641
    74   3      9.5379639501706546      7.2988650897884284      5.2507053012465965
    75   3      9.6249513921720613      9.8427878296298914      7.9129876354330255
    76   3      11.506126015328437      6.8494091797390784      7.4760580904947744
    77   4      19.490227776061939      1.2437585963099638      4.9635753254652082
    78   4      21.144818724191488     0.30565648198196133      2.3755275682936148
    79   4      19.598741325395256      3.0753883517684346      2.3686876387940705
    80   4      21.256065558936964      3.6267197511752411      4.8736241029012994
    81   4      12.702723607948149      1.3909460483249181      4.9114909399176208
    82   4      14.332732442960358     0.50574547417597282      2.3974040448564109
    83   4      12.834460145338197      3.3250970018177899      2.3961121998641488
    84   4      14.500856743499533      3.9005184750862947      4.9073665334810732
    85   4       16.12026566741201      1.2157463463099638      4.9606284254652087
    86   4       17.73458858909698     0.33518138031279243      2.3608143542936149
    87   4      16.189695960673671      3.0589462717684346      2.3402291687940702
    88   4       17.88910308028704      3.6338870951752411      4.9405022279012991
    89   4       19.52022197606194      1.2008757963099639      10.042461925043416
    90   4      21.137863814191487     0.38437188198196132       7.449955663793614
    91   4      19.584057375395254      3.0686352617684345      7.4058562771528678
    92   4      21.244835538936965      3.6428759111752411      10.107752510653286
    93   4      12.689058587948148       1.372333648324918      10.016087839495826
    94   4      14.331274907960358      0.5028565641759728      7.5065329272934136
    95   4      12.826414475338195      3.3205492718177898      7.4830369184271452
    96   4      14.478133643499532       3.870725975086295      9.9692944228550804
    97   4       16.12344325741201      1.2288846363099637      10.045414005043416
    98   4       17.78133498909698     0.35473862031279241      7.4646594407936142
    99   4      16.226339260673672      3.0850637717684344      7.4343253071528679
   100   4      17.845048980287039      3.6356921231752413      10.040846649653288
   101   4      19.763896949421753      6.4319067531408125      4.9403541254652081
   102   4      21.381535748272359      5.6154176689780559      2.3478425682936148
   103   4      19.827703676064885      8.2996306855301309      2.3037688387940705
   104   4      21.488494801058621      8.8739030310752405       5.005607902901299
   105   4      12.932734611307962      6.6034090051557666      4.9139768399176207
   106   4      14.574917457012779      5.7338405702142747      2.4044219848564108
   107   4      13.070090294555795      8.5515884094411856      2.3809259398641487
   108   4      14.721857671171582      9.1018004749862946      4.8672412334810735
   109   4      16.367115400771823      6.4598885531408126      4.9433062054652082
   110   4      18.024998071228573      5.5857708654606597      2.3625677522936148
   111   4      16.470013157414954      8.3160931855301321      2.3322189687940704
   112   4      18.088689446337035        8.86674174607524      4.9387595159012987
   113   4      19.733901949421753      6.4747638531408125      10.065673825043415
   114   4      21.388475168272361      5.5366679689780556      7.4776094637936144
   115   4      19.842371266064884      8.3064104555301324      7.4707883771528678
   116   4      21.499732721058621      8.8577727910752397      9.9757385106532865
   117   4      12.946378811307962      6.6219462051557665      10.013584769495827
   118   4      14.576411249012779      5.7367942802142746       7.499508947293414
   119   4      13.078118604555796      8.5561271694411847      7.4982312084271454
   120   4      14.744491171171582      9.1315520749862955      10.009410122855082
   121   4      16.363924890771823      6.4467901931408127      10.062735725043416
   122   4      17.978258171228571      5.5661933654606601      7.4629135767936141
   123   4      16.433330157414954      8.2899686855301322      7.4423396471528678
   124   4      18.132771646337037      8.8649362840752399      10.042591703653287
   125   1      19.525579540780534       1.264937188832342      1.8089767322541919
   126   1      21.239818163714069     0.27370171656917824      4.2341545332363824
   127   1       19.40362553621868      2.9911980163378793      4.1927827084841391
   128   1      21.185129506669188      3.6300736657805421      1.4213990905972147
   129   1      12.560248732308231      1.2892817299167585      1.8229635324233853
   130   1      14.360995087030958     0.53166088488799135      4.3576885800041918
   131   1      12.763685092241509      3.1306455645915832      4.2446304322212214
   132   1      14.508912233940084      3.9239133267729063      1.7666787137971354
   133   1         16.069837407681      1.2245972888323418       1.814278032254192
   134   1      17.948623486686184     0.47576271656917823       4.369848733236382
   135   1      16.219159956100818      3.0582030466821819      4.2619305084841388
   136   1      17.962505768019263      3.7768763757805424      1.7396472305972146
   137   1      19.366201540780533      1.1578607888323418      6.8822932277541922
   138   1      21.328123563714069     0.60281871656917829      9.5845884287363834
   139   1      19.711384536218681      3.0884241163378792      9.4719566101101336
   140   1      21.340160706669188      3.9120056657805424      7.1427589860972152
   141   1      12.546298742308231      1.2873473749167585       6.893713380986382
   142   1      14.421716887030957     0.49863598488799132      9.4357042877561792
   143   1       12.87278139224151      3.2426417645915833      9.4217064338472163
   144   1      14.537835733940085      3.9118635667729063      6.7958757623601329
   145   1         16.055184267681      1.1981881888323418      6.8769912277541918
   146   1      17.852593386686184     0.40080081656917826      9.4489095287363831
   147   1      16.129183756100815      3.0213368466821819      9.4027988101101325
   148   1      17.796117468019261      3.7652889457805423      6.8246003060972154
   149   1      19.609821383072212      6.3890567025940399      1.7801923322541919
   150   1      21.571807322454251      5.8340098595383285      4.4825815332363828
   151   1      19.955042671577399      8.3193816023761809      4.3697747084841394
   152   1       21.58384224896087      9.1429912795422403      2.0405600905972148
   153   1      12.789988618358231      6.5183557738167588      1.7916775324233853
   154   1      14.665336156492206      5.7297205580223887      4.3335974800041921
   155   1       13.11625895829151      8.4734381644915828      4.3195763322212217
   156   1      14.781434516061736      9.1429360466729062      1.6939437137971354
   157   1      16.298901498350631      6.4292415025940395       1.774809232254192
   158   1      18.096228345426368      5.6318373595383289       4.346793833236382
   159   1      16.372885454533606      8.2524517188587847       4.300690308484139
   160   1      18.039758548688887        8.99626545954224      1.7225732705972145
   161   1      19.769259983072214      6.4959121025940396      6.9110941277541915
   162   1      21.483381422454251      5.5047098595383286      9.3362754287363821
   163   1      19.647360671577399      8.2222517023761803      9.2948808101101328
   164   1      21.428886248960872      8.8612542795422407      6.5236799860972159
   165   1      12.803857948358232      6.5203636438167587      6.9250104809863817
   166   1      14.604660456492207      5.7627492580223887      9.4598017877561791
   167   1       13.00743815829151      8.3617816644915823      9.3467147338472163
   168   1      14.752640616061736      9.1548283766729064      6.8686709623601327
   169   1      16.313413168350628      6.4556580025940393       6.916444927754192
   170   1      18.192300745426369       5.706877259538329      9.4719324287363822
   171   1      16.462723254533607      8.2891195188587847       9.363994910110133
   172   1      18.206232548688888      9.0079677595422396      6.8416868360972156
