# Supplementary material for: Deep-potential enabled multiscale simulation of gallium nitride devices on boron arsenide cooling substrates
Source: Nat Commun. 2024 Mar 25;15:2540. doi: 10.1038/s41467-024-46806-7 (PMC10963741; doi:10.1038/s41467-024-46806-7)
Supplement: Supplementary file 2 — Source Data [file 41467_2024_46806_MOESM2_ESM.zip › Source Data/Source Data for Supplementary Figures/5THz data1.txt]

Phonon_5.08554THz_first_frame.data (written by ASE) 

172 	 atoms 
4  atom types
0.0      22.306299209599999  xlo xhi
0.0           10.4620565998  ylo yhi
0.0      10.204199791000001  zlo zhi
    0.48732093209999999                       0                       0  xy xz yz


Atoms 

     1   2      1.0853190407298345     0.91388680959608615      4.0625725573934526
     2   2      1.2544074961035303      3.5333763318128786      1.5196350199066959
     3   2      3.5637478820366537      3.5926963078163676      4.0482867491154506
     4   2      3.3765672985312225      1.0269292893086988      1.4746345090325854
     5   2      5.7190680517006633     0.91388680959608615      4.0625725573934526
     6   2      5.8881565070743616      3.5333763318128786      1.5196350199066959
     7   2      8.1572884720168162      3.4242573011801531      4.0706849676566961
     8   2      8.0856563449302286     0.81266638060685148      1.5115226096434522
     9   2       10.42815919962252     0.69967620071518133       4.025684456782586
    10   2      10.484638754882415       3.364937639038363      1.4972368013654509
    11   2      1.0853190407298345     0.91388680959608615      9.1646724528934538
    12   2      1.2544074961035303      3.5333763318128786      6.6217349154066962
    13   2      3.5637478820366537      3.5926963078163676      9.1503866446154518
    14   2      3.3765672985312225      1.0269292893086988      6.5767341086107924
    15   2      5.7190680517006633     0.91388680959608615      9.1646724528934538
    16   2      5.8881565070743616      3.5333763318128786      6.6217349154066962
    17   2      8.1572884720168162      3.4242573011801531      9.1727848631566964
    18   2      8.0856563449302286     0.81266638060685148      6.6136225051434536
    19   2       10.42815919962252     0.69967620071518133      9.1277846584085811
    20   2      10.484638754882415       3.364937639038363      6.5993366968654525
    21   2      1.3289795213994622      6.1449154233577836      4.0625725573934526
    22   2      1.4980679475339023      8.7644043178511808      1.5196350199066959
    23   2      3.8074083627062816       8.823724921578064      4.0482867491154506
    24   2      3.6202277572714086      6.2579574322778493      1.4746345090325854
    25   2       5.962728532370293      6.1449154233577836      4.0625725573934526
    26   2      6.1318169585047331      8.7644043178511808      1.5196350199066959
    27   2       8.400948254745531      8.6552852976805124      4.0706849676566961
    28   2      8.3293161452024975      6.0436947537412484      1.5115226096434522
    29   2      10.671819665672521      5.9307045006151817       4.025684456782586
    30   2       10.72829989012139      8.5959659389383614      1.4972368013654509
    31   2      1.3289795213994622      6.1449154233577836      9.1646724528934538
    32   2      1.4980679475339023      8.7644043178511808      6.6217349154066962
    33   2      3.8074083627062816       8.823724921578064      9.1503866446154518
    34   2      3.6202277572714086      6.2579574322778493      6.5767341086107924
    35   2       5.962728532370293      6.1449154233577836      9.1646724528934538
    36   2      6.1318169585047331      8.7644043178511808      6.6217349154066962
    37   2       8.400948254745531      8.6552852976805124      9.1727848631566964
    38   2      8.3293161452024975      6.0436947537412484      6.6136225051434536
    39   2      10.671819665672521      5.9307045006151817      9.1277846584085811
    40   2       10.72829989012139      8.5959659389383614      6.5993366968654525
    41   3      2.3323884097907928      2.1692812703649742      2.7891903430241651
    42   3      2.4514399214238591      4.7883002929723597      0.2381405891539608
    43   3      4.6680297871866117      2.3511118036074414     0.25666121177462586
    44   3      4.7537451813518574      4.8860681595872073      2.7011283233202299
    45   3      6.9631956883281587      2.1692812703649742      2.7891903430241651
    46   3      7.0822475345557141      4.7883002929723597      0.2381405891539608
    47   3      9.2946396847402823      2.0715134037501262     0.15012936595658583
    48   3      9.3803547443110364       4.606469759729892      2.8077111799330257
    49   3      11.270902549278437      1.6121245298390778      2.3821450480577702
    50   3      2.3323884097907928      2.1692812703649742      7.8912902385241646
    51   3      2.4514399214238591      4.7883002929723597      5.3402402907741644
    52   3      4.6680297871866117      2.3511118036074414      5.3587611276830254
    53   3      4.7537451813518574      4.8860681595872073       7.803228218820232
    54   3      6.9631956883281587      2.1692812703649742      7.8912902385241646
    55   3      7.0822475345557141      4.7883002929723597      5.3402402907741644
    56   3      9.2946396847402823      2.0715134037501262      5.2522287512465962
    57   3      9.3803547443110364       4.606469759729892      7.9098110754330255
    58   3      11.270902549278437      1.6121245298390778      7.4842447904947749
    59   3      2.5760490689108138      7.4003098841266715      2.7891903430241651
    60   3      2.6951005659242528      10.019328592872361      0.2381405891539608
    61   3      4.9116902678562413      7.5821404173691391     0.25666121177462586
    62   3      4.9974056474018571      10.117096459487207      2.7011283233202299
    63   3      7.2068561689977866      7.4003098841266715      2.7891903430241651
    64   3      7.3259073314167376      10.019328592872361      0.2381405891539608
    65   3      9.5383001361706548      7.3025413897884288     0.15012936595658583
    66   3      9.6240145411720608      9.8374980596298922      2.8077111799330257
    67   3      11.514563015328438      6.8431528297390782      2.3821450480577702
    68   3      2.5760490689108138      7.4003098841266715      7.8912902385241646
    69   3      2.6951005659242528      10.019328592872361      5.3402402907741644
    70   3      4.9116902678562413      7.5821404173691391      5.3587611276830254
    71   3      4.9974056474018571      10.117096459487207       7.803228218820232
    72   3      7.2068561689977866      7.4003098841266715      7.8912902385241646
    73   3      7.3259073314167376      10.019328592872361      5.3402402907741644
    74   3      9.5383001361706548      7.3025413897884288      5.2522287512465962
    75   3      9.6240145411720608      9.8374980596298922      7.9098110754330255
    76   3      11.514563015328438      6.8431528297390782      7.4842447904947749
    77   4      19.505230176061939      1.2223081963099638      4.9519708254652084
    78   4      21.141342704191487     0.34501248198196133      2.3616856682936147
    79   4      19.591388515395256      3.0719997717684344      2.3362261387940704
    80   4      21.250448718936966      3.6348062111752411       4.939623702901299
    81   4      12.695892517948149       1.381645318324918       4.912735309917621
    82   4      14.332002609960359     0.50429730417597285       2.400920734856411
    83   4      12.830444525338196      3.3228274218177898      2.3885225198641487
    84   4      14.489504743499532      3.8856341750862948      4.8872759334810736
    85   4      16.121858737412008      1.2223081963099638      4.9519708254652084
    86   4      17.757967489096981     0.34496014031279243      2.3616856682936147
    87   4      16.208015760673671      3.0719997717684344      2.3362261387940704
    88   4      17.867077280287038      3.6348062111752411       4.939623702901299
    89   4      19.505230176061939      1.2223081963099638      10.054070425043415
    90   4      21.141342704191487     0.34501248198196133      7.4637855637936141
    91   4      19.591388515395256      3.0719997717684344      7.4383261771528675
    92   4      21.250448718936966      3.6348062111752411      10.041724210653287
    93   4      12.695892517948149       1.381645318324918      10.014834909495827
    94   4      14.332002609960359     0.50429730417597285      7.5030204772934139
    95   4      12.830444525338196      3.3228274218177898      7.4906225684271455
    96   4      14.489504743499532      3.8856341750862948      9.9893755228550809
    97   4      16.121858737412008      1.2223081963099638      10.054070425043415
    98   4      17.757967489096981     0.34496014031279243      7.4637855637936141
    99   4      16.208015760673671      3.0719997717684344      7.4383261771528675
   100   4      17.867077280287038      3.6348062111752411      10.041724210653287
   101   4      19.748890649421753      6.4533366531408127      4.9519708254652084
   102   4      21.385003188272361      5.5760411689780556      2.3616856682936147
   103   4      19.835048996064884      8.3030283855301317      2.3362261387940704
   104   4      21.494110501058621      8.8658345110752403       4.939623702901299
   105   4      12.939552991307963      6.6126737751557663       4.912735309917621
   106   4      14.575661723012779      5.7353252902142744       2.400920734856411
   107   4      13.074103704555796       8.553856349441185      2.3885225198641487
   108   4      14.733163871171582      9.1166624749862955      4.8872759334810736
   109   4      16.365519210771822      6.4533366531408127      4.9519708254652084
   110   4      18.001627971228572      5.5759887854606598      2.3616856682936147
   111   4      16.451677557414953      8.3030283855301317      2.3362261387940704
   112   4      18.110737746337037      8.8658345110752403       4.939623702901299
   113   4      19.748890649421753      6.4533366531408127      10.054070425043415
   114   4      21.385003188272361      5.5760411689780556      7.4637855637936141
   115   4      19.835048996064884      8.3030283855301317      7.4383261771528675
   116   4      21.494110501058621      8.8658345110752403      10.041724210653287
   117   4      12.939552991307963      6.6126737751557663      10.014834909495827
   118   4      14.575661723012779      5.7353252902142744      7.5030204772934139
   119   4      13.074103704555796       8.553856349441185      7.4906225684271455
   120   4      14.733163871171582      9.1166624749862955      9.9893755228550809
   121   4      16.365519210771822      6.4533366531408127      10.054070425043415
   122   4      18.001627971228572      5.5759887854606598      7.4637855637936141
   123   4      16.451677557414953      8.3030283855301317      7.4383261771528675
   124   4      18.110737746337037      8.8658345110752403      10.041724210653287
   125   1      19.445883740780534      1.2114276888323419       1.794587132254192
   126   1      21.283963963714069     0.43828171656917825      4.3583415332363824
   127   1       19.55752853621868      3.0398289163378793       4.281299508484139
   128   1      21.262680706669187      3.7710746657805423      1.7310660905972146
   129   1      12.553268822308231      1.2883237839167585      1.8072914324233853
   130   1      14.391350387030958     0.51517788488799132      4.3456370800041917
   131   1       12.81821499224151      3.1866116645915832      4.2821157322212215
   132   1      14.523367133940084      3.9178567967729063      1.7302497137971353
   133   1      16.062509647681001      1.2114276888323419       1.794587132254192
   134   1      17.900591186686185     0.43828171656917825      4.3583415332363824
   135   1      16.174153356100817       3.039776846682182       4.281299508484139
   136   1      17.879309268019263      3.7710746657805423      1.7310660905972146
   137   1      19.445883740780534      1.2114276888323419      6.8966870277541918
   138   1      21.283963963714069     0.43828171656917825      9.4604414287363827
   139   1       19.55752853621868      3.0398289163378793      9.3833997101101332
   140   1      21.262680706669187      3.7710746657805423      6.8331659860972156
   141   1      12.553268822308231      1.2883237839167585      6.9093914809863817
   142   1      14.391350387030958     0.51517788488799132      9.4477375877561798
   143   1       12.81821499224151      3.1866116645915832      9.3842159338472158
   144   1      14.523367133940084      3.9178567967729063       6.832349762360133
   145   1      16.062509647681001      1.2114276888323419      6.8966870277541918
   146   1      17.900591186686185     0.43828171656917825      9.4604414287363827
   147   1      16.174153356100817       3.039776846682182      9.3833997101101332
   148   1      17.879309268019263      3.7710746657805423      6.8331659860972156
   149   1      19.689542883072214      6.4424563025940396       1.794587132254192
   150   1      21.527624422454252      5.6693098595383287      4.3583415332363824
   151   1      19.801187671577399      8.2708569023761811       4.281299508484139
   152   1       21.50633984896087        9.00210327954224      1.7310660905972146
   153   1      12.796929288358232      6.5193520838167585      1.8072914324233853
   154   1      14.635010856492206      5.7462062580223883      4.3456370800041917
   155   1       13.06187545829151      8.4176399644915829      4.2821157322212215
   156   1      14.767028916061737      9.1488850966729061      1.7302497137971353
   157   1       16.30617012835063      6.4424563025940396       1.794587132254192
   158   1      18.144251645426369      5.6693098595383287      4.3583415332363824
   159   1      16.417812454533607      8.2708045188587853       4.281299508484139
   160   1      18.122969748688888        9.00210327954224      1.7310660905972146
   161   1      19.689542883072214      6.4424563025940396      6.8966870277541918
   162   1      21.527624422454252      5.6693098595383287      9.4604414287363827
   163   1      19.801187671577399      8.2708569023761811      9.3833997101101332
   164   1       21.50633984896087        9.00210327954224      6.8331659860972156
   165   1      12.796929288358232      6.5193520838167585      6.9093914809863817
   166   1      14.635010856492206      5.7462062580223883      9.4477375877561798
   167   1       13.06187545829151      8.4176399644915829      9.3842159338472158
   168   1      14.767028916061737      9.1488850966729061       6.832349762360133
   169   1       16.30617012835063      6.4424563025940396      6.8966870277541918
   170   1      18.144251645426369      5.6693098595383287      9.4604414287363827
   171   1      16.417812454533607      8.2708045188587853      9.3833997101101332
   172   1      18.122969748688888        9.00210327954224      6.8331659860972156
