# Supplementary material for: Deep-potential enabled multiscale simulation of gallium nitride devices on boron arsenide cooling substrates
Source: Nat Commun. 2024 Mar 25;15:2540. doi: 10.1038/s41467-024-46806-7 (PMC10963741; doi:10.1038/s41467-024-46806-7)
Supplement: Supplementary file 2 — Source Data [file 41467_2024_46806_MOESM2_ESM.zip › Source Data/Source Data for Supplementary Figures/5THz data2.txt]

Phonon_5.08554THz_second_frame.data (written by ASE) 

172 	 atoms 
4  atom types
0.0      22.306299209599999  xlo xhi
0.0           10.4620565998  ylo yhi
0.0      10.204199791000001  zlo zhi
    0.48732093209999999                       0                       0  xy xz yz


Atoms 

     1   2      1.0931052907298346     0.89278450959608613      4.0699906573934523
     2   2      1.2007708961035304      3.5208503318128788       1.573328919906696
     3   2      3.5763851820366539      3.6235246078163676      3.9357957491154507
     4   2      3.4324057985312226      1.0672474893086987      1.5739744090325853
     5   2      5.6464870517006638     0.81923930959608615       4.112483457393453
     6   2      5.8532808070743618      3.5797153318128787      1.4042500199066958
     7   2      8.0584839720168162      3.2802903011801532      4.0868366676566961
     8   2      8.0924438049302285     0.75575518060685143      1.4625667096434523
     9   2       10.50575469962252     0.59808720071518129      3.9437063567825859
    10   2      10.445051654882414       3.444556939038363       1.582500501365451
    11   2      1.0928400507298346     0.89283040959608617      9.1721338328934543
    12   2      1.2008729961035303      3.5205565318128786      6.6755135154066965
    13   2      3.5762379820366537      3.6233079078163675      9.0378596446154518
    14   2      3.4323774985312223      1.0674155893086987      6.6763056086107921
    15   2      5.6464494517006631     0.81915360959608619      9.2144871528934544
    16   2       5.853348007074362      3.5800373318128784      6.5063819154066964
    17   2      8.0583013720168157      3.2805183011801531      9.1892361631566963
    18   2      8.0924800149302278     0.75575878060685153      6.5649179051434539
    19   2       10.50593429962252     0.59849620071518128      9.0455231584085816
    20   2      10.444817854882414      3.4443356390383628      6.6850696968654528
    21   2      1.3213617613994622      6.1658920233577836      4.0549025373934526
    22   2      1.5516541475339023        8.77712441785118       1.465848219906696
    23   2      3.7948030627062814      8.7931113215780634      4.1609067491154503
    24   2      3.5646251572714087      6.2174691322778495      1.3750781090325854
    25   2      6.0353557323702933      6.2397559233577837      4.0127131573934527
    26   2      6.1664568585047332      8.7178951178511817       1.634923019906696
    27   2      8.4997188547455309      8.7989552976805125      4.0541520676566964
    28   2      8.3224486052024975      6.1004555537412486      1.5602362096434521
    29   2      10.594196765672521       6.032100500615182      4.1080973567825856
    30   2       10.76799979012139      8.5167477389383617      1.4114781013654509
    31   2      1.3211506113994622      6.1659774233577833      9.1571049228934545
    32   2      1.5518324475339023      8.7768974178511812      6.5681478154066966
    33   2      3.7948792627062815      8.7928829215780642      9.2629126446154526
    34   2      3.5643680572714085      6.2177006322778494      6.4774670086107928
    35   2      6.0352847323702932      6.2397653233577834      9.1146818528934546
    36   2      6.1667071585047335      8.7181316178511814      6.7370729154066966
    37   2      8.4998713547455313      8.7991082976805117      9.1566142631566958
    38   2      8.3224207952024969       6.100425253741248      6.6626363051434536
    39   2      10.594432965672521       6.032354500615182      9.2098831584085818
    40   2       10.76780919012139       8.516282538938361      6.5138589968654523
    41   3      2.3311722197907927      2.1762271803649744      2.7914983830241651
    42   3      2.4419398014238594      4.7520537929723599     0.22645198915396081
    43   3      4.6590096171866113      2.3576391936074415     0.23995441177462587
    44   3      4.7600340213518573      4.9120995595872072      2.6653908233202297
    45   3       6.931648388328159       2.138438970364974       2.769383043024165
    46   3      7.0830501285557137      4.7965474529723595     0.22491578915396079
    47   3      9.2986600147402818      2.0407848037501259     0.15024071895658583
    48   3       9.353787644311037      4.6078516397298923      2.8531025799330259
    49   3      11.263490129278438      1.6222909298390777        2.37169974805777
    50   3      2.3311165197907928      2.1761883203649743      7.8936532485241644
    51   3      2.4419404714238593      4.7520826929723601      5.3285801907741641
    52   3      4.6590314471866119      2.3577201036074413      5.3421031276830258
    53   3      4.7599737313518578      4.9121299595872072      7.7674909188202319
    54   3      6.9316373883281583      2.1385086703649741      7.8715286385241647
    55   3      7.0831177935557141      4.7965416129723595      5.3270059907741647
    56   3      9.2986512047402829       2.040727503750126      5.2523864542465963
    57   3      9.3537674443110372      4.6078565597298917      7.9553216754330256
    58   3      11.263578929278438      1.6222870298390779      7.4737286904947746
    59   3      2.5773354489108136      7.3933742341266715      2.7868106230241652
    60   3      2.7046543059242527      10.055496192872361      0.2498458891539608
    61   3      4.9207013778562416      7.5755611573691395     0.27331081177462585
    62   3      4.9911383474018569      10.091071959487207      2.7368897233202301
    63   3      7.2383682689977862      7.4310934841266718      2.8088940430241651
    64   3      7.3250276414167379      10.011072522872361      0.2513467891539608
    65   3      9.5342995861706541      7.3332921897884287     0.15000522595658583
    66   3       9.650587641172061      9.8361163896298915      2.7622561799330256
    67   3      11.521853835328438      6.8330214297390786      2.3926759480577702
    68   3      2.5772824189108139      7.3933638641266715      7.8890118485241647
    69   3      2.7046253759242527       10.05558169287236       5.351970790774164
    70   3      4.9206988978562416      7.5756309173691392      5.3754806276830251
    71   3      4.9911542974018568      10.091071959487207      7.8389766188202321
    72   3       7.238414468997787      7.4311591841266713      7.9110601385241646
    73   3      7.3250739014167374      10.011094532872361      5.3534277907741643
    74   3      9.5342094761706555      7.3332503897884287      5.2521212462465963
    75   3      9.6506316411720601      9.8361020896298914       7.864433675433026
    76   3      11.521979615328439      6.8330198297390785      7.4946999904947749
    77   4       19.37730717606194      1.2069946963099638      4.9109621254652085
    78   4      21.166146004191486     0.18776748198196133      2.3504199682936147
    79   4      19.668682815395254      3.0610396717684343      2.3417181687940705
    80   4      21.218270218936965      3.5917349111752412      4.9627744029012995
    81   4      12.653673017948149      1.3673751183249181      4.9041008399176214
    82   4      14.329170459960359     0.49642772417597286      2.4314281348564108
    83   4      12.865096325338197      3.2581330218177897      2.4178217198641487
    84   4      14.471567743499532      3.8614901750862947      4.8716999334810733
    85   4       16.10573773741201      1.2121303963099639      4.9814676254652088
    86   4      17.825116589096982     0.42110484031279244      2.3844476682936149
    87   4      16.195915260673672      3.0259583717684344      2.3158523387940702
    88   4      17.837622780287038      3.7087313111752409      4.9021906029012987
    89   4      19.377453176061941      1.2071946963099638      10.012967025043414
    90   4      21.166535404191489     0.18780048198196134      7.4522917637936139
    91   4      19.668630515395254      3.0608545717684343      7.4437087071528678
    92   4      21.218297518936964      3.5919928111752411      10.064616310653287
    93   4      12.653564917948149      1.3675132183249179      10.006496229495827
    94   4      14.329237209960359     0.49646422417597286      7.5336746772934138
    95   4      12.865222725338196        3.25814182181779      7.5200388684271458
    96   4      14.471589543499533       3.861582775086295      9.9739217228550814
    97   4      16.105857137412009      1.2119865963099639      10.083686125043416
    98   4       17.82505708909698     0.42108674031279242      7.4866093637936144
    99   4      16.195688960673671      3.0258887717684346      7.4181144771528675
   100   4       17.83765848028704       3.708663711175241      10.004262210653287
   101   4      19.876611649421754      6.4687670531408124      4.9929876254652088
   102   4      21.359888188272361       5.733069168978056      2.3733403682936145
   103   4      19.757972896064885      8.3142168855301311      2.3307041687940702
   104   4      21.526301401058621      8.9086701110752404      4.9167773029012993
   105   4      12.982064491307963      6.6268614751557662      4.9213141099176214
   106   4      14.578486583012779       5.743002240214274      2.3704404348564112
   107   4      13.039191704555796      8.6184005494411853      2.3589293198641488
   108   4      14.750961971171582      9.1406058749862957      4.9025562334810733
   109   4      16.381584010771821      6.4636223531408126       4.922395825465208
   110   4      17.934586171228574      5.5000951854606601      2.3388856682936146
   111   4      16.464011757414955       8.349195285530131      2.3562972387940704
   112   4      18.140024746337037      8.7920147110752396       4.977093102901299
   113   4      19.876794649421754      6.4683640531408129      10.095222025043414
   114   4      21.359979188272362      5.7333721689780557      7.4748618637936142
   115   4      19.757815796064886      8.3140873855301312      7.4331206071528673
   116   4      21.526293801058621      8.9088307110752396      10.018580210653287
   117   4      12.981809391307962      6.6270404751557663      10.023611099495827
   118   4      14.578554233012779      5.7431291002142748      7.4726029772934135
   119   4      13.039529204555796      8.6185840494411856      7.4612398684271453
   120   4      14.750953871171582      9.1407160749862957      10.004950822855081
   121   4      16.381490110771821      6.4634664531408124      10.024603525043416
   122   4      17.934500171228571      5.4998388854606599      7.4410369637936142
   123   4      16.463936057414955      8.3491061855301325      7.4586446771528676
   124   4      18.140119246337036      8.7918762110752411      10.079081210653287
   125   1      19.481790440780536      1.2029884288323418      1.7848412522541919
   126   1       21.25583626371407     0.45373161656917826      4.3460760332363826
   127   1      19.538492336218681      3.0390372693378795      4.2828178784841393
   128   1      21.254097496669186      3.8282152657805422      1.7478143905972146
   129   1      12.544732202308232      1.2861111039167585      1.7974966324233852
   130   1      14.383314237030957     0.52619188488799129      4.3541485800041917
   131   1       12.80075469224151      3.1864277875915832      4.2930730322212218
   132   1      14.523423717740084      3.9121150767729063      1.7261676737971354
   133   1      16.065216227681002       1.194790488832342      1.8018736722541919
   134   1      17.877754386686185     0.41213331656917823      4.3655580732363823
   135   1      16.169512096100817       3.032835136682182      4.2756853484841386
   136   1      17.879653331019263      3.7399615657805425      1.7200980905972145
   137   1      19.481803340780534      1.2028916888323418      6.8869566377541922
   138   1       21.25580496371407     0.45376631656917826      9.4480814287363835
   139   1      19.538506936218681      3.0390890733378795      9.3848629901101326
   140   1      21.254106176669186      3.8281799657805422      6.8499917860972159
   141   1      12.544825202308232      1.2861451439167586       6.899511890986382
   142   1      14.383296987030958     0.52622848488799134       9.456335287756179
   143   1       12.80078339224151       3.186451766591583      9.3952249338472154
   144   1      14.523422611940084      3.9121704567729063      6.8282461923601332
   145   1      16.065202177681002      1.1947960888323419      6.9039516277541919
   146   1      17.877800886686185     0.41210831656917823      9.4676725187363822
   147   1      16.169499426100817      3.0328015466821818      9.3778504501101327
   148   1      17.879593560019263      3.7398708657805422      6.8222073860972152
   149   1      19.653691283072213      6.4509724225940399      1.8043671622541919
   150   1      21.555741822454252      5.6538232595383286      4.3707385332363824
   151   1        19.8201982715774       8.271699079376182      4.2797820184841386
   152   1      21.514968048960871      8.9450142795422405      1.7142317905972146
   153   1      12.805329608358232      6.5214797238167588      1.8171916924233853
   154   1      14.643086556492205      5.7351277580223883      4.3370954700041917
   155   1       13.07926675829151      8.4177728084915824      4.2710487322212218
   156   1      14.766933599961737      9.1545572066729068      1.7343518837971352
   157   1      16.303460018350631      6.4590938025940394      1.7873333822541919
   158   1      18.167053345426368      5.6954874595383282      4.3511125732363825
   159   1      16.422439744533605      8.2777563988587861      4.2868053784841393
   160   1      18.122711619688889      9.0333069795422407      1.7419930905972145
   161   1      19.653590283072212      6.4509854525940398      6.9064013477541915
   162   1      21.555734022454253      5.6538273595383286      9.4726448287363834
   163   1      19.820205071577398      8.2715628843761806       9.381985060110134
   164   1      21.514976828960869      8.9449169795422403      6.8164453860972154
   165   1      12.805489778358233      6.5215792138167581      6.9192310109863815
   166   1      14.643008806492206       5.735174858022388      9.4392477677561804
   167   1       13.07925685829151      8.4178592134915835      9.3732412338472155
   168   1      14.767008560761736      9.1546046366729055      6.8363828123601333
   169   1      16.303482228350628      6.4590930025940398      6.8894122277541916
   170   1      18.167044345426369      5.6954644595383286      9.4532345287363828
   171   1      16.422408784533605      8.2777278288587848      9.3890003801101329
   172   1      18.122678273688887      9.0332887795422394      6.8441540860972152
