# Supplementary material for: Deep-potential enabled multiscale simulation of gallium nitride devices on boron arsenide cooling substrates
Source: Nat Commun. 2024 Mar 25;15:2540. doi: 10.1038/s41467-024-46806-7 (PMC10963741; doi:10.1038/s41467-024-46806-7)
Supplement: Supplementary file 2 — Source Data [file 41467_2024_46806_MOESM2_ESM.zip › Source Data/Source Data for Supplementary Figures/Energy.txt]

ITEM: TIMESTEP
1100000
ITEM: NUMBER OF ATOMS
5400
ITEM: BOX BOUNDS xy xz yz pp pp pp
-4.7301589703499758e-01 2.9541264761178036e+02 7.3333171471560432e-01
-2.5230861992888265e-02 1.5718315596092499e+01 0.0000000000000000e+00
-2.4609001319571888e-02 1.5330909001319682e+01 0.0000000000000000e+00
ITEM: ATOMS id type x y z v_E_total
1	1	134.899 4.17393 3.86866	-4.51503
2	1	134.921 1.55287 1.37627	-4.16963
3	1	137.219 1.61036 3.93495	-4.30811
4	1	137.152 4.26065 1.31802	-4.1407
5	1	130.315 4.22354 3.9133	-4.29905
6	1	130.174 1.4904 1.38234	-4.42851
7	1	132.552 1.63081 3.89461	-4.52213
8	1	132.645 4.1228 1.32285	-4.36113
9	1	125.678 4.12461 4.01516	-4.05239
10	1	125.558 1.53662 1.3609	-4.25078
11	1	127.835 1.49498 3.85738	-4.23789
12	1	127.968 4.1699 1.26902	-4.50812
13	1	121.048 4.04359 3.95529	-4.39232
14	1	120.931 1.5039 1.34666	-4.38718
15	1	123.239 1.37356 3.91596	-4.32408
16	1	123.346 4.05284 1.33191	-4.76833
17	1	116.474 4.05968 3.9003	-4.18004
18	1	116.364 1.46175 1.35824	-4.3626
19	1	118.605 1.38655 3.9491	-4.25897
20	1	118.821 4.14501 1.24385	-4.56174
21	1	111.882 3.90155 3.93857	-4.22026
22	1	111.806 1.27429 1.34697	-4.51923
23	1	114.094 1.38889 3.84826	-4.29589
24	1	114.148 3.91809 1.34971	-4.45163
25	1	107.304 3.91411 3.96343	-4.28942
26	1	107.094 1.23951 1.34305	-4.3259
27	1	109.428 1.38032 3.968	-4.47239
28	1	109.62 3.91566 1.2857	-4.33791
29	1	102.698 3.85827 3.89012	-4.27096
30	1	102.588 1.27659 1.32385	-4.48004
31	1	104.91 1.32808 3.80607	-4.25534
32	1	105.034 3.90672 1.45429	-4.38916
33	1	98.1436 3.78889 4.01151	-4.27966
34	1	98.0104 1.26216 1.28967	-4.23094
35	1	100.302 1.25326 3.90789	-4.41995
36	1	100.418 3.89507 1.38689	-4.329
37	1	93.4721 3.78112 3.93366	-4.47791
38	1	93.3869 1.18713 1.41882	-4.45245
39	1	95.6575 1.26316 4.03169	-4.43447
40	1	95.8702 3.82775 1.34824	-4.46673
41	1	89.0487 3.87254 3.92344	-4.39891
42	1	88.8182 1.18014 1.40326	-4.68073
43	1	91.1497 1.22652 3.97984	-4.24912
44	1	91.3407 3.82172 1.36702	-4.2506
45	1	84.2173 3.66538 3.99434	-4.32543
46	1	84.1864 1.07097 1.37476	-4.23485
47	1	86.5249 1.20645 3.99376	-4.42934
48	1	86.6272 3.8022 1.40618	-4.02494
49	1	79.6357 3.57647 3.92807	-4.5153
50	1	79.5182 0.945698 1.4279	-4.37366
51	1	81.908 1.04496 3.95793	-4.47335
52	1	81.9457 3.72646 1.42565	-4.39241
53	1	75.1418 3.70429 3.90924	-4.39013
54	1	74.9701 1.05662 1.41248	-4.69851
55	1	77.2586 0.988777 3.96069	-4.32712
56	1	77.3591 3.59307 1.38226	-4.32593
57	1	70.5608 3.52301 3.91557	-4.28998
58	1	70.4101 0.945827 1.46064	-4.47964
59	1	72.7449 0.901264 3.88685	-4.44341
60	1	72.7563 3.64285 1.3227	-4.18943
61	1	65.842 3.61417 3.91568	-4.38574
62	1	65.7058 0.91938 1.44207	-4.45272
63	1	68.0614 0.874452 3.9584	-4.35329
64	1	68.1769 3.50884 1.35618	-4.48679
65	1	61.2337 3.40107 3.91955	-4.0506
66	1	61.0803 0.822092 1.4616	-4.25741
67	1	63.4662 0.798187 4.08592	-4.26166
68	1	63.6168 3.54632 1.40113	-4.54506
69	1	56.657 3.38947 3.96474	-4.17123
70	1	56.5442 0.740188 1.47338	-4.33413
71	1	58.7961 0.715968 4.00333	-4.23471
72	1	58.9375 3.31873 1.42041	-4.6744
73	1	52.0034 3.36012 4.03835	-4.48312
74	1	51.9303 0.836555 1.42999	-4.30134
75	1	54.1787 0.657468 3.94268	-4.38647
76	1	54.3522 3.34785 1.46177	-4.47465
77	1	47.5358 3.29399 3.97335	-4.29674
78	1	47.2857 0.714866 1.46685	-4.69214
79	1	49.6276 0.716941 4.03994	-4.43024
80	1	49.6877 3.32435 1.5155	-4.3879
81	1	42.8425 3.40373 3.97932	-4.29626
82	1	42.7652 0.659171 1.40746	-4.08391
83	1	44.9585 0.700078 4.00868	-4.41832
84	1	45.0698 3.27174 1.4521	-4.41345
85	1	38.32 3.25276 3.84294	-4.38904
86	1	38.1576 0.570992 1.25747	-4.43769
87	1	40.4595 0.647914 3.95543	-4.45149
88	1	40.5042 3.26551 1.35794	-4.45291
89	1	33.7414 3.12001 3.98392	-4.12076
90	1	33.5159 0.513508 1.30694	-4.23484
91	1	35.843 0.608612 3.79978	-4.31254
92	1	36.0385 3.19803 1.30145	-4.78464
93	1	29.0685 3.37901 3.8677	-4.40917
94	1	28.8717 0.610887 1.40733	-4.39976
95	1	31.1027 0.526028 3.94821	-4.33248
96	1	31.423 3.17756 1.34404	-4.17029
97	1	24.443 3.20633 3.96333	-4.42423
98	1	24.2738 0.552467 1.38523	-4.23915
99	1	26.6008 0.55101 3.93182	-4.34989
100	1	26.785 3.17443 1.41892	-4.40379
101	1	19.8836 3.17947 3.96828	-4.44989
102	1	19.8173 0.577351 1.40962	-4.4205
103	1	22.0037 0.547934 4.10128	-4.08302
104	1	22.1956 3.17187 1.37662	-4.27514
105	1	15.2735 3.14226 3.90072	-4.16023
106	1	15.0775 0.498404 1.30213	-4.90212
107	1	17.4574 0.541041 3.95134	-4.23151
108	1	17.5835 3.22273 1.3479	-4.18049
109	1	10.6348 3.11816 4.08547	-4.26256
110	1	10.5518 0.577827 1.45204	-4.39873
111	1	12.9428 0.511701 3.94474	-4.17167
112	1	12.9502 3.14028 1.47662	-4.51667
113	1	6.00535 3.16039 4.02187	-4.28793
114	1	5.90592 0.59453 1.46542	-4.23007
115	1	8.23644 0.560943 3.99566	-4.28562
116	1	8.2766 3.04523 1.46	-4.27178
117	1	1.29902 3.05499 4.05025	-3.11177
118	1	1.18578 0.687443 1.41858	-3.22807
119	1	3.47758 0.558528 4.01951	-4.25893
120	1	3.80734 3.19515 1.39253	-4.56804
121	1	139.484 4.21807 3.94886	-4.38339
122	1	139.29 1.64585 1.39973	-4.45793
123	1	141.738 1.54104 3.86784	-4.01104
124	1	141.959 4.21934 1.32596	-4.56579
125	1	144.097 4.26262 3.89501	-4.87104
126	1	144.084 1.63617 1.2417	-3.97416
127	1	146.531 1.83354 3.77396	-3.15772
128	1	146.401 4.43751 1.33846	-3.22095
129	2	135.993 2.93778 15.249	-6.28954
130	2	136.062 5.52788 2.66805	-6.44427
131	2	138.24 2.89929 2.63729	-6.60434
132	2	138.414 5.56472 0.0645389	-6.49623
133	2	131.414 2.90803 0.102918	-6.33461
134	2	131.561 5.53362 2.64546	-6.49078
135	2	133.765 2.77735 2.64553	-6.57609
136	2	133.892 5.40623 0.0989623	-6.26164
137	2	126.861 2.84465 0.0811978	-6.552
138	2	127.04 5.46964 2.67548	-6.33147
139	2	129.147 2.79681 2.53058	-6.26886
140	2	129.187 5.46813 0.0567267	-6.36626
141	2	122.202 2.73548 0.0659119	-6.41331
142	2	122.239 5.35344 2.57162	-6.37232
143	2	124.32 2.77091 2.62203	-6.22724
144	2	124.596 5.30101 0.135794	-6.53156
145	2	117.567 2.72236 0.0825458	-6.44139
146	2	117.734 5.34285 2.55731	-6.54399
147	2	119.871 2.85592 2.59591	-6.3093
148	2	119.985 5.37061 0.0311585	-6.58448
149	2	113.045 2.48219 0.121175	-6.32452
150	2	113.083 5.24798 2.59524	-6.40365
151	2	115.268 2.7654 2.66466	-6.59411
152	2	115.418 5.30925 0.195383	-6.30595
153	2	108.31 2.55425 0.11722	-6.49883
154	2	108.452 5.23876 2.68099	-6.14421
155	2	110.615 2.62002 2.64966	-6.45851
156	2	110.851 5.16624 0.0628676	-6.60182
157	2	103.832 2.60216 0.0667768	-6.42631
158	2	103.861 5.15429 2.71119	-6.42925
159	2	106.024 2.68592 2.71485	-6.56871
160	2	106.147 5.28181 0.0783391	-6.30517
161	2	99.2289 2.66306 0.0896987	-6.56799
162	2	99.3349 5.11728 2.76906	-6.31827
163	2	101.486 2.4846 2.62959	-6.48029
164	2	101.613 5.23219 0.0786008	-6.5148
165	2	94.7084 2.54243 0.21088	-6.40366
166	2	94.7717 5.08257 2.68307	-6.57637
167	2	96.914 2.45418 2.71972	-6.2501
168	2	97.0476 5.29818 0.112093	-6.55317
169	2	90.0399 2.3735 0.182221	-6.38088
170	2	90.27 5.19393 2.62557	-6.34671
171	2	92.2957 2.41667 2.70084	-6.51571
172	2	92.5259 5.07055 0.0879412	-6.39355
173	2	85.4446 2.40851 0.111186	-6.56807
174	2	85.4412 5.04103 2.78294	-6.48831
175	2	87.8485 2.47367 2.73825	-6.35844
176	2	87.905 5.09638 0.156161	-6.50802
177	2	80.7569 2.3877 0.147031	-6.45001
178	2	80.8294 4.97435 2.69904	-6.40599
179	2	83.0707 2.38804 2.66353	-6.49523
180	2	83.2293 5.00891 0.212991	-6.43617
181	2	76.1956 2.29807 0.111312	-6.43869
182	2	76.3182 4.96406 2.68275	-6.47196
183	2	78.4434 2.26603 2.68503	-6.44721
184	2	78.6347 4.90435 0.069999	-6.23498
185	2	71.5823 2.14147 0.0558879	-6.3519
186	2	71.6517 4.90921 2.66715	-6.55618
187	2	73.8428 2.28576 2.60425	-6.3594
188	2	74.0684 5.00462 0.186763	-6.42609
189	2	66.9752 2.15249 0.18051	-6.44431
190	2	67.0487 4.90565 2.47814	-6.32237
191	2	69.1683 2.23513 2.737	-6.40921
192	2	69.4838 4.67726 -0.0145946	-6.40714
193	2	62.3854 2.29595 0.160948	-6.17508
194	2	62.5439 4.84825 2.59591	-6.35006
195	2	64.6041 2.20932 2.71898	-6.38757
196	2	64.8503 4.92013 0.171217	-6.38659
197	2	57.7663 2.1067 0.161615	-6.50602
198	2	57.9009 4.70831 2.76679	-6.39815
199	2	60.0231 2.13335 2.59755	-6.53361
200	2	60.1119 4.67907 0.186325	-6.4103
201	2	53.1338 2.02967 0.112917	-6.41032
202	2	53.2066 4.56683 2.72426	-6.53605
203	2	55.4348 2.01547 2.63831	-6.47586
204	2	55.5043 4.63247 0.130988	-6.56583
205	2	48.5206 2.03098 0.184323	-6.4127
206	2	48.7401 4.66527 2.83417	-6.6004
207	2	50.8494 2.09284 2.77265	-6.5457
208	2	50.9538 4.6353 0.233711	-6.32173
209	2	43.819 1.99844 0.111425	-6.38929
210	2	44.0812 4.59978 2.75827	-6.65507
211	2	46.0349 1.93113 2.65603	-6.31547
212	2	46.3964 4.57711 0.196905	-6.45839
213	2	39.4185 1.96003 0.048669	-6.34558
214	2	39.3823 4.55342 2.60465	-6.57101
215	2	41.6401 1.96017 2.70817	-6.37135
216	2	41.7231 4.51116 0.0655016	-6.20201
217	2	34.7674 2.00582 0.0914596	-6.38721
218	2	34.9597 4.46309 2.49877	-6.20974
219	2	37.1109 1.85924 2.46712	-6.3986
220	2	37.2425 4.52034 0.0832287	-6.52264
221	2	30.0772 1.84906 0.0841256	-6.53491
222	2	30.2743 4.61872 2.61543	-6.43175
223	2	32.3923 1.83055 2.68785	-6.35153
224	2	32.6821 4.4745 0.050202	-6.23607
225	2	25.5592 1.79174 0.154841	-6.43077
226	2	25.6696 4.34987 2.70826	-6.30348
227	2	27.8333 1.92556 2.72562	-6.44979
228	2	27.9685 4.49905 0.162396	-6.43622
229	2	20.9996 1.88672 0.0776287	-6.46035
230	2	21.1689 4.47244 2.72224	-6.38874
231	2	23.2665 1.88675 2.76082	-6.34149
232	2	23.4055 4.4843 0.0438427	-6.47961
233	2	16.2142 1.85489 0.0302625	-6.26135
234	2	16.4612 4.53925 2.70013	-6.6682
235	2	18.7177 1.89007 2.65397	-6.41706
236	2	18.8015 4.46255 0.129912	-6.56576
237	2	11.7655 1.91612 0.192768	-6.41766
238	2	11.8311 4.4951 2.74681	-6.37505
239	2	14.088 1.80888 2.53763	-6.4187
240	2	14.0747 4.55028 0.159026	-6.36917
241	2	7.06184 1.78688 0.116528	-6.54981
242	2	7.19825 4.41372 2.70165	-6.35994
243	2	9.52465 1.84817 2.72969	-6.58107
244	2	9.49361 4.43441 0.133772	-6.47222
245	2	2.52942 2.04186 0.244803	-6.31639
246	2	2.50069 4.55347 2.62885	-5.79983
247	2	4.63256 1.87336 2.79047	-6.31193
248	2	4.8323 4.43842 0.0874081	-6.49414
249	2	1.11375 15.3785 4.95457	-5.37216
250	2	140.608 2.946 0.131768	-6.42494
251	2	140.927 5.52658 2.59195	-6.28536
252	2	142.994 2.94586 2.51735	-6.42952
253	2	143.18 5.60281 0.0392561	-6.48551
254	2	145.257 3.07115 15.1208	-5.65399
255	2	145.387 5.50444 2.75558	-6.19476
256	2	147.223 2.70771 2.10005	-5.46644
257	3	155.554 2.65144 4.86678	-4.6647
258	3	157.271 1.77171 2.19158	-4.79138
259	3	155.736 4.47902 2.26575	-4.69533
260	3	157.385 5.31904 4.77	-4.78736
261	3	158.919 2.68414 4.65925	-4.62683
262	3	160.627 1.91442 2.14317	-4.70352
263	3	159.054 4.43625 2.123	-4.73837
264	3	160.804 5.31859 4.695	-4.74428
265	3	162.387 2.64445 4.70646	-4.70942
266	3	164.017 1.69046 2.16013	-4.7444
267	3	162.452 4.38366 2.17962	-4.73873
268	3	164.327 5.0601 4.60858	-4.61358
269	3	165.895 2.6283 4.76767	-4.65982
270	3	167.467 1.65659 2.23418	-4.68966
271	3	165.937 4.30036 2.12312	-4.60223
272	3	167.775 5.22701 4.73147	-4.61672
273	3	169.253 2.51081 4.75104	-4.68972
274	3	170.949 1.64648 2.26628	-4.72289
275	3	169.322 4.25975 2.09759	-4.7933
276	3	171.049 5.05037 4.7092	-4.73698
277	3	172.721 2.44188 4.84128	-4.70846
278	3	174.322 1.54669 2.16583	-4.73057
279	3	172.698 4.19959 2.23253	-4.74678
280	3	174.514 5.12495 4.77122	-4.61364
281	3	176.056 2.4516 4.79582	-4.63831
282	3	177.774 1.50888 2.25816	-4.64187
283	3	176.187 4.04636 2.2409	-4.6459
284	3	177.928 5.10617 4.75217	-4.6712
285	3	179.528 2.41849 4.80259	-4.71349
286	3	181.16 1.57373 2.1569	-4.75787
287	3	179.573 4.13262 2.12174	-4.73419
288	3	181.308 4.82846 4.69953	-4.58697
289	3	182.886 2.28103 4.81996	-4.77986
290	3	184.555 1.44633 2.20183	-4.83087
291	3	183.138 4.08811 2.12852	-4.6713
292	3	184.786 4.83884 4.72958	-4.91431
293	3	186.325 2.19506 4.75805	-4.7618
294	3	187.921 1.39192 2.15562	-4.76668
295	3	186.471 4.04418 2.14666	-4.6782
296	3	188.216 4.866 4.66018	-4.75107
297	3	189.739 2.2149 4.70491	-4.73335
298	3	191.383 1.28758 2.16426	-4.69923
299	3	189.829 3.96805 2.12509	-4.72911
300	3	191.651 4.75669 4.78307	-4.65894
301	3	193.123 2.09298 4.66014	-4.66119
302	3	194.82 1.12014 2.22959	-4.59469
303	3	193.301 3.81605 2.12781	-4.75927
304	3	194.923 4.66799 4.71429	-4.62722
305	3	196.588 2.05543 4.71163	-4.7518
306	3	198.201 1.11397 2.24381	-4.61948
307	3	196.737 3.76323 2.19015	-4.6552
308	3	198.364 4.62521 4.62613	-4.60797
309	3	200.137 1.90372 4.70279	-4.78235
310	3	201.692 1.08212 2.20067	-4.78961
311	3	200.023 3.70799 2.18431	-4.73079
312	3	201.799 4.57996 4.66129	-4.74371
313	3	203.512 1.95718 4.68805	-4.73142
314	3	205.061 1.09041 2.17148	-4.7748
315	3	203.493 3.6606 2.15323	-4.60498
316	3	205.344 4.46124 4.78933	-4.78487
317	3	206.896 1.7892 4.80406	-4.8199
318	3	208.546 0.873101 2.30809	-4.58796
319	3	206.971 3.5713 2.14109	-4.82723
320	3	208.708 4.32875 4.65886	-4.74783
321	3	210.383 1.60994 4.7198	-4.75817
322	3	211.896 0.847736 2.15507	-4.5304
323	3	210.35 3.52488 2.14094	-4.69892
324	3	212.125 4.29121 4.77037	-4.72863
325	3	213.796 1.60202 4.79108	-4.83631
326	3	215.499 0.854355 2.08517	-4.80187
327	3	213.773 3.43613 2.14038	-4.81427
328	3	215.501 4.27098 4.61766	-4.63303
329	3	217.248 1.65645 4.67207	-4.70111
330	3	218.901 0.716694 2.19409	-4.84712
331	3	217.204 3.36606 2.14432	-4.62572
332	3	218.977 4.14179 4.76033	-4.7744
333	3	220.644 1.4902 4.77294	-4.66005
334	3	222.348 0.626818 2.20723	-4.83657
335	3	220.738 3.2562 2.29664	-4.67299
336	3	222.481 4.15998 4.75438	-4.68263
337	3	223.979 1.51285 4.90588	-4.66
338	3	225.668 0.552026 2.18971	-4.79005
339	3	224.244 3.3017 2.2646	-4.72099
340	3	225.879 4.15584 4.83877	-4.75014
341	3	227.412 1.42364 4.82848	-4.79174
342	3	229.102 0.493905 2.19309	-4.68666
343	3	227.626 3.23668 2.3359	-4.71788
344	3	229.32 3.97271 4.88574	-4.78337
345	3	230.882 1.27052 4.72822	-4.68661
346	3	232.467 0.457073 2.29094	-4.74279
347	3	231.005 3.11807 2.23231	-4.70475
348	3	232.626 3.94816 4.93167	-4.72206
349	3	234.263 1.32249 4.8592	-4.78989
350	3	235.917 0.393611 2.3498	-4.70701
351	3	234.363 3.09632 2.34194	-4.74495
352	3	236.137 3.92548 4.80652	-4.72182
353	3	237.662 1.20563 4.78964	-4.7207
354	3	239.348 0.457291 2.3148	-4.73388
355	3	237.803 3.07544 2.2485	-4.65637
356	3	239.532 3.85933 4.85383	-4.58929
357	3	241.202 1.11687 4.91699	-4.80616
358	3	242.804 0.313074 2.29042	-4.82337
359	3	241.274 2.94525 2.3314	-4.81607
360	3	242.987 3.95721 4.90704	-4.71648
361	3	244.511 1.06801 4.66595	-4.76965
362	3	246.285 0.30041 2.21686	-4.60241
363	3	244.61 3.03157 2.21498	-4.76164
364	3	246.281 3.77805 4.77903	-4.84014
365	3	247.991 1.06822 4.87862	-4.80032
366	3	249.772 0.289092 2.35507	-4.73508
367	3	248.089 2.94979 2.23593	-4.71368
368	3	249.826 3.65464 4.81068	-4.77314
369	3	251.481 1.06007 4.89738	-4.63475
370	3	253.103 0.191348 2.31526	-4.83161
371	3	251.512 2.82586 2.13234	-4.83435
372	3	253.248 3.63001 4.82999	-4.76478
373	3	254.903 0.952854 4.82852	-4.61204
374	3	256.459 -0.0180074 2.28735	-4.65826
375	3	254.909 2.73134 2.15732	-4.8567
376	3	256.572 3.56572 4.82011	-4.72706
377	3	258.244 0.911168 4.86623	-4.73228
378	3	259.885 0.11094 2.18208	-4.70296
379	3	258.339 2.65154 2.34541	-4.61267
380	3	259.994 3.48598 4.88436	-4.73289
381	3	263.319 0.0612731 2.22622	-4.83308
382	3	261.755 2.7203 2.22645	-4.78337
383	3	263.472 3.33543 4.85983	-4.66201
384	3	265.016 0.813485 4.84103	-4.53485
385	3	266.743 -0.0239592 2.20791	-4.85083
386	3	265.174 2.52254 2.17214	-4.78385
387	3	266.869 3.3589 4.87429	-4.69981
388	3	268.501 0.831437 4.81866	-4.68316
389	3	270.805 15.6335 2.2042	-4.76772
390	3	268.511 2.5588 2.22461	-4.81744
391	3	270.391 3.35923 4.82196	-4.76431
392	3	271.933 0.689275 4.886	-4.6826
393	3	274.221 15.5518 2.22008	-4.66226
394	3	272.012 2.56302 2.23031	-4.75078
395	3	273.763 3.34957 4.79411	-4.84521
396	3	275.32 0.596968 4.81135	-4.83244
397	3	277.635 15.5098 2.13458	-4.7133
398	3	275.328 2.40417 2.21773	-4.68596
399	3	277.115 3.19609 4.75456	-4.66743
400	3	278.687 0.657055 4.84353	-4.71668
401	3	281.137 15.636 2.30285	-4.81486
402	3	278.739 2.40678 2.23349	-4.79714
403	3	280.599 3.18495 4.86933	-4.72948
404	3	282.16 0.518094 4.81113	-4.62471
405	3	284.478 15.5445 2.26642	-4.77406
406	3	282.256 2.42159 2.32505	-4.60026
407	3	284.026 3.09343 4.86712	-4.85558
408	3	285.552 0.406156 4.74622	-4.66707
409	3	287.875 15.4229 2.29118	-4.60713
410	3	285.745 2.30369 2.33413	-4.69319
411	3	287.37 3.15666 4.8644	-4.82694
412	3	289.044 0.453773 4.93532	-4.6621
413	3	291.256 15.3707 2.34529	-4.69027
414	3	288.974 2.34885 2.33042	-4.87637
415	3	290.759 3.02135 4.8869	-4.61384
416	3	292.435 0.54612 4.89504	-4.78703
417	3	294.737 15.4074 2.38696	-4.33515
418	3	292.499 2.34604 2.24955	-4.63734
419	3	294.223 2.93789 4.87221	-4.05423
420	3	148.799 2.66929 4.88094	-4.33589
421	3	150.375 1.81238 2.12827	-4.95179
422	3	148.803 4.44078 2.24964	-3.92954
423	3	150.509 5.24077 4.71059	-4.80321
424	3	152.103 2.67106 4.71975	-4.80784
425	3	153.794 1.78959 2.10977	-4.71516
426	3	152.279 4.46786 2.12173	-4.73915
427	3	154.025 5.2115 4.78483	-4.73103
428	4	155.612 2.56856 1.59525	-6.95931
429	4	157.217 1.81469 4.16026	-7.10699
430	4	155.732 4.44674 4.22638	-7.22513
431	4	157.44 5.25691 1.63143	-7.16206
432	4	158.936 2.62387 1.55763	-7.21278
433	4	160.66 1.8148 4.16066	-6.971
434	4	159.058 4.56153 4.08945	-7.10789
435	4	160.757 5.14191 1.57425	-7.11182
436	4	162.362 2.54903 1.58415	-7.14507
437	4	164.099 1.9331 4.1483	-7.13538
438	4	162.474 4.46853 4.07448	-7.15329
439	4	164.235 5.06455 1.52649	-7.07079
440	4	165.805 2.43003 1.60257	-7.16644
441	4	167.558 1.70196 4.20081	-7.12377
442	4	166.088 4.41337 4.12101	-7.18915
443	4	167.683 5.05593 1.4363	-7.16518
444	4	169.187 2.41928 1.63799	-7.12772
445	4	171.016 1.70347 4.20161	-7.16722
446	4	169.334 4.375 4.01883	-7.16491
447	4	171.039 5.03227 1.59025	-7.27201
448	4	172.536 2.33925 1.64675	-7.03431
449	4	174.3 1.68559 4.08041	-7.00273
450	4	172.813 4.27854 4.10124	-7.02882
451	4	174.489 4.87784 1.54778	-7.08517
452	4	176.041 2.24054 1.63072	-7.18575
453	4	177.753 1.67385 4.19468	-7.0881
454	4	176.155 4.27578 4.17702	-7.13622
455	4	177.956 4.95274 1.6136	-7.02377
456	4	179.512 2.26967 1.55974	-7.21695
457	4	181.213 1.57434 4.19657	-6.98709
458	4	179.51 4.21881 4.13798	-7.06705
459	4	181.333 4.86379 1.64918	-6.99395
460	4	182.897 2.2742 1.55705	-7.0547
461	4	184.548 1.57033 4.13585	-7.04476
462	4	183.081 4.13472 4.17281	-6.81374
463	4	184.823 4.88519 1.55997	-7.10286
464	4	186.244 2.14524 1.57326	-7.19811
465	4	187.974 1.40782 4.17327	-7.02796
466	4	186.458 4.04094 4.16075	-6.93878
467	4	188.189 4.86538 1.62683	-7.21702
468	4	189.581 2.0839 1.5862	-7.04184
469	4	191.355 1.32973 4.09311	-7.16276
470	4	189.828 3.99356 4.08386	-7.05058
471	4	191.6 4.65018 1.45718	-7.07417
472	4	193.112 1.95493 1.55761	-7.09034
473	4	194.905 1.3802 4.17152	-7.29805
474	4	193.201 3.85512 4.02422	-7.1183
475	4	194.929 4.53284 1.49454	-7.11416
476	4	196.54 1.92217 1.56446	-7.1183
477	4	198.362 1.14789 4.20786	-6.9315
478	4	196.651 3.84691 4.09303	-7.21853
479	4	198.381 4.6016 1.59713	-7.09297
480	4	199.975 1.79138 1.55467	-7.02041
481	4	201.815 1.08384 4.19359	-7.00233
482	4	200.155 3.75037 4.09406	-7.13971
483	4	201.786 4.4354 1.53416	-6.95789
484	4	203.335 1.79436 1.66211	-7.1824
485	4	205.213 1.14141 4.13745	-7.01392
486	4	203.54 3.81771 4.12515	-7.04128
487	4	205.283 4.35132 1.50837	-7.09682
488	4	206.823 1.74773 1.54764	-6.97358
489	4	208.544 1.01125 4.25818	-7.15232
490	4	206.934 3.61372 4.10574	-6.90948
491	4	208.649 4.34138 1.51444	-7.24455
492	4	210.214 1.73305 1.62874	-7.31959
493	4	212.023 0.858523 4.16442	-7.06117
494	4	210.384 3.48953 4.13259	-7.03316
495	4	212.114 4.35465 1.56513	-7.03794
496	4	213.747 1.58983 1.53124	-7.01666
497	4	215.443 0.919356 4.06156	-6.96314
498	4	213.744 3.41056 4.11569	-7.08835
499	4	215.538 4.19714 1.64612	-7.24334
500	4	217.216 1.50266 1.56817	-7.1272
501	4	218.919 0.76916 4.13329	-6.99239
502	4	217.185 3.47825 4.13403	-7.10786
503	4	219.043 4.00391 1.54709	-6.75426
504	4	220.656 1.43595 1.59108	-7.05044
505	4	222.281 0.733348 4.15744	-7.22595
506	4	220.649 3.35774 4.19137	-7.06016
507	4	222.508 4.10269 1.6348	-6.85594
508	4	224.068 1.41588 1.66204	-7.14251
509	4	225.725 0.73825 4.19977	-6.87104
510	4	224.166 3.37556 4.24294	-7.15318
511	4	225.946 4.05397 1.66781	-6.96538
512	4	227.392 1.32049 1.6529	-7.11876
513	4	229.125 0.527331 4.17158	-7.16323
514	4	227.593 3.28644 4.29062	-7.16251
515	4	229.342 3.96231 1.62224	-7.14635
516	4	230.875 1.22758 1.61796	-7.13988
517	4	232.606 0.490323 4.2149	-7.13978
518	4	230.94 3.13439 4.26221	-7.21754
519	4	232.727 3.85511 1.62633	-7.07642
520	4	234.148 1.20554 1.78367	-7.02018
521	4	235.947 0.485878 4.2606	-7.30267
522	4	234.385 3.24943 4.27545	-7.12978
523	4	236.068 3.79291 1.64865	-7.08515
524	4	237.654 1.15096 1.61353	-7.04943
525	4	239.425 0.518187 4.21387	-7.12548
526	4	237.793 3.1274 4.1744	-7.05415
527	4	239.518 3.7176 1.64314	-7.1184
528	4	241.118 1.09979 1.72133	-7.00544
529	4	242.775 0.357556 4.21773	-7.14026
530	4	241.354 3.03338 4.28761	-6.90308
531	4	242.873 3.70703 1.57169	-6.90132
532	4	244.462 1.12081 1.69499	-7.05057
533	4	246.221 0.416751 4.20164	-7.1912
534	4	244.582 3.00946 4.23749	-6.76212
535	4	246.359 3.71271 1.66548	-6.99866
536	4	248.013 1.03505 1.6592	-7.116
537	4	249.69 0.31258 4.29131	-7.13238
538	4	248.061 2.99373 4.27254	-6.82582
539	4	249.796 3.62186 1.60947	-7.04749
540	4	251.454 0.981692 1.60864	-7.12496
541	4	253.09 0.216034 4.30193	-7.18414
542	4	251.533 2.88445 4.10974	-7.06609
543	4	253.222 3.60657 1.60799	-7.06937
544	4	254.779 0.941259 1.58357	-7.0227
545	4	256.484 0.0717104 4.26816	-7.05947
546	4	254.936 2.83238 4.13653	-7.13799
547	4	256.562 3.51737 1.58983	-7.01885
548	4	258.141 0.800362 1.64011	-7.18415
549	4	259.845 0.0871558 4.21958	-7.02133
550	4	258.29 2.66625 4.28971	-7.15259
551	4	260.024 3.49801 1.73908	-7.00108
552	4	261.572 0.847067 1.64591	-7.13752
553	4	263.289 0.0941534 4.12418	-7.21632
554	4	261.717 2.76105 4.1821	-7.06633
555	4	263.534 3.36258 1.69216	-7.06825
556	4	265.053 0.678343 1.6059	-7.0908
557	4	267.518 15.7023 4.17658	-6.90178
558	4	265.195 2.60732 4.17629	-7.16487
559	4	266.853 3.42061 1.63884	-7.05441
560	4	268.367 0.76503 1.59741	-7.11207
561	4	270.92 15.705 4.18181	-7.14249
562	4	268.633 2.6445 4.19342	-7.05341
563	4	270.237 3.36719 1.602	-7.02672
564	4	271.817 0.697138 1.65134	-7.1182
565	4	274.307 15.6306 4.23082	-7.0779
566	4	272.089 2.5577 4.18423	-7.10687
567	4	273.697 3.34166 1.58586	-7.07491
568	4	275.229 0.598959 1.55926	-7.164
569	4	277.675 15.5948 4.06522	-7.11148
570	4	275.411 2.47715 4.2078	-7.16341
571	4	277.103 3.23911 1.58682	-6.92413
572	4	278.745 0.565972 1.56354	-6.8731
573	4	281.089 15.5602 4.26178	-7.08126
574	4	278.945 2.42635 4.12573	-7.02242
575	4	280.528 3.0958 1.73648	-7.06164
576	4	282.119 0.585036 1.62532	-7.18456
577	4	284.51 15.4826 4.18714	-7.2334
578	4	282.273 2.5015 4.27552	-7.0879
579	4	284.057 3.14844 1.81254	-6.99152
580	4	285.452 0.531364 1.63532	-7.02333
581	4	288.02 15.5017 4.23682	-7.14181
582	4	285.724 2.31226 4.29645	-7.10183
583	4	287.412 3.25473 1.64937	-6.9846
584	4	288.913 0.489914 1.6845	-7.0766
585	4	291.42 15.4966 4.34238	-7.12697
586	4	289.053 2.40357 4.23015	-7.05175
587	4	290.702 3.0257 1.72747	-7.20617
588	4	292.333 0.423994 1.836	-7.30248
589	4	294.957 15.5426 4.32262	-9.13207
590	4	292.587 2.27942 4.21185	-7.3354
591	4	294.142 3.02144 1.65332	-6.92233
592	4	148.569 2.45714 1.54381	-9.23803
593	4	150.431 1.85845 4.05607	-7.24314
594	4	148.922 4.4768 4.14518	-6.85717
595	4	150.565 5.1497 1.60471	-7.23649
596	4	152.059 2.55761 1.45471	-6.90182
597	4	153.858 1.91711 4.04625	-7.04552
598	4	152.287 4.5273 4.14457	-6.99519
599	4	154.016 5.1848 1.58007	-7.27757
600	3	261.605 0.901822 4.74989	-4.66756
1801	1	134.906 4.21063 8.99436	-4.95937
1802	1	134.848 1.59089 6.44359	-4.39695
1803	1	137.106 1.68718 9.07558	-4.16121
1804	1	137.228 4.18812 6.46801	-4.37463
1805	1	130.34 4.15539 9.01008	-4.15994
1806	1	130.252 1.47976 6.54689	-4.32988
1807	1	132.71 1.48721 9.07723	-4.23086
1808	1	132.713 4.23866 6.46011	-4.4986
1809	1	125.72 4.05552 8.98112	-4.34929
1810	1	125.634 1.49519 6.46973	-4.37886
1811	1	127.904 1.4281 9.0607	-4.35655
1812	1	128.051 4.04248 6.47415	-4.26975
1813	1	121.149 4.07417 9.01033	-4.50548
1814	1	120.94 1.35836 6.4554	-4.3919
1815	1	123.193 1.50068 8.98432	-4.10646
1816	1	123.379 4.1316 6.46304	-4.58408
1817	1	116.529 4.02956 9.01637	-4.59558
1818	1	116.435 1.32454 6.67388	-3.99132
1819	1	118.664 1.37998 9.17062	-4.5733
1820	1	118.716 4.01682 6.48528	-4.61999
1821	1	111.864 4.02525 8.95999	-4.43295
1822	1	111.76 1.3814 6.44782	-4.6091
1823	1	114.056 1.36642 8.96928	-4.46463
1824	1	114.239 3.98621 6.53592	-4.46851
1825	1	107.263 4.09577 9.13785	-4.17264
1826	1	107.115 1.44141 6.43527	-4.30481
1827	1	109.48 1.37686 9.12832	-4.46762
1828	1	109.62 4.01696 6.49356	-4.41732
1829	1	102.87 3.86152 9.08999	-4.44804
1830	1	102.731 1.19849 6.46374	-4.35205
1831	1	104.995 1.21955 9.0438	-4.31733
1832	1	104.978 3.94366 6.58378	-4.55818
1833	1	98.0752 3.90201 9.07248	-4.32899
1834	1	98.0129 1.24087 6.45787	-4.4051
1835	1	100.351 1.28202 9.01478	-4.39325
1836	1	100.475 3.80977 6.45132	-4.31734
1837	1	93.574 3.80997 9.03131	-4.43288
1838	1	93.3798 1.23942 6.50963	-4.38749
1839	1	95.6615 1.26993 9.06865	-4.53815
1840	1	95.7743 3.83788 6.39063	-4.35154
1841	1	88.8924 3.9283 9.07464	-4.48648
1842	1	88.8037 1.28366 6.49576	-4.43761
1843	1	91.07 1.20317 9.15705	-4.27964
1844	1	91.2266 3.86475 6.50834	-4.39394
1845	1	84.248 3.84653 9.04011	-4.22465
1846	1	84.116 1.16876 6.58481	-4.52501
1847	1	86.543 1.20286 8.99485	-4.38774
1848	1	86.5745 3.83528 6.43451	-4.46095
1849	1	79.7239 3.67395 9.09705	-4.31684
1850	1	79.581 1.06757 6.51514	-4.42513
1851	1	81.9472 1.02363 9.06926	-4.16781
1852	1	81.8966 3.6342 6.50713	-4.5508
1853	1	75.0841 3.58089 8.99736	-4.50313
1854	1	74.9988 1.05775 6.4554	-4.17685
1855	1	77.279 0.999284 9.08915	-4.1512
1856	1	77.409 3.67687 6.50708	-4.48144
1857	1	70.5059 3.53698 9.05453	-4.20874
1858	1	70.3817 0.947495 6.45189	-4.22832
1859	1	72.6722 0.99061 9.10173	-4.51475
1860	1	72.8054 3.56964 6.44113	-4.06622
1861	1	65.9137 3.44606 9.0964	-4.13587
1862	1	65.7056 0.93247 6.43008	-4.10912
1863	1	68.066 0.866673 9.19599	-4.07166
1864	1	68.1289 3.4764 6.6155	-4.13077
1865	1	61.2579 3.37779 9.10577	-4.18732
1866	1	61.105 0.765374 6.56613	-4.36971
1867	1	63.3998 0.890014 9.10177	-4.63423
1868	1	63.6237 3.45038 6.401	-4.40704
1869	1	56.6031 3.31388 9.1062	-4.25188
1870	1	56.453 0.704013 6.50696	-4.48958
1871	1	58.8305 0.806607 9.0836	-4.30849
1872	1	58.9041 3.36422 6.57943	-4.51691
1873	1	52.1232 3.31124 9.18408	-4.43985
1874	1	51.8777 0.647183 6.6128	-4.13118
1875	1	54.1686 0.63173 9.15318	-4.41311
1876	1	54.4459 3.29634 6.51422	-4.28505
1877	1	47.4904 3.36377 9.07125	-4.44842
1878	1	47.2936 0.691124 6.51818	-4.50078
1879	1	49.6736 0.81008 9.10202	-4.65286
1880	1	49.7851 3.37859 6.67573	-4.09931
1881	1	42.8883 3.3039 8.93809	-4.37825
1882	1	42.6719 0.749433 6.52942	-4.42879
1883	1	45.084 0.718817 9.09224	-4.39039
1884	1	45.2173 3.45846 6.46395	-4.21012
1885	1	38.2692 3.27341 9.11782	-4.14631
1886	1	38.0692 0.601724 6.3929	-4.65219
1887	1	40.4883 0.607328 9.02605	-4.11895
1888	1	40.4448 3.35207 6.45964	-4.15958
1889	1	33.7234 3.17275 8.95809	-4.12591
1890	1	33.508 0.541165 6.45405	-4.43903
1891	1	35.8706 0.579133 9.07973	-4.5524
1892	1	35.9308 3.20925 6.56291	-4.11339
1893	1	29.1458 3.17315 8.96739	-4.0388
1894	1	28.9433 0.635876 6.42055	-4.71799
1895	1	31.2581 0.605231 9.05352	-4.54718
1896	1	31.4441 3.20072 6.41391	-4.30705
1897	1	24.4244 3.13533 9.00256	-4.23079
1898	1	24.3892 0.484898 6.47329	-4.10011
1899	1	26.7329 0.445395 9.04902	-4.48351
1900	1	26.8035 3.13013 6.39564	-4.28711
1901	1	19.8756 3.12573 8.99946	-4.43536
1902	1	19.6385 0.477253 6.46728	-4.58443
1903	1	21.934 0.502711 9.09556	-4.44408
1904	1	22.1937 3.13752 6.42253	-4.45628
1905	1	15.2024 3.07054 9.11846	-4.51723
1906	1	15.0901 0.556787 6.50651	-4.49109
1907	1	17.4484 0.519913 9.1185	-4.2185
1908	1	17.5372 3.21957 6.5007	-4.2825
1909	1	10.53 3.15982 9.17716	-4.29095
1910	1	10.46 0.571989 6.53168	-4.07257
1911	1	12.8318 0.518964 9.13023	-4.32515
1912	1	12.9211 3.20012 6.56767	-4.32637
1913	1	5.97676 3.20719 9.09706	-4.51236
1914	1	5.87165 0.556965 6.62869	-4.03472
1915	1	8.16262 0.549109 9.09045	-4.56775
1916	1	8.25133 3.22512 6.53796	-4.65987
1917	1	1.3586 3.04407 9.0499	-3.35999
1918	1	1.12145 0.535222 6.6643	-3.48269
1919	1	3.60383 0.642137 9.0811	-4.13705
1920	1	3.73783 3.1174 6.48519	-4.6309
1921	1	139.623 4.28941 9.05709	-4.34672
1922	1	139.445 1.62144 6.44691	-4.36331
1923	1	141.731 1.67011 9.02723	-4.81024
1924	1	141.876 4.1757 6.49261	-4.16224
1925	1	144.151 4.23842 9.12407	-4.45042
1926	1	144.025 1.52307 6.45755	-3.86677
1927	1	146.436 1.62589 8.85425	-3.29082
1928	1	146.421 4.31345 6.61704	-3.11284
1929	2	136.052 2.91838 5.26125	-6.44018
1930	2	136.018 5.46448 7.74693	-6.26451
1931	2	138.385 2.93755 7.83847	-6.35873
1932	2	138.529 5.46462 5.19259	-6.59022
1933	2	131.43 2.95759 5.26392	-6.3097
1934	2	131.565 5.51638 7.70638	-6.48237
1935	2	133.789 3.00728 7.73035	-6.36771
1936	2	133.932 5.46014 5.14622	-6.53194
1937	2	126.793 2.80567 5.18468	-6.6761
1938	2	126.87 5.41909 7.7325	-6.23344
1939	2	129.074 2.78882 7.82211	-6.5623
1940	2	129.284 5.38531 5.2298	-6.57501
1941	2	122.185 2.79142 5.18112	-6.35368
1942	2	122.258 5.36898 7.67057	-6.55657
1943	2	124.481 2.8494 7.68739	-6.48236
1944	2	124.569 5.45434 5.2204	-6.55774
1945	2	117.597 2.69378 5.25378	-6.3215
1946	2	117.66 5.26723 7.74048	-6.51507
1947	2	119.872 2.74675 7.80894	-6.24905
1948	2	119.913 5.32058 5.29082	-6.52686
1949	2	113.026 2.61548 5.22556	-6.37972
1950	2	113.127 5.32344 7.75056	-6.38887
1951	2	115.323 2.72839 7.8223	-6.51942
1952	2	115.344 5.24849 5.23488	-6.6196
1953	2	108.371 2.66032 5.27406	-6.67806
1954	2	108.48 5.20547 7.71652	-6.4225
1955	2	110.737 2.69762 7.7596	-6.42451
1956	2	110.824 5.27546 5.15477	-6.50668
1957	2	103.858 2.60781 5.23518	-6.34919
1958	2	104.041 5.29246 7.86465	-6.45161
1959	2	106.046 2.68126 7.80893	-6.41337
1960	2	106.09 5.20736 5.26119	-6.41035
1961	2	99.2885 2.51775 5.26607	-6.68379
1962	2	99.3482 5.18378 7.76228	-6.42085
1963	2	101.612 2.64615 7.81019	-6.32227
1964	2	101.627 5.27905 5.24763	-6.37489
1965	2	94.5319 2.5672 5.17747	-6.65825
1966	2	94.7366 5.12186 7.74459	-6.54838
1967	2	96.8605 2.5741 7.76582	-6.28176
1968	2	97.0865 5.23967 5.21861	-6.45195
1969	2	90.0281 2.60846 5.29067	-6.43659
1970	2	90.0454 5.17338 7.84836	-6.33123
1971	2	92.2402 2.5193 7.87112	-6.40377
1972	2	92.4126 5.11187 5.23639	-6.61988
1973	2	85.404 2.43195 5.30896	-6.56459
1974	2	85.4841 5.04557 7.79276	-6.46251
1975	2	87.7335 2.56205 7.71576	-6.41778
1976	2	87.826 5.14804 5.16516	-6.41664
1977	2	80.7726 2.39436 5.17465	-6.49036
1978	2	80.938 5.00954 7.78782	-6.29861
1979	2	82.9985 2.42742 7.79305	-6.57942
1980	2	83.1446 5.01962 5.31854	-6.36579
1981	2	76.2364 2.42802 5.16277	-6.4045
1982	2	76.2451 4.91772 7.8295	-6.41769
1983	2	78.4845 2.39552 7.73677	-6.34073
1984	2	78.6271 4.91629 5.24166	-6.30464
1985	2	71.6603 2.2477 5.20326	-6.5969
1986	2	71.7203 4.97676 7.63744	-6.2362
1987	2	73.923 2.24591 7.89563	-6.47755
1988	2	74.0066 4.96955 5.16996	-6.44601
1989	2	66.907 2.29017 5.15851	-6.29717
1990	2	67.021 4.81415 7.83485	-6.60914
1991	2	69.3218 2.21538 7.87975	-6.44077
1992	2	69.3913 4.86809 5.23232	-6.25899
1993	2	62.3381 2.04519 5.2517	-6.46017
1994	2	62.545 4.75154 7.78475	-6.4885
1995	2	64.6091 2.13274 7.7716	-6.49263
1996	2	64.7359 4.78335 5.18519	-6.73401
1997	2	57.8237 2.05739 5.30103	-6.43662
1998	2	57.8562 4.73257 7.83289	-6.55538
1999	2	60.0612 2.08723 7.82637	-6.5838
2000	2	60.1504 4.66116 5.29964	-6.18108
2001	2	53.1617 1.93553 5.24124	-6.28695
2002	2	53.3583 4.6703 7.78884	-6.21931
2003	2	55.4129 1.94644 7.8356	-6.47717
2004	2	55.5088 4.70176 5.19242	-6.41472
2005	2	48.4723 2.02693 5.3422	-6.45044
2006	2	48.5573 4.77193 7.85037	-6.55534
2007	2	50.8624 2.06662 7.93367	-6.65262
2008	2	50.9163 4.70549 5.33349	-6.48387
2009	2	43.8381 2.03367 5.3486	-6.39656
2010	2	44.2193 4.73582 7.78008	-6.42553
2011	2	46.3095 2.07271 7.82741	-6.36361
2012	2	46.5171 4.73123 5.19466	-6.41858
2013	2	39.2999 1.95315 5.17887	-6.49099
2014	2	39.3819 4.62038 7.8164	-6.47184
2015	2	41.6597 2.02401 7.82981	-6.53132
2016	2	41.7264 4.719 5.27678	-6.45285
2017	2	34.7958 1.83772 5.21663	-6.50821
2018	2	34.9032 4.61225 7.82496	-6.64831
2019	2	37.0064 1.77905 7.71971	-6.32461
2020	2	37.1858 4.5625 5.13751	-6.27046
2021	2	29.9915 1.90415 5.22142	-6.32841
2022	2	30.2843 4.47682 7.5729	-6.3416
2023	2	32.433 1.84077 7.75948	-6.54212
2024	2	32.7021 4.5685 5.16856	-6.4747
2025	2	25.5753 1.84503 5.26381	-6.54346
2026	2	25.6803 4.48496 7.70536	-6.39714
2027	2	27.7956 1.83299 7.74763	-6.34035
2028	2	28.0058 4.62332 5.15833	-6.35646
2029	2	20.8374 1.83186 5.33057	-6.5744
2030	2	21.1171 4.42323 7.82235	-6.47942
2031	2	23.1768 1.82014 7.75592	-6.26716
2032	2	23.3281 4.51484 5.24659	-6.40471
2033	2	16.3262 1.8303 5.24975	-6.52922
2034	2	16.4277 4.43656 7.89989	-6.44213
2035	2	18.6141 1.82331 7.78959	-6.36654
2036	2	18.7849 4.47568 5.19425	-6.60523
2037	2	11.7503 1.87539 5.19758	-6.43693
2038	2	11.7582 4.39159 7.78884	-6.38171
2039	2	13.925 1.86537 7.82032	-6.50881
2040	2	14.1189 4.58192 5.22434	-6.30979
2041	2	7.13066 1.96467 5.24809	-6.39536
2042	2	7.13505 4.51313 7.80257	-6.52603
2043	2	9.25202 1.84338 7.8351	-6.47095
2044	2	9.36437 4.62405 5.33986	-6.46401
2045	2	2.4417 1.90217 5.34214	-6.2009
2046	2	2.59163 4.39386 7.7296	-6.02055
2047	2	4.79285 1.93908 7.84521	-6.69346
2048	2	4.81061 4.58306 5.24972	-6.30817
2049	2	1.16624 15.1547 10.0959	-5.26324
2050	2	140.562 2.92394 5.19194	-6.46769
2051	2	140.871 5.57028 7.7301	-6.38754
2052	2	142.965 2.92026 7.80403	-6.44306
2053	2	143.133 5.60679 5.11964	-6.33193
2054	2	145.31 3.06584 5.02509	-5.8878
2055	2	145.342 5.54824 7.82969	-6.4623
2056	2	147.317 2.64021 7.40074	-5.59745
2057	3	155.623 2.63149 9.79629	-4.8162
2058	3	157.32 1.7414 7.23992	-4.82063
2059	3	155.605 4.43493 7.25206	-4.70879
2060	3	157.434 5.23163 9.86784	-4.86484
2061	3	159.004 2.56535 9.70701	-4.78248
2062	3	160.793 1.83952 7.19876	-4.67253
2063	3	158.98 4.36513 7.24648	-4.63098
2064	3	160.787 5.14687 9.83362	-4.75752
2065	3	162.382 2.49116 9.91369	-4.67219
2066	3	164.141 1.74122 7.37265	-4.65084
2067	3	162.569 4.51953 7.30494	-4.6701
2068	3	164.278 5.11655 9.87923	-4.65926
2069	3	165.783 2.54694 9.94094	-4.71627
2070	3	167.497 1.70371 7.33042	-4.8276
2071	3	165.957 4.36432 7.24264	-4.69181
2072	3	167.716 5.08519 9.86672	-4.68438
2073	3	169.189 2.48719 9.87855	-4.63665
2074	3	170.939 1.62025 7.31482	-4.76426
2075	3	169.419 4.22703 7.34676	-4.59553
2076	3	171.067 5.05008 9.82813	-4.71368
2077	3	172.62 2.43938 9.87182	-4.69568
2078	3	174.341 1.52165 7.32189	-4.76421
2079	3	172.839 4.22507 7.26056	-4.73127
2080	3	174.556 5.16569 9.81122	-4.49264
2081	3	176.025 2.30742 9.84633	-4.77622
2082	3	177.846 1.47877 7.31886	-4.75026
2083	3	176.157 4.07283 7.29407	-4.82971
2084	3	177.933 4.87216 9.84557	-4.80305
2085	3	179.437 2.34613 9.88518	-4.67596
2086	3	181.148 1.41911 7.36692	-4.81751
2087	3	179.504 4.04932 7.31008	-4.70347
2088	3	181.364 4.99524 9.88534	-4.72967
2089	3	182.877 2.31816 9.83505	-4.71064
2090	3	184.542 1.53463 7.36651	-4.65947
2091	3	183.024 4.02073 7.28937	-4.54506
2092	3	184.802 4.92058 9.80118	-4.72933
2093	3	186.363 2.20711 9.85779	-4.69474
2094	3	187.977 1.29889 7.17795	-4.80115
2095	3	186.437 3.96325 7.27431	-4.71581
2096	3	188.185 4.85876 9.87635	-4.87428
2097	3	189.753 2.17111 9.79948	-4.84853
2098	3	191.445 1.37721 7.22209	-4.66335
2099	3	189.844 3.90387 7.26503	-4.75006
2100	3	191.625 4.78111 9.72136	-4.68616
2101	3	193.229 2.03445 9.78734	-4.78766
2102	3	194.934 1.32931 7.24809	-4.69505
2103	3	193.292 3.8309 7.28575	-4.56684
2104	3	195.058 4.63674 9.91617	-4.84818
2105	3	196.598 2.06678 9.86635	-4.72156
2106	3	198.279 1.24015 7.27954	-4.79289
2107	3	196.738 3.92748 7.32781	-4.76655
2108	3	198.533 4.48169 9.79944	-4.74205
2109	3	200.078 1.93556 9.80872	-4.80443
2110	3	201.719 1.06749 7.19118	-4.77636
2111	3	200.15 3.76402 7.17135	-4.82521
2112	3	201.888 4.56725 9.89472	-4.76392
2113	3	203.581 1.92902 9.78841	-4.67006
2114	3	205.135 1.0967 7.32646	-4.70537
2115	3	203.569 3.75791 7.28375	-4.7703
2116	3	205.338 4.48702 9.79004	-4.69063
2117	3	206.962 1.90756 9.87529	-4.78152
2118	3	208.56 0.942672 7.29081	-4.75851
2119	3	207.031 3.64074 7.271	-4.79871
2120	3	208.825 4.4234 9.85795	-4.65284
2121	3	210.335 1.74513 9.6889	-4.75845
2122	3	212.08 0.942783 7.31604	-4.56555
2123	3	210.445 3.51228 7.16728	-4.7915
2124	3	212.15 4.30675 9.82776	-4.91536
2125	3	213.773 1.61784 9.8338	-4.67261
2126	3	215.492 0.756673 7.22672	-4.67778
2127	3	213.902 3.49827 7.24836	-4.80849
2128	3	215.579 4.24702 9.72446	-4.6714
2129	3	217.111 1.51985 9.98484	-4.8158
2130	3	218.901 0.7302 7.33066	-4.82388
2131	3	217.259 3.36432 7.29267	-4.79523
2132	3	219.057 4.15392 9.83324	-4.63701
2133	3	220.56 1.4824 9.94297	-4.73218
2134	3	222.206 0.686743 7.26452	-4.62135
2135	3	220.696 3.30171 7.30708	-4.80002
2136	3	222.528 3.99829 9.81822	-4.7767
2137	3	224.013 1.38748 9.8248	-4.62233
2138	3	225.734 0.522422 7.37775	-4.67171
2139	3	224.102 3.26499 7.30122	-4.69746
2140	3	225.82 4.03779 9.9048	-4.67075
2141	3	227.403 1.35802 9.88225	-4.73039
2142	3	229.013 0.576 7.36534	-4.698
2143	3	227.522 3.15603 7.37325	-4.79511
2144	3	229.198 3.93625 9.89735	-4.78604
2145	3	230.872 1.33867 9.8691	-4.5879
2146	3	232.429 0.451676 7.42484	-4.79711
2147	3	230.822 3.12435 7.41639	-4.55983
2148	3	232.758 3.86697 10.0519	-4.63496
2149	3	234.313 1.28286 9.86375	-4.70993
2150	3	235.991 0.386573 7.39278	-4.54462
2151	3	234.299 3.07904 7.422	-4.71864
2152	3	236.118 3.91117 9.96306	-4.71888
2153	3	237.764 1.21186 10.0231	-4.7
2154	3	239.381 0.429523 7.3523	-4.82461
2155	3	237.77 3.02993 7.38659	-4.747
2156	3	239.461 3.86041 10.0363	-4.7122
2157	3	241.076 1.24994 9.92717	-4.70739
2158	3	242.919 0.271056 7.3772	-4.4524
2159	3	241.315 2.89696 7.40853	-4.78985
2160	3	242.866 3.84747 10.0132	-4.80598
2161	3	244.511 1.21781 9.9079	-4.73021
2162	3	246.123 0.31217 7.32106	-4.66457
2163	3	244.537 2.93418 7.38501	-4.82216
2164	3	246.322 3.8118 9.94497	-4.67867
2165	3	247.919 1.08834 9.94844	-4.82192
2166	3	249.619 0.245219 7.44948	-4.58096
2167	3	248.02 2.93586 7.40478	-4.75569
2168	3	249.805 3.64499 9.9725	-4.70823
2169	3	251.445 1.05424 10.057	-4.68725
2170	3	253.059 0.189635 7.44124	-4.81524
2171	3	251.395 2.82738 7.42096	-4.66127
2172	3	253.205 3.61911 9.91746	-4.69957
2173	3	254.867 1.00011 9.89556	-4.76165
2174	3	256.407 0.089292 7.28579	-4.64585
2175	3	254.906 2.74658 7.38504	-4.77438
2176	3	256.625 3.66634 9.9241	-4.68444
2177	3	258.197 0.901302 9.86321	-4.77031
2178	3	259.874 0.0743938 7.27494	-4.74146
2179	3	258.262 2.74671 7.43119	-4.79774
2180	3	259.988 3.45704 9.99417	-4.73698
2181	3	263.213 0.0879977 7.28867	-4.80008
2182	3	261.664 2.68342 7.39104	-4.73878
2183	3	263.353 3.42948 9.94835	-4.72541
2184	3	264.988 0.780071 9.87281	-4.61265
2185	3	266.677 0.00806921 7.36235	-4.80462
2186	3	265.159 2.56793 7.39345	-4.70236
2187	3	266.796 3.40519 9.9182	-4.75244
2188	3	268.548 0.619807 9.87581	-4.62514
2189	3	270.894 15.6095 7.3533	-4.67801
2190	3	268.675 2.65012 7.5217	-4.67027
2191	3	270.338 3.31459 9.95431	-4.68312
2192	3	271.95 0.665254 9.85606	-4.72609
2193	3	274.367 15.6325 7.33301	-4.66976
2194	3	271.961 2.53238 7.40658	-4.68617
2195	3	273.767 3.28315 9.84982	-4.7285
2196	3	275.358 0.615268 9.95941	-4.81058
2197	3	277.77 15.4245 7.39296	-4.64427
2198	3	275.457 2.35969 7.44239	-4.65378
2199	3	277.209 3.28476 9.92482	-4.67391
2200	3	278.702 0.588044 10.0416	-4.70496
2201	3	281.108 15.4215 7.33886	-4.70568
2202	3	278.757 2.36253 7.44164	-4.79114
2203	3	280.534 3.20323 9.8243	-4.63417
2204	3	282.22 0.592622 9.96981	-4.69002
2205	3	284.643 15.5069 7.36622	-4.80155
2206	3	282.228 2.2772 7.40704	-4.76834
2207	3	284.039 3.13422 9.9508	-4.8919
2208	3	285.56 0.405187 9.99322	-4.76262
2209	3	288.019 15.4219 7.40223	-4.67729
2210	3	285.692 2.2724 7.40555	-4.6512
2211	3	287.365 3.05152 9.97498	-4.69176
2212	3	288.998 0.448997 9.96538	-4.69446
2213	3	291.404 15.3988 7.52819	-4.64207
2214	3	289.104 2.28659 7.40169	-4.70267
2215	3	290.785 3.00551 9.9709	-4.86646
2216	3	292.475 0.426948 10.0454	-4.67699
2217	3	294.872 15.2969 7.52004	-4.51925
2218	3	292.51 2.27765 7.33903	-4.68208
2219	3	294.179 2.85491 9.99107	-4.05941
2220	3	148.692 2.70554 9.90404	-4.32995
2221	3	150.443 1.89659 7.41595	-4.62626
2222	3	148.774 4.71505 7.22288	-3.94016
2223	3	150.526 5.27323 9.69433	-4.83728
2224	3	152.124 2.6184 9.85031	-4.74463
2225	3	153.823 1.78159 7.28589	-4.8319
2226	3	152.228 4.53014 7.27964	-4.79851
2227	3	154.013 5.22511 9.79493	-4.63765
2228	4	155.58 2.52649 6.8178	-7.22184
2229	4	157.314 1.70886 9.24351	-6.84526
2230	4	155.774 4.42939 9.1635	-7.06955
2231	4	157.34 5.23619 6.68538	-7.13943
2232	4	158.945 2.51327 6.67009	-7.14769
2233	4	160.667 1.78421 9.23621	-7.16485
2234	4	159.114 4.50512 9.23358	-7.19157
2235	4	160.753 5.13081 6.59138	-7.07455
2236	4	162.503 2.55096 6.72993	-7.07131
2237	4	164.039 1.76992 9.33555	-7.23494
2238	4	162.529 4.44826 9.2651	-7.10195
2239	4	164.24 5.14142 6.63205	-7.00208
2240	4	165.892 2.47963 6.70287	-7.21397
2241	4	167.39 1.64457 9.28814	-6.95647
2242	4	165.991 4.38455 9.22114	-7.16059
2243	4	167.722 5.12059 6.64076	-7.06702
2244	4	169.227 2.42675 6.74111	-7.20532
2245	4	170.899 1.79162 9.27786	-6.99485
2246	4	169.356 4.24284 9.33223	-7.22625
2247	4	171.128 4.95977 6.69257	-7.33028
2248	4	172.693 2.37599 6.7772	-7.15525
2249	4	174.3 1.59549 9.25001	-7.10841
2250	4	172.808 4.26345 9.26097	-6.98759
2251	4	174.546 4.98676 6.70799	-7.32354
2252	4	176.086 2.22085 6.79904	-7.07592
2253	4	177.749 1.59814 9.23619	-7.21688
2254	4	176.175 4.21645 9.18857	-7.01734
2255	4	177.866 4.86164 6.70206	-6.99603
2256	4	179.544 2.27806 6.70884	-7.11426
2257	4	181.187 1.53032 9.3247	-7.02252
2258	4	179.595 4.14432 9.21181	-7.00452
2259	4	181.288 4.81593 6.71218	-6.88473
2260	4	182.807 2.18637 6.73261	-7.20461
2261	4	184.591 1.41039 9.2781	-7.08451
2262	4	183.027 4.20007 9.27071	-7.06695
2263	4	184.742 4.7787 6.68051	-7.08354
2264	4	186.254 2.13926 6.72798	-7.20767
2265	4	188.13 1.37089 9.10655	-6.79047
2266	4	186.497 4.06292 9.25092	-7.04518
2267	4	188.166 4.73145 6.63256	-6.95551
2268	4	189.694 2.07865 6.64468	-7.15557
2269	4	191.433 1.3509 9.2341	-6.9882
2270	4	189.914 4.09347 9.22188	-7.06053
2271	4	191.549 4.73694 6.74126	-7.24274
2272	4	193.22 2.02937 6.63532	-7.27813
2273	4	194.971 1.364 9.18055	-7.00189
2274	4	193.373 3.91902 9.29575	-7.0052
2275	4	195 4.56436 6.67	-7.18208
2276	4	196.695 2.12743 6.65253	-7.01644
2277	4	198.362 1.28708 9.26694	-7.00687
2278	4	196.748 3.81617 9.28698	-7.06425
2279	4	198.49 4.57697 6.64049	-7.02513
2280	4	200.028 1.97839 6.58509	-6.97735
2281	4	201.786 1.20443 9.1503	-7.02539
2282	4	200.174 3.73829 9.14912	-6.98159
2283	4	201.94 4.55722 6.64909	-6.93767
2284	4	203.472 1.84431 6.66586	-7.01944
2285	4	205.236 1.11696 9.3214	-7.22544
2286	4	203.568 3.83776 9.24313	-7.20878
2287	4	205.293 4.44226 6.70054	-7.14694
2288	4	206.884 1.79504 6.70138	-7.05859
2289	4	208.592 0.980688 9.21599	-7.11136
2290	4	207.011 3.74117 9.19577	-7.11705
2291	4	208.731 4.258 6.62217	-7.14644
2292	4	210.339 1.62842 6.64878	-7.00787
2293	4	211.986 0.956124 9.27246	-7.06414
2294	4	210.463 3.58401 9.09683	-7.0041
2295	4	212.156 4.26034 6.68946	-7.0761
2296	4	213.842 1.64859 6.73141	-7.2329
2297	4	215.457 0.716044 9.30172	-7.00271
2298	4	213.801 3.51431 9.22148	-7.07353
2299	4	215.576 4.2481 6.67375	-7.0476
2300	4	217.235 1.538 6.656	-7.04146
2301	4	218.822 0.736015 9.28091	-6.85637
2302	4	217.235 3.25837 9.21948	-6.97515
2303	4	219.021 4.11662 6.68628	-7.06317
2304	4	220.531 1.50315 6.68066	-7.23522
2305	4	222.22 0.655823 9.27891	-7.02277
2306	4	220.775 3.28434 9.25353	-7.1118
2307	4	222.419 4.05728 6.68597	-7.2033
2308	4	223.995 1.42046 6.76484	-7.1871
2309	4	225.768 0.516388 9.24867	-7.1074
2310	4	224.12 3.19069 9.27597	-7.31723
2311	4	225.871 4.01287 6.77484	-7.14158
2312	4	227.376 1.3576 6.79506	-7.21079
2313	4	229.12 0.615394 9.33428	-7.12167
2314	4	227.518 3.17938 9.2592	-7.2094
2315	4	229.189 4.03246 6.81325	-7.16311
2316	4	230.8 1.22688 6.78538	-7.15176
2317	4	232.513 0.467612 9.37732	-7.08314
2318	4	230.895 3.2379 9.30197	-7.07688
2319	4	232.631 3.96355 6.86841	-7.00895
2320	4	234.127 1.22007 6.74121	-6.99304
2321	4	236.066 0.502404 9.32272	-7.20367
2322	4	234.42 3.12263 9.39526	-7.19186
2323	4	236.084 3.80129 6.80869	-7.09819
2324	4	237.739 1.20061 6.73869	-7.07396
2325	4	239.462 0.394212 9.29631	-7.08819
2326	4	237.832 3.059 9.43011	-7.11117
2327	4	239.583 3.68307 6.82043	-7.0521
2328	4	241.102 1.0723 6.81701	-7.14029
2329	4	242.842 0.369534 9.40927	-7.06504
2330	4	241.165 3.12926 9.38205	-7.0251
2331	4	242.915 3.78772 6.84811	-7.17796
2332	4	244.45 1.166 6.65046	-7.21545
2333	4	246.212 0.290024 9.3001	-7.0222
2334	4	244.55 3.09238 9.32523	-7.14119
2335	4	246.259 3.67681 6.73441	-6.9556
2336	4	247.928 1.09815 6.76565	-7.08774
2337	4	249.723 0.320733 9.48576	-7.03575
2338	4	247.918 2.90638 9.35516	-7.01819
2339	4	249.754 3.6937 6.84207	-6.97833
2340	4	251.385 0.977828 6.90256	-7.10159
2341	4	253.126 0.265598 9.38193	-7.09799
2342	4	251.397 2.86964 9.32212	-7.11312
2343	4	253.245 3.57275 6.81632	-7.07955
2344	4	254.681 0.923423 6.79609	-7.1653
2345	4	256.514 0.087755 9.22143	-7.11916
2346	4	254.941 2.90897 9.36591	-7.16959
2347	4	256.572 3.60346 6.86379	-6.99646
2348	4	258.192 0.937027 6.78295	-7.04879
2349	4	259.928 0.206091 9.2635	-6.95758
2350	4	258.287 2.79443 9.33763	-7.13491
2351	4	259.988 3.4435 6.80254	-7.21112
2352	4	261.594 0.866452 6.71568	-7.13143
2353	4	263.227 -0.0165201 9.28269	-6.97624
2354	4	261.729 2.68755 9.3354	-7.08496
2355	4	263.432 3.29274 6.80618	-7.02275
2356	4	264.972 0.71798 6.76521	-7.16616
2357	4	266.773 -0.0108014 9.32454	-7.09701
2358	4	265.128 2.64352 9.26583	-7.10285
2359	4	266.937 3.23161 6.79666	-7.05289
2360	4	268.448 0.766366 6.78866	-6.92061
2361	4	270.963 15.6642 9.26211	-7.20793
2362	4	268.56 2.62113 9.38639	-7.11035
2363	4	270.372 3.39201 6.76894	-7.22068
2364	4	271.876 0.606542 6.80122	-7.16342
2365	4	274.432 15.6968 9.24734	-7.16587
2366	4	272 2.48973 9.28401	-7.12721
2367	4	273.725 3.23142 6.77827	-7.11967
2368	4	275.396 0.539412 6.72278	-7.13959
2369	4	277.728 15.5783 9.39312	-7.13076
2370	4	275.405 2.48969 9.39187	-7.10427
2371	4	277.135 3.13217 6.67678	-7.19039
2372	4	278.722 0.498744 6.76739	-7.08029
2373	4	281.169 15.6199 9.31241	-7.18131
2374	4	278.772 2.38016 9.32385	-7.26303
2375	4	280.48 3.14006 6.91393	-7.14308
2376	4	282.193 0.439884 6.74072	-7.0934
2377	4	284.579 15.4847 9.34701	-7.13444
2378	4	282.315 2.45839 9.34304	-7.06438
2379	4	283.932 3.04621 6.80553	-6.86747
2380	4	285.556 0.452401 6.73249	-7.08424
2381	4	288.036 15.4757 9.38439	-7.23182
2382	4	285.574 2.23811 9.35778	-7.04892
2383	4	287.404 2.97851 6.82962	-7.0452
2384	4	289.021 0.403304 6.81705	-7.11739
2385	4	291.393 15.3885 9.41916	-7.31687
2386	4	289.026 2.33632 9.35688	-7.05834
2387	4	290.828 3.03438 6.83172	-7.3212
2388	4	292.48 0.411226 6.88795	-7.28086
2389	4	294.951 15.3945 9.47712	-9.21535
2390	4	292.481 2.29088 9.38117	-7.357
2391	4	294.22 3.03038 6.78909	-6.81957
2392	4	148.602 2.4219 6.79909	-8.97872
2393	4	150.422 1.83375 9.34844	-7.49186
2394	4	148.854 4.47881 9.1545	-6.6522
2395	4	150.529 5.29464 6.65725	-7.48121
2396	4	152.217 2.64033 6.65941	-7.18066
2397	4	153.886 1.83486 9.22017	-6.87518
2398	4	152.27 4.4931 9.17799	-7.13503
2399	4	153.925 5.32703 6.7226	-7.11656
2400	3	261.669 0.860357 9.97434	-4.83029
3601	1	134.947 4.20368 14.083	-4.67681
3602	1	134.834 1.60635 11.6718	-4.08049
3603	1	137.156 1.59793 14.1154	-4.58038
3604	1	137.291 4.24813 11.5047	-4.6944
3605	1	130.322 4.16181 14.0759	-4.36843
3606	1	130.276 1.3651 11.5768	-4.40409
3607	1	132.502 1.52006 14.1534	-4.42781
3608	1	132.594 4.12388 11.598	-4.44325
3609	1	125.691 4.04963 14.179	-4.26159
3610	1	125.605 1.52904 11.5408	-4.36633
3611	1	127.984 1.52059 14.1398	-4.30811
3612	1	127.965 4.12188 11.5257	-4.31382
3613	1	121.109 4.05558 14.1202	-4.385
3614	1	120.948 1.45614 11.5535	-4.40816
3615	1	123.322 1.50521 14.0061	-4.26207
3616	1	123.446 4.14115 11.564	-4.33383
3617	1	116.412 4.00601 14.1161	-4.23498
3618	1	116.281 1.39858 11.5536	-4.45253
3619	1	118.703 1.41385 14.1729	-4.50326
3620	1	118.727 4.00212 11.6267	-4.22333
3621	1	111.904 3.98595 14.143	-4.34422
3622	1	111.776 1.36533 11.633	-4.34815
3623	1	114.113 1.25267 14.1335	-4.58158
3624	1	114.146 3.97005 11.4842	-4.40828
3625	1	107.356 3.92854 14.1774	-4.11974
3626	1	107.116 1.33461 11.6133	-4.0194
3627	1	109.431 1.28783 14.1419	-4.239
3628	1	109.529 3.97029 11.6167	-4.59795
3629	1	102.787 3.94348 14.1379	-4.33158
3630	1	102.695 1.3032 11.6197	-4.22854
3631	1	104.832 1.3096 14.2141	-4.49628
3632	1	105.05 3.92476 11.6543	-4.5605
3633	1	98.1541 3.97589 14.1809	-4.2106
3634	1	97.958 1.26625 11.5858	-4.53864
3635	1	100.298 1.3334 14.164	-4.29735
3636	1	100.431 3.87831 11.6475	-4.64664
3637	1	93.5614 3.86066 14.1598	-4.38404
3638	1	93.3503 1.29685 11.6269	-4.28502
3639	1	95.7044 1.28806 14.1205	-4.31204
3640	1	95.8578 3.83073 11.5961	-4.33964
3641	1	88.951 3.82275 14.192	-4.00235
3642	1	88.6861 1.23893 11.5822	-4.30158
3643	1	91.1324 1.21571 14.1723	-4.26565
3644	1	91.1903 3.89764 11.5596	-4.50535
3645	1	84.2932 3.66029 14.2845	-4.58784
3646	1	84.2423 1.03603 11.6773	-4.47926
3647	1	86.4042 1.09601 14.237	-4.43523
3648	1	86.5427 3.67198 11.5915	-4.23793
3649	1	79.73 3.60774 14.1854	-4.44774
3650	1	79.5899 1.03364 11.7065	-4.39398
3651	1	81.8132 1.09447 14.3051	-4.22211
3652	1	82.0072 3.74499 11.7442	-4.36547
3653	1	75.0456 3.63503 14.1435	-4.12929
3654	1	74.9741 1.01914 11.5811	-4.54288
3655	1	77.2195 0.964453 14.2273	-4.49378
3656	1	77.4304 3.66984 11.7121	-4.35511
3657	1	70.5807 3.43263 14.0329	-4.43516
3658	1	70.3821 0.948299 11.6633	-4.61551
3659	1	72.6993 0.942689 14.1467	-4.43594
3660	1	72.7714 3.59108 11.6081	-4.7381
3661	1	65.9008 3.56506 14.2095	-4.21952
3662	1	65.7543 0.949808 11.6718	-4.466
3663	1	68.0692 0.849752 14.2329	-4.15256
3664	1	68.1552 3.57969 11.6581	-4.68067
3665	1	61.2975 3.45389 14.1724	-4.54202
3666	1	61.1007 0.801163 11.6097	-4.70882
3667	1	63.447 0.812309 14.1461	-4.10681
3668	1	63.6137 3.42823 11.7305	-4.18636
3669	1	56.6087 3.29993 14.2556	-4.46219
3670	1	56.4919 0.774414 11.6285	-4.32648
3671	1	58.8962 0.823533 14.1361	-4.08907
3672	1	58.8871 3.37816 11.7071	-4.33549
3673	1	52.0312 3.34225 14.2087	-4.26942
3674	1	51.9989 0.722187 11.6858	-4.217
3675	1	54.2193 0.671908 14.0747	-4.28266
3676	1	54.3118 3.39984 11.7581	-4.35999
3677	1	47.4042 3.35807 14.2772	-4.31518
3678	1	47.3202 0.683484 11.6653	-4.34874
3679	1	49.6112 0.671191 14.2476	-4.48997
3680	1	49.7381 3.32129 11.633	-4.75249
3681	1	42.7911 3.32051 14.1661	-4.7775
3682	1	42.7229 0.669862 11.5622	-4.25982
3683	1	44.9349 0.768706 14.1792	-4.54864
3684	1	45.1599 3.3657 11.6583	-4.44113
3685	1	38.2927 3.30695 14.1337	-4.40117
3686	1	38.1755 0.67357 11.6362	-4.33827
3687	1	40.5226 0.655257 14.0818	-4.491
3688	1	40.5856 3.2419 11.5863	-4.63031
3689	1	33.6889 3.17299 14.0451	-4.54885
3690	1	33.6235 0.48451 11.6129	-4.348
3691	1	35.8453 0.678231 14.1565	-4.38438
3692	1	36.0771 3.25088 11.5762	-4.49442
3693	1	29.0522 3.13877 14.1806	-4.45567
3694	1	28.7624 0.445724 11.6152	-4.39301
3695	1	31.2173 0.557787 14.2019	-4.16732
3696	1	31.3967 3.04066 11.579	-4.30705
3697	1	24.4626 3.10541 14.1885	-4.24488
3698	1	24.3926 0.571934 11.5751	-4.30509
3699	1	26.5887 0.543855 14.1862	-4.68466
3700	1	26.6388 3.14811 11.6132	-4.30154
3701	1	19.867 3.12849 14.1285	-4.72737
3702	1	19.6968 0.491021 11.6774	-4.24017
3703	1	22.0027 0.488834 14.1395	-4.31761
3704	1	22.0902 3.14913 11.5199	-4.36608
3705	1	15.183 3.26944 14.1187	-4.34879
3706	1	15.2367 0.62834 11.7031	-4.37058
3707	1	17.3931 0.609467 14.1691	-4.57423
3708	1	17.5196 3.25815 11.6406	-4.41177
3709	1	10.5827 3.20062 14.2831	-4.72033
3710	1	10.6163 0.496369 11.6791	-4.30464
3711	1	12.7495 0.519742 14.2477	-4.29033
3712	1	12.8595 3.14216 11.6661	-4.17972
3713	1	5.92072 3.1025 14.1553	-4.44145
3714	1	5.90014 0.563449 11.6922	-4.39366
3715	1	8.2181 0.51591 14.2604	-4.32951
3716	1	8.26001 3.21103 11.7141	-4.26271
3717	1	1.45552 3.19109 14.3026	-3.21494
3718	1	1.10237 0.556688 11.6214	-3.35369
3719	1	3.57086 0.646068 14.2567	-4.42157
3720	1	3.73883 3.12376 11.6245	-4.46246
3721	1	139.542 4.29132 14.2277	-4.1198
3722	1	139.373 1.63943 11.5457	-4.53742
3723	1	141.742 1.72577 14.0569	-4.51565
3724	1	141.847 4.31007 11.5842	-4.36422
3725	1	144.164 4.3165 14.0144	-5.02618
3726	1	144.073 1.64019 11.5617	-4.06608
3727	1	146.439 1.62993 14.1094	-3.40552
3728	1	146.531 4.35607 11.5164	-3.16274
3729	2	135.992 3.09512 10.3407	-6.32766
3730	2	136.2 5.56406 12.8365	-6.42441
3731	2	138.288 2.86345 12.737	-6.27022
3732	2	138.447 5.54026 10.2936	-6.5339
3733	2	131.483 2.77845 10.3508	-6.15685
3734	2	131.566 5.39237 12.9398	-6.67
3735	2	133.701 2.92608 12.8525	-6.50503
3736	2	133.862 5.4958 10.2868	-6.36102
3737	2	126.79 2.7256 10.3063	-6.57518
3738	2	126.964 5.44149 12.9069	-6.48741
3739	2	129.133 2.78006 12.7966	-6.35538
3740	2	129.246 5.49183 10.3102	-6.58183
3741	2	122.218 2.75444 10.3158	-6.51344
3742	2	122.274 5.41732 12.8593	-6.518
3743	2	124.502 2.88255 12.7939	-6.65359
3744	2	124.614 5.42089 10.2716	-6.45166
3745	2	117.522 2.65924 10.2552	-6.39574
3746	2	117.64 5.33648 12.9242	-6.63036
3747	2	119.899 2.74423 12.8965	-6.53561
3748	2	120.017 5.27243 10.3138	-6.4364
3749	2	112.951 2.60938 10.2917	-6.41161
3750	2	113.164 5.20393 12.9637	-6.45822
3751	2	115.233 2.61511 12.8268	-6.40178
3752	2	115.293 5.2966 10.2632	-6.31723
3753	2	108.398 2.6679 10.3375	-6.46934
3754	2	108.538 5.32212 12.8706	-6.57259
3755	2	110.681 2.68306 12.8192	-6.45061
3756	2	110.793 5.2242 10.3141	-6.39334
3757	2	103.89 2.55649 10.3019	-6.48077
3758	2	104.024 5.23318 12.8847	-6.5682
3759	2	106.012 2.61302 12.924	-6.48925
3760	2	106.149 5.28612 10.4387	-6.5461
3761	2	99.2303 2.56145 10.3225	-6.39544
3762	2	99.4198 5.19276 12.8654	-6.48169
3763	2	101.526 2.60091 12.9032	-6.49545
3764	2	101.622 5.12324 10.3301	-6.31804
3765	2	94.5593 2.51972 10.2946	-6.58844
3766	2	94.7199 5.27845 12.8243	-6.28409
3767	2	96.9662 2.5467 12.8493	-6.53513
3768	2	97.011 5.09786 10.336	-6.57375
3769	2	89.9765 2.62001 10.4289	-6.49191
3770	2	90.179 5.34188 12.8508	-6.36278
3771	2	92.2479 2.68554 12.9124	-6.51889
3772	2	92.3941 5.21188 10.2607	-6.44693
3773	2	85.3033 2.45546 10.3501	-6.41168
3774	2	85.3844 4.97552 12.9221	-6.32483
3775	2	87.6465 2.47462 12.938	-6.4575
3776	2	87.8017 5.16016 10.3831	-6.40742
3777	2	80.6992 2.34418 10.4219	-6.29755
3778	2	80.9342 4.98284 12.9536	-6.66148
3779	2	83.1464 2.36741 13.0137	-6.30182
3780	2	83.0502 5.00599 10.3967	-6.61804
3781	2	76.2737 2.29792 10.3719	-6.43855
3782	2	76.1525 4.9767 12.8218	-6.28355
3783	2	78.4245 2.26856 12.9208	-6.48062
3784	2	78.6002 4.99707 10.3755	-6.43235
3785	2	71.5705 2.28314 10.3507	-6.48004
3786	2	71.8036 4.89651 12.8295	-6.30839
3787	2	73.8056 2.34488 12.8204	-6.40727
3788	2	73.9554 4.87621 10.2995	-6.49197
3789	2	67.0046 2.21175 10.4985	-6.59175
3790	2	67.1318 4.84185 12.9493	-6.46521
3791	2	69.2996 2.222 12.8319	-6.43684
3792	2	69.3449 4.84053 10.3881	-6.54359
3793	2	62.2869 2.12222 10.4299	-6.49727
3794	2	62.4136 4.7889 13.0614	-6.41495
3795	2	64.7345 2.17786 12.9666	-6.69137
3796	2	64.7867 4.74744 10.4881	-6.23845
3797	2	57.7219 2.09508 10.3264	-6.4775
3798	2	57.8433 4.64497 13.0589	-6.49369
3799	2	60.1216 2.10453 12.8171	-6.51291
3800	2	60.1767 4.75753 10.4619	-6.31418
3801	2	53.1652 1.99786 10.3809	-6.45544
3802	2	53.2613 4.74768 12.9924	-6.58268
3803	2	55.3761 2.00969 12.8917	-6.58623
3804	2	55.4978 4.63093 10.4478	-6.54522
3805	2	48.5549 2.05347 10.3995	-6.37511
3806	2	48.6266 4.65642 12.9141	-6.48549
3807	2	50.7579 2.05001 12.9092	-6.34587
3808	2	50.9344 4.55664 10.3968	-6.4815
3809	2	43.9835 2.04338 10.4489	-6.29795
3810	2	44.0288 4.59149 13.0551	-6.58036
3811	2	46.1763 1.95062 12.927	-6.38845
3812	2	46.3847 4.59505 10.3887	-6.48446
3813	2	39.4051 1.93185 10.4129	-6.52444
3814	2	39.543 4.56964 12.9283	-6.3516
3815	2	41.702 2.01507 12.8755	-6.44578
3816	2	41.7766 4.46926 10.3268	-6.31419
3817	2	34.9236 1.84702 10.3669	-6.33196
3818	2	34.9115 4.48675 12.8701	-6.49146
3819	2	37.0414 1.92756 12.9338	-6.51065
3820	2	37.1916 4.56671 10.2736	-6.51397
3821	2	30.0082 1.74587 10.3297	-6.3538
3822	2	30.288 4.34008 12.8798	-6.42729
3823	2	32.5143 1.85463 12.8343	-6.52018
3824	2	32.6051 4.50475 10.2805	-6.32633
3825	2	25.6014 1.84924 10.2537	-6.51715
3826	2	25.6706 4.53343 12.9131	-6.4782
3827	2	27.7234 1.85316 12.9233	-6.48928
3828	2	27.9511 4.46819 10.3344	-6.35992
3829	2	20.8848 1.82985 10.2704	-6.46538
3830	2	20.9612 4.4046 12.8762	-6.54055
3831	2	23.1847 1.87763 12.838	-6.34976
3832	2	23.3303 4.45839 10.2358	-6.54743
3833	2	16.3756 1.96355 10.4113	-6.62232
3834	2	16.4517 4.51898 12.8548	-6.61691
3835	2	18.7108 1.85057 12.9773	-6.41213
3836	2	18.7903 4.50754 10.3548	-6.30659
3837	2	11.6824 1.87011 10.3278	-6.54066
3838	2	11.745 4.49247 13.0017	-6.41904
3839	2	14.0726 1.79857 12.9377	-6.35457
3840	2	14.0384 4.39205 10.3585	-6.41663
3841	2	6.97799 1.8285 10.4469	-6.24776
3842	2	7.07786 4.44289 12.9426	-6.52968
3843	2	9.52823 1.90738 12.948	-6.28407
3844	2	9.51023 4.51186 10.49	-6.59193
3845	2	2.47726 1.91877 10.3666	-6.28931
3846	2	2.50391 4.43874 12.8254	-6.16937
3847	2	4.68594 1.83853 13.0013	-6.67271
3848	2	4.93307 4.43503 10.4144	-6.51844
3849	2	1.08413 15.3163 15.0968	-5.31206
3850	2	140.684 2.95115 10.33	-6.46765
3851	2	140.729 5.55688 12.8181	-6.352
3852	2	142.956 2.97214 12.842	-6.32529
3853	2	143.102 5.65866 10.2968	-6.57134
3854	2	145.343 2.98539 10.2077	-6.10566
3855	2	145.366 5.49868 12.7922	-6.22107
3856	2	147.355 2.63143 12.4953	-5.40916
3857	3	155.573 2.58807 14.9794	-4.71574
3858	3	157.266 1.70057 12.3057	-4.77237
3859	3	155.707 4.30775 12.3357	-4.84112
3860	3	157.28 5.30153 14.9924	-4.67165
3861	3	158.936 2.58569 14.9371	-4.77948
3862	3	160.592 1.73194 12.3522	-4.59309
3863	3	159.107 4.39506 12.4365	-4.65063
3864	3	160.888 5.24845 15.0335	-4.58187
3865	3	162.368 2.54659 14.937	-4.72698
3866	3	164.013 1.65157 12.4792	-4.80308
3867	3	162.545 4.29401 12.3713	-4.79595
3868	3	164.284 5.08072 14.9504	-4.82278
3869	3	165.758 2.52627 15.0139	-4.61744
3870	3	167.456 1.62027 12.4735	-4.79313
3871	3	165.877 4.35682 12.3982	-4.77843
3872	3	167.705 5.04067 14.8623	-4.75886
3873	3	169.301 2.32678 15.0463	-4.79976
3874	3	170.967 1.60634 12.5244	-4.82825
3875	3	169.398 4.23508 12.4081	-4.62694
3876	3	171.061 5.06563 15.0329	-4.62783
3877	3	172.696 2.44425 15.0804	-4.65089
3878	3	174.379 1.60576 12.4323	-4.70477
3879	3	172.805 4.2155 12.4227	-4.74055
3880	3	174.555 5.02301 14.9649	-4.82521
3881	3	176.066 2.36731 14.9925	-4.7007
3882	3	177.785 1.59922 12.3779	-4.73513
3883	3	176.176 4.22415 12.3744	-4.75373
3884	3	177.945 5.02579 14.9302	-4.67514
3885	3	179.507 2.31867 15.03	-4.74313
3886	3	181.164 1.47886 12.4349	-4.91218
3887	3	179.568 4.18358 12.4635	-4.76413
3888	3	181.328 4.92883 15.0382	-4.76197
3889	3	183.007 2.32365 14.9267	-4.66243
3890	3	184.573 1.46989 12.4069	-4.67665
3891	3	183.005 4.20063 12.3838	-4.80234
3892	3	184.804 4.89938 14.8953	-4.65709
3893	3	186.316 2.2765 14.9754	-4.71467
3894	3	188.028 1.46721 12.3998	-4.81245
3895	3	186.448 4.01517 12.5165	-4.70533
3896	3	188.176 4.90324 15.0066	-4.64537
3897	3	189.696 2.1752 14.9135	-4.63281
3898	3	191.418 1.29294 12.4249	-4.59551
3899	3	189.957 3.97472 12.3924	-4.76852
3900	3	191.627 4.72795 14.8283	-4.64025
3901	3	193.102 2.17474 15.0261	-4.66158
3902	3	194.857 1.31895 12.4672	-4.76379
3903	3	193.296 3.84336 12.4213	-4.75992
3904	3	195.12 4.68336 14.9546	-4.7723
3905	3	196.639 2.07506 14.9879	-4.83522
3906	3	198.224 1.24588 12.3639	-4.68334
3907	3	196.771 3.90809 12.4406	-4.78327
3908	3	198.531 4.74102 14.9648	-4.68582
3909	3	199.961 1.85616 14.9235	-4.77655
3910	3	201.68 1.18821 12.3949	-4.64712
3911	3	200.112 3.71499 12.4311	-4.65452
3912	3	201.864 4.52823 14.911	-4.88603
3913	3	203.441 1.92693 15.0168	-4.70923
3914	3	205.157 1.09944 12.4122	-4.6589
3915	3	203.624 3.77723 12.2813	-4.59991
3916	3	205.227 4.49464 14.9229	-4.87163
3917	3	206.907 1.82652 14.9228	-4.60314
3918	3	208.687 0.979323 12.4033	-4.6391
3919	3	207.024 3.61773 12.4372	-4.83881
3920	3	208.717 4.31298 14.9519	-4.72606
3921	3	210.328 1.67829 15.0155	-4.61347
3922	3	212.033 0.866478 12.3746	-4.77695
3923	3	210.44 3.49718 12.316	-4.77121
3924	3	212.101 4.30041 14.971	-4.69334
3925	3	213.719 1.69377 14.8601	-4.68151
3926	3	215.43 0.869734 12.3324	-4.60172
3927	3	213.926 3.51751 12.3688	-4.80005
3928	3	215.603 4.22552 15.0493	-4.66887
3929	3	217.101 1.49337 14.9373	-4.67022
3930	3	218.873 0.696899 12.4851	-4.84039
3931	3	217.257 3.42045 12.47	-4.6844
3932	3	218.96 4.05316 14.9232	-4.87674
3933	3	220.659 1.46986 15.0922	-4.80808
3934	3	222.275 0.6188 12.4869	-4.71458
3935	3	220.682 3.23323 12.409	-4.66484
3936	3	222.336 4.13163 15.0029	-4.71866
3937	3	224.052 1.42602 15.0106	-4.65217
3938	3	225.709 0.530989 12.4424	-4.73959
3939	3	224.163 3.20561 12.4425	-4.77841
3940	3	225.805 4.04407 15.0249	-4.807
3941	3	227.447 1.31676 15.081	-4.84967
3942	3	229.103 0.517773 12.5053	-4.79113
3943	3	227.605 3.25137 12.4286	-4.68116
3944	3	229.193 3.91811 15.0159	-4.708
3945	3	230.859 1.40255 14.9621	-4.72734
3946	3	232.527 0.50702 12.4999	-4.66182
3947	3	231.008 3.18163 12.4918	-4.69688
3948	3	232.681 3.91787 15.0015	-4.73864
3949	3	234.284 1.27901 15.1575	-4.73965
3950	3	235.925 0.466611 12.4837	-4.73751
3951	3	234.348 3.04363 12.5642	-4.77925
3952	3	236.091 3.76485 15.0719	-4.73118
3953	3	237.754 1.20671 15.0733	-4.62203
3954	3	239.349 0.450881 12.4771	-4.81229
3955	3	237.742 3.0478 12.5892	-4.76894
3956	3	239.478 3.90934 15.0615	-4.75635
3957	3	241.079 1.22972 15.0889	-4.71573
3958	3	242.806 0.271844 12.5661	-4.70408
3959	3	241.151 2.87813 12.5643	-4.73948
3960	3	242.905 3.84584 14.9884	-4.81631
3961	3	244.502 1.19242 15.1209	-4.77935
3962	3	246.242 0.344246 12.5917	-4.82077
3963	3	244.579 2.91843 12.5776	-4.64525
3964	3	246.424 3.78971 15.0128	-4.77735
3965	3	248.058 1.05467 15.0592	-4.70938
3966	3	249.663 0.290227 12.3979	-4.88897
3967	3	248.042 3.04294 12.4966	-4.68449
3968	3	249.729 3.80984 15.0336	-4.71245
3969	3	251.326 0.945153 15.0285	-4.78444
3970	3	253.122 0.201367 12.4487	-4.74033
3971	3	251.523 2.92155 12.531	-4.70859
3972	3	253.176 3.50554 15.0543	-4.6692
3973	3	254.778 0.952618 14.9582	-4.77865
3974	3	256.516 0.0514367 12.4493	-4.76847
3975	3	254.904 2.80563 12.3927	-4.90157
3976	3	256.565 3.5287 15.0894	-4.68172
3977	3	258.124 0.872704 14.9903	-4.75684
3978	3	259.89 0.110085 12.5371	-4.61657
3979	3	258.343 2.67914 12.381	-4.69668
3980	3	259.987 3.39173 15.0796	-4.52307
3981	3	263.308 0.0333763 12.5273	-4.76352
3982	3	261.733 2.69327 12.4579	-4.79436
3983	3	263.464 3.35951 15.0237	-4.77086
3984	3	265.063 0.673579 14.9831	-4.66084
3985	3	266.785 -0.00961254 12.4286	-4.488
3986	3	265.16 2.55282 12.5332	-4.6884
3987	3	266.82 3.34596 15.0284	-4.77621
3988	3	268.514 0.753723 15.0119	-4.75195
3989	3	270.94 15.4742 12.4883	-4.67962
3990	3	268.593 2.51266 12.4742	-4.74096
3991	3	270.443 3.4249 15.0496	-4.63955
3992	3	271.923 0.747134 15.078	-4.77654
3993	3	274.405 15.5715 12.5411	-4.68814
3994	3	272.011 2.41554 12.468	-4.75142
3995	3	273.801 3.36025 15.0281	-4.58395
3996	3	275.333 0.601137 14.9217	-4.71622
3997	3	277.747 15.5005 12.4371	-4.79509
3998	3	275.394 2.57353 12.5745	-4.61018
3999	3	277.206 3.25534 15.0361	-4.89514
4000	3	278.695 0.568945 15.0787	-4.7204
4001	3	281.142 15.5295 12.4846	-4.71746
4002	3	278.899 2.48459 12.4389	-4.63805
4003	3	280.587 3.30511 15.1406	-4.70864
4004	3	282.16 0.595951 15.0477	-4.71261
4005	3	284.602 15.3552 12.4338	-4.73485
4006	3	282.286 2.31728 12.5196	-4.85171
4007	3	283.994 3.20107 15.181	-4.74088
4008	3	285.557 0.566411 14.9708	-4.69918
4009	3	287.997 15.3949 12.4826	-4.69003
4010	3	285.642 2.3596 12.6134	-4.77019
4011	3	287.445 3.16731 15.0903	-4.75582
4012	3	288.915 0.512115 15.1184	-4.77371
4013	3	291.376 15.4331 12.6271	-4.82223
4014	3	289.051 2.26681 12.5659	-4.80502
4015	3	290.796 3.1098 15.1292	-4.54685
4016	3	292.378 0.495911 15.2119	-4.76742
4017	3	294.881 15.2828 12.5683	-4.35532
4018	3	292.455 2.22354 12.5415	-4.5794
4019	3	294.139 2.96625 15.0638	-3.94441
4020	3	148.541 2.79844 14.9742	-4.29293
4021	3	150.442 1.87437 12.5057	-4.85574
4022	3	148.871 4.64759 12.459	-4.07041
4023	3	150.473 5.13206 14.9623	-4.79154
4024	3	152.132 2.58025 14.8995	-4.60187
4025	3	153.822 1.83043 12.4511	-4.72946
4026	3	152.332 4.53502 12.3692	-4.70505
4027	3	154.008 5.18264 14.9765	-4.68195
4028	4	155.566 2.50518 11.7169	-7.13654
4029	4	157.3 1.72725 14.2664	-7.01646
4030	4	155.644 4.42749 14.294	-7.09952
4031	4	157.307 5.18976 11.7833	-7.08521
4032	4	158.943 2.54436 11.6358	-7.0448
4033	4	160.603 1.7736 14.3395	-7.1722
4034	4	158.958 4.50169 14.41	-7.00238
4035	4	160.84 5.00018 11.7945	-7.09058
4036	4	162.384 2.4124 11.8734	-7.17791
4037	4	163.981 1.67817 14.4262	-6.97757
4038	4	162.558 4.38476 14.3352	-7.06703
4039	4	164.206 5.22409 11.798	-7.00044
4040	4	165.714 2.47856 11.8922	-7.12929
4041	4	167.529 1.73152 14.3908	-6.95633
4042	4	165.892 4.27807 14.311	-7.09788
4043	4	167.614 5.05914 11.845	-7.15181
4044	4	169.244 2.29037 11.8565	-6.89605
4045	4	170.989 1.62742 14.4256	-7.04375
4046	4	169.401 4.13263 14.3422	-7.01832
4047	4	171.066 5.02363 11.8065	-7.19992
4048	4	172.634 2.39665 11.9731	-7.10002
4049	4	174.407 1.60334 14.4303	-7.03801
4050	4	172.793 4.29857 14.3502	-7.00585
4051	4	174.584 5.10667 11.8233	-7.00961
4052	4	176.07 2.35118 11.7779	-7.27302
4053	4	177.771 1.60697 14.3813	-6.96037
4054	4	176.261 4.23841 14.341	-7.12223
4055	4	177.979 4.9889 11.7785	-7.08683
4056	4	179.489 2.35228 11.8476	-7.19064
4057	4	181.192 1.5471 14.3332	-6.97149
4058	4	179.638 4.17385 14.4646	-7.15428
4059	4	181.292 4.98846 11.7808	-7.05888
4060	4	182.824 2.31302 11.808	-6.93499
4061	4	184.714 1.48354 14.3435	-7.17707
4062	4	183.052 4.13066 14.3455	-7.25068
4063	4	184.793 4.77377 11.7466	-7.06132
4064	4	186.339 2.21743 11.7954	-6.93764
4065	4	188.001 1.40445 14.2917	-7.14801
4066	4	186.505 4.10714 14.4242	-7.33332
4067	4	188.171 4.7516 11.7911	-6.94001
4068	4	189.723 2.18529 11.7617	-6.99653
4069	4	191.451 1.40068 14.3841	-7.23474
4070	4	189.869 4.08491 14.3605	-7.19655
4071	4	191.639 4.60095 11.822	-6.88565
4072	4	193.199 2.05951 11.7638	-6.985
4073	4	194.911 1.36893 14.4348	-6.91575
4074	4	193.37 3.98752 14.3355	-7.07836
4075	4	195.079 4.61174 11.8478	-6.7922
4076	4	196.56 2.12667 11.8443	-7.00453
4077	4	198.227 1.16035 14.3144	-7.08085
4078	4	196.803 3.87479 14.4732	-7.00977
4079	4	198.491 4.54061 11.7955	-7.20513
4080	4	200.003 1.87818 11.6802	-7.23257
4081	4	201.666 1.1723 14.3397	-7.11393
4082	4	200.17 3.76684 14.4035	-7.06427
4083	4	201.851 4.54707 11.8775	-7.20342
4084	4	203.442 1.86152 11.7148	-7.10994
4085	4	205.117 1.08082 14.4331	-6.97874
4086	4	203.533 3.71235 14.3414	-7.05122
4087	4	205.368 4.47012 11.75	-7.13899
4088	4	206.919 1.78895 11.8427	-7.10109
4089	4	208.614 0.97731 14.3217	-7.20307
4090	4	206.9 3.69721 14.3172	-7.09712
4091	4	208.726 4.32592 11.8018	-7.1901
4092	4	210.417 1.70804 11.6547	-7.08322
4093	4	212.036 0.905053 14.2902	-7.22078
4094	4	210.366 3.53802 14.3031	-7.16683
4095	4	212.163 4.261 11.7358	-7.08081
4096	4	213.751 1.67578 11.7774	-7.09719
4097	4	215.367 0.769865 14.3016	-7.09143
4098	4	213.813 3.47227 14.3254	-7.11518
4099	4	215.562 4.30391 11.7585	-7.01417
4100	4	217.222 1.60175 11.8979	-7.27505
4101	4	218.888 0.702822 14.4138	-6.92187
4102	4	217.204 3.34989 14.4541	-7.26302
4103	4	218.983 4.05335 11.7343	-7.16665
4104	4	220.545 1.41962 11.8828	-7.19824
4105	4	222.276 0.616683 14.4957	-7.03376
4106	4	220.625 3.27174 14.4313	-7.01474
4107	4	222.451 4.04268 11.8362	-7.0275
4108	4	223.97 1.38393 11.8837	-7.15707
4109	4	225.79 0.619692 14.4404	-7.14305
4110	4	224.118 3.35737 14.4454	-7.0641
4111	4	225.921 3.98845 11.938	-7.11171
4112	4	227.432 1.30254 11.8883	-7.06026
4113	4	229.18 0.538425 14.4136	-7.16301
4114	4	227.492 3.14804 14.4551	-7.00059
4115	4	229.379 4.01228 11.8153	-7.06252
4116	4	230.786 1.33239 11.9388	-7.04808
4117	4	232.55 0.503831 14.4746	-7.02141
4118	4	230.99 3.18867 14.4599	-7.14233
4119	4	232.799 3.92852 12.0448	-7.14413
4120	4	234.246 1.24601 11.8035	-7.08982
4121	4	235.888 0.489034 14.417	-6.96217
4122	4	234.359 3.03634 14.4737	-7.07348
4123	4	236.092 3.8454 11.9895	-7.0069
4124	4	237.693 1.23995 11.9458	-7.17461
4125	4	239.413 0.404141 14.4251	-7.22435
4126	4	237.796 3.08725 14.5451	-7.09017
4127	4	239.482 3.76437 12.0276	-7.09209
4128	4	241.085 1.06592 11.8974	-7.15919
4129	4	242.795 0.439575 14.4995	-7.17216
4130	4	241.216 3.1208 14.4526	-7.11596
4131	4	242.868 3.72457 11.9425	-7.13693
4132	4	244.534 1.06435 11.8904	-6.96157
4133	4	246.169 0.274622 14.4476	-6.83073
4134	4	244.617 3.08157 14.5942	-7.12777
4135	4	246.25 3.65576 11.899	-7.16974
4136	4	247.939 1.08987 11.8964	-6.75066
4137	4	249.594 0.227192 14.3751	-7.09658
4138	4	247.987 2.91021 14.4724	-7.21423
4139	4	249.744 3.64866 11.8881	-7.20972
4140	4	251.369 1.03048 12.04	-7.00925
4141	4	252.999 0.248767 14.4201	-6.77724
4142	4	251.408 2.91308 14.4284	-6.85516
4143	4	253.22 3.51292 11.8587	-7.16284
4144	4	254.843 0.951318 11.8335	-7.05266
4145	4	256.419 0.0544108 14.3696	-7.15117
4146	4	254.837 2.71654 14.307	-6.93821
4147	4	256.669 3.55826 11.9904	-6.84856
4148	4	258.224 0.869926 11.7947	-7.15384
4149	4	259.788 0.0379032 14.4256	-7.14432
4150	4	258.257 2.65839 14.3503	-6.86061
4151	4	260.044 3.44286 11.9474	-7.18253
4152	4	261.623 0.894489 11.8541	-7.05439
4153	4	263.255 0.0571714 14.4505	-7.08812
4154	4	261.736 2.60222 14.4263	-6.9685
4155	4	263.472 3.38555 11.9262	-7.0822
4156	4	265.036 0.715991 11.8381	-7.19959
4157	4	266.836 0.0563513 14.45	-7.03538
4158	4	265.161 2.53592 14.45	-7.15847
4159	4	266.862 3.38148 11.9523	-7.05898
4160	4	268.557 0.626869 11.8247	-7.1104
4161	4	271 15.6677 14.4157	-7.14171
4162	4	268.571 2.62558 14.4544	-6.85046
4163	4	270.299 3.29987 11.8839	-7.16736
4164	4	271.925 0.630024 11.8438	-6.8582
4165	4	274.306 15.5538 14.3836	-7.13928
4166	4	272.045 2.57598 14.425	-7.18206
4167	4	273.645 3.23707 11.8751	-7.16498
4168	4	275.33 0.700529 11.9529	-7.00726
4169	4	277.767 15.4654 14.4046	-7.07085
4170	4	275.516 2.50712 14.5	-7.14208
4171	4	277.105 3.22916 11.8531	-7.1302
4172	4	278.66 0.586298 11.928	-7.22752
4173	4	281.181 15.5967 14.3762	-7.05356
4174	4	278.891 2.43037 14.462	-6.84795
4175	4	280.61 3.15839 11.8777	-7.14652
4176	4	282.172 0.486111 11.9441	-7.1276
4177	4	284.621 15.4897 14.4339	-6.97724
4178	4	282.266 2.51557 14.4761	-7.08209
4179	4	283.948 3.03513 11.9269	-7.00868
4180	4	285.496 0.48455 11.9526	-7.01051
4181	4	287.954 15.487 14.4453	-7.06499
4182	4	285.678 2.42543 14.5601	-7.06395
4183	4	287.352 3.13468 11.979	-7.09161
4184	4	288.939 0.484265 11.9761	-7.0822
4185	4	291.411 15.4679 14.5416	-7.07997
4186	4	289.084 2.31543 14.4749	-7.11902
4187	4	290.753 2.9704 11.8674	-7.17464
4188	4	292.383 0.369201 11.9905	-7.26034
4189	4	294.837 15.4721 14.5735	-9.0148
4190	4	292.489 2.30124 14.4669	-7.57624
4191	4	294.35 2.91053 11.9941	-6.81723
4192	4	148.632 2.5399 11.9307	-9.06072
4193	4	150.315 1.90245 14.4084	-7.25141
4194	4	148.813 4.54805 14.3824	-6.98861
4195	4	150.487 5.18912 11.6513	-7.2732
4196	4	152.13 2.6395 11.8172	-7.12584
4197	4	153.845 1.85174 14.436	-7.19739
4198	4	152.29 4.55295 14.2961	-7.01984
4199	4	154.029 5.13411 11.7788	-7.18822
4200	3	261.507 0.764266 15.0741	-4.68315
601	1	135.102 9.45639 3.98628	-4.3766
602	1	135.143 6.83337 1.30682	-4.34259
603	1	137.402 6.81685 3.92508	-4.30832
604	1	137.509 9.48052 1.41466	-4.5962
605	1	130.639 9.44749 3.96507	-4.31471
606	1	130.467 6.75082 1.40104	-4.14034
607	1	132.806 6.82661 3.97138	-4.28193
608	1	132.854 9.40711 1.3099	-4.44553
609	1	126.113 9.35907 3.87533	-4.37781
610	1	125.884 6.74593 1.36648	-4.19717
611	1	128.223 6.70124 3.9511	-4.38253
612	1	128.297 9.42647 1.3106	-4.36004
613	1	121.24 9.32861 3.87624	-4.45366
614	1	121.174 6.68319 1.28738	-4.43292
615	1	123.475 6.7241 3.88606	-4.13926
616	1	123.595 9.37405 1.39498	-4.50698
617	1	116.663 9.17516 3.83676	-4.66899
618	1	116.587 6.56794 1.37671	-4.50083
619	1	118.867 6.60265 3.8814	-4.44085
620	1	118.978 9.3305 1.341	-4.02486
621	1	112.153 9.11773 3.90575	-4.21302
622	1	112.083 6.56385 1.29075	-4.41321
623	1	114.326 6.50819 3.90831	-4.35575
624	1	114.378 9.1965 1.31146	-4.11235
625	1	107.585 9.17122 3.85645	-4.36512
626	1	107.395 6.62072 1.32688	-4.44743
627	1	109.744 6.67495 3.88172	-4.41124
628	1	109.84 9.17044 1.31295	-4.85322
629	1	103.011 9.13078 3.97595	-4.44412
630	1	102.759 6.50747 1.35929	-4.45632
631	1	105.171 6.45691 3.89002	-4.31829
632	1	105.272 9.18295 1.43898	-4.52363
633	1	98.3283 9.12737 3.97072	-4.21323
634	1	98.2179 6.56152 1.40775	-4.26455
635	1	100.487 6.47565 3.99367	-4.47724
636	1	100.587 9.09718 1.30472	-4.4071
637	1	93.7921 9.06878 4.04484	-4.45924
638	1	93.698 6.41951 1.48387	-4.23314
639	1	95.9389 6.40482 3.92408	-4.50808
640	1	96.0436 9.13415 1.4316	-4.2075
641	1	89.1616 9.05538 3.96691	-4.37109
642	1	89.1056 6.48872 1.39886	-4.34887
643	1	91.4243 6.50514 4.0542	-4.34065
644	1	91.5685 9.13472 1.39053	-4.36609
645	1	84.443 8.9544 3.95434	-4.17945
646	1	84.3661 6.33993 1.45631	-4.29351
647	1	86.6481 6.41634 3.9322	-4.37423
648	1	86.8122 8.88231 1.39577	-4.50732
649	1	79.9423 8.89892 3.96763	-4.32568
650	1	79.7661 6.2841 1.36138	-4.24228
651	1	82.0194 6.36248 3.99701	-4.3016
652	1	82.1937 8.86926 1.41254	-4.53595
653	1	75.3985 8.90579 3.9889	-4.50482
654	1	75.2519 6.32559 1.36489	-4.61131
655	1	77.5367 6.28726 3.89778	-4.3706
656	1	77.7001 8.87372 1.38129	-4.46802
657	1	70.679 8.74814 3.87503	-4.32937
658	1	70.6374 6.1353 1.29935	-4.25933
659	1	72.8643 6.2205 3.89332	-4.4406
660	1	73.0686 8.85018 1.42612	-4.33228
661	1	66.1157 8.65062 3.92645	-4.34429
662	1	66.0505 6.27189 1.37869	-4.70935
663	1	68.3293 6.12017 3.89631	-4.39967
664	1	68.5132 8.83128 1.41811	-4.5932
665	1	61.508 8.69608 3.83942	-4.30977
666	1	61.3159 6.04769 1.32582	-4.30365
667	1	63.6548 6.06868 3.93453	-4.71627
668	1	63.8591 8.76779 1.35653	-4.36661
669	1	56.9489 8.60929 3.92963	-4.32178
670	1	56.7107 5.98904 1.41351	-4.23965
671	1	59.0807 6.05577 3.89031	-4.45997
672	1	59.1617 8.62637 1.47034	-4.33968
673	1	52.3816 8.66571 4.0195	-4.48283
674	1	52.2622 5.98483 1.47122	-4.31557
675	1	54.4711 5.94232 3.9651	-4.38911
676	1	54.6182 8.59655 1.47456	-4.64066
677	1	47.7249 8.73868 3.95701	-4.49907
678	1	47.6085 5.92801 1.51776	-4.29692
679	1	49.89 5.99413 4.03465	-4.291
680	1	50.024 8.64868 1.47804	-4.49788
681	1	43.1816 8.52456 4.0389	-4.6337
682	1	42.967 5.90738 1.50984	-4.46003
683	1	45.3525 5.97546 3.88985	-4.20262
684	1	45.3618 8.65932 1.46232	-4.12143
685	1	38.5126 8.53209 3.86931	-4.55429
686	1	38.3604 5.87366 1.39311	-4.37293
687	1	40.6462 5.91636 3.8861	-4.25698
688	1	40.8073 8.58498 1.44346	-4.03804
689	1	33.9013 8.36422 3.85717	-4.20051
690	1	33.7883 5.8175 1.3175	-4.61497
691	1	36.0551 5.89092 3.82212	-4.20881
692	1	36.148 8.52135 1.38516	-4.23478
693	1	29.3974 8.36951 3.93285	-4.37552
694	1	29.1969 5.88846 1.30886	-4.63691
695	1	31.5945 5.79629 3.90994	-4.36952
696	1	31.5645 8.36129 1.30925	-4.29813
697	1	24.6454 8.31854 3.97706	-4.30701
698	1	24.533 5.76164 1.33686	-4.16029
699	1	26.8585 5.89535 3.83014	-4.17052
700	1	27.0461 8.44644 1.32798	-4.61619
701	1	20.1016 8.34158 3.99023	-4.10932
702	1	20.0104 5.73555 1.31832	-4.40683
703	1	22.2353 5.79258 3.92692	-4.68038
704	1	22.5375 8.29782 1.39117	-4.25048
705	1	15.5196 8.41601 3.98044	-4.54339
706	1	15.4018 5.81277 1.4965	-4.33465
707	1	17.6803 5.70115 3.97103	-4.4592
708	1	17.8006 8.44128 1.36345	-4.47241
709	1	10.7568 8.42413 3.91955	-4.37776
710	1	10.7592 5.7589 1.36761	-4.19957
711	1	13.0405 5.8773 3.97814	-4.61162
712	1	13.1079 8.52827 1.49319	-4.48356
713	1	6.19996 8.3864 4.01502	-4.64214
714	1	6.03736 5.77534 1.42154	-4.324
715	1	8.4828 5.78371 3.90995	-4.47185
716	1	8.5048 8.36231 1.51112	-4.14323
717	1	1.54455 8.33711 4.04065	-3.24685
718	1	1.39493 5.83301 1.44751	-3.39412
719	1	3.76201 5.86449 4.09561	-4.45356
720	1	3.92361 8.49274 1.51445	-4.44093
721	1	139.866 9.53116 3.87071	-4.23511
722	1	139.704 6.83011 1.29245	-4.25439
723	1	142.034 6.9174 3.88399	-4.45964
724	1	142.165 9.46277 1.28128	-4.28059
725	1	144.44 9.54466 3.79841	-4.51231
726	1	144.36 6.91325 1.36798	-4.17948
727	1	146.684 6.80823 4.01862	-3.30929
728	1	146.662 9.53708 1.46006	-3.18147
729	2	136.387 8.20675 0.176594	-6.66414
730	2	136.41 10.7559 2.82533	-6.33412
731	2	138.568 8.1674 2.63399	-6.37562
732	2	138.657 10.8607 0.178382	-6.43022
733	2	131.739 8.19162 15.3269	-6.21409
734	2	131.778 10.6544 2.64923	-6.55504
735	2	133.99 8.1509 2.62231	-6.33369
736	2	134.062 10.7943 0.0509694	-6.51024
737	2	127.025 8.02355 -0.0102597	-6.33984
738	2	127.257 10.6555 2.63018	-6.58419
739	2	129.36 8.04039 2.63104	-6.33869
740	2	129.444 10.639 0.0358971	-6.37435
741	2	122.393 7.97149 0.107417	-6.57559
742	2	122.476 10.5937 2.65374	-6.46979
743	2	124.751 8.08563 2.62871	-6.43154
744	2	124.833 10.6296 0.0717634	-6.35538
745	2	117.791 7.9718 0.0558062	-6.36656
746	2	117.814 10.5392 2.73533	-6.33133
747	2	119.975 7.91347 2.6465	-6.36621
748	2	120.196 10.7187 15.3002	-6.2702
749	2	113.196 7.78187 15.3266	-6.43582
750	2	113.32 10.4825 2.66283	-6.43073
751	2	115.515 7.9366 2.61953	-6.41243
752	2	115.653 10.5432 0.0215043	-6.5122
753	2	108.647 7.87206 0.0639965	-6.54194
754	2	108.758 10.4346 2.59505	-6.43728
755	2	110.897 7.89498 2.52138	-6.48324
756	2	110.997 10.3947 0.0764303	-6.47398
757	2	103.957 7.91028 0.153336	-6.36186
758	2	104.191 10.4533 2.71674	-6.66153
759	2	106.356 7.80065 2.56364	-6.54133
760	2	106.441 10.3889 0.129598	-6.42964
761	2	99.4248 7.84177 0.092541	-6.5978
762	2	99.5457 10.5323 2.5605	-6.4977
763	2	101.743 7.75952 2.64184	-6.24589
764	2	101.736 10.4375 0.0337826	-6.2723
765	2	94.8891 7.75662 0.200382	-6.38621
766	2	94.9759 10.4299 2.75121	-6.45801
767	2	97.1469 7.82474 2.7584	-6.47747
768	2	97.2814 10.4659 0.108006	-6.34412
769	2	90.4019 7.85174 0.0905597	-6.45503
770	2	90.3748 10.3886 2.7056	-6.59079
771	2	92.5604 7.8188 2.71668	-6.30626
772	2	92.7855 10.3944 0.0890274	-6.42355
773	2	85.7303 7.6447 0.0534226	-6.33031
774	2	85.8273 10.268 2.63142	-6.34379
775	2	87.9434 7.72191 2.64724	-6.42446
776	2	88.0768 10.3335 0.100027	-6.21386
777	2	80.9644 7.61312 0.0953865	-6.40257
778	2	81.1534 10.1593 2.71701	-6.60398
779	2	83.2007 7.57288 2.70706	-6.59418
780	2	83.4361 10.194 0.150698	-6.5343
781	2	76.4216 7.55989 0.279775	-6.72439
782	2	76.5246 10.1452 2.67587	-6.54892
783	2	78.7245 7.60078 2.73293	-6.5377
784	2	78.9095 10.1799 0.0575668	-6.50518
785	2	71.9821 7.42124 0.145229	-6.34504
786	2	71.9692 10.1648 2.63104	-6.30241
787	2	74.189 7.52182 2.71876	-6.33413
788	2	74.1522 10.1766 0.0166829	-6.36738
789	2	67.4536 7.51424 0.174182	-6.45508
790	2	67.3192 10.0855 2.56899	-6.41863
791	2	69.5599 7.40191 2.6798	-6.50135
792	2	69.8465 10.0659 0.233555	-6.45861
793	2	62.5702 7.48756 0.137846	-6.33103
794	2	62.7498 9.98569 2.60254	-6.55415
795	2	64.8738 7.38857 2.70202	-6.54104
796	2	65.0664 10.0668 0.0538363	-6.62873
797	2	57.9993 7.29455 0.185874	-6.32708
798	2	58.1351 9.93818 2.73772	-6.63194
799	2	60.2368 7.31015 2.61978	-6.55804
800	2	60.3632 9.94931 0.129447	-6.33046
801	2	53.4341 7.32914 0.252779	-6.50062
802	2	53.5444 9.86926 2.72825	-6.49643
803	2	55.7116 7.28513 2.74004	-6.50726
804	2	55.7369 9.9597 0.199047	-6.70617
805	2	48.8415 7.27405 0.243201	-6.24948
806	2	48.9782 9.94859 2.68582	-6.56464
807	2	51.2333 7.43995 2.70459	-6.1749
808	2	51.1701 9.95324 0.187238	-6.49398
809	2	44.1236 7.1097 0.265238	-6.18887
810	2	44.2855 9.88275 2.82759	-6.52503
811	2	46.6163 7.32736 2.67799	-6.39217
812	2	46.593 9.9929 0.191466	-6.44735
813	2	39.67 7.17934 0.133961	-6.4715
814	2	39.7457 9.94018 2.74068	-6.59202
815	2	42.0579 7.26336 2.80152	-6.39787
816	2	42.0087 10.0308 0.201878	-6.42663
817	2	35.0208 7.03989 0.0793611	-6.42833
818	2	35.0575 9.86447 2.65944	-6.3378
819	2	37.2772 7.28381 2.65766	-6.55308
820	2	37.4102 9.73575 0.0840689	-6.30073
821	2	30.3743 7.04617 0.0429145	-6.65955
822	2	30.49 9.75063 2.67344	-6.41657
823	2	32.7081 7.08139 2.55602	-6.6739
824	2	32.7679 9.74674 0.136332	-6.57292
825	2	25.8219 7.06007 0.115048	-6.45858
826	2	25.904 9.72413 2.67327	-6.29768
827	2	28.104 7.22114 2.54146	-6.48732
828	2	28.3108 9.78248 0.213417	-6.40513
829	2	21.2714 7.10121 0.166297	-6.29127
830	2	21.4146 9.67944 2.67512	-6.40762
831	2	23.482 7.03451 2.77148	-6.64403
832	2	23.6576 9.77463 0.00420321	-6.39061
833	2	16.5644 7.15281 0.197423	-6.56124
834	2	16.5929 9.68209 2.71863	-6.44858
835	2	18.8744 7.02397 2.60609	-6.32566
836	2	19.032 9.72787 0.17333	-6.54402
837	2	12.0316 7.06448 0.165321	-6.4103
838	2	11.9342 9.74481 2.70433	-6.4616
839	2	14.2862 7.23257 2.69166	-6.39773
840	2	14.2916 9.79918 0.254698	-6.58442
841	2	7.26784 7.00041 0.206841	-6.54852
842	2	7.43914 9.76973 2.77564	-6.40009
843	2	9.55821 7.03187 2.74126	-6.6865
844	2	9.70379 9.71276 0.181588	-6.35271
845	2	2.6738 7.17387 0.216021	-6.28273
846	2	2.64874 9.77125 2.68663	-6.05388
847	2	4.93813 7.0959 2.79208	-6.51332
848	2	5.02641 9.7698 0.26409	-6.47377
849	2	0.616206 4.8171 4.91426	-5.46379
850	2	140.906 8.17304 0.021933	-6.60452
851	2	141.059 10.772 2.58944	-6.59931
852	2	143.267 8.19624 2.54504	-6.59211
853	2	143.374 10.8984 0.0221038	-6.58812
854	2	145.557 8.31118 0.0998583	-5.91428
855	2	145.544 10.867 2.60585	-6.22551
856	2	147.441 7.88225 2.34729	-5.53063
857	3	155.752 7.90987 4.69256	-4.74301
858	3	157.538 7.07541 2.2031	-4.754
859	3	155.924 9.78527 2.11666	-4.72026
860	3	157.694 10.469 4.73896	-4.55873
861	3	159.217 7.87633 4.76318	-4.62465
862	3	160.889 7.10002 2.19489	-4.68071
863	3	159.318 9.71301 2.18519	-4.75279
864	3	161.114 10.4091 4.65564	-4.64382
865	3	162.706 7.77572 4.7346	-4.86371
866	3	164.41 6.93202 2.18296	-4.77399
867	3	162.797 9.61006 2.19204	-4.55258
868	3	164.549 10.4848 4.81303	-4.6086
869	3	166.14 7.72762 4.76687	-4.73176
870	3	167.809 6.85884 2.04861	-4.8018
871	3	166.241 9.51185 2.17479	-4.81347
872	3	167.86 10.3317 4.74662	-4.71478
873	3	169.521 7.70409 4.67057	-4.72439
874	3	171.186 6.92528 2.02278	-4.56898
875	3	169.645 9.56834 2.25136	-4.72683
876	3	171.269 10.3893 4.71245	-4.7099
877	3	172.9 7.68095 4.76153	-4.77136
878	3	174.614 6.78621 2.17547	-4.73612
879	3	173.045 9.46818 2.25401	-4.76157
880	3	174.741 10.2961 4.76759	-4.66557
881	3	176.349 7.7361 4.73252	-4.78808
882	3	178.046 6.81069 2.18581	-4.80921
883	3	176.439 9.47036 2.24426	-4.7792
884	3	178.245 10.2791 4.73813	-4.65622
885	3	179.837 7.46866 4.75643	-4.77537
886	3	181.466 6.73561 2.24026	-4.77814
887	3	179.851 9.39409 2.24387	-4.8243
888	3	181.533 10.1859 4.68534	-4.86259
889	3	183.043 7.4549 4.71859	-4.7821
890	3	184.858 6.71781 2.17734	-4.77956
891	3	183.318 9.39627 2.23633	-4.63551
892	3	184.977 10.1853 4.78148	-4.66644
893	3	186.574 7.49102 4.70713	-4.50539
894	3	188.298 6.63085 2.16304	-4.65048
895	3	186.799 9.2365 2.2845	-4.71896
896	3	188.499 9.9803 4.81137	-4.74699
897	3	190.003 7.33704 4.74816	-4.66686
898	3	191.703 6.49989 1.98835	-4.66586
899	3	190.22 9.16791 2.30136	-4.79788
900	3	191.841 10.0844 4.8152	-4.65191
901	3	193.353 7.34884 4.63955	-4.77808
902	3	195.034 6.42143 2.07343	-4.66481
903	3	193.509 9.11088 2.20772	-4.77841
904	3	195.16 9.93123 4.68501	-4.67084
905	3	196.75 7.23887 4.77243	-4.68644
906	3	198.424 6.44022 2.19911	-4.78372
907	3	196.876 9.13596 2.24514	-4.74916
908	3	198.622 9.82693 4.67509	-4.7507
909	3	200.253 7.19592 4.72499	-4.76324
910	3	201.956 6.30327 2.08676	-4.74985
911	3	200.419 8.92237 2.10467	-4.62433
912	3	202.069 9.74338 4.7368	-4.68573
913	3	203.635 7.06022 4.77222	-4.78623
914	3	205.336 6.21402 2.12709	-4.66107
915	3	203.812 8.94143 2.24271	-4.82157
916	3	205.515 9.78478 4.81419	-4.71235
917	3	207.159 6.96915 4.73598	-4.75408
918	3	208.774 6.17373 2.08147	-4.72641
919	3	207.198 8.82325 2.26271	-4.76252
920	3	208.899 9.68045 4.76979	-4.8488
921	3	210.565 7.05182 4.62226	-4.77359
922	3	212.212 6.23571 2.20673	-4.84073
923	3	210.61 8.76259 2.19824	-4.7951
924	3	212.442 9.55768 4.82137	-4.69034
925	3	214.051 6.92487 4.85302	-4.67845
926	3	215.677 6.01658 2.22193	-4.72652
927	3	213.997 8.71487 2.04598	-4.67859
928	3	215.742 9.45597 4.63248	-4.6975
929	3	217.399 6.86644 4.77298	-4.64081
930	3	219.124 5.88839 2.16321	-4.85395
931	3	217.469 8.64 2.1684	-4.76442
932	3	219.203 9.43203 4.91287	-4.63637
933	3	220.838 6.75677 4.72805	-4.67637
934	3	222.571 5.95008 2.11957	-4.80784
935	3	220.831 8.53539 2.2374	-4.7936
936	3	222.615 9.30878 4.69123	-4.68603
937	3	224.247 6.75615 4.79661	-4.67453
938	3	225.964 5.92269 2.32603	-4.77559
939	3	224.357 8.55921 2.11654	-4.57796
940	3	226.087 9.33731 4.66132	-4.65362
941	3	227.687 6.70046 4.87833	-4.83101
942	3	229.354 5.77409 2.28435	-4.77695
943	3	227.785 8.47428 2.11846	-4.76411
944	3	229.498 9.2722 4.75329	-4.67187
945	3	231.008 6.60277 4.83499	-4.73474
946	3	232.875 5.71072 2.30475	-4.73152
947	3	231.118 8.42037 2.31344	-4.83297
948	3	232.911 9.1011 4.825	-4.69667
949	3	234.522 6.46494 4.67641	-4.71003
950	3	236.181 5.71676 2.22592	-4.71435
951	3	234.436 8.42273 2.24915	-4.66394
952	3	236.391 9.02951 4.84226	-4.64739
953	3	237.89 6.54841 4.86119	-4.78116
954	3	239.654 5.61516 2.25196	-4.62901
955	3	237.959 8.20091 2.18607	-4.55242
956	3	239.799 9.11263 4.7841	-4.77746
957	3	241.312 6.4214 4.69463	-4.65893
958	3	243.048 5.63776 2.17827	-4.74369
959	3	241.407 8.2351 2.20954	-4.54058
960	3	243.188 8.93662 4.82197	-4.72281
961	3	244.851 6.43533 4.79754	-4.65394
962	3	246.515 5.56688 2.30133	-4.7335
963	3	244.852 8.23894 2.24577	-4.74331
964	3	246.695 9.02077 4.78078	-4.79372
965	3	248.236 6.35692 4.86692	-4.80625
966	3	249.92 5.55205 2.26498	-4.77102
967	3	248.249 8.16627 2.27928	-4.76492
968	3	250.069 8.98374 4.83608	-4.70387
969	3	251.603 6.27282 4.87093	-4.59192
970	3	253.315 5.49104 2.28381	-4.756
971	3	251.771 8.09716 2.19939	-4.61041
972	3	253.471 8.81843 4.85804	-4.70341
973	3	255.096 6.17591 4.92351	-4.6972
974	3	256.675 5.39643 2.24733	-4.6857
975	3	255.182 8.03978 2.32404	-4.79612
976	3	256.929 8.9071 4.81528	-4.70826
977	3	258.38 6.20284 4.93009	-4.83375
978	3	260.105 5.36274 2.41016	-4.682
979	3	258.569 7.90796 2.12458	-4.66859
980	3	260.261 8.71012 4.74231	-4.64455
981	3	263.646 5.19638 2.3221	-4.84702
982	3	261.994 7.87335 2.33044	-4.72814
983	3	263.813 8.63373 4.73962	-4.60622
984	3	265.307 6.01221 4.76014	-4.69737
985	3	266.988 5.20824 2.28274	-4.80369
986	3	265.439 7.85522 2.15521	-4.73724
987	3	267.192 8.59436 4.87009	-4.73414
988	3	268.786 5.94095 4.91389	-4.801
989	3	270.436 5.20696 2.21259	-4.75387
990	3	268.799 7.85955 2.31911	-4.72663
991	3	270.573 8.64456 4.84548	-4.84319
992	3	272.098 5.97224 4.70799	-4.68104
993	3	273.806 5.17833 2.17248	-4.76269
994	3	272.248 7.7465 2.25247	-4.75975
995	3	273.968 8.64237 4.85509	-4.77283
996	3	275.558 5.91345 4.74551	-4.72728
997	3	277.107 5.12687 2.32415	-4.66272
998	3	275.582 7.74016 2.2208	-4.68105
999	3	277.386 8.5312 4.75711	-4.62297
1000	3	278.968 5.83836 4.8418	-4.68864
1001	3	280.558 4.93842 2.2479	-4.7639
1002	3	278.984 7.62942 2.30819	-4.78917
1003	3	280.805 8.45071 4.88444	-4.75961
1004	3	282.345 5.80919 4.87901	-4.68445
1005	3	284.019 5.06838 2.41035	-4.5868
1006	3	282.387 7.47337 2.34013	-4.51315
1007	3	284.283 8.38855 4.80936	-4.7375
1008	3	285.839 5.74622 4.91566	-4.6407
1009	3	287.438 5.08112 2.30974	-4.80685
1010	3	285.797 7.63681 2.24547	-4.68365
1011	3	287.635 8.37643 4.86555	-4.79639
1012	3	289.153 5.64604 4.83962	-4.6838
1013	3	290.811 4.87955 2.25282	-4.5168
1014	3	289.299 7.50812 2.30623	-4.74123
1015	3	291.042 8.34445 4.83594	-4.83052
1016	3	292.666 5.66982 4.85564	-4.76552
1017	3	294.316 4.78873 2.22489	-4.33655
1018	3	292.722 7.57162 2.2559	-4.76515
1019	3	294.359 8.20302 4.95843	-3.92905
1020	3	148.97 8.12036 4.65667	-4.13621
1021	3	150.603 7.04074 2.2677	-4.81586
1022	3	149.151 9.77175 2.17428	-3.90249
1023	3	150.884 10.5041 4.69691	-4.65991
1024	3	152.46 7.79994 4.79919	-4.87952
1025	3	154.06 7.01506 2.13162	-4.65227
1026	3	152.527 9.62744 2.18772	-4.76384
1027	3	154.212 10.5431 4.74492	-4.68542
1028	4	155.842 7.90722 1.65368	-6.93506
1029	4	157.486 7.16243 4.17324	-7.07424
1030	4	155.893 9.81029 4.1371	-7.02561
1031	4	157.633 10.4358 1.56588	-7.20247
1032	4	159.247 7.82658 1.52957	-7.05967
1033	4	160.967 7.18742 4.09858	-7.10679
1034	4	159.369 9.63001 4.12977	-7.15442
1035	4	161.033 10.4339 1.60651	-7.19907
1036	4	162.705 7.66183 1.56312	-7.15777
1037	4	164.412 6.96177 4.13084	-7.01362
1038	4	162.834 9.66239 4.25487	-7.08159
1039	4	164.531 10.3617 1.62992	-7.20001
1040	4	166.103 7.70226 1.55192	-7.05898
1041	4	167.761 7.08713 4.05593	-7.05524
1042	4	166.179 9.5808 4.14126	-7.14078
1043	4	167.978 10.3618 1.58625	-7.10911
1044	4	169.473 7.7347 1.57858	-7.22197
1045	4	171.187 6.91271 4.15222	-6.95163
1046	4	169.516 9.56074 4.13915	-7.07948
1047	4	171.351 10.2965 1.49047	-6.98329
1048	4	172.967 7.71206 1.54004	-7.16949
1049	4	174.638 6.92381 4.13038	-7.10387
1050	4	172.971 9.42362 4.18764	-7.05841
1051	4	174.74 10.2816 1.60419	-7.09115
1052	4	176.388 7.59458 1.69784	-7.08826
1053	4	178.063 6.94582 4.14571	-7.04807
1054	4	176.4 9.55971 4.20113	-7.14895
1055	4	178.162 10.1738 1.55479	-7.14203
1056	4	179.788 7.5266 1.5593	-6.9869
1057	4	181.451 6.69755 4.11638	-7.21872
1058	4	179.904 9.28332 4.14906	-7.03346
1059	4	181.505 10.2047 1.71886	-7.10796
1060	4	183.187 7.4918 1.5786	-7.01922
1061	4	184.74 6.63594 4.06438	-6.77462
1062	4	183.23 9.38194 4.20847	-7.09412
1063	4	185.087 9.98293 1.66997	-7.07425
1064	4	186.598 7.47707 1.71941	-7.20164
1065	4	188.338 6.66215 4.12777	-7.16743
1066	4	186.746 9.37059 4.2447	-7.09583
1067	4	188.533 9.95007 1.65818	-7.1412
1068	4	190.063 7.34538 1.63333	-7.16615
1069	4	191.771 6.53723 4.03376	-7.05571
1070	4	190.146 9.19945 4.21842	-7.19697
1071	4	191.861 9.89764 1.53679	-7.04335
1072	4	193.435 7.32356 1.41618	-7.18026
1073	4	195.036 6.53722 4.10945	-7.13916
1074	4	193.435 9.22446 4.09442	-7.17569
1075	4	195.215 9.94196 1.64392	-7.19357
1076	4	196.751 7.2603 1.55034	-7.09059
1077	4	198.489 6.47778 4.04008	-7.12537
1078	4	196.865 9.11945 4.14241	-7.15755
1079	4	198.607 9.79803 1.61176	-6.94607
1080	4	200.242 7.03368 1.58712	-7.0763
1081	4	201.921 6.43924 4.04913	-7.04551
1082	4	200.3 9.01532 4.04927	-7.02862
1083	4	202.14 9.77776 1.58264	-7.12022
1084	4	203.676 7.09667 1.55206	-7.18257
1085	4	205.383 6.23032 4.2309	-6.95614
1086	4	203.798 8.91849 4.21302	-7.00498
1087	4	205.525 9.6949 1.7406	-7.27624
1088	4	207.059 6.99015 1.60583	-7.29389
1089	4	208.826 6.21319 4.04533	-7.06314
1090	4	207.223 8.86445 4.24053	-7.05335
1091	4	208.934 9.53989 1.59205	-7.21843
1092	4	210.525 6.93852 1.6409	-7.14908
1093	4	212.284 6.23453 4.17004	-7.01768
1094	4	210.6 8.93362 4.19335	-6.9738
1095	4	212.3 9.43565 1.51137	-6.80846
1096	4	213.943 6.82878 1.53913	-6.99693
1097	4	215.701 6.15362 4.06767	-7.21131
1098	4	214.032 8.71695 4.10382	-6.98517
1099	4	215.791 9.44432 1.51429	-7.26095
1100	4	217.435 6.72291 1.59102	-7.0014
1101	4	219.024 6.00508 4.08025	-6.96581
1102	4	217.486 8.75863 4.11135	-7.08352
1103	4	219.172 9.35208 1.61929	-7.21859
1104	4	220.798 6.68105 1.59394	-6.97566
1105	4	222.52 5.97135 4.10579	-7.11526
1106	4	220.854 8.56733 4.14283	-7.16271
1107	4	222.556 9.28504 1.61343	-7.19577
1108	4	224.296 6.63591 1.6058	-7.12237
1109	4	226.011 5.98046 4.25834	-7.1651
1110	4	224.364 8.52549 4.11587	-6.97855
1111	4	226.101 9.18919 1.46235	-7.23278
1112	4	227.731 6.5645 1.57048	-6.91245
1113	4	229.318 5.85029 4.18311	-6.91585
1114	4	227.779 8.50201 4.0768	-7.1125
1115	4	229.492 9.17033 1.56248	-7.27811
1116	4	231.167 6.61436 1.71873	-6.80035
1117	4	232.701 5.74781 4.19833	-7.01737
1118	4	231.2 8.41444 4.26628	-7.13652
1119	4	232.827 9.09741 1.56797	-7.10081
1120	4	234.512 6.53037 1.71426	-7.10291
1121	4	236.221 5.78349 4.17732	-7.11941
1122	4	234.559 8.33543 4.22364	-7.05525
1123	4	236.203 9.0067 1.61158	-7.16461
1124	4	237.952 6.35235 1.70746	-7.20598
1125	4	239.518 5.73044 4.22409	-7.15629
1126	4	238.046 8.34809 4.2133	-7.09892
1127	4	239.751 9.00639 1.59015	-7.1668
1128	4	241.401 6.46499 1.59551	-7.11996
1129	4	243.105 5.77716 4.07534	-7.13593
1130	4	241.472 8.26897 4.21636	-7.19029
1131	4	243.212 9.08395 1.59333	-6.97057
1132	4	244.796 6.32179 1.63692	-7.1077
1133	4	246.546 5.58074 4.21388	-7.17307
1134	4	244.961 8.30399 4.23041	-7.12567
1135	4	246.593 8.97995 1.71156	-7.0457
1136	4	248.226 6.35798 1.62542	-7.09634
1137	4	249.862 5.46123 4.17181	-6.97931
1138	4	248.36 8.22832 4.24083	-7.18093
1139	4	250.037 8.90657 1.61361	-7.08191
1140	4	251.619 6.2547 1.67667	-7.1895
1141	4	253.356 5.45793 4.27087	-7.13861
1142	4	251.76 8.10094 4.22434	-7.15513
1143	4	253.547 8.80812 1.59957	-7.2213
1144	4	255.092 6.19262 1.57471	-7.05314
1145	4	256.756 5.3502 4.26814	-7.17195
1146	4	255.218 8.042 4.22611	-7.04836
1147	4	256.903 8.7407 1.65706	-7.12548
1148	4	258.454 6.02858 1.59253	-7.13988
1149	4	260.077 5.29863 4.3013	-7.09871
1150	4	258.497 7.95486 4.18666	-7.11927
1151	4	260.387 8.65664 1.73343	-7.19224
1152	4	261.935 5.95764 1.75897	-7.1254
1153	4	263.606 5.24462 4.23467	-7.0356
1154	4	261.991 7.96511 4.23475	-7.23243
1155	4	263.7 8.69095 1.67196	-7.19817
1156	4	265.314 6.01535 1.62373	-7.04044
1157	4	267.075 5.21832 4.28385	-7.01835
1158	4	265.502 7.77732 4.12457	-7.1216
1159	4	267.16 8.66309 1.63994	-7.12218
1160	4	268.694 6.01128 1.65619	-6.93633
1161	4	270.398 5.2052 4.20502	-7.1672
1162	4	268.905 7.88241 4.32762	-6.99942
1163	4	270.554 8.50181 1.69676	-7.10324
1164	4	272.119 5.90141 1.57419	-7.11885
1165	4	273.8 5.21107 4.14324	-7.11828
1166	4	272.275 7.94357 4.17337	-7.0434
1167	4	273.903 8.55254 1.63862	-7.10091
1168	4	275.541 5.90745 1.64013	-7.16476
1169	4	277.227 5.09553 4.12879	-7.17178
1170	4	275.69 7.79343 4.16042	-7.04589
1171	4	277.323 8.50419 1.64863	-7.01502
1172	4	278.854 5.7999 1.67993	-7.05594
1173	4	280.622 5.04034 4.20608	-7.03209
1174	4	279.095 7.76243 4.25951	-7.14337
1175	4	280.677 8.35802 1.64303	-7.00477
1176	4	282.181 5.74753 1.72941	-7.26188
1177	4	284.092 5.03237 4.33626	-7.071
1178	4	282.501 7.71878 4.3317	-7.11962
1179	4	284.105 8.3829 1.72324	-7.24774
1180	4	285.703 5.78837 1.64717	-7.05511
1181	4	287.442 4.90023 4.21891	-7.19668
1182	4	286.02 7.58884 4.13706	-7.10998
1183	4	287.6 8.37912 1.7048	-7.01502
1184	4	289.158 5.76801 1.69469	-7.21069
1185	4	290.928 4.87363 4.30917	-7.01349
1186	4	289.336 7.53867 4.25647	-7.14497
1187	4	291.038 8.292 1.74407	-7.15481
1188	4	292.684 5.62724 1.67749	-7.24257
1189	4	294.477 5.00428 4.23924	-9.0569
1190	4	292.679 7.51489 4.17864	-7.43119
1191	4	294.354 8.2887 1.62495	-6.99993
1192	4	148.768 7.6958 1.77494	-9.03881
1193	4	150.674 7.15078 4.2313	-7.24466
1194	4	149.02 9.87106 4.05137	-7.09453
1195	4	150.823 10.4401 1.45765	-7.3261
1196	4	152.272 7.76892 1.58232	-7.11511
1197	4	154.078 7.05082 4.1021	-7.09776
1198	4	152.527 9.60636 4.11495	-7.15682
1199	4	154.179 10.47 1.52821	-7.1822
1200	3	261.851 6.07514 4.75028	-4.64969
2401	1	135.278 9.45931 9.01477	-4.31327
2402	1	135.012 6.84065 6.43591	-4.7242
2403	1	137.363 6.81394 9.0056	-4.20765
2404	1	137.47 9.40274 6.45396	-4.22454
2405	1	130.643 9.5205 9.06305	-4.28463
2406	1	130.442 6.73284 6.49167	-4.42215
2407	1	132.795 6.82651 9.01385	-4.32506
2408	1	132.884 9.4876 6.54781	-4.30661
2409	1	125.95 9.35357 9.05729	-4.72373
2410	1	125.812 6.78551 6.51899	-4.54092
2411	1	128.146 6.84228 9.09358	-4.14731
2412	1	128.228 9.38242 6.47585	-4.12587
2413	1	121.323 9.26653 8.90831	-4.2029
2414	1	121.08 6.63413 6.51148	-4.42826
2415	1	123.588 6.66499 8.95379	-4.56807
2416	1	123.65 9.27926 6.45848	-4.53448
2417	1	116.685 9.17561 9.00227	-4.40073
2418	1	116.497 6.56275 6.49358	-4.29278
2419	1	118.85 6.6978 8.99932	-4.03303
2420	1	118.966 9.24668 6.46463	-4.42948
2421	1	112.166 9.29161 9.01201	-4.40266
2422	1	111.932 6.53606 6.42309	-4.42429
2423	1	114.243 6.67729 9.04585	-4.78857
2424	1	114.327 9.17748 6.53716	-4.17953
2425	1	107.528 9.16622 9.07152	-4.44672
2426	1	107.363 6.55222 6.51614	-4.1739
2427	1	109.793 6.64592 8.96216	-4.17002
2428	1	109.873 9.17803 6.48809	-4.20469
2429	1	102.868 9.07383 9.12095	-4.43191
2430	1	102.854 6.54238 6.54551	-4.21756
2431	1	105.121 6.5801 9.08463	-4.7481
2432	1	105.221 9.21195 6.56215	-4.17575
2433	1	98.4093 9.05123 9.05737	-4.37539
2434	1	98.2773 6.45139 6.52705	-4.47403
2435	1	100.553 6.46025 9.04242	-4.6876
2436	1	100.657 9.08203 6.57836	-4.47683
2437	1	93.7539 9.12766 9.09516	-4.4048
2438	1	93.6195 6.32254 6.51056	-4.34158
2439	1	95.9782 6.43317 9.04195	-4.37426
2440	1	96.0764 9.06856 6.49968	-4.06155
2441	1	89.0956 9.08771 8.97983	-4.54678
2442	1	88.9424 6.46744 6.4794	-4.47617
2443	1	91.3646 6.59372 9.0478	-4.37705
2444	1	91.4573 9.09634 6.52725	-4.48784
2445	1	84.5869 9.05022 9.12107	-4.31771
2446	1	84.3568 6.39876 6.45742	-4.22835
2447	1	86.743 6.41359 9.05842	-4.37756
2448	1	86.7522 9.10449 6.55182	-4.34542
2449	1	80.0252 8.98222 9.131	-4.3461
2450	1	79.7798 6.3678 6.54311	-4.24252
2451	1	82.0449 6.34868 9.09046	-4.32819
2452	1	82.1848 9.05465 6.56417	-4.55604
2453	1	75.3696 8.82937 8.94643	-4.59248
2454	1	75.2145 6.23807 6.46862	-4.43189
2455	1	77.5772 6.26088 9.08899	-4.34598
2456	1	77.6473 8.90103 6.48016	-4.19788
2457	1	70.7391 8.82957 8.99121	-4.44967
2458	1	70.6708 6.25142 6.46194	-4.48095
2459	1	72.8868 6.26237 9.1458	-4.15436
2460	1	73.1278 8.84756 6.5272	-4.23361
2461	1	66.0725 8.7753 9.1141	-4.23736
2462	1	65.968 6.08902 6.48939	-4.21077
2463	1	68.2791 6.15369 9.08067	-4.21814
2464	1	68.3702 8.84883 6.49114	-4.25417
2465	1	61.4856 8.66813 9.12949	-4.30931
2466	1	61.443 6.06053 6.58373	-4.21283
2467	1	63.729 6.00327 9.03394	-4.54697
2468	1	63.8224 8.71476 6.48013	-4.13198
2469	1	56.9227 8.53507 9.16285	-4.28194
2470	1	56.7554 6.03913 6.52178	-4.15099
2471	1	59.0571 5.90006 9.07847	-4.36614
2472	1	59.2542 8.6429 6.57814	-4.20866
2473	1	52.4293 8.61214 9.14587	-4.55266
2474	1	52.1716 6.0892 6.5513	-4.36844
2475	1	54.6132 5.97477 9.08573	-4.53017
2476	1	54.6476 8.63732 6.56591	-4.47717
2477	1	47.7106 8.6098 9.11299	-4.4554
2478	1	47.5567 6.02311 6.55116	-4.33594
2479	1	49.854 6.02265 9.02633	-4.23969
2480	1	50.0428 8.7035 6.54617	-4.33396
2481	1	43.1182 8.47037 9.13581	-4.26144
2482	1	42.8916 6.03719 6.62112	-4.30204
2483	1	45.3029 5.97254 9.21013	-4.48658
2484	1	45.396 8.48443 6.52721	-4.44066
2485	1	38.4376 8.59658 9.01466	-4.31999
2486	1	38.2874 5.87325 6.42788	-4.32092
2487	1	40.6607 5.8795 9.11593	-4.34229
2488	1	40.7847 8.47466 6.50102	-4.33715
2489	1	33.8947 8.49787 9.14104	-4.65851
2490	1	33.8532 5.96291 6.48375	-4.34033
2491	1	36.1596 5.80819 8.96808	-4.38597
2492	1	36.1731 8.46066 6.53973	-4.30141
2493	1	29.2692 8.50935 9.02924	-4.58361
2494	1	29.1661 5.82961 6.42432	-4.84401
2495	1	31.5335 5.90218 8.9561	-4.19322
2496	1	31.5538 8.49178 6.49387	-4.47901
2497	1	24.6695 8.44955 9.16608	-4.13114
2498	1	24.6041 5.82823 6.472	-4.51056
2499	1	27.0403 5.6776 8.93287	-4.40765
2500	1	27.0901 8.4822 6.48744	-4.2662
2501	1	20.0011 8.3638 9.02546	-4.28315
2502	1	19.9707 5.70434 6.57467	-4.3773
2503	1	22.31 5.76365 9.01914	-4.41605
2504	1	22.2844 8.39382 6.56031	-4.50538
2505	1	15.3999 8.32613 9.15587	-4.47204
2506	1	15.2764 5.79242 6.57562	-4.29358
2507	1	17.6318 5.75487 9.09369	-4.54919
2508	1	17.6742 8.35972 6.51194	-4.51922
2509	1	10.7853 8.38989 9.07665	-4.58061
2510	1	10.7195 5.79084 6.40469	-4.30108
2511	1	12.9637 5.7013 9.08603	-4.34105
2512	1	13.1775 8.41027 6.62033	-4.38401
2513	1	6.18984 8.4889 9.19741	-4.34103
2514	1	6.06999 5.88486 6.63112	-4.23442
2515	1	8.40339 5.72442 9.14322	-4.25592
2516	1	8.52069 8.37417 6.64247	-4.22434
2517	1	1.55355 8.19491 9.04564	-3.36461
2518	1	1.37329 5.73747 6.56268	-3.44772
2519	1	3.78843 5.72955 9.08554	-4.06919
2520	1	3.90392 8.44947 6.57062	-4.67337
2521	1	139.802 9.49237 8.9421	-4.34902
2522	1	139.679 6.78625 6.51587	-4.27421
2523	1	142.169 6.91011 9.02155	-4.3449
2524	1	142.058 9.53888 6.46207	-4.22399
2525	1	144.55 9.55391 8.9284	-4.3784
2526	1	144.359 6.85724 6.49466	-4.22664
2527	1	146.808 6.77144 9.01881	-3.49791
2528	1	146.772 9.60069 6.51531	-2.96858
2529	2	136.205 8.02293 5.21474	-6.40589
2530	2	136.478 10.8385 7.72592	-6.36782
2531	2	138.618 8.13604 7.82389	-6.61561
2532	2	138.731 10.7786 5.24896	-6.49586
2533	2	131.699 8.12318 5.21577	-6.42181
2534	2	131.882 10.832 7.87045	-6.60258
2535	2	134.027 8.08659 7.72401	-6.46917
2536	2	134.083 10.7519 5.26695	-6.54819
2537	2	127.055 7.98195 5.26915	-6.46318
2538	2	127.173 10.7648 7.90393	-6.46135
2539	2	129.363 8.11015 7.75356	-6.352
2540	2	129.48 10.7832 5.23707	-6.42284
2541	2	122.311 8.06464 5.242	-6.33264
2542	2	122.594 10.6187 7.63775	-6.35558
2543	2	124.705 7.97471 7.8163	-6.63419
2544	2	124.918 10.494 5.24221	-6.34536
2545	2	117.737 7.90394 5.20694	-6.30832
2546	2	117.864 10.5424 7.68104	-6.52287
2547	2	120.032 7.99632 7.74804	-6.71396
2548	2	120.209 10.599 5.18101	-6.43332
2549	2	113.283 7.80624 5.17409	-6.40822
2550	2	113.282 10.6328 7.70586	-6.44898
2551	2	115.391 7.80709 7.81449	-6.54017
2552	2	115.516 10.4907 5.11807	-6.15153
2553	2	108.72 7.86358 5.17988	-6.43488
2554	2	108.824 10.475 7.85441	-6.48676
2555	2	111.017 7.94075 7.72678	-6.57261
2556	2	111.13 10.6704 5.12711	-6.26472
2557	2	104.024 7.79552 5.21222	-6.30274
2558	2	104.062 10.4578 7.90515	-6.31978
2559	2	106.291 7.86288 7.81969	-6.57155
2560	2	106.517 10.3816 5.26899	-6.57521
2561	2	99.4145 7.83778 5.26616	-6.4686
2562	2	99.6392 10.4196 7.82779	-6.57789
2563	2	101.686 7.78878 7.93901	-6.56591
2564	2	101.877 10.3332 5.31398	-6.49714
2565	2	94.8152 7.70642 5.2053	-6.38145
2566	2	95.0492 10.4591 7.87376	-6.48842
2567	2	97.1728 7.70603 7.90559	-6.42925
2568	2	97.2806 10.4796 5.29044	-6.47733
2569	2	90.2051 7.73806 5.27192	-6.56466
2570	2	90.3159 10.314 7.77823	-6.53402
2571	2	92.5823 7.81024 7.78343	-6.48145
2572	2	92.6775 10.378 5.27379	-6.44366
2573	2	85.5995 7.73147 5.26541	-6.47553
2574	2	85.7168 10.3371 7.74079	-6.52913
2575	2	87.8435 7.72631 7.79419	-6.51695
2576	2	87.9938 10.3862 5.20156	-6.32139
2577	2	81.0359 7.70107 5.29628	-6.47994
2578	2	81.0564 10.3267 7.84157	-6.4367
2579	2	83.2469 7.73749 7.83882	-6.28337
2580	2	83.3677 10.2373 5.2515	-6.50654
2581	2	76.4014 7.55032 5.19617	-6.39931
2582	2	76.5369 10.1474 7.8636	-6.31535
2583	2	78.7529 7.69023 7.7786	-6.41538
2584	2	78.7637 10.2824 5.18413	-6.40217
2585	2	71.8686 7.50645 5.2169	-6.49503
2586	2	72.0366 10.1739 7.80142	-6.63181
2587	2	74.1998 7.50238 7.77348	-6.52715
2588	2	74.3855 10.1878 5.32329	-6.54227
2589	2	67.2555 7.42863 5.23274	-6.49693
2590	2	67.3204 10.0783 7.81091	-6.48853
2591	2	69.5495 7.56255 7.83869	-6.34636
2592	2	69.7214 10.1752 5.12991	-6.3783
2593	2	62.5537 7.36364 5.11672	-6.31596
2594	2	62.6613 9.96474 7.77428	-6.52868
2595	2	64.8078 7.35094 7.82762	-6.3742
2596	2	65.1098 10.0778 5.14393	-6.38888
2597	2	58.07 7.31696 5.23707	-6.45874
2598	2	58.0225 9.91911 7.82655	-6.36304
2599	2	60.32 7.36814 7.81479	-6.52994
2600	2	60.4621 10.0771 5.16884	-6.19517
2601	2	53.4428 7.29143 5.3226	-6.40985
2602	2	53.6191 9.88064 7.90194	-6.4593
2603	2	55.64 7.34511 7.84772	-6.52324
2604	2	55.7565 9.93696 5.16241	-6.38051
2605	2	48.8086 7.42595 5.1677	-6.21316
2606	2	48.8021 10.0243 7.82882	-6.41793
2607	2	51.1223 7.3717 7.86763	-6.58389
2608	2	51.1359 9.94587 5.27189	-6.34387
2609	2	44.2336 7.23831 5.35047	-6.48298
2610	2	44.2588 9.84511 7.753	-6.32665
2611	2	46.5061 7.28547 7.92484	-6.48084
2612	2	46.6174 9.89936 5.31441	-6.43982
2613	2	39.4849 7.24272 5.14458	-6.39768
2614	2	39.6762 9.91326 7.61155	-6.22214
2615	2	41.8265 7.25301 7.91928	-6.74331
2616	2	42.0816 9.80017 5.32152	-6.42694
2617	2	35.0253 7.1922 5.19706	-6.62337
2618	2	35.0017 9.74562 7.86184	-6.52455
2619	2	37.3367 7.26107 7.72928	-6.58002
2620	2	37.3352 9.79182 5.19052	-6.3975
2621	2	30.3991 7.08325 5.24751	-6.43797
2622	2	30.4749 9.82718 7.81038	-6.48216
2623	2	32.7091 7.22751 7.77238	-6.5147
2624	2	32.7077 9.68761 5.21638	-6.1527
2625	2	25.8066 7.11462 5.18993	-6.54018
2626	2	25.9353 9.75712 7.78173	-6.54466
2627	2	28.1869 7.12833 7.74155	-6.4736
2628	2	28.3375 9.70567 5.26142	-6.45568
2629	2	21.1689 7.05301 5.31384	-6.48637
2630	2	21.2681 9.61192 7.82747	-6.61161
2631	2	23.5445 7.13455 7.77023	-6.38089
2632	2	23.5581 9.71358 5.30125	-6.36073
2633	2	16.5792 7.06318 5.2764	-6.49642
2634	2	16.6218 9.66175 7.81054	-6.44937
2635	2	18.7886 7.05405 7.76802	-6.42467
2636	2	18.9957 9.70103 5.27403	-6.43782
2637	2	11.9742 7.07745 5.19377	-6.43122
2638	2	12.0192 9.63362 7.79401	-6.50963
2639	2	14.2208 7.0449 7.91019	-6.59597
2640	2	14.3884 9.70413 5.36254	-6.38609
2641	2	7.25513 7.13342 5.26133	-6.27528
2642	2	7.46327 9.70113 7.8743	-6.4759
2643	2	9.63626 7.07307 7.88862	-6.48119
2644	2	9.77742 9.68411 5.28178	-6.53975
2645	2	2.69618 7.13548 5.35799	-6.2342
2646	2	2.7316 9.64809 7.76372	-6.02055
2647	2	4.954 7.22422 7.9126	-6.42953
2648	2	5.09848 9.64375 5.2266	-6.44033
2649	2	0.633088 4.66515 9.97459	-5.33936
2650	2	140.965 8.19452 5.16312	-6.37708
2651	2	140.979 10.8835 7.83896	-6.56901
2652	2	143.247 8.20108 7.70411	-6.4871
2653	2	143.393 10.7481 5.1382	-6.51811
2654	2	145.533 8.22774 5.16249	-5.96811
2655	2	145.739 10.7789 7.71297	-6.3754
2656	2	147.638 7.86319 7.3235	-5.26754
2657	3	155.756 7.94314 9.87246	-4.80044
2658	3	157.595 7.02145 7.36272	-4.78583
2659	3	155.879 9.72283 7.28173	-4.72263
2660	3	157.639 10.496 9.94633	-4.68914
2661	3	159.255 7.84351 9.9659	-4.69807
2662	3	160.928 6.94045 7.36537	-4.65572
2663	3	159.463 9.59819 7.27514	-4.64639
2664	3	161.046 10.4593 9.80862	-4.73894
2665	3	162.715 7.7122 9.8185	-4.77869
2666	3	164.399 7.01164 7.27973	-4.75473
2667	3	162.744 9.57427 7.27873	-4.74581
2668	3	164.474 10.3203 9.81607	-4.78847
2669	3	166.145 7.65264 9.80004	-4.61693
2670	3	167.851 6.91607 7.17069	-4.76691
2671	3	166.224 9.55192 7.23036	-4.72518
2672	3	167.902 10.3863 9.90647	-4.73398
2673	3	169.533 7.70557 9.80547	-4.78933
2674	3	171.205 6.7339 7.347	-4.71474
2675	3	169.626 9.54841 7.29092	-4.82746
2676	3	171.26 10.3317 9.9207	-4.80504
2677	3	172.881 7.65511 9.91713	-4.60822
2678	3	174.607 6.80301 7.22393	-4.77054
2679	3	173.002 9.45273 7.44515	-4.71701
2680	3	174.753 10.3812 9.89735	-4.72581
2681	3	176.38 7.64151 9.76154	-4.70946
2682	3	177.976 6.78847 7.31074	-4.73209
2683	3	176.428 9.5283 7.30251	-4.7665
2684	3	178.186 10.3183 9.79244	-4.73761
2685	3	179.746 7.57048 9.8849	-4.77203
2686	3	181.34 6.68726 7.30251	-4.72291
2687	3	179.804 9.26635 7.27222	-4.72428
2688	3	181.497 10.1079 9.88653	-4.75139
2689	3	183.123 7.51112 9.89626	-4.68436
2690	3	184.797 6.67899 7.27738	-4.74067
2691	3	183.156 9.36004 7.27989	-4.68763
2692	3	184.951 10.2024 9.81894	-4.79276
2693	3	186.549 7.52117 9.91347	-4.73843
2694	3	188.23 6.57209 7.22239	-4.81771
2695	3	186.725 9.24175 7.26291	-4.78014
2696	3	188.383 10.1333 9.79278	-4.72065
2697	3	190.067 7.42326 9.84662	-4.59806
2698	3	191.754 6.61778 7.31926	-4.69901
2699	3	190.06 9.17508 7.32535	-4.62303
2700	3	191.871 9.97483 9.86363	-4.74048
2701	3	193.535 7.36564 9.85564	-4.69059
2702	3	195.06 6.38381 7.32963	-4.65334
2703	3	193.544 9.11698 7.23398	-4.62913
2704	3	195.284 9.9607 9.87608	-4.82279
2705	3	196.961 7.20829 9.73087	-4.66788
2706	3	198.61 6.37704 7.31495	-4.63705
2707	3	196.872 8.98272 7.30366	-4.67339
2708	3	198.709 9.83247 9.80222	-4.8728
2709	3	200.283 7.2637 9.86708	-4.6464
2710	3	202.026 6.35894 7.31488	-4.84473
2711	3	200.368 8.89825 7.24835	-4.73065
2712	3	202.194 9.85458 9.84932	-4.65827
2713	3	203.761 7.20442 9.79795	-4.66046
2714	3	205.391 6.28215 7.22708	-4.72044
2715	3	203.799 8.90347 7.27412	-4.77912
2716	3	205.587 9.74122 9.84752	-4.84159
2717	3	207.171 7.11203 9.81272	-4.7747
2718	3	208.974 6.11686 7.25298	-4.59751
2719	3	207.227 8.82325 7.29759	-4.78867
2720	3	208.941 9.63614 9.92862	-4.68127
2721	3	210.595 7.03544 9.87577	-4.72703
2722	3	212.291 6.17454 7.25474	-4.7684
2723	3	210.712 8.74023 7.28575	-4.68988
2724	3	212.366 9.57963 9.88394	-4.83152
2725	3	214.002 6.93497 9.81104	-4.72135
2726	3	215.78 6.11127 7.288	-4.68817
2727	3	214.153 8.71876 7.35308	-4.79434
2728	3	215.764 9.51247 9.8395	-4.73598
2729	3	217.509 6.7863 9.88064	-4.81394
2730	3	219.13 6.00493 7.22717	-4.76612
2731	3	217.399 8.67116 7.32495	-4.73242
2732	3	219.246 9.29936 9.84673	-4.70634
2733	3	220.896 6.68132 9.93327	-4.699
2734	3	222.456 5.89179 7.22534	-4.66241
2735	3	220.906 8.47578 7.28619	-4.68142
2736	3	222.637 9.28291 9.80074	-4.61697
2737	3	224.228 6.80601 9.94317	-4.63053
2738	3	225.898 5.83916 7.37127	-4.68256
2739	3	224.369 8.53208 7.27809	-4.75559
2740	3	226.112 9.30276 9.88266	-4.74841
2741	3	227.654 6.65715 9.88513	-4.76293
2742	3	229.39 5.81798 7.40309	-4.74152
2743	3	227.763 8.49705 7.34038	-4.48472
2744	3	229.58 9.14718 9.81901	-4.72971
2745	3	231.215 6.50949 9.91581	-4.82975
2746	3	232.852 5.77729 7.298	-4.76901
2747	3	231.221 8.32834 7.42062	-4.70237
2748	3	232.98 9.18792 9.9064	-4.76676
2749	3	234.503 6.60764 9.89031	-4.70976
2750	3	236.187 5.70738 7.38274	-4.78847
2751	3	234.629 8.39978 7.27282	-4.79685
2752	3	236.38 9.12203 9.85036	-4.7118
2753	3	237.896 6.48013 9.93611	-4.65917
2754	3	239.634 5.56063 7.40764	-4.73171
2755	3	238.04 8.25277 7.3554	-4.73672
2756	3	239.752 9.09375 9.97497	-4.85942
2757	3	241.321 6.41328 9.92365	-4.67506
2758	3	243.035 5.61619 7.40996	-4.75246
2759	3	241.442 8.16 7.31464	-4.65838
2760	3	243.168 8.98824 9.98345	-4.64792
2761	3	244.684 6.49865 9.95631	-4.76012
2762	3	246.416 5.45904 7.40946	-4.67337
2763	3	244.943 8.20946 7.26321	-4.71514
2764	3	246.622 9.06875 9.96858	-4.79158
2765	3	248.141 6.31403 9.93812	-4.64156
2766	3	249.877 5.54661 7.45401	-4.85028
2767	3	248.327 8.09681 7.38984	-4.54598
2768	3	249.953 9.01867 9.86446	-4.58144
2769	3	251.647 6.26066 9.89287	-4.78869
2770	3	253.349 5.41251 7.36327	-4.74171
2771	3	251.765 8.02852 7.41845	-4.70343
2772	3	253.447 8.89887 9.87846	-4.59648
2773	3	254.972 6.27615 9.98771	-4.61695
2774	3	256.776 5.45142 7.46652	-4.8579
2775	3	255.116 8.05099 7.41282	-4.69783
2776	3	256.784 8.85394 9.99227	-4.57011
2777	3	258.467 6.238 10.0235	-4.84825
2778	3	260.173 5.2485 7.3759	-4.66679
2779	3	258.633 8.04878 7.47598	-4.82358
2780	3	260.293 8.81038 9.93295	-4.74589
2781	3	263.611 5.22733 7.44494	-4.69101
2782	3	261.895 7.85613 7.25383	-4.67081
2783	3	263.588 8.67037 9.91446	-4.75912
2784	3	265.306 6.07165 9.96239	-4.74359
2785	3	266.952 5.1597 7.35302	-4.72058
2786	3	265.341 7.76227 7.43198	-4.61247
2787	3	267.176 8.51747 9.90867	-4.62761
2788	3	268.769 5.84408 9.82684	-4.70426
2789	3	270.442 5.17797 7.39608	-4.63023
2790	3	268.849 7.79114 7.36041	-4.75873
2791	3	270.543 8.59852 9.96031	-4.73882
2792	3	272.158 5.99567 9.9791	-4.69334
2793	3	273.767 5.05009 7.3479	-4.74476
2794	3	272.213 7.71613 7.40128	-4.72917
2795	3	274.061 8.50654 9.91541	-4.63853
2796	3	275.517 5.837 9.97242	-4.85887
2797	3	277.2 4.99794 7.31571	-4.67996
2798	3	275.625 7.62303 7.37312	-4.77484
2799	3	277.381 8.52456 9.91864	-4.59985
2800	3	278.905 5.9441 9.88165	-4.74804
2801	3	280.586 4.99557 7.40003	-4.69878
2802	3	279.035 7.67562 7.38186	-4.69072
2803	3	280.895 8.53482 9.92893	-4.66101
2804	3	282.322 5.84156 9.92678	-4.64259
2805	3	284.076 4.93199 7.50298	-4.69721
2806	3	282.583 7.64961 7.31715	-4.7145
2807	3	284.136 8.36388 9.92113	-4.75821
2808	3	285.78 5.79576 10.0174	-4.71157
2809	3	287.586 4.85097 7.53268	-4.72055
2810	3	285.847 7.5257 7.32266	-4.76833
2811	3	287.533 8.30293 9.96078	-4.68265
2812	3	289.221 5.59168 10.0885	-4.64634
2813	3	290.933 4.84155 7.34264	-4.78319
2814	3	289.277 7.49485 7.3839	-4.69854
2815	3	290.998 8.22542 9.82013	-4.69307
2816	3	292.631 5.6566 10.0922	-4.81763
2817	3	294.285 4.75604 7.4947	-4.42674
2818	3	292.768 7.48545 7.31134	-4.69188
2819	3	294.339 8.16757 9.99263	-4.02766
2820	3	148.922 7.99992 9.84804	-4.32856
2821	3	150.69 7.10201 7.35373	-4.66976
2822	3	149.149 9.79816 7.35695	-4.11867
2823	3	150.76 10.4764 9.85862	-4.71941
2824	3	152.378 7.85325 9.84995	-4.75073
2825	3	154.234 7.16887 7.32991	-4.62882
2826	3	152.443 9.69995 7.28011	-4.76697
2827	3	154.121 10.5053 9.7199	-4.66243
2828	4	155.873 7.82571 6.68134	-7.12405
2829	4	157.461 7.06969 9.305	-7.04968
2830	4	155.87 9.80123 9.1921	-7.08371
2831	4	157.633 10.4197 6.80001	-6.94404
2832	4	159.304 7.75784 6.6917	-7.21769
2833	4	160.897 7.06128 9.3037	-7.13526
2834	4	159.302 9.6859 9.28722	-7.06831
2835	4	161.108 10.4176 6.67272	-7.12968
2836	4	162.687 7.72535 6.68056	-7.12074
2837	4	164.408 6.98746 9.20785	-7.17126
2838	4	162.689 9.58903 9.24993	-7.08101
2839	4	164.542 10.3638 6.70275	-7.2151
2840	4	166.149 7.64816 6.70336	-7.11652
2841	4	167.859 6.86979 9.18458	-6.93738
2842	4	166.245 9.57843 9.20855	-6.90241
2843	4	167.98 10.3114 6.73389	-7.11449
2844	4	169.558 7.6659 6.70655	-7.01951
2845	4	171.271 6.83717 9.26441	-7.21017
2846	4	169.596 9.54243 9.25256	-7.13236
2847	4	171.344 10.3069 6.68946	-6.89602
2848	4	172.932 7.61725 6.77931	-6.96385
2849	4	174.645 7.03308 9.16458	-7.12102
2850	4	172.939 9.63347 9.32665	-6.97688
2851	4	174.719 10.2095 6.74653	-7.1205
2852	4	176.327 7.69581 6.68971	-7.03653
2853	4	178.038 6.73736 9.22847	-6.95462
2854	4	176.435 9.60019 9.33564	-6.92516
2855	4	178.138 10.2082 6.72181	-7.19785
2856	4	179.67 7.43986 6.64611	-7.24988
2857	4	181.421 6.81038 9.22987	-7.15112
2858	4	179.799 9.35873 9.26742	-7.11581
2859	4	181.432 10.1431 6.68144	-7.07787
2860	4	183.04 7.47417 6.6861	-7.00858
2861	4	184.849 6.76505 9.23387	-7.18561
2862	4	183.225 9.42338 9.26134	-7.04465
2863	4	185.008 9.99406 6.7178	-7.1511
2864	4	186.597 7.34252 6.64428	-7.00123
2865	4	188.193 6.66444 9.15503	-6.85627
2866	4	186.611 9.35269 9.24223	-7.0611
2867	4	188.391 10.0045 6.73253	-7.25737
2868	4	190.043 7.32788 6.73774	-7.16414
2869	4	191.755 6.60949 9.33723	-7.25383
2870	4	190.079 9.31629 9.29534	-7.14742
2871	4	191.819 9.92705 6.74391	-7.14683
2872	4	193.46 7.33011 6.64604	-7.25472
2873	4	195.1 6.41877 9.28999	-7.05815
2874	4	193.598 9.19786 9.20838	-7.21965
2875	4	195.237 9.98882 6.66539	-7.11607
2876	4	196.829 7.12015 6.73178	-7.24503
2877	4	198.668 6.35825 9.27178	-7.21962
2878	4	196.95 9.05225 9.29138	-7.05735
2879	4	198.601 9.64041 6.6905	-6.98788
2880	4	200.341 7.11557 6.64836	-7.15096
2881	4	202.002 6.37897 9.24146	-7.04424
2882	4	200.343 9.0634 9.22443	-7.09724
2883	4	202.132 9.58764 6.71072	-7.10723
2884	4	203.653 7.07937 6.70723	-7.10063
2885	4	205.496 6.41324 9.13952	-6.91243
2886	4	203.885 9.0367 9.24471	-7.10502
2887	4	205.518 9.6736 6.72536	-7.13484
2888	4	207.21 7.01115 6.76513	-6.95558
2889	4	208.88 6.25966 9.24306	-7.1217
2890	4	207.283 8.94946 9.24311	-7.08211
2891	4	209.026 9.56326 6.73502	-6.92178
2892	4	210.639 6.87039 6.53593	-7.11421
2893	4	212.188 6.16622 9.24035	-6.99102
2894	4	210.64 8.94436 9.17657	-6.97946
2895	4	212.463 9.47953 6.77841	-7.08748
2896	4	214.062 6.8616 6.82481	-7.08086
2897	4	215.726 6.15368 9.2305	-6.98582
2898	4	214.059 8.72934 9.27116	-7.05798
2899	4	215.761 9.43664 6.61814	-7.25331
2900	4	217.474 6.83455 6.74278	-7.24064
2901	4	219.146 5.9781 9.24048	-7.16645
2902	4	217.459 8.60024 9.2931	-6.8871
2903	4	219.14 9.37532 6.79679	-7.12963
2904	4	220.796 6.63267 6.67059	-7.31665
2905	4	222.593 5.90315 9.25774	-7.06061
2906	4	220.93 8.58237 9.17275	-7.08769
2907	4	222.607 9.15677 6.64849	-7.1103
2908	4	224.248 6.70067 6.738	-7.11131
2909	4	225.888 5.93118 9.39203	-7.19176
2910	4	224.4 8.66308 9.27884	-7.17443
2911	4	226.045 9.22672 6.64691	-7.17083
2912	4	227.698 6.56967 6.76606	-7.16373
2913	4	229.432 5.86845 9.41642	-6.87487
2914	4	227.756 8.54015 9.34033	-7.10078
2915	4	229.612 9.21504 6.72509	-7.05266
2916	4	231.12 6.46976 6.7573	-7.16483
2917	4	232.839 5.65065 9.25106	-6.90389
2918	4	231.27 8.36881 9.3823	-7.22747
2919	4	232.887 9.16871 6.88529	-6.97875
2920	4	234.596 6.53239 6.67206	-7.03139
2921	4	236.186 5.71249 9.32227	-7.18326
2922	4	234.677 8.45312 9.23599	-7.11674
2923	4	236.38 9.14204 6.80578	-7.1403
2924	4	237.933 6.4154 6.77783	-7.18985
2925	4	239.674 5.63195 9.34438	-7.14045
2926	4	238.134 8.27587 9.30302	-7.17048
2927	4	239.726 8.96487 6.73122	-7.0273
2928	4	241.349 6.3708 6.69968	-7.05387
2929	4	242.983 5.66269 9.34002	-7.14572
2930	4	241.372 8.34598 9.24181	-6.9651
2931	4	243.191 9.01166 6.7603	-7.0594
2932	4	244.789 6.29073 6.72475	-7.15471
2933	4	246.373 5.64114 9.37746	-7.18156
2934	4	244.962 8.26373 9.31848	-6.95592
2935	4	246.656 8.9009 6.74005	-7.13776
2936	4	248.247 6.18094 6.77409	-7.0798
2937	4	249.84 5.50363 9.38092	-7.09204
2938	4	248.247 8.19293 9.31481	-7.23628
2939	4	250.084 8.85836 6.83446	-7.25566
2940	4	251.593 6.19622 6.87619	-7.09836
2941	4	253.248 5.47721 9.30443	-7.08832
2942	4	251.7 8.10328 9.35877	-7.08197
2943	4	253.457 8.8731 6.76211	-7.27609
2944	4	255.101 6.17928 6.89189	-7.08571
2945	4	256.782 5.52441 9.39569	-7.04996
2946	4	255.103 8.09765 9.33224	-7.31269
2947	4	256.892 8.72913 6.80112	-7.14738
2948	4	258.48 6.18566 6.86152	-7.06837
2949	4	260.111 5.3176 9.41155	-7.01544
2950	4	258.582 8.06052 9.37793	-7.1038
2951	4	260.246 8.79483 6.77633	-7.02194
2952	4	261.884 6.00483 6.69609	-7.21985
2953	4	263.626 5.22153 9.36826	-7.06414
2954	4	261.957 7.93505 9.2199	-7.27361
2955	4	263.768 8.69109 6.66615	-6.99342
2956	4	265.278 5.87187 6.79699	-7.20087
2957	4	266.964 5.20643 9.29029	-7.18123
2958	4	265.331 7.90733 9.39069	-7.17852
2959	4	267.12 8.54447 6.8233	-7.10115
2960	4	268.712 5.90324 6.82574	-7.16726
2961	4	270.512 5.13788 9.36498	-7.19359
2962	4	268.89 7.75385 9.27585	-7.03566
2963	4	270.577 8.51139 6.76468	-7.06474
2964	4	272.156 5.89457 6.62913	-7.11718
2965	4	273.83 5.14368 9.31936	-7.21235
2966	4	272.223 7.8532 9.29909	-7.20978
2967	4	273.931 8.57103 6.78942	-7.14138
2968	4	275.504 5.81572 6.69846	-7.11783
2969	4	277.208 5.11805 9.27086	-7.17834
2970	4	275.694 7.60821 9.36795	-7.17223
2971	4	277.286 8.4119 6.80084	-7.12643
2972	4	278.924 5.80382 6.78532	-7.19952
2973	4	280.56 5.12404 9.362	-7.0154
2974	4	279.147 7.79222 9.33436	-6.99387
2975	4	280.775 8.38595 6.82639	-7.01553
2976	4	282.385 5.70781 6.76649	-6.93419
2977	4	284.092 4.94644 9.41345	-7.08996
2978	4	282.513 7.59648 9.18014	-7.22866
2979	4	284.259 8.36138 6.74835	-7.17486
2980	4	285.885 5.63412 6.88715	-7.12372
2981	4	287.512 4.93674 9.42701	-7.17954
2982	4	285.845 7.65392 9.30004	-7.07951
2983	4	287.552 8.28611 6.81698	-7.1903
2984	4	289.216 5.60036 6.83391	-7.20647
2985	4	290.978 4.85888 9.42406	-6.94439
2986	4	289.267 7.50786 9.40908	-7.05086
2987	4	291.004 8.28667 6.82179	-7.27237
2988	4	292.627 5.60143 6.83212	-7.41489
2989	4	294.422 4.85765 9.4555	-9.06536
2990	4	292.758 7.3919 9.29281	-7.43602
2991	4	294.406 8.37306 6.85586	-6.98866
2992	4	148.925 7.84924 6.78918	-9.12348
2993	4	150.594 7.12597 9.29469	-7.37653
2994	4	149.033 9.85247 9.23736	-7.02685
2995	4	150.8 10.5106 6.64481	-7.39872
2996	4	152.468 7.85604 6.75392	-7.0592
2997	4	154.126 7.13045 9.30099	-7.075
2998	4	152.466 9.68964 9.22577	-7.2478
2999	4	154.106 10.567 6.69508	-7.07629
3000	3	261.834 6.17512 9.93848	-4.59932
4201	1	135.186 9.40614 14.2712	-4.17524
4202	1	135.05 6.78415 11.5674	-4.36823
4203	1	137.349 6.94734 14.087	-4.28017
4204	1	137.531 9.41819 11.6389	-4.45088
4205	1	130.594 9.51507 13.987	-4.26432
4206	1	130.499 6.69173 11.5827	-4.43752
4207	1	132.755 6.76579 14.1225	-4.41156
4208	1	132.816 9.36657 11.7623	-4.17867
4209	1	125.964 9.35841 14.1281	-4.73269
4210	1	125.845 6.66336 11.6685	-3.968
4211	1	128.192 6.78541 14.0771	-4.59551
4212	1	128.274 9.39804 11.6225	-4.19108
4213	1	121.256 9.2651 14.1401	-4.24958
4214	1	121.241 6.52896 11.5056	-4.50431
4215	1	123.503 6.63216 14.249	-4.25454
4216	1	123.551 9.32477 11.6418	-4.29648
4217	1	116.777 9.24166 14.1296	-4.44488
4218	1	116.596 6.64472 11.6055	-4.42431
4219	1	118.852 6.64676 14.0853	-4.46336
4220	1	119.104 9.32279 11.603	-4.3198
4221	1	112.145 9.22311 14.1727	-4.6126
4222	1	111.982 6.50193 11.5996	-4.01941
4223	1	114.389 6.61447 14.0832	-4.38403
4224	1	114.489 9.33784 11.6421	-4.39137
4225	1	107.56 9.13117 14.1234	-4.43533
4226	1	107.401 6.60409 11.6774	-4.4341
4227	1	109.735 6.55335 14.1744	-4.28881
4228	1	109.902 9.24355 11.5394	-4.31017
4229	1	102.971 9.17194 14.1335	-4.66423
4230	1	102.887 6.51914 11.6293	-4.07445
4231	1	105.049 6.59289 14.1589	-4.4181
4232	1	105.199 9.18444 11.6375	-4.14277
4233	1	98.33 9.08563 14.171	-4.4136
4234	1	98.2874 6.5842 11.5529	-4.20816
4235	1	100.545 6.50483 14.158	-4.45451
4236	1	100.703 9.07833 11.5613	-4.19576
4237	1	93.8398 9.0463 14.1523	-4.20246
4238	1	93.5493 6.49721 11.5314	-4.62867
4239	1	95.9998 6.50171 14.1477	-4.39523
4240	1	96.0485 9.06443 11.5837	-4.31839
4241	1	89.2014 9.03704 14.1644	-4.26826
4242	1	89.0599 6.48656 11.6587	-4.36541
4243	1	91.4017 6.48207 14.1245	-4.32677
4244	1	91.4324 9.12549 11.602	-4.67005
4245	1	84.5332 8.99417 14.1584	-4.26592
4246	1	84.3848 6.25911 11.5488	-4.53264
4247	1	86.7766 6.37616 14.0943	-4.28861
4248	1	86.8608 8.89163 11.6877	-4.40203
4249	1	79.8381 8.90583 14.1178	-4.44943
4250	1	79.783 6.30398 11.7032	-4.17858
4251	1	82.1134 6.31929 14.1327	-3.98331
4252	1	82.2462 8.9853 11.5868	-4.70992
4253	1	75.3238 8.88832 14.1784	-4.19638
4254	1	75.155 6.25173 11.5099	-4.39821
4255	1	77.3706 6.34348 14.2676	-4.07833
4256	1	77.6544 8.86217 11.6665	-4.3558
4257	1	70.8375 8.8196 14.1692	-4.2031
4258	1	70.5875 6.1759 11.5399	-4.20703
4259	1	73.016 6.24086 14.1584	-4.30946
4260	1	73.0468 8.91657 11.5424	-4.85148
4261	1	66.2344 8.75232 14.2189	-4.29923
4262	1	66.1167 6.20516 11.6555	-4.42651
4263	1	68.4729 6.14139 14.2076	-4.26955
4264	1	68.4775 8.85923 11.5844	-4.40926
4265	1	61.4599 8.80363 14.1811	-4.58568
4266	1	61.4216 6.14026 11.7047	-4.49885
4267	1	63.7009 6.1507 14.2537	-4.4129
4268	1	63.8347 8.69628 11.6439	-4.28892
4269	1	56.9234 8.68049 14.3094	-4.21925
4270	1	56.7264 5.89683 11.6177	-4.22608
4271	1	59.0962 5.97244 14.2329	-4.30699
4272	1	59.1762 8.61189 11.6696	-4.2385
4273	1	52.2596 8.60487 14.2994	-4.40875
4274	1	52.2049 5.87718 11.6012	-4.24425
4275	1	54.5241 5.98281 14.2836	-4.26605
4276	1	54.5726 8.57672 11.695	-4.33891
4277	1	47.7104 8.64854 14.2641	-4.36003
4278	1	47.5788 5.96925 11.7161	-4.22875
4279	1	49.8636 5.89011 14.2811	-4.28421
4280	1	49.9546 8.57195 11.6663	-4.37534
4281	1	43.1062 8.66227 14.2242	-4.18929
4282	1	43.043 5.89458 11.7283	-4.23606
4283	1	45.2885 5.92562 14.2806	-4.27561
4284	1	45.455 8.59845 11.7514	-4.42692
4285	1	38.5564 8.42875 14.1532	-4.44545
4286	1	38.3936 6.00944 11.6305	-4.11176
4287	1	40.7006 5.9044 14.1613	-4.44809
4288	1	40.8825 8.42019 11.6899	-4.44618
4289	1	33.8871 8.42941 14.2378	-4.26701
4290	1	33.7391 5.78763 11.6385	-4.19737
4291	1	36.1384 5.79726 14.1424	-4.3881
4292	1	36.1292 8.4314 11.6042	-4.47325
4293	1	29.339 8.42266 14.1578	-4.24244
4294	1	29.1917 5.86366 11.6173	-4.04028
4295	1	31.4546 5.78886 14.0865	-4.28313
4296	1	31.5484 8.45734 11.5876	-4.38926
4297	1	24.6987 8.36223 14.0824	-4.31852
4298	1	24.6281 5.68285 11.5445	-4.29305
4299	1	26.9704 5.8562 14.181	-4.31634
4300	1	27.0383 8.43677 11.5356	-4.76029
4301	1	20.148 8.5247 14.2077	-4.40706
4302	1	19.992 5.80757 11.7025	-4.42605
4303	1	22.2673 5.79176 14.0367	-4.19077
4304	1	22.4035 8.36735 11.6299	-4.53013
4305	1	15.4714 8.41848 14.3544	-4.30867
4306	1	15.3005 5.77163 11.5909	-4.27965
4307	1	17.6667 5.82955 14.2069	-4.18548
4308	1	17.7603 8.44009 11.6995	-4.18626
4309	1	10.7887 8.34217 14.2208	-4.23229
4310	1	10.766 5.80423 11.7522	-4.45702
4311	1	13.0649 5.80662 14.2669	-4.58469
4312	1	13.1336 8.42526 11.6414	-4.62426
4313	1	6.20333 8.34599 14.2531	-3.9954
4314	1	6.04411 5.74632 11.6643	-4.65019
4315	1	8.35705 5.74665 14.2111	-4.34984
4316	1	8.57606 8.461 11.7019	-4.29936
4317	1	1.60915 8.32125 14.2238	-3.29839
4318	1	1.31489 5.7273 11.6282	-3.38084
4319	1	3.6748 5.73107 14.221	-4.08759
4320	1	3.99393 8.3861 11.5957	-4.59684
4321	1	139.819 9.49466 14.1849	-4.29928
4322	1	139.733 6.89938 11.5619	-4.37474
4323	1	142.045 6.89384 14.1582	-4.24474
4324	1	142.163 9.49265 11.5742	-4.44318
4325	1	144.447 9.64273 14.1487	-4.62157
4326	1	144.355 6.91599 11.5629	-4.13674
4327	1	146.726 6.84881 14.1702	-3.18414
4328	1	146.71 9.51779 11.6555	-3.07814
4329	2	136.342 8.16461 10.3601	-6.40339
4330	2	136.389 10.7855 12.9	-6.20066
4331	2	138.618 8.16808 12.8318	-6.49814
4332	2	138.69 10.8186 10.3255	-6.27638
4333	2	131.656 8.1085 10.3672	-6.35146
4334	2	131.759 10.8188 12.7904	-6.74467
4335	2	133.964 8.05808 12.9553	-6.47599
4336	2	134.154 10.6088 10.3258	-6.37749
4337	2	126.972 8.21893 10.2842	-6.30918
4338	2	127.203 10.6375 12.9725	-6.60913
4339	2	129.417 8.03669 12.8478	-6.47713
4340	2	129.464 10.7595 10.2458	-6.41935
4341	2	122.43 7.92274 10.2115	-6.3078
4342	2	122.416 10.516 12.7753	-6.41367
4343	2	124.771 8.0255 12.9511	-6.32327
4344	2	124.834 10.5849 10.3711	-6.27077
4345	2	117.666 7.96509 10.374	-6.32107
4346	2	118.041 10.5643 12.8195	-6.51853
4347	2	120.119 7.88865 12.8238	-6.39698
4348	2	120.223 10.6318 10.2778	-6.33671
4349	2	113.195 7.97784 10.3153	-6.25744
4350	2	113.367 10.5013 12.996	-6.45616
4351	2	115.58 7.9915 12.8489	-6.46533
4352	2	115.755 10.5204 10.3682	-6.4124
4353	2	108.681 7.87193 10.3005	-6.4104
4354	2	108.811 10.4844 12.9106	-6.38117
4355	2	110.943 7.90672 12.9049	-6.3355
4356	2	111.148 10.5787 10.3375	-6.49158
4357	2	104.077 7.80424 10.3247	-6.49485
4358	2	104.15 10.4315 12.9788	-6.64968
4359	2	106.311 7.88915 12.9449	-6.58683
4360	2	106.497 10.4955 10.37	-6.41124
4361	2	99.4542 7.74078 10.2699	-6.59166
4362	2	99.5238 10.4273 12.8878	-6.23257
4363	2	101.756 7.87527 12.9688	-6.48319
4364	2	101.826 10.4709 10.3557	-6.48567
4365	2	94.8031 7.75966 10.3759	-6.44915
4366	2	95.1003 10.4646 12.9455	-6.29899
4367	2	97.155 7.8393 12.8567	-6.54687
4368	2	97.2883 10.4171 10.4232	-6.34162
4369	2	90.2293 7.88365 10.2923	-6.41545
4370	2	90.3408 10.3813 12.8129	-6.53045
4371	2	92.5249 7.86356 12.788	-6.40977
4372	2	92.6452 10.4038 10.2876	-6.46414
4373	2	85.5592 7.62757 10.4227	-6.33162
4374	2	85.86 10.2713 12.8684	-6.35211
4375	2	87.9052 7.71058 12.9192	-6.57121
4376	2	87.9959 10.3708 10.3114	-6.24802
4377	2	81.0891 7.67754 10.4233	-6.45936
4378	2	81.153 10.2501 12.8438	-6.38832
4379	2	83.4479 7.77536 12.7657	-6.16936
4380	2	83.5226 10.2817 10.3421	-6.68332
4381	2	76.4901 7.58013 10.2815	-6.37119
4382	2	76.4735 10.1511 12.8826	-6.16181
4383	2	78.6016 7.61348 12.9409	-6.69552
4384	2	78.8086 10.2288 10.3509	-6.49104
4385	2	71.8674 7.58934 10.3857	-6.48275
4386	2	71.9719 10.1114 12.8899	-6.44437
4387	2	74.0509 7.62854 12.7282	-6.0823
4388	2	74.2943 10.1685 10.2617	-6.48603
4389	2	67.1669 7.42928 10.4097	-6.47572
4390	2	67.4393 10.1097 12.9286	-6.31308
4391	2	69.499 7.53598 12.8873	-6.36105
4392	2	69.6727 10.1645 10.292	-6.50701
4393	2	62.5824 7.29947 10.3391	-6.46211
4394	2	62.6914 10.0005 12.9128	-6.51106
4395	2	64.9388 7.42187 12.9803	-6.48715
4396	2	65.0216 10.0286 10.3941	-6.61022
4397	2	57.9848 7.24626 10.416	-6.52163
4398	2	58.1757 10.0122 13.0628	-6.31903
4399	2	60.3013 7.39345 12.9348	-6.53224
4400	2	60.302 10.0279 10.4046	-6.35556
4401	2	53.48 7.2125 10.3412	-6.45656
4402	2	53.4 9.87661 12.9945	-6.35723
4403	2	55.7238 7.35793 12.9449	-6.33835
4404	2	55.7017 9.93818 10.3962	-6.35085
4405	2	48.7717 7.25997 10.3878	-6.38124
4406	2	48.9056 9.94173 12.9417	-6.34045
4407	2	51.0875 7.28653 12.9774	-6.21031
4408	2	51.1778 9.85637 10.3372	-6.32274
4409	2	44.166 7.21265 10.4925	-6.52374
4410	2	44.2793 9.94441 13.021	-6.49601
4411	2	46.5352 7.39813 13.03	-6.48546
4412	2	46.6726 9.80251 10.5127	-6.63657
4413	2	39.5788 7.29406 10.416	-6.45745
4414	2	39.7646 9.79436 12.8961	-6.42175
4415	2	41.9996 7.27049 13.004	-6.5793
4416	2	41.9588 9.89612 10.3996	-6.37587
4417	2	35.0032 7.18354 10.3472	-6.38066
4418	2	35.1781 9.73204 12.9123	-6.54155
4419	2	37.2787 7.23763 12.9159	-6.61789
4420	2	37.4038 9.77192 10.2906	-6.49169
4421	2	30.3349 7.18564 10.2293	-6.35507
4422	2	30.4266 9.76905 12.8259	-6.31302
4423	2	32.6879 7.1428 12.9149	-6.53236
4424	2	32.7668 9.76577 10.3772	-6.42093
4425	2	25.9576 7.00328 10.2803	-6.22792
4426	2	26.0193 9.64507 12.9276	-6.39503
4427	2	28.0854 7.21403 12.8204	-6.44052
4428	2	28.1627 9.71127 10.3343	-6.47488
4429	2	21.1899 7.07615 10.3724	-6.26685
4430	2	21.3061 9.69224 12.9043	-6.45748
4431	2	23.4955 7.02424 12.8151	-6.57347
4432	2	23.52 9.66831 10.3178	-6.68276
4433	2	16.5268 7.06464 10.3487	-6.46308
4434	2	16.6262 9.84466 13.0294	-6.39804
4435	2	18.9337 7.1506 12.9571	-6.40532
4436	2	18.9547 9.6806 10.3827	-6.45328
4437	2	11.9716 7.17431 10.4344	-6.35522
4438	2	11.9869 9.66143 12.8972	-6.38956
4439	2	14.308 7.12658 13.0364	-6.24618
4440	2	14.3067 9.66085 10.3922	-6.5692
4441	2	7.25113 7.09729 10.4875	-6.2176
4442	2	7.45072 9.66595 13.0511	-6.433
4443	2	9.56048 7.05462 12.9746	-6.59565
4444	2	9.75716 9.74206 10.3131	-6.40452
4445	2	2.72658 7.09871 10.3834	-6.15038
4446	2	2.77124 9.6722 12.8695	-5.99528
4447	2	4.8994 6.99523 12.8283	-6.32541
4448	2	5.09419 9.72501 10.4515	-6.80017
4449	2	0.514158 4.75063 15.2155	-5.16047
4450	2	140.999 8.28121 10.3525	-6.38479
4451	2	140.979 10.7757 12.9238	-6.53299
4452	2	143.319 8.26903 12.9088	-6.46595
4453	2	143.399 10.8249 10.2961	-6.48556
4454	2	145.679 8.18459 10.1361	-5.93072
4455	2	145.645 10.8714 12.9194	-6.28719
4456	2	147.58 7.85867 12.5012	-5.21678
4457	3	155.796 7.89269 14.9649	-4.72235
4458	3	157.483 7.0102 12.3685	-4.81711
4459	3	155.803 9.6717 12.408	-4.79068
4460	3	157.641 10.4393 14.9335	-4.74586
4461	3	159.199 7.79659 14.936	-4.75281
4462	3	160.955 6.90941 12.4313	-4.75086
4463	3	159.377 9.66081 12.3908	-4.70071
4464	3	161.155 10.3591 14.9719	-4.80137
4465	3	162.793 7.76213 14.9803	-4.73195
4466	3	164.404 7.07441 12.3467	-4.77819
4467	3	162.801 9.54721 12.3663	-4.73619
4468	3	164.558 10.4666 14.9902	-4.64691
4469	3	166.044 7.72071 14.8574	-4.62191
4470	3	167.705 6.93824 12.353	-4.71219
4471	3	166.22 9.60613 12.4353	-4.77234
4472	3	167.878 10.4046 14.9647	-4.77698
4473	3	169.478 7.83164 14.9578	-4.52854
4474	3	171.156 6.7585 12.4896	-4.62139
4475	3	169.593 9.44766 12.4343	-4.70896
4476	3	171.312 10.3398 14.8587	-4.70958
4477	3	172.867 7.72072 14.9619	-4.66868
4478	3	174.603 6.96252 12.4728	-4.77393
4479	3	172.891 9.49295 12.3703	-4.75594
4480	3	174.66 10.1808 15.0302	-4.86773
4481	3	176.304 7.58074 14.9955	-4.67119
4482	3	178.04 6.83999 12.4412	-4.81128
4483	3	176.34 9.44541 12.3896	-4.77793
4484	3	178.116 10.232 14.9113	-4.60174
4485	3	179.711 7.63158 14.9529	-4.63053
4486	3	181.36 6.81182 12.4527	-4.75657
4487	3	179.896 9.45876 12.4641	-4.73638
4488	3	181.57 10.1643 15.1063	-4.68486
4489	3	183.144 7.48354 14.9453	-4.69241
4490	3	184.921 6.73065 12.4072	-4.54055
4491	3	183.374 9.28776 12.4375	-4.74679
4492	3	185.129 10.0517 14.9647	-4.75694
4493	3	186.672 7.47552 15.0982	-4.6167
4494	3	188.309 6.62386 12.4853	-4.73118
4495	3	186.739 9.2787 12.4056	-4.72963
4496	3	188.534 9.96592 15.0667	-4.91086
4497	3	190.164 7.37822 15.0576	-4.61183
4498	3	191.823 6.51679 12.3693	-4.75647
4499	3	190.093 9.10488 12.3558	-4.70159
4500	3	191.88 9.99853 14.9163	-4.78768
4501	3	193.594 7.32638 14.8397	-4.70917
4502	3	195.192 6.59719 12.3545	-4.74366
4503	3	193.533 9.26765 12.4218	-4.59915
4504	3	195.305 9.93157 15.0855	-4.7684
4505	3	196.889 7.32842 14.9527	-4.64578
4506	3	198.587 6.43524 12.367	-4.69111
4507	3	197.062 9.14388 12.3195	-4.72682
4508	3	198.614 9.87562 14.9496	-4.76335
4509	3	200.32 7.32858 14.9785	-4.62765
4510	3	201.97 6.39308 12.377	-4.8099
4511	3	200.336 9.04312 12.4825	-4.71154
4512	3	202.16 9.86086 15.0542	-4.66685
4513	3	203.703 7.2002 15.0034	-4.83801
4514	3	205.344 6.37132 12.3373	-4.72214
4515	3	203.811 9.10895 12.4513	-4.70235
4516	3	205.576 9.7807 15.1211	-4.6424
4517	3	207.104 7.04468 15.0357	-4.66637
4518	3	208.792 6.212 12.3674	-4.60505
4519	3	207.244 8.84248 12.3417	-4.68676
4520	3	208.948 9.63775 14.9779	-4.70052
4521	3	210.511 6.89415 14.9588	-4.56771
4522	3	212.298 6.09572 12.3835	-4.81582
4523	3	210.615 8.82364 12.4929	-4.76522
4524	3	212.372 9.51694 14.7809	-4.73738
4525	3	214.032 6.89169 14.9705	-4.68713
4526	3	215.689 6.13007 12.3998	-4.77505
4527	3	214.203 8.71121 12.4102	-4.48963
4528	3	215.839 9.49382 14.9812	-4.72168
4529	3	217.51 6.81844 15.0243	-4.76671
4530	3	219.031 5.93106 12.4345	-4.55959
4531	3	217.563 8.67938 12.4449	-4.81421
4532	3	219.12 9.4859 14.9961	-4.60326
4533	3	220.84 6.77583 15.0098	-4.80721
4534	3	222.445 5.88264 12.5329	-4.70936
4535	3	220.942 8.57596 12.5054	-4.71424
4536	3	222.649 9.37231 15.0427	-4.7183
4537	3	224.304 6.66466 15.064	-4.76161
4538	3	225.93 5.88288 12.4519	-4.7822
4539	3	224.255 8.47629 12.433	-4.53686
4540	3	226.065 9.3287 14.9283	-4.61766
4541	3	227.714 6.74168 14.9685	-4.70934
4542	3	229.446 5.79996 12.5137	-4.71186
4543	3	227.86 8.44808 12.4226	-4.73158
4544	3	229.586 9.16338 14.9772	-4.69308
4545	3	231.118 6.51836 15.0575	-4.73871
4546	3	232.834 5.73485 12.5863	-4.64836
4547	3	231.269 8.31841 12.4013	-4.74651
4548	3	232.85 9.12958 14.9999	-4.94002
4549	3	234.593 6.51828 15.0682	-4.7074
4550	3	236.268 5.6852 12.555	-4.69856
4551	3	234.677 8.3021 12.5185	-4.66784
4552	3	236.292 9.10648 15.078	-4.73004
4553	3	237.887 6.49927 15.0559	-4.73102
4554	3	239.658 5.69266 12.4794	-4.67729
4555	3	237.968 8.3332 12.5012	-4.72555
4556	3	239.835 9.10468 15.0084	-4.62864
4557	3	241.24 6.40555 15.0066	-4.7722
4558	3	242.965 5.5727 12.5129	-4.78403
4559	3	241.396 8.36084 12.4627	-4.58028
4560	3	243.162 9.00231 15.0287	-4.89157
4561	3	244.738 6.42185 15.0586	-4.7696
4562	3	246.314 5.55062 12.4242	-4.71978
4563	3	244.9 8.26842 12.5253	-4.78788
4564	3	246.668 8.97958 15.0362	-4.6471
4565	3	248.17 6.39094 14.9557	-4.63856
4566	3	249.837 5.54612 12.4638	-4.58248
4567	3	248.35 8.06814 12.4705	-4.71713
4568	3	250.112 8.99588 15.005	-4.68786
4569	3	251.658 6.29608 15.04	-4.77956
4570	3	253.285 5.36859 12.5717	-4.62241
4571	3	251.737 8.06358 12.4681	-4.85757
4572	3	253.518 8.87451 14.996	-4.69927
4573	3	255.071 6.15453 15.0055	-4.75553
4574	3	256.729 5.46863 12.4758	-4.84696
4575	3	255.057 8.01922 12.4647	-4.60028
4576	3	256.825 8.76494 15.0037	-4.76179
4577	3	258.494 6.11343 15	-4.80736
4578	3	260.104 5.30019 12.5239	-4.73758
4579	3	258.614 7.97281 12.5567	-4.70636
4580	3	260.364 8.80688 15.0932	-4.55482
4581	3	263.61 5.24323 12.4919	-4.77717
4582	3	261.907 7.80853 12.5991	-4.74329
4583	3	263.646 8.76254 15.1552	-4.77216
4584	3	265.237 6.10567 15.0203	-4.84873
4585	3	266.979 5.31514 12.4386	-4.68217
4586	3	265.252 7.94644 12.4785	-4.79612
4587	3	267.127 8.60335 14.9837	-4.52984
4588	3	268.606 5.99265 14.9946	-4.68439
4589	3	270.397 5.06309 12.4735	-4.81751
4590	3	268.839 7.77208 12.4887	-4.6934
4591	3	270.468 8.63657 15.0507	-4.65249
4592	3	272.032 6.01327 14.9825	-4.85692
4593	3	273.67 5.02575 12.4295	-4.52694
4594	3	272.156 7.82382 12.4219	-4.73188
4595	3	273.864 8.56114 15.0107	-4.73937
4596	3	275.477 5.86696 14.9865	-4.73052
4597	3	277.34 5.01967 12.4031	-4.5577
4598	3	275.694 7.69513 12.4715	-4.84754
4599	3	277.327 8.47059 15.0851	-4.74074
4600	3	278.84 5.92218 15.0749	-4.72993
4601	3	280.677 4.95238 12.578	-4.70196
4602	3	279.12 7.68849 12.4704	-4.76638
4603	3	280.739 8.39541 15.0245	-4.69357
4604	3	282.39 5.84472 15.1282	-4.67141
4605	3	283.986 4.90047 12.595	-4.72079
4606	3	282.517 7.51997 12.5331	-4.68579
4607	3	284.168 8.46023 15.0987	-4.75203
4608	3	285.726 5.84337 15.0906	-4.81814
4609	3	287.493 4.97609 12.5804	-4.69455
4610	3	285.834 7.50945 12.5777	-4.74497
4611	3	287.662 8.39721 15.1742	-4.5906
4612	3	289.227 5.82582 15.1147	-4.67424
4613	3	290.988 4.74797 12.6368	-4.61248
4614	3	289.349 7.52763 12.5402	-4.767
4615	3	291.12 8.34669 15.1604	-4.73699
4616	3	292.627 5.70855 15.1192	-4.7921
4617	3	294.464 4.66176 12.5178	-4.33311
4618	3	292.718 7.50675 12.4904	-4.81841
4619	3	294.381 8.20328 15.0571	-4.08702
4620	3	148.961 7.94297 14.9976	-4.13843
4621	3	150.545 7.03989 12.4437	-4.73453
4622	3	149.097 9.72738 12.443	-3.98523
4623	3	150.766 10.4664 14.8441	-4.75572
4624	3	152.36 7.80667 14.9187	-4.65554
4625	3	154.084 6.98882 12.4506	-4.64876
4626	3	152.467 9.61518 12.3256	-4.70112
4627	3	154.259 10.4199 14.9583	-4.68544
4628	4	155.798 7.82518 11.7838	-6.96986
4629	4	157.405 7.14804 14.2936	-7.04718
4630	4	155.912 9.69086 14.3396	-7.1251
4631	4	157.543 10.4033 11.8455	-7.13742
4632	4	159.28 7.792 11.9132	-7.21942
4633	4	161.017 7.04121 14.3947	-7.00297
4634	4	159.421 9.6323 14.3766	-6.97565
4635	4	161.108 10.3981 11.8166	-6.9777
4636	4	162.647 7.72092 11.7809	-7.07097
4637	4	164.404 6.89134 14.287	-7.16355
4638	4	162.825 9.6426 14.3498	-7.16255
4639	4	164.526 10.2807 11.7588	-7.14119
4640	4	166.084 7.76063 11.7398	-7.20857
4641	4	167.765 6.92498 14.255	-7.12817
4642	4	166.252 9.64916 14.3614	-7.2761
4643	4	167.844 10.4001 11.8375	-7.02385
4644	4	169.49 7.67802 11.7626	-7.14381
4645	4	171.225 6.91637 14.4358	-7.18297
4646	4	169.64 9.62305 14.3422	-7.25971
4647	4	171.208 10.2545 11.808	-7.001
4648	4	172.9 7.6191 11.8327	-7.14016
4649	4	174.563 6.84889 14.4198	-7.17212
4650	4	172.989 9.58076 14.249	-7.04857
4651	4	174.709 10.2253 11.8279	-7.04497
4652	4	176.369 7.6084 11.7381	-6.8366
4653	4	177.922 6.84959 14.3127	-7.24762
4654	4	176.348 9.44569 14.3496	-7.06414
4655	4	178.111 10.1446 11.7813	-6.90119
4656	4	179.727 7.63692 11.8421	-7.12799
4657	4	181.43 6.78546 14.4059	-7.23905
4658	4	179.827 9.49 14.4156	-7.21976
4659	4	181.59 10.1036 11.8307	-7.01341
4660	4	183.142 7.47341 11.8536	-7.15813
4661	4	184.948 6.75346 14.3883	-7.18643
4662	4	183.359 9.41712 14.3804	-7.02052
4663	4	185.061 10.1261 11.8028	-6.99941
4664	4	186.614 7.46051 11.8593	-7.23094
4665	4	188.303 6.7673 14.4535	-7.19979
4666	4	186.837 9.34688 14.3735	-7.06358
4667	4	188.44 9.96777 11.7326	-7.17966
4668	4	190.058 7.2174 11.8158	-7.17771
4669	4	191.771 6.61983 14.2374	-7.0863
4670	4	190.182 9.21845 14.362	-7.00978
4671	4	191.81 10.0701 11.842	-7.1964
4672	4	193.538 7.34342 11.8153	-7.17153
4673	4	195.246 6.47576 14.2353	-7.22039
4674	4	193.611 9.23636 14.3527	-7.1429
4675	4	195.355 9.95487 11.7918	-6.99285
4676	4	196.94 7.29609 11.6683	-7.00866
4677	4	198.616 6.52015 14.3973	-7.1834
4678	4	197 9.20815 14.3713	-7.19274
4679	4	198.703 9.86536 11.7175	-7.14111
4680	4	200.272 7.2195 11.8966	-7.15709
4681	4	202.031 6.40508 14.4053	-6.93405
4682	4	200.359 9.15408 14.4632	-7.14837
4683	4	202.114 9.78645 11.756	-7.06897
4684	4	203.658 7.18678 11.7851	-7.04232
4685	4	205.297 6.35484 14.355	-7.04627
4686	4	203.792 9.04377 14.3913	-7.11015
4687	4	205.535 9.68542 11.7365	-7.15282
4688	4	207.101 7.02193 11.717	-7.07251
4689	4	208.766 6.22021 14.3576	-7.13624
4690	4	207.206 8.9273 14.3116	-7.12438
4691	4	208.963 9.55528 11.8422	-7.35605
4692	4	210.618 7.00059 11.8064	-7.00683
4693	4	212.28 6.13985 14.328	-7.01253
4694	4	210.702 8.75474 14.3513	-7.12065
4695	4	212.391 9.47858 11.8623	-7.1474
4696	4	214.056 6.84426 11.7475	-7.11215
4697	4	215.757 6.06376 14.4381	-7.02347
4698	4	214.082 8.72942 14.4381	-7.18709
4699	4	215.891 9.46026 11.8089	-7.13296
4700	4	217.409 6.84484 11.8061	-7.17646
4701	4	219.196 5.87503 14.4688	-7.08726
4702	4	217.478 8.61309 14.3989	-7.26753
4703	4	219.254 9.35725 11.7543	-7.12537
4704	4	220.79 6.69105 11.8639	-7.19021
4705	4	222.472 5.92556 14.4832	-7.19653
4706	4	220.911 8.62599 14.4322	-7.10463
4707	4	222.632 9.27701 11.8395	-7.25848
4708	4	224.246 6.60753 11.9102	-7.18478
4709	4	225.984 5.86529 14.4775	-6.96782
4710	4	224.284 8.50292 14.4303	-7.11618
4711	4	226.109 9.22155 11.8396	-6.9035
4712	4	227.636 6.59298 11.8331	-6.95032
4713	4	229.356 5.7978 14.4331	-7.08605
4714	4	227.76 8.57085 14.3672	-7.21217
4715	4	229.597 9.11237 11.827	-7.01974
4716	4	231.194 6.42352 11.8314	-6.9754
4717	4	232.834 5.77171 14.5099	-7.14622
4718	4	231.236 8.28978 14.3057	-7.09767
4719	4	232.968 9.15226 11.811	-7.11327
4720	4	234.638 6.499 11.7951	-6.96305
4721	4	236.217 5.6881 14.462	-7.23135
4722	4	234.551 8.34411 14.4505	-7.09953
4723	4	236.35 9.15064 11.8417	-6.99665
4724	4	237.902 6.48124 11.9324	-7.0393
4725	4	239.541 5.72939 14.4576	-7.22022
4726	4	238.024 8.36719 14.4995	-7.12257
4727	4	239.704 9.15003 11.865	-7.16826
4728	4	241.347 6.4856 11.9175	-7.19113
4729	4	242.937 5.71903 14.4831	-6.98118
4730	4	241.454 8.2511 14.4786	-7.09296
4731	4	243.225 9.06463 11.9171	-7.14495
4732	4	244.603 6.40025 11.9034	-7.03614
4733	4	246.402 5.61857 14.3561	-7.08726
4734	4	244.852 8.23071 14.45	-7.03971
4735	4	246.615 8.91607 11.9123	-7.09972
4736	4	248.052 6.27832 11.9146	-7.18678
4737	4	249.917 5.62291 14.4536	-7.21064
4738	4	248.353 8.22309 14.4029	-7.17832
4739	4	250.013 8.90417 11.8494	-7.06704
4740	4	251.627 6.2172 11.8988	-7.09571
4741	4	253.296 5.38451 14.4627	-7.14189
4742	4	251.752 8.11437 14.3923	-7.10388
4743	4	253.303 8.85254 11.8658	-7.06348
4744	4	254.996 6.13473 11.878	-7.21347
4745	4	256.773 5.36447 14.4282	-6.94905
4746	4	255.143 8.0061 14.4365	-7.1644
4747	4	256.806 8.72819 11.973	-7.12869
4748	4	258.427 6.13447 11.9001	-7.15717
4749	4	260.171 5.34289 14.4037	-7.1461
4750	4	258.598 8.00533 14.4435	-7.11344
4751	4	260.265 8.74067 11.8798	-7.14286
4752	4	261.859 6.03908 11.9281	-7.1433
4753	4	263.566 5.22815 14.4953	-6.98864
4754	4	262.006 7.89145 14.567	-7.18374
4755	4	263.519 8.68766 11.8675	-6.99986
4756	4	265.242 6.09952 11.8723	-7.16218
4757	4	266.901 5.26069 14.403	-7.11716
4758	4	265.255 7.93311 14.4642	-7.10947
4759	4	267.03 8.57933 11.9086	-7.09698
4760	4	268.815 5.98586 11.7934	-7.06038
4761	4	270.364 5.24103 14.3788	-7.09064
4762	4	268.748 7.89651 14.4272	-7.27677
4763	4	270.478 8.56779 11.8598	-7.20182
4764	4	272.123 5.938 11.9432	-7.16996
4765	4	273.734 5.22517 14.506	-6.98781
4766	4	272.178 7.80518 14.4204	-7.0306
4767	4	273.959 8.47024 11.8571	-7.08935
4768	4	275.489 5.80312 11.9055	-6.80161
4769	4	277.211 5.09945 14.4347	-7.04374
4770	4	275.54 7.78972 14.4165	-7.01587
4771	4	277.342 8.38316 11.9198	-7.00403
4772	4	278.98 5.87658 11.8277	-7.07279
4773	4	280.6 5.15829 14.5239	-7.17783
4774	4	278.997 7.70509 14.4029	-7.12988
4775	4	280.804 8.52141 11.9367	-7.02995
4776	4	282.347 5.738 11.9155	-7.27806
4777	4	284.045 5.04094 14.519	-7.20465
4778	4	282.51 7.63323 14.4957	-7.16417
4779	4	284.169 8.37489 11.8974	-7.21103
4780	4	285.704 5.71042 11.967	-7.14569
4781	4	287.443 5.05487 14.5265	-7.00847
4782	4	285.871 7.6901 14.4952	-7.15996
4783	4	287.567 8.24739 11.8961	-7.10392
4784	4	289.262 5.68347 12.0886	-7.11897
4785	4	290.929 4.96922 14.54	-7.27481
4786	4	289.383 7.65715 14.5648	-7.16815
4787	4	290.998 8.27991 11.8365	-6.97789
4788	4	292.666 5.57608 12.012	-7.34817
4789	4	294.431 5.03189 14.5176	-9.18637
4790	4	292.706 7.54581 14.4161	-7.4135
4791	4	294.335 8.41289 11.9056	-6.66046
4792	4	148.904 7.79419 11.838	-9.24269
4793	4	150.63 6.96828 14.3313	-7.34609
4794	4	149.014 9.78498 14.3785	-7.19759
4795	4	150.77 10.3964 11.8026	-7.49972
4796	4	152.355 7.8097 11.8242	-7.13325
4797	4	154.16 7.05163 14.4254	-7.16094
4798	4	152.495 9.66 14.3144	-7.07971
4799	4	154.152 10.4448 11.7631	-7.07454
4800	3	261.813 6.00579 15.1622	-4.84065
1201	1	135.449 14.6784 3.86286	-4.47056
1202	1	135.236 11.9716 1.39157	-4.42856
1203	1	137.658 12.0481 3.92921	-4.57728
1204	1	137.718 14.722 1.34495	-4.25258
1205	1	130.886 14.6195 3.96977	-4.47061
1206	1	130.709 11.9948 1.34482	-4.20527
1207	1	133.065 11.9618 3.90572	-4.32758
1208	1	133.186 14.6551 1.38641	-4.18566
1209	1	126.243 14.5741 3.89803	-4.65056
1210	1	126.181 11.9514 1.39196	-4.33056
1211	1	128.502 12.0723 3.92617	-4.52354
1212	1	128.45 14.5966 1.42814	-4.50827
1213	1	121.56 14.5259 3.83697	-4.25755
1214	1	121.442 11.961 1.31148	-4.31535
1215	1	123.901 11.9317 3.97059	-4.176
1216	1	123.923 14.5528 1.41747	-4.3103
1217	1	116.917 14.5111 3.91096	-4.28886
1218	1	116.847 11.936 1.22658	-4.29355
1219	1	119.095 11.8883 3.89928	-4.41558
1220	1	119.255 14.4729 1.2962	-4.09269
1221	1	112.423 14.447 3.88568	-4.37202
1222	1	112.237 11.7639 1.36532	-4.11121
1223	1	114.573 11.8773 3.82655	-4.21403
1224	1	114.712 14.3579 1.25523	-4.55585
1225	1	107.737 14.4628 3.8818	-4.59849
1226	1	107.643 11.8133 1.36	-4.29013
1227	1	110.033 11.8335 3.84025	-4.60589
1228	1	110.096 14.4262 1.46841	-4.24097
1229	1	103.126 14.4163 4.02601	-4.25091
1230	1	102.989 11.758 1.47825	-4.14139
1231	1	105.397 11.7571 3.95401	-4.25588
1232	1	105.426 14.3243 1.40449	-4.68747
1233	1	98.7072 14.3408 3.95564	-4.56173
1234	1	98.4851 11.7589 1.4197	-4.52601
1235	1	100.738 11.6647 3.87963	-4.09684
1236	1	100.816 14.3786 1.37959	-4.45406
1237	1	94.0211 14.3571 3.94208	-4.2342
1238	1	93.937 11.7688 1.39118	-4.28378
1239	1	96.2054 11.732 4.01192	-4.26311
1240	1	96.3178 14.4178 1.34904	-4.39386
1241	1	89.3915 14.2912 4.01399	-4.28238
1242	1	89.2583 11.6785 1.50725	-4.16028
1243	1	91.6458 11.6857 3.93895	-4.24556
1244	1	91.7514 14.3076 1.39164	-4.45786
1245	1	84.7558 14.1937 4.10893	-4.15356
1246	1	84.6949 11.5919 1.45472	-4.38123
1247	1	86.9769 11.6746 3.9781	-4.46145
1248	1	87.1013 14.2551 1.35772	-4.21946
1249	1	80.1768 14.1749 4.03925	-4.25122
1250	1	80.0701 11.5276 1.42672	-4.17323
1251	1	82.297 11.44 3.94579	-4.63884
1252	1	82.4841 14.1864 1.50753	-4.60314
1253	1	75.6467 14.1003 3.93681	-4.36371
1254	1	75.4116 11.3715 1.36188	-4.37813
1255	1	77.7407 11.4914 3.89466	-4.60293
1256	1	77.8718 14.1056 1.41759	-4.37586
1257	1	71.0192 13.9993 3.95497	-4.43208
1258	1	70.8638 11.5087 1.45176	-4.60117
1259	1	73.1775 11.4435 3.99403	-4.15628
1260	1	73.2766 14.113 1.44381	-4.43655
1261	1	66.2889 13.9853 3.9225	-4.38374
1262	1	66.2355 11.305 1.33033	-4.44313
1263	1	68.4975 11.3561 3.93022	-4.25965
1264	1	68.6837 14.0595 1.52647	-4.38781
1265	1	61.7544 13.8837 4.01041	-4.36278
1266	1	61.5911 11.2499 1.4526	-4.44583
1267	1	63.9541 11.3652 3.91325	-4.40457
1268	1	64.1209 13.9349 1.45428	-4.25505
1269	1	57.1344 13.9084 4.08835	-4.26159
1270	1	57.0129 11.1867 1.4093	-4.60549
1271	1	59.3069 11.2384 3.92867	-4.6437
1272	1	59.519 13.8367 1.50268	-4.45629
1273	1	52.4753 13.8033 4.02002	-4.342
1274	1	52.4318 11.192 1.5095	-4.36444
1275	1	54.7397 11.268 3.95278	-4.52185
1276	1	54.8289 13.7255 1.34046	-4.31158
1277	1	47.9825 13.8578 3.9127	-4.09871
1278	1	47.8981 11.2637 1.39271	-4.5234
1279	1	50.1361 11.2015 4.00142	-4.78536
1280	1	50.3336 13.9355 1.38557	-4.1921
1281	1	43.3173 13.7387 3.95796	-4.35366
1282	1	43.1401 11.1746 1.44018	-4.49598
1283	1	45.5706 11.2103 3.92438	-4.4243
1284	1	45.5961 13.9027 1.31821	-4.30972
1285	1	38.7988 13.762 3.99537	-4.38048
1286	1	38.6804 11.1865 1.40918	-4.32242
1287	1	40.9991 11.1227 3.9906	-4.22831
1288	1	40.9808 13.7765 1.45276	-4.44477
1289	1	34.1305 13.7198 3.93119	-4.369
1290	1	33.9455 11.1578 1.31415	-4.47825
1291	1	36.187 11.0608 3.96767	-4.61809
1292	1	36.4359 13.6831 1.35905	-4.3288
1293	1	29.5317 13.734 3.95158	-4.49526
1294	1	29.5225 11.0278 1.42703	-4.83181
1295	1	31.6903 11.1545 3.79689	-4.12273
1296	1	31.8355 13.7151 1.37979	-4.32924
1297	1	24.9914 13.4908 3.90076	-4.41246
1298	1	24.8352 11.0013 1.38449	-4.29956
1299	1	27.25 11.1036 3.92037	-4.03078
1300	1	27.2993 13.7148 1.31063	-4.51072
1301	1	20.4089 13.6599 3.90438	-4.27902
1302	1	20.3425 11.0647 1.42186	-4.33789
1303	1	22.5397 10.9845 3.95162	-4.54452
1304	1	22.6473 13.6227 1.34397	-4.40897
1305	1	15.6891 13.6605 4.03426	-4.20286
1306	1	15.4945 11.0803 1.41283	-4.34357
1307	1	17.9511 10.9863 3.91811	-4.30598
1308	1	17.9752 13.6711 1.3842	-4.32869
1309	1	11.0651 13.8025 4.00035	-4.51145
1310	1	10.8841 11.0719 1.40293	-4.43165
1311	1	13.349 11.0412 3.94009	-4.20675
1312	1	13.3113 13.5961 1.40847	-4.47103
1313	1	6.42113 13.6164 4.06837	-4.31059
1314	1	6.32305 11.0309 1.45415	-4.44418
1315	1	8.69296 11.0118 4.11626	-4.5181
1316	1	8.7065 13.6203 1.54782	-4.11665
1317	1	1.96552 13.6441 4.03036	-2.98493
1318	1	1.51595 11.2431 1.41274	-3.11063
1319	1	3.92928 10.9821 4.00751	-4.69588
1320	1	4.1616 13.7069 1.53092	-4.51397
1321	1	140.025 14.632 3.90918	-4.28756
1322	1	139.919 12.0013 1.36027	-4.73446
1323	1	142.25 12.0576 3.91267	-4.13119
1324	1	142.228 14.7811 1.2393	-4.40153
1325	1	144.596 14.8185 3.94498	-4.67913
1326	1	144.512 12.1973 1.24687	-4.31658
1327	1	146.972 12.1909 3.82554	-3.01939
1328	1	146.877 14.7603 1.38267	-3.07026
1329	2	136.45 13.3016 0.212809	-6.45432
1330	2	136.015 0.277712 2.62804	-6.51661
1331	2	138.812 13.2297 2.60209	-6.30811
1332	2	138.172 0.372023 0.181797	-6.46259
1333	2	131.892 13.3408 0.0805416	-6.53091
1334	2	131.385 0.24572 2.73646	-6.27233
1335	2	134.242 13.3031 2.72616	-6.5449
1336	2	133.498 0.283955 0.0790715	-6.37198
1337	2	127.348 13.3124 0.187811	-6.61758
1338	2	126.634 0.113536 2.689	-6.56581
1339	2	129.664 13.3889 2.69322	-6.39579
1340	2	128.992 0.156063 0.193246	-6.3856
1341	2	122.755 13.2699 0.0702724	-6.42304
1342	2	121.996 0.129794 2.60676	-6.56994
1343	2	125.056 13.2832 2.62692	-6.49759
1344	2	124.378 0.277738 0.12704	-6.28324
1345	2	118.012 13.1932 15.3302	-6.49151
1346	2	117.341 0.155813 2.67293	-6.33888
1347	2	120.334 13.2478 2.57272	-6.62219
1348	2	119.741 0.156869 0.0573465	-6.49313
1349	2	113.444 13.1468 0.090557	-6.47951
1350	2	113.606 15.6478 2.5295	-6.3361
1351	2	115.84 13.1367 2.55582	-6.56227
1352	2	115.198 0.0200857 0.100439	-6.38417
1353	2	108.813 13.0781 0.152188	-6.4856
1354	2	108.203 0.0681433 2.65406	-6.4991
1355	2	111.097 13.1268 2.66613	-6.56274
1356	2	110.51 0.0185519 0.134444	-6.49847
1357	2	104.282 13.0799 0.22189	-6.30964
1358	2	103.631 0.00896964 2.55309	-6.30023
1359	2	106.585 13.145 2.76133	-6.53717
1360	2	106.578 15.6679 0.148989	-6.43554
1361	2	99.7109 13.1234 0.109687	-6.42724
1362	2	99.8156 15.7101 2.6823	-6.4016
1363	2	101.956 13.1039 2.70259	-6.37076
1364	2	101.976 15.6655 0.11767	-6.50862
1365	2	95.2745 13.0418 0.157593	-6.53886
1366	2	94.4486 0.0359763 2.76829	-6.39654
1367	2	97.4679 13.1384 2.62704	-6.21533
1368	2	97.5326 15.6621 0.072365	-6.38949
1369	2	90.5913 12.9684 0.133405	-6.29922
1370	2	90.7161 15.6358 2.67793	-6.32173
1371	2	92.8156 13.0543 2.65049	-6.5985
1372	2	93.0389 15.6057 0.119211	-6.37123
1373	2	85.842 12.9188 0.174812	-6.55414
1374	2	85.9834 15.5533 2.79884	-6.29615
1375	2	88.223 13.0249 2.78318	-6.62936
1376	2	88.3465 15.6205 0.124176	-6.61093
1377	2	81.288 12.8821 0.260618	-6.64112
1378	2	81.3463 15.51 2.71266	-6.53267
1379	2	83.5499 12.8557 2.77262	-6.38484
1380	2	83.6078 15.418 0.189105	-6.43162
1381	2	76.5711 12.8141 0.198722	-6.47956
1382	2	76.6715 15.4683 2.65454	-6.42736
1383	2	78.9772 12.8955 2.77153	-6.47756
1384	2	79.0652 15.4001 0.153344	-6.59726
1385	2	72.0432 12.7758 0.180406	-6.5224
1386	2	72.2827 15.4288 2.6434	-6.49637
1387	2	74.3586 12.7616 2.66949	-6.242
1388	2	74.521 15.45 0.170734	-6.3192
1389	2	67.4936 12.7308 0.235533	-6.45274
1390	2	67.4872 15.3225 2.6975	-6.56146
1391	2	69.7517 12.7656 2.72138	-6.58891
1392	2	69.9031 15.443 0.225614	-6.53994
1393	2	62.7877 12.5527 0.173342	-6.39852
1394	2	62.9507 15.1967 2.71045	-6.35048
1395	2	65.0979 12.5686 2.70481	-6.57048
1396	2	65.2773 15.2723 0.108317	-6.5074
1397	2	58.2327 12.4593 0.329985	-6.52642
1398	2	58.356 15.1431 2.75225	-6.51667
1399	2	60.5652 12.5326 2.7073	-6.5383
1400	2	60.6113 15.181 0.218927	-6.44966
1401	2	53.5108 12.5124 0.141763	-6.60059
1402	2	53.7004 15.0868 2.62503	-6.3039
1403	2	55.9776 12.5438 2.67428	-6.35278
1404	2	56.0777 15.1271 0.0881094	-6.32971
1405	2	49.0937 12.6492 0.227	-6.40428
1406	2	49.1645 15.2781 2.68258	-6.49917
1407	2	51.3504 12.4301 2.76472	-6.38929
1408	2	51.4941 15.2085 0.105312	-6.51254
1409	2	44.347 12.6497 0.164736	-6.20017
1410	2	44.6141 15.0565 2.81004	-6.39857
1411	2	46.7507 12.4868 2.67334	-6.34764
1412	2	46.7997 15.3143 0.177614	-6.4419
1413	2	39.8771 12.5044 0.13739	-6.57414
1414	2	39.9458 15.0579 2.65625	-6.50544
1415	2	42.0719 12.4598 2.63262	-6.51253
1416	2	42.2679 15.0623 0.0470068	-6.21135
1417	2	35.1647 12.3752 0.0688081	-6.66195
1418	2	35.3508 15.0173 2.56493	-6.42743
1419	2	37.537 12.3764 2.7056	-6.26249
1420	2	37.6179 15.0138 0.0661355	-6.35149
1421	2	30.5675 12.3316 0.210966	-6.44348
1422	2	30.6616 15.0283 2.65534	-6.58927
1423	2	32.9958 12.4814 2.62331	-6.50553
1424	2	33.0125 14.9474 0.0996258	-6.60859
1425	2	26.0474 12.3824 0.119196	-6.51528
1426	2	26.2035 14.8941 2.65186	-6.32844
1427	2	28.4317 12.3779 2.6752	-6.39016
1428	2	28.4121 15.0242 0.0780944	-6.51962
1429	2	21.3817 12.3561 0.132562	-6.6066
1430	2	21.5611 14.9642 2.65179	-6.38564
1431	2	23.6837 12.2723 2.69809	-6.57539
1432	2	23.8338 14.9467 0.141193	-6.50106
1433	2	16.8545 12.2852 0.253692	-6.4723
1434	2	16.8459 15.0249 2.63076	-6.33517
1435	2	19.1312 12.4006 2.6739	-6.43299
1436	2	19.2422 15.0695 0.0613337	-6.30111
1437	2	12.0957 12.3208 0.127341	-6.60962
1438	2	12.3572 14.9402 2.63035	-6.39622
1439	2	14.42 12.4176 2.74937	-6.5449
1440	2	14.5828 15.0334 0.154372	-6.43805
1441	2	7.53901 12.3364 0.218202	-6.60795
1442	2	7.63552 15.033 2.84483	-6.4813
1443	2	9.92104 12.3615 2.87339	-6.32079
1444	2	9.96486 14.9317 0.240327	-6.4124
1445	2	2.9327 12.5579 0.193819	-6.22579
1446	2	3.0646 15.0485 2.57692	-6.06727
1447	2	5.10292 12.2584 2.80641	-6.44208
1448	2	5.33843 15.0692 0.162871	-6.30276
1449	2	0.7992 9.96109 4.92844	-5.25245
1450	2	141.084 13.4095 0.0845091	-6.55876
1451	2	140.511 0.245776 2.61733	-6.42283
1452	2	143.47 13.4319 2.57544	-6.15354
1453	2	142.774 0.300896 0.032064	-6.42516
1454	2	145.803 13.5452 15.1727	-6.18925
1455	2	145.055 0.214229 2.63867	-6.15212
1456	2	147.923 13.1298 2.20768	-5.41118
1457	3	156.034 13.0466 4.86325	-4.69099
1458	3	157.716 12.3212 2.15459	-4.68118
1459	3	156.196 14.8868 2.21072	-4.78099
1460	3	157.956 15.7066 4.74913	-4.75852
1461	3	159.538 13.1071 4.67314	-4.85181
1462	3	161.237 12.2859 2.19315	-4.65607
1463	3	159.613 14.9773 2.15073	-4.78545
1464	3	161.341 15.682 4.68508	-4.80937
1465	3	162.939 13.1006 4.70924	-4.61734
1466	3	164.684 12.2323 2.1808	-4.7805
1467	3	162.982 14.9577 2.22011	-4.7058
1468	3	164.055 0.0786853 4.83522	-4.77
1469	3	166.337 13.0831 4.71047	-4.80789
1470	3	168.093 12.18 2.2385	-4.69592
1471	3	166.368 14.842 2.19421	-4.79464
1472	3	168.103 15.5909 4.64399	-4.7114
1473	3	169.791 13.016 4.83015	-4.64881
1474	3	171.38 12.1771 2.11676	-4.76988
1475	3	169.761 14.8119 2.13012	-4.70502
1476	3	171.551 15.6231 4.77959	-4.67859
1477	3	173.045 13.0739 4.77334	-4.78954
1478	3	174.809 12.1807 2.17988	-4.73091
1479	3	173.237 14.6489 2.20545	-4.77607
1480	3	174.935 15.5749 4.75765	-4.77031
1481	3	176.54 12.8833 4.71278	-4.83827
1482	3	178.207 12.0495 2.1411	-4.53585
1483	3	176.689 14.8094 2.13939	-4.57731
1484	3	178.331 15.5208 4.77149	-4.75658
1485	3	179.948 12.8701 4.7636	-4.64847
1486	3	181.701 12.0408 2.21879	-4.67243
1487	3	180.107 14.6515 2.18475	-4.79588
1488	3	181.796 15.436 4.74748	-4.78076
1489	3	183.394 12.7586 4.81158	-4.6789
1490	3	185.099 11.9347 2.17287	-4.77811
1491	3	183.555 14.5689 2.22888	-4.81404
1492	3	185.142 15.4098 4.81053	-4.62933
1493	3	186.865 12.7148 4.71895	-4.65969
1494	3	188.424 11.8127 2.24868	-4.71797
1495	3	186.923 14.5796 2.1765	-4.76829
1496	3	188.62 15.248 4.70768	-4.64194
1497	3	190.247 12.6283 4.67033	-4.77214
1498	3	191.87 11.7533 2.12459	-4.84165
1499	3	190.276 14.4382 2.02501	-4.74526
1500	3	191.961 15.2858 4.76174	-4.77826
1501	3	193.63 12.7035 4.74439	-4.8442
1502	3	195.306 11.7608 2.17559	-4.72099
1503	3	193.708 14.3936 2.14047	-4.74714
1504	3	195.441 15.292 4.77908	-4.563
1505	3	197.017 12.4752 4.72977	-4.83492
1506	3	198.724 11.6958 2.20413	-4.6932
1507	3	197.21 14.3679 2.22746	-4.69409
1508	3	198.949 15.0656 4.7681	-4.74709
1509	3	200.477 12.3537 4.73026	-4.69132
1510	3	202.105 11.6224 2.13669	-4.81638
1511	3	200.683 14.3218 2.14535	-4.6646
1512	3	202.359 14.881 4.69091	-4.66577
1513	3	203.979 12.335 4.73662	-4.5153
1514	3	205.668 11.5934 2.2072	-4.7147
1515	3	203.93 14.1262 2.02646	-4.62197
1516	3	205.725 15.0201 4.69549	-4.92093
1517	3	207.45 12.3672 4.68397	-4.71126
1518	3	209.032 11.4371 2.07962	-4.70242
1519	3	207.44 14.1687 2.12176	-4.65103
1520	3	209.233 14.9138 4.79161	-4.68701
1521	3	210.825 12.2358 4.6461	-4.78743
1522	3	212.507 11.379 2.12652	-4.7132
1523	3	210.923 14.0269 2.22959	-4.82669
1524	3	212.667 14.7668 4.7812	-4.73858
1525	3	214.215 12.2142 4.69193	-4.70369
1526	3	215.923 11.2761 2.10015	-4.72745
1527	3	214.271 14.0873 2.19871	-4.77155
1528	3	216.143 14.7807 4.69055	-4.71348
1529	3	217.619 11.9892 4.66544	-4.64748
1530	3	219.304 11.1426 2.23134	-4.6926
1531	3	217.772 13.8517 2.21483	-4.73878
1532	3	219.53 14.5879 4.81081	-4.77539
1533	3	221.146 11.9649 4.70623	-4.78465
1534	3	222.701 11.0274 2.26645	-4.6329
1535	3	221.137 13.786 2.12217	-4.77054
1536	3	222.876 14.5989 4.71241	-4.77013
1537	3	224.538 11.8502 4.78186	-4.62442
1538	3	226.232 11.0233 2.17928	-4.51886
1539	3	224.619 13.6351 2.24044	-4.65421
1540	3	226.307 14.5324 4.72491	-4.7438
1541	3	227.986 11.9228 4.85383	-4.72112
1542	3	229.592 11.0416 2.14891	-4.64926
1543	3	228.035 13.7234 2.23679	-4.84212
1544	3	229.776 14.4376 4.78471	-4.74794
1545	3	231.399 11.7444 4.72117	-4.85844
1546	3	233.076 10.9609 2.18641	-4.63692
1547	3	231.447 13.6303 2.21686	-4.73156
1548	3	233.213 14.3851 4.80131	-4.71172
1549	3	234.786 11.7074 4.8172	-4.90499
1550	3	236.363 10.8051 2.27482	-4.68625
1551	3	234.906 13.6088 2.26479	-4.71175
1552	3	236.551 14.3933 4.91436	-4.69119
1553	3	238.172 11.7522 4.80079	-4.68028
1554	3	239.926 10.8573 2.21144	-4.64738
1555	3	238.275 13.4259 2.31703	-4.72491
1556	3	239.969 14.3961 4.88979	-4.70401
1557	3	241.662 11.6701 4.77883	-4.75433
1558	3	243.317 10.8894 2.22012	-4.8067
1559	3	241.626 13.5376 2.34579	-4.77333
1560	3	243.594 14.2497 4.82457	-4.72068
1561	3	244.997 11.5892 4.73198	-4.70493
1562	3	246.779 10.9217 2.18827	-4.74979
1563	3	245.107 13.4333 2.26459	-4.63376
1564	3	246.921 14.2871 4.82151	-4.75486
1565	3	248.445 11.5784 4.81631	-4.87091
1566	3	250.155 10.7316 2.24954	-4.72267
1567	3	248.66 13.477 2.2701	-4.78435
1568	3	250.351 14.1346 4.80765	-4.73489
1569	3	251.901 11.4459 4.73641	-4.53954
1570	3	253.561 10.5356 2.25576	-4.67673
1571	3	252.038 13.2544 2.14576	-4.84052
1572	3	253.625 14.1915 4.87194	-4.77958
1573	3	255.229 11.4488 4.76696	-4.6797
1574	3	256.973 10.6482 2.28394	-4.65914
1575	3	255.328 13.1787 2.25235	-4.54136
1576	3	257.093 13.862 4.80472	-4.71079
1577	3	258.763 11.4454 4.84159	-4.76382
1578	3	260.336 10.5774 2.26091	-4.77104
1579	3	258.805 13.2906 2.35029	-4.57
1580	3	260.585 14.0296 4.79128	-4.85922
1581	3	263.851 10.4572 2.24528	-4.6695
1582	3	262.293 13.0962 2.26107	-4.83566
1583	3	263.97 13.9985 4.78419	-4.63464
1584	3	265.474 11.3391 4.83274	-4.76518
1585	3	267.298 10.4593 2.28949	-4.76299
1586	3	265.65 13.0724 2.25426	-4.7095
1587	3	267.329 13.9488 4.87778	-4.87208
1588	3	268.852 11.2661 4.8196	-4.66503
1589	3	270.587 10.3849 2.2786	-4.72378
1590	3	269.014 13.0374 2.26923	-4.72407
1591	3	270.682 13.9534 4.81515	-4.63118
1592	3	272.386 11.273 4.85906	-4.68286
1593	3	273.966 10.3537 2.30838	-4.78646
1594	3	272.419 12.9456 2.28196	-4.64526
1595	3	274.216 13.7666 4.77592	-4.80851
1596	3	275.874 11.1768 4.84406	-4.70615
1597	3	277.344 10.3293 2.25391	-4.81084
1598	3	275.865 12.9373 2.21773	-4.76403
1599	3	277.627 13.7926 4.69446	-4.76865
1600	3	279.259 11.1803 4.66148	-4.47094
1601	3	280.845 10.1486 2.33785	-4.79837
1602	3	279.305 12.7815 2.28794	-4.59841
1603	3	281.077 13.6893 4.78272	-4.77735
1604	3	282.65 11.0473 4.87001	-4.70299
1605	3	284.236 10.1887 2.35377	-4.71681
1606	3	282.731 12.9796 2.27137	-4.72014
1607	3	284.458 13.6465 4.90539	-4.60812
1608	3	286.01 11.0991 4.88774	-4.66077
1609	3	287.626 10.2334 2.28771	-4.74899
1610	3	286.047 12.9205 2.26887	-4.81622
1611	3	287.92 13.6948 4.91021	-4.70265
1612	3	289.478 10.9742 4.85298	-4.66013
1613	3	291.19 10.185 2.2998	-4.8239
1614	3	289.485 12.7375 2.38548	-4.53877
1615	3	291.356 13.6056 4.93164	-4.83407
1616	3	292.981 11.0018 4.87269	-4.81865
1617	3	294.432 10.0593 2.3189	-4.30149
1618	3	293.016 12.8429 2.28124	-4.78927
1619	3	294.741 13.4161 4.86019	-4.07691
1620	3	149.442 13.2381 4.66004	-4.17232
1621	3	151.014 12.2408 2.12668	-4.84059
1622	3	149.364 15.0766 2.08389	-4.02629
1623	3	151.089 15.6792 4.65097	-4.64864
1624	3	152.651 13.1907 4.84108	-4.66963
1625	3	154.318 12.322 2.2572	-4.63211
1626	3	152.798 14.8578 2.13784	-4.71786
1627	3	153.794 0.0575282 4.69737	-4.85229
1628	4	156.031 13.0818 1.57742	-7.13445
1629	4	157.777 12.356 4.17502	-7.08368
1630	4	156.208 14.9548 4.22844	-7.02163
1631	4	157.873 15.6909 1.54563	-7.16967
1632	4	159.464 13.0991 1.63624	-7.08713
1633	4	161.166 12.3373 4.08431	-7.19256
1634	4	159.623 14.991 4.11276	-7.09902
1635	4	160.555 0.0104085 1.59232	-6.99376
1636	4	162.969 13.1577 1.62177	-7.00205
1637	4	164.589 12.3504 4.0921	-7.06368
1638	4	163.129 15.0236 4.17136	-7.09806
1639	4	164.719 15.6417 1.50758	-7.04409
1640	4	166.313 13.0248 1.59157	-7.16861
1641	4	168.025 12.2705 4.1588	-7.09984
1642	4	166.369 14.8767 4.09027	-7.19867
1643	4	168.117 15.5316 1.58037	-7.17157
1644	4	169.763 12.9536 1.55481	-7.14396
1645	4	171.448 12.2141 4.09313	-7.14627
1646	4	169.852 14.8275 4.09074	-7.11633
1647	4	171.595 15.5014 1.59027	-6.73059
1648	4	173.135 12.869 1.58254	-7.09086
1649	4	174.784 12.2252 4.19642	-6.99986
1650	4	173.241 14.824 4.12897	-7.16365
1651	4	174.909 15.4797 1.55264	-7.07433
1652	4	176.565 12.9191 1.61243	-7.16724
1653	4	178.19 12.0613 4.16468	-7.23629
1654	4	176.645 14.831 4.21067	-7.05514
1655	4	178.425 15.4442 1.52349	-7.07362
1656	4	179.948 12.8012 1.58176	-7.09245
1657	4	181.614 11.9785 4.1881	-7.1624
1658	4	180.005 14.7808 4.15969	-7.17623
1659	4	181.834 15.4154 1.67246	-7.01154
1660	4	183.462 12.7507 1.55205	-7.2219
1661	4	185.104 12.0288 4.09191	-7.23943
1662	4	183.415 14.59 4.15456	-7.16186
1663	4	185.198 15.3854 1.51966	-7.02931
1664	4	186.834 12.6809 1.57271	-7.2639
1665	4	188.547 11.8798 4.20042	-7.21878
1666	4	186.844 14.6677 4.09307	-7.17275
1667	4	188.615 15.282 1.56752	-7.28717
1668	4	190.164 12.5288 1.61995	-7.09331
1669	4	191.993 11.8614 4.05665	-7.03922
1670	4	190.376 14.4889 4.03069	-6.93133
1671	4	192.037 15.1909 1.52179	-6.97661
1672	4	193.584 12.6061 1.57369	-6.94327
1673	4	195.327 11.7897 4.13115	-7.03156
1674	4	193.696 14.4537 4.12378	-7.02453
1675	4	195.536 15.0417 1.64415	-7.25041
1676	4	197.026 12.4727 1.58271	-7.01905
1677	4	198.746 11.7074 4.1747	-7.20833
1678	4	197.14 14.3878 4.27777	-6.99423
1679	4	198.897 15.0306 1.58579	-7.11858
1680	4	200.457 12.4794 1.49703	-7.08542
1681	4	202.149 11.571 4.06673	-7.13471
1682	4	200.602 14.2501 4.1754	-7.16872
1683	4	202.324 15.0497 1.4963	-7.11201
1684	4	203.852 12.2824 1.52356	-7.21651
1685	4	205.675 11.5323 4.15662	-7.16339
1686	4	204.12 14.19 4.0322	-7.06525
1687	4	205.708 14.9402 1.55151	-6.89322
1688	4	207.352 12.3447 1.57892	-7.28839
1689	4	209.1 11.5064 4.12101	-7.08544
1690	4	207.398 14.2637 4.1359	-7.0341
1691	4	209.298 14.8139 1.56132	-7.05233
1692	4	210.801 12.1847 1.48746	-6.93228
1693	4	212.504 11.3817 4.0851	-7.126
1694	4	210.905 14.1209 4.1399	-7.20159
1695	4	212.551 14.7739 1.56261	-7.20383
1696	4	214.202 12.2046 1.62811	-7.06549
1697	4	215.883 11.2958 4.07792	-7.05935
1698	4	214.382 14.064 4.1526	-7.18152
1699	4	216.081 14.691 1.63173	-6.91007
1700	4	217.633 12.0329 1.63046	-7.22173
1701	4	219.403 11.2943 4.15309	-6.92769
1702	4	217.76 13.9414 4.13162	-7.04416
1703	4	219.469 14.6959 1.55281	-7.05596
1704	4	221.036 11.9093 1.63477	-7.1206
1705	4	222.778 11.0726 4.15411	-7.21951
1706	4	221.174 13.8212 4.05799	-7.03398
1707	4	222.923 14.5195 1.68716	-7.15715
1708	4	224.476 11.6917 1.60962	-7.1561
1709	4	226.316 11.1834 4.18364	-7.1994
1710	4	224.6 13.771 4.2156	-7.15602
1711	4	226.314 14.4221 1.62926	-7.2831
1712	4	227.937 11.8939 1.54237	-6.98625
1713	4	229.67 11.1275 4.14707	-7.11005
1714	4	228.009 13.7565 4.14491	-7.10954
1715	4	229.743 14.3546 1.53359	-7.16147
1716	4	231.301 11.7548 1.64026	-7.11164
1717	4	233.064 10.9446 4.17065	-7.03405
1718	4	231.525 13.5584 4.17495	-7.04779
1719	4	233.181 14.3247 1.6213	-7.11718
1720	4	234.803 11.6946 1.61148	-7.1173
1721	4	236.39 10.8955 4.20241	-7.03496
1722	4	234.852 13.548 4.21372	-7.17514
1723	4	236.652 14.3537 1.63647	-7.06393
1724	4	238.123 11.5897 1.7129	-7.14267
1725	4	239.875 10.9726 4.20273	-7.05089
1726	4	238.308 13.6368 4.27119	-7.12938
1727	4	239.974 14.2654 1.69387	-7.10124
1728	4	241.658 11.6821 1.71701	-7.11496
1729	4	243.351 10.8417 4.16715	-7.00726
1730	4	241.769 13.5482 4.3572	-6.92453
1731	4	243.375 14.2332 1.72357	-6.98597
1732	4	245.077 11.7018 1.60462	-6.98853
1733	4	246.785 10.81 4.18701	-6.93352
1734	4	245.219 13.4839 4.20113	-7.15599
1735	4	246.891 14.1273 1.75777	-7.10721
1736	4	248.49 11.6629 1.68458	-7.06879
1737	4	250.101 10.7856 4.20381	-7.13312
1738	4	248.569 13.3921 4.19684	-6.97816
1739	4	250.375 14.2082 1.61005	-7.08957
1740	4	251.86 11.3783 1.65604	-7.17026
1741	4	253.568 10.5995 4.12118	-7.20737
1742	4	251.997 13.3442 4.13194	-7.20296
1743	4	253.658 14.1274 1.55348	-7.05376
1744	4	255.267 11.3867 1.64976	-7.27106
1745	4	257.005 10.822 4.24481	-7.25351
1746	4	255.324 13.3508 4.2378	-7.0695
1747	4	257.094 13.9503 1.58699	-7.21771
1748	4	258.703 11.4211 1.67407	-7.14906
1749	4	260.345 10.6116 4.20085	-7.00898
1750	4	258.848 13.2589 4.27769	-7.0607
1751	4	260.628 13.9962 1.77021	-7.15879
1752	4	262.129 11.2922 1.67222	-6.99904
1753	4	263.838 10.5397 4.17824	-7.18318
1754	4	262.275 13.1713 4.21058	-7.1265
1755	4	263.972 13.97 1.6392	-6.93752
1756	4	265.528 11.2826 1.67715	-7.16031
1757	4	267.162 10.4837 4.18974	-7.03885
1758	4	265.695 13.1366 4.25709	-7.17978
1759	4	267.419 13.8857 1.57639	-6.88908
1760	4	268.899 11.2152 1.63593	-7.30402
1761	4	270.628 10.4843 4.22911	-6.98616
1762	4	268.946 13.1117 4.24535	-7.11077
1763	4	270.745 13.8581 1.58585	-7.10169
1764	4	272.264 11.1315 1.69526	-7.27793
1765	4	274.137 10.44 4.22362	-7.0481
1766	4	272.477 13.1061 4.15582	-7.11198
1767	4	274.148 13.6829 1.63192	-7.15773
1768	4	275.69 11.077 1.62787	-6.95522
1769	4	277.513 10.3354 4.13856	-7.01923
1770	4	275.941 13.0557 4.15349	-7.09774
1771	4	277.607 13.6198 1.60029	-7.12258
1772	4	279.169 10.9539 1.7756	-7.16068
1773	4	280.994 10.2441 4.2547	-7.06162
1774	4	279.305 12.9703 4.23936	-7.26205
1775	4	280.962 13.8008 1.69293	-6.9151
1776	4	282.53 11.0404 1.78718	-7.04494
1777	4	284.311 10.2049 4.3143	-7.12949
1778	4	282.704 12.8936 4.20939	-7.20664
1779	4	284.441 13.7127 1.61206	-7.16263
1780	4	285.96 11.0611 1.70693	-7.08367
1781	4	287.688 10.2649 4.30601	-7.11925
1782	4	286.146 12.9639 4.2732	-7.14739
1783	4	287.788 13.6099 1.77559	-7.28141
1784	4	289.433 10.8502 1.71158	-7.18279
1785	4	291.23 10.1842 4.25098	-7.08045
1786	4	289.631 12.8611 4.37181	-7.17
1787	4	291.223 13.4859 1.73081	-7.13839
1788	4	292.836 11.0369 1.67261	-7.34277
1789	4	294.672 10.2095 4.29004	-9.26379
1790	4	293.002 12.8417 4.23832	-7.462
1791	4	294.7 13.6013 1.64351	-6.81288
1792	4	149.247 12.9767 1.6478	-9.15998
1793	4	151.059 12.3253 4.13	-7.28847
1794	4	149.326 14.9972 4.06977	-7.06921
1795	4	151.087 15.7092 1.56692	-7.1829
1796	4	152.638 13.0999 1.53639	-7.23911
1797	4	154.333 12.361 4.19225	-7.24419
1798	4	152.816 15.0393 4.11617	-7.0828
1799	4	154.489 15.6357 1.60765	-7.1709
1800	3	262.206 11.3205 4.78372	-4.64852
3001	1	135.562 14.7184 9.08817	-4.22261
3002	1	135.376 12.1524 6.46869	-4.40868
3003	1	137.659 12.1115 9.10484	-4.4489
3004	1	137.79 14.7638 6.43591	-4.71635
3005	1	130.817 14.6278 9.03504	-4.22105
3006	1	130.72 12.1042 6.4929	-4.48935
3007	1	133.082 11.9952 9.06938	-4.4215
3008	1	133.143 14.6745 6.47564	-4.14171
3009	1	126.195 14.647 9.08369	-4.42144
3010	1	126.167 11.9496 6.54991	-4.20284
3011	1	128.391 12.0637 9.07461	-4.6163
3012	1	128.619 14.7027 6.4651	-4.40993
3013	1	121.511 14.5262 9.09206	-4.30882
3014	1	121.572 11.8732 6.34553	-4.41677
3015	1	123.798 12.0262 9.07107	-4.10314
3016	1	123.88 14.5421 6.48578	-4.19005
3017	1	116.988 14.4338 8.98149	-4.76508
3018	1	116.79 11.8714 6.53347	-4.23348
3019	1	119.092 11.867 8.97955	-4.48675
3020	1	119.302 14.5383 6.48498	-4.27148
3021	1	112.414 14.5049 8.95317	-4.0869
3022	1	112.272 11.9042 6.34875	-4.77549
3023	1	114.489 11.8622 9.1378	-3.92376
3024	1	114.674 14.6083 6.44673	-4.43464
3025	1	107.829 14.3966 9.0134	-4.38291
3026	1	107.677 11.7046 6.4585	-4.07635
3027	1	109.988 11.8528 8.98637	-4.54255
3028	1	110.101 14.5618 6.56232	-4.19294
3029	1	103.163 14.411 8.9774	-4.1998
3030	1	102.981 11.7118 6.48136	-4.2518
3031	1	105.351 11.7891 9.18424	-4.37882
3032	1	105.521 14.3379 6.54854	-4.26992
3033	1	98.5464 14.3935 9.12536	-4.553
3034	1	98.5329 11.7161 6.60649	-4.48943
3035	1	100.819 11.7767 9.05269	-4.53975
3036	1	100.902 14.4072 6.56913	-4.32541
3037	1	93.9414 14.4619 8.96701	-4.41266
3038	1	93.9352 11.803 6.58826	-4.21181
3039	1	96.1137 11.7686 9.07431	-4.24197
3040	1	96.4298 14.4325 6.46584	-4.47202
3041	1	89.4374 14.2534 9.10341	-4.39113
3042	1	89.2538 11.6944 6.62048	-4.19442
3043	1	91.5514 11.6101 9.10333	-4.4786
3044	1	91.5819 14.3981 6.53568	-4.5008
3045	1	84.8755 14.2097 9.13523	-4.44824
3046	1	84.5406 11.6116 6.53918	-4.37792
3047	1	86.9063 11.6605 9.05039	-4.28084
3048	1	87.0268 14.2611 6.55617	-4.11321
3049	1	80.1743 14.0164 9.05587	-4.20879
3050	1	80.0127 11.5716 6.4792	-4.59085
3051	1	82.3738 11.6212 9.13112	-4.35316
3052	1	82.4863 14.1663 6.69088	-4.13396
3053	1	75.6186 14.1031 9.11224	-4.19012
3054	1	75.4252 11.5768 6.49021	-4.39057
3055	1	77.7116 11.4418 9.06428	-4.32573
3056	1	77.8491 14.1496 6.42011	-4.38654
3057	1	71.0174 14.0665 9.01864	-4.39973
3058	1	70.9251 11.4372 6.54827	-4.22156
3059	1	73.1722 11.4141 9.04267	-4.82521
3060	1	73.326 14.0562 6.58127	-4.47877
3061	1	66.3667 13.988 9.05183	-4.05695
3062	1	66.2557 11.3829 6.43329	-4.41344
3063	1	68.5425 11.4262 9.10071	-4.386
3064	1	68.7156 14.0621 6.47941	-4.75031
3065	1	61.6936 13.8631 9.11486	-4.49744
3066	1	61.5983 11.3118 6.57855	-4.4741
3067	1	63.9313 11.2872 9.04008	-4.33636
3068	1	63.9676 13.9208 6.60169	-4.41716
3069	1	57.0867 13.7852 9.07677	-4.40665
3070	1	56.9171 11.2562 6.51469	-4.45622
3071	1	59.2316 11.2912 9.11174	-4.29904
3072	1	59.4509 13.8663 6.47512	-4.42709
3073	1	52.4683 13.806 9.12966	-4.38858
3074	1	52.5152 11.2104 6.53091	-4.12271
3075	1	54.7175 11.2392 9.18385	-4.5712
3076	1	54.7713 13.8644 6.60293	-4.41824
3077	1	47.9878 13.8078 9.0785	-4.40528
3078	1	47.7563 11.2741 6.51187	-4.58239
3079	1	50.092 11.2208 9.07913	-4.52686
3080	1	50.2333 13.7354 6.60217	-4.40084
3081	1	43.442 13.802 9.03626	-4.35358
3082	1	43.255 11.1761 6.47162	-4.46271
3083	1	45.496 11.0646 9.11525	-3.99209
3084	1	45.6813 13.8996 6.48197	-4.41022
3085	1	38.7318 13.7094 8.95387	-4.25158
3086	1	38.5165 11.1883 6.38463	-4.67946
3087	1	40.9613 11.1703 8.97145	-4.14836
3088	1	41.036 13.7149 6.40103	-4.7409
3089	1	34.1774 13.7663 9.0383	-4.35638
3090	1	33.9701 11.0785 6.51355	-4.15263
3091	1	36.2528 11.1108 9.03594	-4.31011
3092	1	36.416 13.6857 6.45387	-4.30759
3093	1	29.5638 13.484 9.01982	-4.12086
3094	1	29.4706 11.0873 6.44573	-4.39661
3095	1	31.7742 11.1117 8.9878	-4.28748
3096	1	31.8969 13.732 6.46124	-4.47541
3097	1	24.8747 13.6734 9.08712	-4.43261
3098	1	24.793 11.0615 6.55009	-4.37284
3099	1	27.1084 11.0113 8.96993	-4.50923
3100	1	27.2059 13.6616 6.60643	-4.40968
3101	1	20.3246 13.5522 9.01582	-4.06458
3102	1	20.1928 11.0214 6.50702	-4.42899
3103	1	22.4427 10.9163 9.0745	-4.34697
3104	1	22.6373 13.6267 6.56131	-4.81095
3105	1	15.6779 13.669 8.97166	-4.17801
3106	1	15.6116 11.0471 6.58249	-4.39886
3107	1	17.9004 10.923 9.06237	-4.41323
3108	1	18.1067 13.7041 6.5219	-4.33974
3109	1	11.1277 13.5152 9.18539	-4.48692
3110	1	10.9365 11.0407 6.48982	-4.23522
3111	1	13.289 10.9146 9.02608	-4.26108
3112	1	13.3145 13.6678 6.53213	-4.43832
3113	1	6.50554 13.6179 9.14024	-4.44539
3114	1	6.34625 10.9905 6.54591	-4.04892
3115	1	8.65257 11.0711 9.06025	-4.44585
3116	1	8.81953 13.7368 6.59601	-4.42646
3117	1	1.83681 13.3866 9.20476	-3.28527
3118	1	1.62936 10.927 6.62806	-3.33922
3119	1	4.06694 11.0154 9.24419	-3.98076
3120	1	4.19233 13.571 6.63095	-4.27581
3121	1	139.948 14.7812 9.04473	-4.18566
3122	1	139.857 12.1259 6.48329	-4.4332
3123	1	142.237 12.1605 9.00688	-4.40513
3124	1	142.295 14.6933 6.49048	-4.51337
3125	1	144.583 14.7669 8.98405	-4.84357
3126	1	144.57 12.1185 6.36597	-3.93056
3127	1	147.088 12.2773 8.83121	-3.18041
3128	1	146.936 14.8129 6.4287	-3.10276
3129	2	136.643 13.4968 5.1896	-6.35207
3130	2	135.954 0.284705 7.74316	-6.44423
3131	2	138.788 13.4627 7.69384	-6.47587
3132	2	138.324 0.224904 5.17526	-6.56274
3133	2	131.905 13.3 5.25278	-6.49199
3134	2	131.424 0.296379 7.78054	-6.49955
3135	2	134.285 13.3478 7.77812	-6.35887
3136	2	133.683 0.274131 5.14496	-6.34764
3137	2	127.351 13.2725 5.18857	-6.30093
3138	2	126.724 0.173971 7.68802	-6.52239
3139	2	129.567 13.3357 7.66073	-6.39438
3140	2	129.066 0.273381 5.19107	-6.48694
3141	2	122.677 13.1635 5.10042	-6.56053
3142	2	121.993 0.0769551 7.71855	-6.50828
3143	2	125.04 13.3097 7.82903	-6.46374
3144	2	124.408 0.0764143 5.19472	-6.43746
3145	2	118.099 13.1736 5.19034	-6.32286
3146	2	117.51 0.0466884 7.92289	-6.61156
3147	2	120.39 13.1787 7.77756	-6.30071
3148	2	119.69 0.162908 5.25037	-6.54431
3149	2	113.407 13.2641 5.17537	-6.47511
3150	2	112.974 0.16788 7.71014	-6.58694
3151	2	115.824 13.2598 7.69966	-6.35787
3152	2	115.102 0.116687 5.19582	-6.39315
3153	2	108.938 13.2128 5.10297	-6.01997
3154	2	108.219 0.0406689 7.88281	-6.33043
3155	2	111.155 13.1402 7.64306	-6.42968
3156	2	110.575 0.137329 5.20691	-6.43117
3157	2	104.3 13.0487 5.2422	-6.31729
3158	2	104.423 15.6376 7.74988	-6.57419
3159	2	106.554 13.0362 7.79973	-6.41413
3160	2	106.04 0.0760334 5.2167	-6.24646
3161	2	99.6713 13.0267 5.27702	-6.31768
3162	2	99.7438 15.6672 7.83917	-6.4097
3163	2	101.99 13.0852 7.82902	-6.66725
3164	2	102.107 15.6522 5.32722	-6.50422
3165	2	95.1116 13.0725 5.31967	-6.42651
3166	2	95.2744 15.6818 7.807	-6.48078
3167	2	97.4427 13.1416 7.77818	-6.37604
3168	2	97.6772 15.6412 5.21335	-6.55845
3169	2	90.5171 13.0721 5.32695	-6.43511
3170	2	90.5706 15.6626 7.85413	-6.36609
3171	2	92.7377 13.0913 7.85416	-6.31589
3172	2	92.9361 15.691 5.37244	-6.43812
3173	2	85.8229 12.8393 5.33859	-6.55459
3174	2	86.0753 15.679 7.79211	-6.33037
3175	2	88.1757 12.9801 7.87165	-6.52054
3176	2	88.3329 15.6905 5.24707	-6.32915
3177	2	81.3232 12.7386 5.29054	-6.33396
3178	2	81.3859 15.4729 7.83827	-6.49164
3179	2	83.5915 12.9816 8.00194	-6.53589
3180	2	83.6879 15.6533 5.32939	-6.34304
3181	2	76.6751 12.7895 5.22968	-6.51965
3182	2	76.7277 15.4727 7.76688	-6.30918
3183	2	78.8777 12.7923 7.74752	-6.41956
3184	2	79.0952 15.5128 5.30279	-6.67713
3185	2	72.1305 12.8533 5.27892	-6.46133
3186	2	72.2942 15.4741 7.71029	-6.39048
3187	2	74.3732 12.7091 7.9011	-6.5577
3188	2	74.4745 15.3175 5.20844	-6.21978
3189	2	67.4513 12.8339 5.27255	-6.32632
3190	2	67.7055 15.3084 7.83301	-6.26924
3191	2	69.8158 12.8113 7.79883	-6.38486
3192	2	69.9137 15.2704 5.20034	-6.55857
3193	2	62.7874 12.5965 5.30786	-6.42814
3194	2	62.9272 15.2621 7.93398	-6.41087
3195	2	65.0962 12.6209 7.71826	-6.41549
3196	2	65.2395 15.2195 5.34159	-6.55715
3197	2	58.1695 12.446 5.27908	-6.40904
3198	2	58.2712 15.1966 7.72572	-6.19953
3199	2	60.4924 12.6535 7.84117	-6.56955
3200	2	60.6286 15.1683 5.30987	-6.5525
3201	2	53.6298 12.5094 5.24391	-6.53473
3202	2	53.68 15.0895 7.93536	-6.57923
3203	2	55.9058 12.579 7.80609	-6.54549
3204	2	55.9353 15.1341 5.28757	-6.6173
3205	2	49.0776 12.4846 5.25968	-6.40242
3206	2	49.141 15.1335 7.85264	-6.33618
3207	2	51.3382 12.5365 7.88245	-6.51288
3208	2	51.3632 15.1459 5.28566	-6.47452
3209	2	44.5157 12.5367 5.23078	-6.43991
3210	2	44.5069 15.184 7.95287	-6.37781
3211	2	46.6677 12.575 7.7979	-6.34161
3212	2	46.8352 15.0832 5.32363	-6.48836
3213	2	39.802 12.501 5.25262	-6.60516
3214	2	39.9363 14.9923 7.62743	-6.25485
3215	2	42.1471 12.4981 7.70189	-6.47582
3216	2	42.2485 15.1005 5.22126	-6.49182
3217	2	35.2485 12.3907 5.18921	-6.49239
3218	2	35.394 14.9823 7.75582	-6.42213
3219	2	37.4458 12.311 7.71815	-6.45734
3220	2	37.6149 15.0592 5.14999	-6.44798
3221	2	30.5568 12.3857 5.17884	-6.44722
3222	2	30.8226 15.1478 7.70501	-6.04817
3223	2	32.9628 12.5199 7.64702	-6.52575
3224	2	33.0616 15.0251 5.18606	-6.62898
3225	2	26.0597 12.353 5.28332	-6.51473
3226	2	26.1412 14.966 7.91914	-6.51977
3227	2	28.2591 12.4121 7.86443	-6.57267
3228	2	28.4189 15.0516 5.30582	-6.32006
3229	2	21.4792 12.2571 5.35794	-6.33036
3230	2	21.5157 14.8802 7.73001	-6.43452
3231	2	23.6936 12.3664 7.78613	-6.39313
3232	2	23.839 14.7971 5.21433	-6.31042
3233	2	16.8895 12.3354 5.29139	-6.27363
3234	2	16.9507 15.0156 7.82455	-6.52306
3235	2	19.1073 12.3325 7.80794	-6.54718
3236	2	19.2902 14.9776 5.20109	-6.70799
3237	2	12.1365 12.3859 5.1822	-6.29356
3238	2	12.292 14.9006 7.94863	-6.27712
3239	2	14.4252 12.3818 7.78223	-6.5316
3240	2	14.5994 15.0003 5.32593	-6.67435
3241	2	7.65959 12.3609 5.26429	-6.42561
3242	2	7.72939 14.9711 7.90699	-6.59162
3243	2	9.87768 12.3575 7.81194	-6.53884
3244	2	10.0288 15.0428 5.34239	-6.77302
3245	2	3.00482 12.2816 5.28682	-6.19686
3246	2	2.97882 14.9641 7.81897	-5.89085
3247	2	5.27092 12.2881 7.95202	-6.58628
3248	2	5.39467 14.931 5.36953	-6.40239
3249	2	0.71958 9.92421 9.93926	-5.27335
3250	2	141.203 13.3739 5.17954	-6.48102
3251	2	140.584 0.435396 7.79906	-6.30484
3252	2	143.502 13.435 7.66056	-6.55936
3253	2	142.779 0.21175 5.25869	-6.66443
3254	2	145.863 13.5734 4.98799	-6.06957
3255	2	145.06 0.273152 7.83069	-6.34008
3256	2	147.859 13.2268 7.20502	-5.42567
3257	3	156.055 13.0302 9.87055	-4.72059
3258	3	157.78 12.2682 7.25726	-4.81186
3259	3	156.117 14.8837 7.40092	-4.69958
3260	3	157.961 15.6153 9.9161	-4.68705
3261	3	159.488 12.9922 9.89862	-4.60228
3262	3	161.123 12.2498 7.28631	-4.82152
3263	3	159.589 14.8272 7.32291	-4.78993
3264	3	160.558 -0.0118128 9.89455	-4.78436
3265	3	162.865 13.0262 9.76999	-4.86731
3266	3	164.578 12.2429 7.21957	-4.69599
3267	3	162.939 14.8888 7.24646	-4.6677
3268	3	164.75 15.6273 9.79568	-4.72089
3269	3	166.303 12.9593 9.78069	-4.84359
3270	3	168.03 12.1089 7.37268	-4.71473
3271	3	166.455 14.8286 7.3256	-4.82555
3272	3	168.178 15.6035 9.95403	-4.71812
3273	3	169.761 13.0744 9.86101	-4.68373
3274	3	171.416 12.1171 7.45029	-4.75904
3275	3	169.79 14.814 7.22658	-4.75082
3276	3	171.475 15.6861 9.93655	-4.65397
3277	3	173.15 13.0581 9.93684	-4.72178
3278	3	174.857 12.0752 7.28585	-4.65474
3279	3	173.28 14.7279 7.40762	-4.70623
3280	3	174.962 15.5298 9.9127	-4.74873
3281	3	176.621 12.8549 9.93977	-4.72801
3282	3	178.238 12.0375 7.2868	-4.67456
3283	3	176.737 14.7034 7.33396	-4.85495
3284	3	178.465 15.4646 9.86151	-4.56894
3285	3	179.977 12.8083 9.87695	-4.78189
3286	3	181.681 11.9378 7.35297	-4.66149
3287	3	180.129 14.5564 7.28658	-4.68421
3288	3	181.839 15.3409 9.92887	-4.76784
3289	3	183.361 12.7151 9.79727	-4.81573
3290	3	185.08 11.8448 7.30046	-4.69907
3291	3	183.448 14.5965 7.30544	-4.86609
3292	3	185.207 15.3335 9.85263	-4.77587
3293	3	186.854 12.7847 9.80544	-4.70572
3294	3	188.585 11.8636 7.26677	-4.7988
3295	3	186.835 14.5003 7.25338	-4.73354
3296	3	188.674 15.2739 9.73301	-4.83905
3297	3	190.185 12.6588 9.95124	-4.72368
3298	3	191.981 11.8018 7.36507	-4.72211
3299	3	190.369 14.4872 7.30369	-4.7657
3300	3	192.146 15.1765 9.84601	-4.71862
3301	3	193.61 12.5809 9.84749	-4.78131
3302	3	195.346 11.7387 7.32128	-4.74401
3303	3	193.698 14.4005 7.32057	-4.75531
3304	3	195.544 15.1528 9.7689	-4.76596
3305	3	197.029 12.5963 9.86504	-4.67673
3306	3	198.709 11.5978 7.2823	-4.77392
3307	3	197.251 14.324 7.2601	-4.83088
3308	3	199.034 15.1595 9.85786	-4.74737
3309	3	200.546 12.4334 9.77153	-4.69298
3310	3	202.2 11.5894 7.28984	-4.57291
3311	3	200.631 14.2312 7.27921	-4.72835
3312	3	202.329 15.1455 9.85435	-4.68907
3313	3	203.993 12.4744 9.78212	-4.86163
3314	3	205.742 11.5273 7.23803	-4.66195
3315	3	204.071 14.2342 7.32816	-4.78711
3316	3	205.905 14.9643 9.80069	-4.68918
3317	3	207.365 12.3365 9.82456	-4.7236
3318	3	209.188 11.3706 7.39363	-4.7812
3319	3	207.496 14.0608 7.26656	-4.77021
3320	3	209.242 14.8801 9.84977	-4.79132
3321	3	210.783 12.2932 9.9723	-4.57073
3322	3	212.424 11.3404 7.24781	-4.74745
3323	3	210.921 13.9796 7.35048	-4.78894
3324	3	212.614 14.8689 9.90711	-4.76116
3325	3	214.199 12.1692 9.77965	-4.76204
3326	3	215.914 11.2613 7.16961	-4.64623
3327	3	214.335 13.9145 7.29202	-4.67345
3328	3	215.986 14.7186 9.93618	-4.69148
3329	3	217.617 12.0678 9.85614	-4.65043
3330	3	219.323 11.1964 7.43612	-4.81897
3331	3	217.732 13.8443 7.31984	-4.82366
3332	3	219.409 14.5599 9.94065	-4.65551
3333	3	221.082 11.9131 9.95304	-4.81221
3334	3	222.685 11.0231 7.29425	-4.74518
3335	3	221.124 13.7424 7.36476	-4.78639
3336	3	222.869 14.5225 9.8759	-4.80482
3337	3	224.362 11.8785 9.84328	-4.8335
3338	3	226.201 11.013 7.26893	-4.60406
3339	3	224.523 13.7517 7.26744	-4.83882
3340	3	226.301 14.4185 9.86682	-4.77375
3341	3	227.829 11.866 9.85618	-4.7221
3342	3	229.62 11.0744 7.30902	-4.79337
3343	3	227.922 13.653 7.28253	-4.656
3344	3	229.705 14.5004 9.8772	-4.80798
3345	3	231.317 11.7583 9.82093	-4.75786
3346	3	233.017 10.9868 7.38788	-4.79658
3347	3	231.456 13.6554 7.37055	-4.57625
3348	3	233.142 14.3636 9.9708	-4.76519
3349	3	234.835 11.8548 9.95842	-4.48269
3350	3	236.487 10.9692 7.41154	-4.76709
3351	3	234.818 13.5154 7.43542	-4.63465
3352	3	236.604 14.3789 9.95934	-4.62874
3353	3	238.242 11.6906 9.99643	-4.75054
3354	3	239.792 10.8305 7.36245	-4.68986
3355	3	238.292 13.476 7.45964	-4.6855
3356	3	240.051 14.3144 9.86756	-4.78353
3357	3	241.591 11.6178 9.8327	-4.68449
3358	3	243.263 10.8268 7.39669	-4.76113
3359	3	241.735 13.4944 7.34372	-4.74772
3360	3	243.419 14.232 9.93253	-4.93424
3361	3	245.02 11.5892 10.0315	-4.76397
3362	3	246.759 10.7653 7.32285	-4.72965
3363	3	245.219 13.3292 7.40926	-4.7884
3364	3	246.765 14.2608 9.982	-4.80985
3365	3	248.435 11.5739 9.91314	-4.64175
3366	3	250.128 10.7097 7.30312	-4.72014
3367	3	248.542 13.4156 7.49976	-4.80964
3368	3	250.384 14.1356 9.82201	-4.63846
3369	3	251.917 11.4596 9.9191	-4.74355
3370	3	253.587 10.6608 7.31766	-4.77471
3371	3	251.931 13.2845 7.28083	-4.59412
3372	3	253.728 14.098 9.94325	-4.73297
3373	3	255.312 11.5022 9.94115	-4.65233
3374	3	257.048 10.5932 7.34597	-4.55372
3375	3	255.374 13.245 7.34462	-4.74683
3376	3	257.185 14.011 9.82602	-4.64431
3377	3	258.794 11.5302 10.0314	-4.66602
3378	3	260.416 10.6321 7.38745	-4.85205
3379	3	258.802 13.2263 7.40977	-4.79114
3380	3	260.664 14.0537 9.92936	-4.8057
3381	3	263.72 10.5144 7.33349	-4.77878
3382	3	262.272 13.1761 7.40435	-4.69223
3383	3	264.069 13.8705 9.971	-4.7672
3384	3	265.518 11.1314 9.9296	-4.71948
3385	3	267.176 10.3364 7.37033	-4.78537
3386	3	265.587 13.0051 7.34454	-4.80798
3387	3	267.326 13.9179 9.90849	-4.77376
3388	3	268.855 11.2065 9.90587	-4.78974
3389	3	270.6 10.37 7.41387	-4.66646
3390	3	268.993 12.9182 7.37892	-4.69561
3391	3	270.776 13.8065 9.90416	-4.70573
3392	3	272.353 11.1221 9.90389	-4.70217
3393	3	273.993 10.3283 7.43189	-4.75101
3394	3	272.344 13.0806 7.39843	-4.60645
3395	3	274.175 13.8987 9.87066	-4.74823
3396	3	275.791 11.1027 9.99957	-4.6364
3397	3	277.448 10.2063 7.38965	-4.78941
3398	3	275.922 12.9374 7.39592	-4.79678
3399	3	277.603 13.7102 9.92892	-4.69904
3400	3	279.174 11.079 9.96177	-4.83295
3401	3	280.932 10.2442 7.34992	-4.56673
3402	3	279.298 12.7625 7.38415	-4.86338
3403	3	281.049 13.7905 9.98375	-4.7209
3404	3	282.659 11.0714 9.93595	-4.77649
3405	3	284.356 10.2072 7.39909	-4.77601
3406	3	282.681 12.837 7.42556	-4.6207
3407	3	284.473 13.6197 9.95439	-4.61663
3408	3	285.996 10.9983 9.94752	-4.763
3409	3	287.776 10.1753 7.37662	-4.79588
3410	3	286.167 12.8016 7.41505	-4.82729
3411	3	287.952 13.6315 9.90032	-4.77315
3412	3	289.401 10.8291 9.94689	-4.76319
3413	3	291.236 10.0685 7.44704	-4.73691
3414	3	289.575 12.7519 7.46129	-4.74217
3415	3	291.323 13.5778 9.96831	-4.71564
3416	3	292.88 10.9528 10.0125	-4.90718
3417	3	294.525 10.153 7.46033	-4.46898
3418	3	293.007 12.8589 7.42404	-4.79925
3419	3	294.58 13.4771 10.0493	-4.00636
3420	3	149.195 13.1265 9.87792	-4.46433
3421	3	150.883 12.3121 7.32684	-4.90064
3422	3	149.42 15.0776 7.35199	-4.03005
3423	3	150.222 0.044944 9.83592	-4.80069
3424	3	152.53 13.1635 9.92032	-4.70329
3425	3	154.26 12.3654 7.27597	-4.71955
3426	3	152.674 15.0114 7.31371	-4.52565
3427	3	154.431 15.6554 9.8834	-4.71088
3428	4	156.031 13.0016 6.76252	-7.14911
3429	4	157.77 12.304 9.2383	-7.06556
3430	4	156.131 14.9003 9.35545	-7.05106
3431	4	157.941 15.6871 6.81748	-6.91608
3432	4	159.497 13.0457 6.60587	-7.14215
3433	4	161.151 12.2791 9.20993	-7.21532
3434	4	159.682 14.8551 9.23366	-7.04391
3435	4	161.314 15.6637 6.59881	-7.00461
3436	4	162.863 12.9959 6.72168	-7.05689
3437	4	164.578 12.1864 9.21984	-6.9937
3438	4	162.983 14.8821 9.27446	-7.00006
3439	4	164.725 15.5688 6.75652	-7.17727
3440	4	166.32 13.0023 6.66605	-6.90532
3441	4	168.025 12.2785 9.30809	-7.10457
3442	4	166.482 14.8113 9.28641	-7.06694
3443	4	168.088 15.5585 6.64885	-7.04675
3444	4	169.718 12.907 6.83195	-7.18058
3445	4	171.448 12.199 9.37003	-7.03893
3446	4	169.909 14.9495 9.21287	-7.1037
3447	4	171.558 15.521 6.73374	-7.09071
3448	4	173.06 12.9323 6.69495	-6.99533
3449	4	174.837 12.2096 9.29663	-7.03696
3450	4	173.187 14.8907 9.31147	-7.17686
3451	4	175.035 15.4239 6.73778	-6.95024
3452	4	176.543 12.8817 6.67565	-6.90046
3453	4	178.217 12.1048 9.28081	-7.27602
3454	4	176.624 14.7132 9.26372	-6.97037
3455	4	178.461 15.3863 6.74547	-7.1593
3456	4	179.987 12.7755 6.738	-7.17855
3457	4	181.678 11.9827 9.32578	-7.1206
3458	4	180.166 14.6129 9.27932	-7.20898
3459	4	181.861 15.3921 6.68184	-7.15926
3460	4	183.382 12.7262 6.76968	-7.23454
3461	4	185.085 12.0522 9.20151	-7.0679
3462	4	183.521 14.5949 9.26872	-7.07653
3463	4	185.135 15.3547 6.76205	-7.0604
3464	4	186.837 12.6267 6.70689	-7.06385
3465	4	188.54 12.0075 9.20682	-7.18738
3466	4	186.976 14.5882 9.22989	-7.03833
3467	4	188.647 15.1742 6.70005	-7.10764
3468	4	190.281 12.6703 6.6373	-6.95783
3469	4	191.875 11.8262 9.30536	-7.18035
3470	4	190.424 14.4882 9.22095	-6.9406
3471	4	192.062 15.2647 6.70543	-7.14793
3472	4	193.601 12.5937 6.66082	-7.12912
3473	4	195.314 11.8284 9.33456	-7.08529
3474	4	193.861 14.4144 9.26557	-7.19466
3475	4	195.454 15.1241 6.79172	-6.89124
3476	4	197.068 12.4888 6.68334	-7.0231
3477	4	198.707 11.6275 9.17504	-6.86806
3478	4	197.287 14.3986 9.20511	-7.06827
3479	4	198.952 15.0754 6.7271	-7.07521
3480	4	200.446 12.3656 6.70421	-7.20083
3481	4	202.271 11.7203 9.22687	-7.2087
3482	4	200.691 14.3354 9.24548	-7.21671
3483	4	202.427 14.9568 6.63602	-7.15116
3484	4	203.984 12.386 6.7227	-7.07181
3485	4	205.65 11.6132 9.24033	-7.04979
3486	4	204.06 14.2513 9.23422	-6.97428
3487	4	205.828 14.9738 6.67959	-6.99596
3488	4	207.489 12.2115 6.66408	-7.08293
3489	4	209.085 11.5306 9.28963	-7.11544
3490	4	207.529 14.2073 9.18885	-7.22303
3491	4	209.235 14.8437 6.68171	-6.96338
3492	4	210.807 12.1804 6.65159	-7.1389
3493	4	212.503 11.3402 9.23326	-6.95844
3494	4	210.887 14.1199 9.26388	-7.25983
3495	4	212.651 14.7034 6.66165	-6.97317
3496	4	214.145 11.9866 6.67529	-7.04732
3497	4	215.873 11.2972 9.16538	-7.11179
3498	4	214.196 14.0273 9.30317	-7.14578
3499	4	216.046 14.7224 6.70211	-7.17176
3500	4	217.735 12.0241 6.66862	-7.07441
3501	4	219.363 11.1982 9.37049	-7.11677
3502	4	217.65 13.9566 9.27889	-7.1689
3503	4	219.465 14.5731 6.73358	-7.08288
3504	4	221.027 11.8433 6.66013	-6.99763
3505	4	222.71 11.1554 9.20076	-7.1403
3506	4	221.117 13.7021 9.27824	-7.02743
3507	4	222.773 14.5122 6.68873	-7.07034
3508	4	224.435 11.8212 6.72391	-6.92647
3509	4	226.062 11.1131 9.30162	-6.93171
3510	4	224.52 13.7192 9.24088	-7.00734
3511	4	226.22 14.438 6.7118	-7.2007
3512	4	227.883 11.7906 6.7112	-7.2768
3513	4	229.578 11.0598 9.27686	-6.98486
3514	4	227.993 13.6641 9.26945	-7.15179
3515	4	229.677 14.4332 6.70978	-7.10579
3516	4	231.318 11.7355 6.73158	-7.0227
3517	4	233.04 11.0284 9.32493	-7.01809
3518	4	231.412 13.6746 9.32059	-7.06244
3519	4	233.223 14.3931 6.81407	-7.09385
3520	4	234.737 11.6464 6.75926	-7.11858
3521	4	236.493 11.041 9.3533	-7.22333
3522	4	234.83 13.6787 9.35167	-7.37678
3523	4	236.58 14.3286 6.79726	-7.23116
3524	4	238.178 11.7085 6.73654	-7.27078
3525	4	239.911 10.8955 9.40844	-7.08073
3526	4	238.321 13.53 9.3629	-7.20259
3527	4	240.027 14.3135 6.78552	-6.97842
3528	4	241.492 11.6084 6.74321	-6.95206
3529	4	243.33 10.7954 9.3206	-7.05472
3530	4	241.725 13.5044 9.27239	-7.05976
3531	4	243.504 14.1243 6.77608	-7.09966
3532	4	245.014 11.5244 6.71849	-6.87388
3533	4	246.704 10.9093 9.27047	-7.1803
3534	4	245.103 13.4085 9.37043	-7.07751
3535	4	246.859 14.1708 6.79816	-7.18718
3536	4	248.417 11.565 6.75316	-7.04378
3537	4	250.131 10.9207 9.2904	-7.22816
3538	4	248.53 13.5155 9.36858	-7.07733
3539	4	250.196 14.1073 6.74773	-7.22939
3540	4	251.882 11.4236 6.78482	-7.10855
3541	4	253.536 10.7189 9.27979	-7.15782
3542	4	252.062 13.3761 9.24547	-7.06445
3543	4	253.695 14.1095 6.80211	-7.05203
3544	4	255.269 11.4572 6.70912	-7.14351
3545	4	256.988 10.7643 9.39884	-7.13046
3546	4	255.393 13.355 9.2994	-7.12132
3547	4	257.175 13.9726 6.69547	-6.99209
3548	4	258.795 11.3679 6.78226	-6.99475
3549	4	260.396 10.6722 9.35107	-7.04291
3550	4	258.964 13.2839 9.33454	-7.13001
3551	4	260.524 13.908 6.72542	-6.98219
3552	4	262.062 11.3415 6.79918	-7.08574
3553	4	263.716 10.4896 9.26113	-6.99813
3554	4	262.268 13.1958 9.35756	-7.11136
3555	4	263.996 13.9921 6.79037	-7.10009
3556	4	265.551 11.181 6.76274	-7.13808
3557	4	267.213 10.3797 9.24812	-7.0713
3558	4	265.666 13.0206 9.29582	-7.07751
3559	4	267.317 13.8739 6.86518	-6.97237
3560	4	268.876 11.1083 6.79941	-7.19628
3561	4	270.555 10.4176 9.28991	-7.0586
3562	4	268.973 13.105 9.41473	-7.03268
3563	4	270.652 13.7802 6.76342	-7.27746
3564	4	272.313 11.217 6.79429	-7.11729
3565	4	274.107 10.3842 9.32938	-7.2594
3566	4	272.469 12.9776 9.33174	-7.07776
3567	4	274.248 13.7649 6.73938	-6.92013
3568	4	275.785 11.1088 6.77109	-6.92393
3569	4	277.52 10.3636 9.3298	-7.25802
3570	4	275.839 13.0227 9.35909	-7.00181
3571	4	277.675 13.5966 6.71572	-7.01413
3572	4	279.107 10.9524 6.72306	-6.85899
3573	4	280.969 10.3933 9.33454	-6.93515
3574	4	279.319 12.8752 9.34649	-6.98669
3575	4	280.973 13.5656 6.75429	-7.12615
3576	4	282.706 10.9385 6.77804	-7.0715
3577	4	284.313 10.2164 9.32742	-7.20657
3578	4	282.658 12.8855 9.36017	-7.09524
3579	4	284.466 13.6077 6.90271	-7.01253
3580	4	286.065 11.0402 6.79621	-7.05734
3581	4	287.633 10.2493 9.31055	-6.94933
3582	4	286.242 12.8653 9.32188	-6.98358
3583	4	287.898 13.5519 6.84836	-7.15079
3584	4	289.474 10.9196 6.8661	-7.0682
3585	4	291.231 10.1236 9.36456	-7.10258
3586	4	289.557 12.7286 9.46784	-7.05183
3587	4	291.255 13.5864 6.85401	-6.98276
3588	4	292.868 10.9822 6.8269	-7.27496
3589	4	294.586 10.2284 9.45511	-9.29163
3590	4	292.936 12.7375 9.34342	-7.4629
3591	4	294.58 13.5409 6.75858	-6.73695
3592	4	149.211 13.0636 6.66838	-9.07627
3593	4	150.819 12.3416 9.27595	-7.36934
3594	4	149.398 14.942 9.23299	-6.79469
3595	4	150.347 0.0987733 6.63905	-7.38322
3596	4	152.511 13.0707 6.71436	-7.19467
3597	4	154.261 12.4545 9.2469	-6.98781
3598	4	152.661 14.9865 9.33587	-7.11982
3599	4	154.481 15.6632 6.67316	-7.16248
3600	3	262.086 11.4103 9.87956	-4.76771
4801	1	135.407 14.6645 14.2337	-4.02886
4802	1	135.328 12.0195 11.5512	-4.63401
4803	1	137.61 12.1416 14.2656	-4.49738
4804	1	137.747 14.7326 11.7011	-4.42543
4805	1	130.821 14.6051 14.1561	-4.25365
4806	1	130.732 12.0599 11.5236	-4.43807
4807	1	132.968 12.1476 14.15	-4.45034
4808	1	133.168 14.6067 11.5273	-4.4873
4809	1	126.247 14.5887 14.2384	-4.17394
4810	1	126.151 11.9739 11.6348	-4.17248
4811	1	128.363 12.0044 14.1206	-4.449
4812	1	128.583 14.6164 11.591	-4.48124
4813	1	121.534 14.5574 14.1404	-4.32327
4814	1	121.465 11.9896 11.5691	-4.44795
4815	1	123.74 11.9543 14.11	-4.30103
4816	1	123.94 14.5293 11.5378	-4.27217
4817	1	116.93 14.4973 14.0764	-4.21634
4818	1	116.958 11.8989 11.5177	-4.44948
4819	1	119.113 11.9077 14.0504	-4.70502
4820	1	119.301 14.5461 11.6114	-4.27267
4821	1	112.294 14.4932 14.1374	-4.21569
4822	1	112.303 11.8827 11.5803	-4.17953
4823	1	114.584 11.8088 14.2057	-4.61886
4824	1	114.726 14.4394 11.5396	-4.56153
4825	1	107.736 14.3579 14.2184	-4.32121
4826	1	107.741 11.8475 11.6686	-4.43689
4827	1	109.922 11.8249 14.1695	-4.34891
4828	1	110.051 14.4184 11.5037	-4.39901
4829	1	103.065 14.3897 14.2207	-4.1554
4830	1	103.115 11.8083 11.5903	-4.12755
4831	1	105.299 11.6968 14.2159	-4.43284
4832	1	105.749 14.4625 11.6817	-4.20229
4833	1	98.69 14.3273 14.1638	-4.41526
4834	1	98.4177 11.6712 11.5891	-4.5808
4835	1	100.748 11.7954 14.1459	-4.40905
4836	1	100.866 14.4023 11.7211	-4.11745
4837	1	94.1315 14.2911 14.1593	-4.25162
4838	1	93.9275 11.7208 11.6902	-4.19499
4839	1	96.3128 11.7938 14.2225	-4.59765
4840	1	96.2408 14.3999 11.6701	-4.29852
4841	1	89.4161 14.405 14.1709	-4.32046
4842	1	89.2358 11.6867 11.6194	-4.37829
4843	1	91.5455 11.6581 14.1252	-4.40907
4844	1	91.7488 14.2722 11.5525	-4.31671
4845	1	84.7789 14.2205 14.175	-4.42296
4846	1	84.6275 11.5383 11.5776	-4.46678
4847	1	86.9877 11.6463 14.1669	-4.30078
4848	1	86.9983 14.2768 11.6137	-4.29674
4849	1	80.1488 14.0888 14.361	-4.27476
4850	1	79.9815 11.4795 11.6661	-4.58079
4851	1	82.315 11.5043 14.3101	-4.0705
4852	1	82.3795 14.1735 11.6295	-4.24033
4853	1	75.5189 14.1275 14.1487	-4.11099
4854	1	75.385 11.5043 11.5412	-4.53646
4855	1	77.6886 11.5313 14.3311	-4.25987
4856	1	77.929 14.0805 11.7463	-4.36942
4857	1	70.9447 14.1218 14.3174	-4.0962
4858	1	70.7949 11.4496 11.6333	-4.01223
4859	1	73.0156 11.5231 14.1139	-4.58197
4860	1	73.2269 14.051 11.6212	-4.33324
4861	1	66.397 14.0211 14.2197	-4.42126
4862	1	66.2509 11.4375 11.5916	-4.26077
4863	1	68.605 11.4134 14.3491	-4.3207
4864	1	68.6571 14.0255 11.6727	-4.40402
4865	1	61.7564 13.9248 14.2627	-4.41026
4866	1	61.6471 11.3729 11.6375	-4.28165
4867	1	63.8988 11.3017 14.2078	-4.3506
4868	1	64.053 14.0531 11.5271	-4.3711
4869	1	57.2994 13.8431 14.3772	-4.31294
4870	1	57.076 11.228 11.6358	-4.23798
4871	1	59.4097 11.4054 14.2593	-4.39285
4872	1	59.3127 13.9184 11.6547	-4.30665
4873	1	52.4763 13.8307 14.2131	-4.60049
4874	1	52.3857 11.2543 11.6969	-4.40901
4875	1	54.7265 11.2358 14.3169	-4.08139
4876	1	54.836 13.7993 11.736	-4.47432
4877	1	47.9724 13.9368 14.2835	-4.37933
4878	1	47.7803 11.1726 11.5748	-4.38189
4879	1	50.2048 11.3062 14.2259	-4.039
4880	1	50.2572 13.9604 11.5478	-4.12923
4881	1	43.2258 13.8029 14.0993	-4.58258
4882	1	43.24 11.1445 11.6134	-4.52381
4883	1	45.563 11.3142 14.1374	-4.22691
4884	1	45.6955 13.881 11.6684	-4.25782
4885	1	38.8009 13.6963 14.13	-4.30387
4886	1	38.6472 11.0622 11.5461	-4.23981
4887	1	40.8755 11.2273 14.1248	-4.40132
4888	1	41.0244 13.8199 11.6774	-4.35662
4889	1	34.1906 13.6787 14.2198	-4.56016
4890	1	34.0499 11.0493 11.7294	-4.1189
4891	1	36.2898 11.093 14.1798	-4.33259
4892	1	36.501 13.7058 11.6326	-4.61843
4893	1	29.5567 13.6603 14.2168	-4.22126
4894	1	29.3885 11.0533 11.6009	-4.38721
4895	1	31.7545 11.0966 14.2279	-4.01421
4896	1	31.8162 13.6585 11.6218	-4.52196
4897	1	24.9279 13.6555 14.1606	-4.42455
4898	1	24.8284 10.9771 11.6006	-4.11754
4899	1	27.11 11.0289 14.2544	-4.3134
4900	1	27.2037 13.5197 11.5664	-4.07422
4901	1	20.2674 13.6443 14.243	-4.4292
4902	1	20.1703 11.0629 11.6834	-4.31961
4903	1	22.5358 11.0505 14.212	-4.41709
4904	1	22.6629 13.6323 11.6776	-4.42902
4905	1	15.7682 13.671 14.2571	-4.20709
4906	1	15.5653 11.004 11.6853	-4.28106
4907	1	17.9117 11.0613 14.2511	-4.53729
4908	1	18.0164 13.566 11.6296	-4.45269
4909	1	11.0756 13.705 14.2322	-4.41186
4910	1	10.9631 11.0788 11.6707	-4.23101
4911	1	13.2053 11.0427 14.2253	-4.38954
4912	1	13.4689 13.642 11.7732	-4.43131
4913	1	6.51864 13.7044 14.2496	-4.20749
4914	1	6.37878 11.0876 11.7184	-4.22293
4915	1	8.58739 11.0669 14.2922	-4.34091
4916	1	8.7842 13.6867 11.5805	-4.46217
4917	1	1.95757 13.6915 14.1452	-3.47077
4918	1	1.63717 10.8741 11.5502	-3.28116
4919	1	3.94698 11.0651 14.2843	-4.0671
4920	1	4.15978 13.6223 11.7194	-4.28007
4921	1	140.049 14.7353 14.2119	-4.12686
4922	1	139.909 12.1413 11.7451	-4.0263
4923	1	142.253 12.169 14.131	-4.29583
4924	1	142.237 14.8104 11.619	-4.31928
4925	1	144.572 14.7317 14.1472	-4.88913
4926	1	144.614 12.1607 11.5183	-4.15525
4927	1	147.053 12.3076 14.1394	-3.21381
4928	1	146.9 14.9132 11.5375	-3.12208
4929	2	136.576 13.3293 10.3719	-6.40975
4930	2	135.988 0.272667 12.9627	-6.43731
4931	2	138.852 13.4412 13.0888	-6.56786
4932	2	138.087 0.267598 10.3689	-6.49189
4933	2	131.974 13.3467 10.2544	-6.58499
4934	2	131.408 0.123298 12.9145	-6.49683
4935	2	134.318 13.2555 12.8604	-6.30833
4936	2	133.649 0.158831 10.4016	-6.4694
4937	2	127.386 13.3571 10.3574	-6.46609
4938	2	126.678 0.229383 13.0114	-6.30287
4939	2	129.498 13.2739 12.8408	-6.39573
4940	2	129.115 0.118813 10.3647	-6.67555
4941	2	122.631 13.2569 10.3221	-6.73526
4942	2	122.035 0.15842 12.8736	-6.31965
4943	2	125.062 13.2223 12.9214	-6.49074
4944	2	124.369 0.135855 10.3269	-6.52103
4945	2	118.09 13.134 10.2421	-6.51095
4946	2	117.466 0.139446 12.8607	-6.31741
4947	2	120.405 13.2629 12.8623	-6.53679
4948	2	119.708 0.161834 10.3806	-6.64179
4949	2	113.464 13.2299 10.3101	-6.671
4950	2	112.927 0.0232494 12.8926	-6.48838
4951	2	115.678 13.046 12.8083	-6.33234
4952	2	115.215 -0.019805 10.287	-6.35784
4953	2	108.835 12.9771 10.2753	-6.53448
4954	2	109.017 15.6542 12.9076	-6.28731
4955	2	111.09 13.1506 12.8758	-6.44454
4956	2	110.507 0.0188786 10.2993	-6.42724
4957	2	104.389 13.1058 10.4299	-6.3871
4958	2	104.488 15.6496 12.9312	-6.3731
4959	2	106.579 12.9793 12.9869	-6.56529
4960	2	106.093 -0.0220353 10.2863	-6.67195
4961	2	99.6978 13.0051 10.3981	-6.30235
4962	2	99.7109 15.7002 12.9057	-6.51385
4963	2	102.016 13.0927 12.9461	-6.61188
4964	2	101.367 -0.00921214 10.3558	-6.35662
4965	2	95.0249 13.1052 10.3159	-6.31996
4966	2	95.1617 15.6615 12.9147	-6.59367
4967	2	97.3755 13.0576 12.8646	-6.46305
4968	2	97.5126 15.695 10.3021	-6.45539
4969	2	90.5101 12.863 10.3518	-6.51144
4970	2	90.5779 15.6527 12.9235	-6.33763
4971	2	92.7546 12.9593 12.8745	-6.49359
4972	2	92.9207 15.6308 10.4018	-6.57312
4973	2	85.7878 12.9242 10.4208	-6.52894
4974	2	85.9467 15.5379 12.9947	-6.73689
4975	2	88.1738 13.0272 12.8765	-6.35341
4976	2	88.2717 15.587 10.3257	-6.45422
4977	2	81.1971 12.7576 10.3702	-6.54976
4978	2	81.3369 15.437 12.9964	-6.37764
4979	2	83.5128 12.9 12.8842	-6.2144
4980	2	83.8058 15.5368 10.3944	-6.42339
4981	2	76.7196 12.8213 10.5275	-6.40124
4982	2	76.7211 15.5251 12.8665	-6.43621
4983	2	78.9584 12.7103 13.0097	-6.44587
4984	2	79.1438 15.3436 10.3928	-6.27101
4985	2	72.0932 12.7557 10.2892	-6.3181
4986	2	72.2043 15.4586 12.8831	-6.38199
4987	2	74.3164 12.6955 12.9038	-6.48378
4988	2	74.4642 15.4072 10.4064	-6.41767
4989	2	67.5087 12.7306 10.3354	-6.66614
4990	2	67.5933 15.3074 12.9121	-6.47734
4991	2	69.6754 12.6858 13.0599	-6.35837
4992	2	69.9801 15.2874 10.4322	-6.42071
4993	2	62.9284 12.7021 10.2949	-6.52611
4994	2	62.8969 15.1997 12.8922	-6.47327
4995	2	65.2092 12.716 12.9548	-6.26629
4996	2	65.2207 15.4113 10.3329	-6.44383
4997	2	58.0882 12.537 10.3845	-6.65769
4998	2	58.2998 15.1515 12.9247	-6.25871
4999	2	60.5126 12.6098 12.94	-6.53027
5000	2	60.605 15.2788 10.3748	-6.41678
5001	2	53.6571 12.506 10.4921	-6.49042
5002	2	53.7339 15.1139 12.9733	-6.63682
5003	2	55.9983 12.6183 13.0105	-6.11994
5004	2	56.0594 15.1217 10.4175	-6.42422
5005	2	49.0156 12.4604 10.3533	-6.48022
5006	2	49.1828 15.166 13.0163	-6.52542
5007	2	51.4106 12.6579 12.8997	-6.4574
5008	2	51.4329 15.293 10.3202	-6.45838
5009	2	44.4885 12.4015 10.419	-6.40207
5010	2	44.4949 15.1388 12.9281	-6.43279
5011	2	46.8387 12.6461 12.9735	-6.45472
5012	2	46.9113 15.1906 10.3564	-6.50846
5013	2	39.8476 12.4705 10.2653	-6.3229
5014	2	39.9938 15.1147 12.9954	-6.52801
5015	2	42.0861 12.4341 12.8825	-6.56314
5016	2	42.1928 14.9884 10.3457	-6.44327
5017	2	35.3071 12.5255 10.3616	-6.23569
5018	2	35.4447 14.966 12.9149	-6.46853
5019	2	37.5485 12.3694 12.8722	-6.47111
5020	2	37.7464 15.0463 10.3424	-6.38877
5021	2	30.746 12.3793 10.3069	-6.56551
5022	2	30.7036 14.9242 12.8865	-6.37242
5023	2	32.9852 12.4174 12.9188	-6.52435
5024	2	33.0854 15.0692 10.3893	-6.49713
5025	2	25.9652 12.3203 10.3064	-6.43897
5026	2	26.1146 15.0287 12.8969	-6.37622
5027	2	28.3262 12.2673 12.9205	-6.44668
5028	2	28.5138 14.8749 10.3339	-6.51983
5029	2	21.4526 12.2946 10.4084	-6.34464
5030	2	21.5297 14.9249 12.9432	-6.52463
5031	2	23.7177 12.3662 12.9527	-6.56012
5032	2	23.7629 15.0271 10.3009	-6.42557
5033	2	16.7917 12.257 10.3087	-6.25488
5034	2	16.9871 14.9428 12.9982	-6.33292
5035	2	19.0835 12.3153 12.9434	-6.61386
5036	2	19.2146 14.8692 10.4782	-6.40977
5037	2	12.264 12.3334 10.3672	-6.44285
5038	2	12.3103 14.9304 12.8835	-6.66144
5039	2	14.5 12.3657 13.0652	-6.5386
5040	2	14.6525 14.9807 10.4821	-6.32191
5041	2	7.52329 12.3492 10.4242	-6.64019
5042	2	7.77115 14.9906 12.8983	-6.52075
5043	2	9.81745 12.3943 12.9631	-6.37719
5044	2	10.0439 14.952 10.3265	-6.36412
5045	2	2.93635 12.3924 10.5747	-6.46541
5046	2	3.10981 15.0474 12.9393	-5.97552
5047	2	5.27587 12.3596 13.0674	-6.52689
5048	2	5.35601 14.9914 10.3787	-6.25632
5049	2	0.874956 10.1249 15.0176	-5.52454
5050	2	141.136 13.4691 10.2949	-6.2646
5051	2	140.562 0.503862 12.8079	-6.35242
5052	2	143.405 13.4727 12.7871	-6.46831
5053	2	142.834 0.338234 10.2213	-6.31105
5054	2	145.829 13.5689 10.1757	-6.07047
5055	2	144.983 0.254619 12.9407	-6.20731
5056	2	147.834 13.2275 12.4005	-5.52896
5057	3	156.065 13.0772 14.9451	-4.81538
5058	3	157.703 12.2495 12.3723	-4.68153
5059	3	156.149 14.8593 12.4193	-4.71791
5060	3	157.949 15.642 14.9994	-4.79661
5061	3	159.596 13.0263 15.1012	-4.54868
5062	3	161.188 12.2259 12.4629	-4.69538
5063	3	159.67 14.8047 12.5253	-4.74618
5064	3	160.576 -0.00515381 14.8879	-4.67229
5065	3	162.915 13.0453 14.9912	-4.7423
5066	3	164.681 12.1425 12.3629	-4.67655
5067	3	162.948 14.7654 12.434	-4.87715
5068	3	164.644 15.61 14.9802	-4.784
5069	3	166.319 13.0379 15.0708	-4.67091
5070	3	168.085 12.2003 12.3402	-4.85424
5071	3	166.391 14.8176 12.4796	-4.66841
5072	3	168.243 15.6195 15.0248	-4.6667
5073	3	169.79 12.9296 14.9682	-4.58663
5074	3	171.345 12.2159 12.3846	-4.69964
5075	3	169.877 14.7668 12.4003	-4.66332
5076	3	171.612 15.5224 14.9976	-4.66577
5077	3	173.188 12.9284 14.958	-4.83692
5078	3	174.814 12.0197 12.4207	-4.6573
5079	3	173.28 14.7351 12.4111	-4.59581
5080	3	175.072 15.5261 14.9989	-4.82848
5081	3	176.518 12.8346 15.0129	-4.77652
5082	3	178.217 12.0249 12.4469	-4.64481
5083	3	176.683 14.7095 12.4118	-4.83862
5084	3	178.398 15.4541 14.9504	-4.85133
5085	3	179.957 12.7957 14.9989	-4.71142
5086	3	181.727 11.9713 12.4607	-4.69421
5087	3	180.103 14.6058 12.4733	-4.83692
5088	3	181.839 15.5231 15.0197	-4.83864
5089	3	183.409 12.8045 14.9787	-4.77603
5090	3	185.223 11.9551 12.4261	-4.88013
5091	3	183.525 14.5357 12.4383	-4.5958
5092	3	185.273 15.4349 14.96	-4.76364
5093	3	186.844 12.7335 15.0053	-4.56081
5094	3	188.447 11.8056 12.4284	-4.83836
5095	3	187.001 14.5996 12.3376	-4.90014
5096	3	188.707 15.3012 14.9984	-4.69707
5097	3	190.258 12.609 15.0005	-4.75104
5098	3	191.89 11.8422 12.4684	-4.71948
5099	3	190.316 14.529 12.3895	-4.69657
5100	3	192.001 15.2488 14.8843	-4.67208
5101	3	193.669 12.6457 14.9858	-4.80965
5102	3	195.273 11.7355 12.4863	-4.78108
5103	3	193.784 14.5132 12.4043	-4.6921
5104	3	195.516 15.2704 15.0716	-4.68615
5105	3	197.071 12.5604 14.9693	-4.82978
5106	3	198.719 11.7128 12.3416	-4.68981
5107	3	197.067 14.3405 12.4577	-4.76937
5108	3	198.98 15.0847 14.9746	-4.66675
5109	3	200.454 12.5303 14.9148	-4.73201
5110	3	202.218 11.6321 12.3383	-4.74729
5111	3	200.551 14.2454 12.3573	-4.63223
5112	3	202.351 15.071 14.7736	-4.66864
5113	3	203.939 12.3959 14.9713	-4.67433
5114	3	205.584 11.4717 12.465	-4.67812
5115	3	204.116 14.2251 12.4486	-4.80727
5116	3	205.807 14.9441 14.9373	-4.74244
5117	3	207.412 12.3858 14.9695	-4.62567
5118	3	209.015 11.441 12.3753	-4.53212
5119	3	207.498 14.0942 12.424	-4.82021
5120	3	209.255 14.9554 14.9648	-4.73723
5121	3	210.789 12.2806 14.9483	-4.90491
5122	3	212.467 11.3431 12.3947	-4.73207
5123	3	210.857 14.1015 12.4553	-4.5904
5124	3	212.687 14.8613 14.9791	-4.77409
5125	3	214.198 12.0462 14.9978	-4.75578
5126	3	215.882 11.3486 12.3877	-4.76677
5127	3	214.253 13.9666 12.4359	-4.80716
5128	3	215.98 14.6789 14.9174	-4.69514
5129	3	217.568 12.1617 14.9986	-4.66769
5130	3	219.325 11.1912 12.4036	-4.81155
5131	3	217.715 13.9514 12.3783	-4.73388
5132	3	219.451 14.6807 15.0097	-4.61652
5133	3	220.954 11.9384 15.0409	-4.70672
5134	3	222.795 11.0891 12.4393	-4.77544
5135	3	221.16 13.738 12.5323	-4.83748
5136	3	222.935 14.5394 15.0711	-4.80901
5137	3	224.514 11.8517 15.0031	-4.58678
5138	3	226.201 11.0396 12.3713	-4.71593
5139	3	224.585 13.7405 12.4686	-4.72262
5140	3	226.368 14.4706 15.0561	-4.6497
5141	3	228.009 11.8314 14.9435	-4.80789
5142	3	229.708 11.0312 12.3403	-4.8076
5143	3	228.072 13.5848 12.3732	-4.77797
5144	3	229.786 14.4575 14.9443	-4.75602
5145	3	231.396 11.8844 15.0881	-4.77392
5146	3	232.994 11.0181 12.368	-4.60935
5147	3	231.415 13.6738 12.4551	-4.81056
5148	3	233.219 14.443 15.0358	-4.79052
5149	3	234.782 11.8427 15.0308	-4.73456
5150	3	236.526 11.0075 12.4898	-4.76568
5151	3	234.836 13.551 12.419	-4.67282
5152	3	236.669 14.4051 14.9891	-4.82778
5153	3	238.14 11.6414 15.0877	-4.68217
5154	3	239.983 10.925 12.5012	-4.73834
5155	3	238.289 13.5197 12.5696	-4.79359
5156	3	240.02 14.3528 15.1007	-4.72093
5157	3	241.626 11.6811 15.1093	-4.79495
5158	3	243.291 10.8661 12.5223	-4.74167
5159	3	241.605 13.5006 12.4784	-4.53398
5160	3	243.383 14.2644 15.0883	-4.69309
5161	3	244.966 11.6579 14.9868	-4.7626
5162	3	246.784 10.7912 12.5541	-4.71048
5163	3	245.164 13.4569 12.5473	-4.79478
5164	3	246.918 14.1406 15.1456	-4.67484
5165	3	248.433 11.6285 15.0737	-4.52476
5166	3	250.166 10.6989 12.507	-4.59197
5167	3	248.584 13.3376 12.4557	-4.82119
5168	3	250.283 14.1827 15.0687	-4.7332
5169	3	251.91 11.4218 14.9723	-4.65104
5170	3	253.572 10.6509 12.3861	-4.76311
5171	3	251.952 13.3456 12.5044	-4.80562
5172	3	253.861 14.0049 14.9766	-4.64381
5173	3	255.246 11.422 15.0286	-4.70288
5174	3	257.03 10.6071 12.4507	-4.81406
5175	3	255.387 13.2001 12.4622	-4.77237
5176	3	257.136 14.0476 15.0361	-4.72264
5177	3	258.632 11.4249 15.0433	-4.72146
5178	3	260.436 10.5673 12.5146	-4.81784
5179	3	258.887 13.2139 12.5075	-4.76411
5180	3	260.526 13.9113 15.1884	-4.65141
5181	3	263.769 10.585 12.5069	-4.72284
5182	3	262.19 13.1944 12.5538	-4.71498
5183	3	264.008 14.0022 15.0209	-4.81922
5184	3	265.675 11.321 15.0852	-4.58718
5185	3	267.264 10.4097 12.4787	-4.55468
5186	3	265.689 13.0471 12.5017	-4.84562
5187	3	267.467 13.9268 14.9896	-4.77245
5188	3	268.898 11.3004 15.0497	-4.67134
5189	3	270.505 10.3794 12.4823	-4.79633
5190	3	269.064 13.0788 12.4093	-4.73263
5191	3	270.807 13.8092 14.9925	-4.73717
5192	3	272.282 11.1451 15.1142	-4.8025
5193	3	274.004 10.373 12.4336	-4.54641
5194	3	272.496 12.916 12.4709	-4.78312
5195	3	274.099 13.6857 15.0221	-4.72546
5196	3	275.639 11.077 14.9744	-4.78145
5197	3	277.527 10.2413 12.5433	-4.69023
5198	3	275.772 12.9716 12.5106	-4.7101
5199	3	277.572 13.5992 15.0032	-4.70442
5200	3	279.195 10.9918 15.1133	-4.64712
5201	3	280.912 10.3389 12.5857	-4.8894
5202	3	279.303 12.9344 12.5066	-4.73111
5203	3	280.978 13.8058 15.0521	-4.75439
5204	3	282.6 11.1184 15.1671	-4.78168
5205	3	284.273 10.2265 12.4556	-4.7547
5206	3	282.785 12.8891 12.5518	-4.7568
5207	3	284.518 13.6992 15.0618	-4.7717
5208	3	286.009 11.0141 15.0118	-4.76123
5209	3	287.699 10.1348 12.5124	-4.83187
5210	3	286.179 12.7974 12.5044	-4.74195
5211	3	287.835 13.5788 15.1245	-4.58003
5212	3	289.434 11.0452 15.1126	-4.75442
5213	3	291.094 10.1325 12.5966	-4.72355
5214	3	289.585 12.7468 12.4722	-4.77079
5215	3	291.22 13.632 15.1118	-4.69483
5216	3	292.969 11.0468 15.083	-4.67962
5217	3	294.587 10.1518 12.5411	-4.35935
5218	3	293.004 12.783 12.4862	-4.85987
5219	3	294.652 13.5172 15.1576	-4.03582
5220	3	149.339 13.2352 15.0178	-4.26714
5221	3	150.893 12.2943 12.4341	-4.77808
5222	3	149.333 15.2246 12.5246	-4.00937
5223	3	150.277 0.00817278 14.9697	-4.70705
5224	3	152.718 13.0655 15.0027	-4.80168
5225	3	154.291 12.2367 12.3955	-4.85768
5226	3	152.725 14.9095 12.4939	-4.65987
5227	3	154.435 15.7126 15.0568	-4.71039
5228	4	155.975 13.003 11.8172	-7.115
5229	4	157.713 12.2635 14.3643	-6.90847
5230	4	156.132 14.9156 14.4115	-6.987
5231	4	157.971 15.5941 11.8455	-7.07953
5232	4	159.436 12.9833 11.9376	-7.15872
5233	4	161.296 12.2375 14.4608	-7.18556
5234	4	159.595 14.8756 14.457	-7.18384
5235	4	161.345 15.5193 11.853	-7.16702
5236	4	162.865 12.9241 11.7662	-6.91609
5237	4	164.593 12.283 14.3313	-7.19895
5238	4	162.946 14.9273 14.3517	-7.11781
5239	4	164.659 15.543 11.8287	-6.94154
5240	4	166.333 12.9357 11.7379	-6.90379
5241	4	168.036 12.2151 14.3291	-6.96393
5242	4	166.421 14.8553 14.4105	-6.91397
5243	4	168.193 15.5655 11.9663	-7.13534
5244	4	169.729 12.9164 11.7523	-7.26617
5245	4	171.459 12.1994 14.3244	-7.12456
5246	4	169.886 14.8399 14.4214	-7.08618
5247	4	171.51 15.5185 11.8599	-7.13126
5248	4	173.094 12.8455 11.8182	-7.09917
5249	4	174.818 12.0543 14.486	-6.95574
5250	4	173.389 14.7273 14.3666	-7.03172
5251	4	175.024 15.5021 11.8418	-7.22057
5252	4	176.49 12.8057 11.8714	-7.139
5253	4	178.173 12.1998 14.3987	-7.2026
5254	4	176.739 14.7538 14.3503	-6.97706
5255	4	178.424 15.3902 11.8554	-7.159
5256	4	179.969 12.7526 11.8139	-7.09163
5257	4	181.663 11.981 14.4313	-7.12903
5258	4	180.15 14.7143 14.4026	-7.00831
5259	4	181.801 15.3575 11.867	-7.15914
5260	4	183.519 12.5788 11.7676	-6.93013
5261	4	185.04 11.9411 14.37	-7.00868
5262	4	183.464 14.7168 14.4084	-7.08809
5263	4	185.239 15.351 11.8557	-7.09063
5264	4	186.884 12.751 11.7755	-7.21673
5265	4	188.574 11.7995 14.3633	-6.93525
5266	4	186.951 14.5986 14.291	-6.94516
5267	4	188.64 15.4194 11.6484	-6.94352
5268	4	190.148 12.679 11.9466	-7.06283
5269	4	191.97 11.9014 14.5002	-7.17412
5270	4	190.326 14.4802 14.3707	-7.25666
5271	4	192.049 15.2175 11.8006	-7.31688
5272	4	193.637 12.5517 11.8134	-7.05764
5273	4	195.352 11.7911 14.439	-7.12527
5274	4	193.794 14.5306 14.3721	-7.14581
5275	4	195.491 15.2473 11.7043	-7.13465
5276	4	197.012 12.5169 11.8318	-6.98724
5277	4	198.743 11.7426 14.3017	-7.01256
5278	4	197.179 14.4236 14.4419	-6.99815
5279	4	198.832 15.0703 11.8131	-7.03014
5280	4	200.493 12.4572 11.6705	-7.03132
5281	4	202.203 11.6894 14.2539	-6.97391
5282	4	200.618 14.3078 14.263	-7.23123
5283	4	202.402 14.9735 11.8668	-6.936
5284	4	203.999 12.3397 11.8055	-6.95153
5285	4	205.62 11.5874 14.3813	-7.19834
5286	4	204.05 14.2862 14.3653	-7.16078
5287	4	205.837 14.8825 11.8114	-7.04218
5288	4	207.428 12.2683 11.7862	-7.16804
5289	4	209.065 11.5297 14.5006	-7.1067
5290	4	207.535 14.2616 14.3713	-7.18182
5291	4	209.185 14.876 11.8348	-7.18426
5292	4	210.796 12.1917 11.9193	-7.3385
5293	4	212.452 11.3616 14.3836	-7.05088
5294	4	210.98 14.1131 14.4165	-7.01233
5295	4	212.688 14.8095 11.8313	-7.12795
5296	4	214.161 12.1408 11.7757	-7.10558
5297	4	215.914 11.357 14.3271	-7.24693
5298	4	214.264 13.8773 14.4021	-7.06978
5299	4	215.998 14.7037 11.8759	-7.1752
5300	4	217.647 12.0638 11.7993	-7.04408
5301	4	219.279 11.2672 14.3366	-7.24661
5302	4	217.709 13.9282 14.3545	-7.10975
5303	4	219.471 14.599 11.8494	-7.16068
5304	4	221.077 11.9331 11.8911	-7.05802
5305	4	222.661 11.1861 14.328	-7.04636
5306	4	221.175 13.8556 14.4195	-6.90579
5307	4	222.854 14.5215 11.8366	-7.07336
5308	4	224.514 11.8522 11.7786	-6.97977
5309	4	226.187 11.2349 14.3637	-7.11935
5310	4	224.591 13.7366 14.4213	-7.08317
5311	4	226.312 14.3809 11.8207	-7.12757
5312	4	227.987 11.7272 11.7461	-7.09911
5313	4	229.707 11.0425 14.3275	-6.94318
5314	4	228.054 13.6641 14.3094	-6.98913
5315	4	229.74 14.3989 11.825	-7.00649
5316	4	231.316 11.8256 11.7594	-7.077
5317	4	232.964 10.952 14.5062	-6.85022
5318	4	231.472 13.6694 14.3385	-7.05589
5319	4	233.102 14.3548 11.9489	-7.13732
5320	4	234.846 11.709 11.9011	-7.23703
5321	4	236.377 10.9277 14.4129	-7.06345
5322	4	234.902 13.6704 14.4081	-6.98646
5323	4	236.633 14.3415 11.9756	-7.13523
5324	4	238.302 11.7113 11.9356	-7.08479
5325	4	239.859 11.0382 14.4215	-7.16009
5326	4	238.243 13.5659 14.5123	-7.08287
5327	4	239.977 14.3774 11.8637	-7.04067
5328	4	241.686 11.6594 11.8868	-7.15202
5329	4	243.208 10.8496 14.5331	-7.05538
5330	4	241.753 13.469 14.5193	-7.05096
5331	4	243.48 14.2121 11.8426	-6.91986
5332	4	245.053 11.6118 12.0155	-7.12423
5333	4	246.627 10.8318 14.4549	-7.12473
5334	4	245.145 13.5281 14.5313	-7.05373
5335	4	246.874 14.22 11.9713	-6.9161
5336	4	248.452 11.4907 11.8844	-7.08306
5337	4	250.049 10.8488 14.4177	-7.13105
5338	4	248.604 13.3962 14.3715	-7.06899
5339	4	250.318 14.1153 11.8949	-6.93698
5340	4	251.892 11.4384 11.8729	-6.98401
5341	4	253.554 10.7096 14.3009	-7.19786
5342	4	252.034 13.2925 14.4572	-6.91571
5343	4	253.718 14.0906 11.8991	-7.13911
5344	4	255.307 11.4193 11.8724	-7.15461
5345	4	256.936 10.6353 14.3923	-7.05244
5346	4	255.47 13.2183 14.3601	-7.1494
5347	4	257.123 13.9438 11.8641	-6.98418
5348	4	258.753 11.3375 11.9807	-7.08079
5349	4	260.385 10.6451 14.4648	-7.21737
5350	4	258.853 13.2806 14.4391	-7.09091
5351	4	260.552 13.9627 11.8421	-7.06863
5352	4	262.089 11.3766 11.8932	-7.05961
5353	4	263.83 10.6219 14.4679	-6.94463
5354	4	262.272 13.1992 14.5418	-7.05093
5355	4	264.002 13.9007 11.9772	-7.05094
5356	4	265.429 11.2232 11.8296	-7.10231
5357	4	267.218 10.5624 14.3916	-7.29266
5358	4	265.703 13.3018 14.4491	-7.02526
5359	4	267.367 13.8068 11.9408	-7.10924
5360	4	268.966 11.134 11.8311	-7.05772
5361	4	270.562 10.4947 14.3881	-7.10766
5362	4	269.1 13.1165 14.3817	-7.1337
5363	4	270.806 13.6816 11.7798	-7.12001
5364	4	272.25 11.1133 11.8039	-6.9929
5365	4	273.897 10.4639 14.4075	-7.12559
5366	4	272.428 12.9394 14.3974	-7.1113
5367	4	274.124 13.7918 11.8267	-7.17984
5368	4	275.848 11.1614 11.9475	-7.09431
5369	4	277.387 10.3123 14.5297	-6.95221
5370	4	275.87 12.9273 14.4556	-7.10509
5371	4	277.559 13.7009 11.8936	-7.06592
5372	4	279.193 11.0749 11.8971	-6.92422
5373	4	280.914 10.3346 14.4945	-7.01217
5374	4	279.368 12.7948 14.415	-6.95564
5375	4	281.042 13.6299 11.939	-7.08621
5376	4	282.6 11.1185 11.9265	-6.95883
5377	4	284.307 10.3219 14.4301	-7.07608
5378	4	282.684 12.9475 14.5341	-6.9352
5379	4	284.464 13.5822 11.8797	-7.21402
5380	4	286.049 10.9904 11.9364	-7.02599
5381	4	287.684 10.3354 14.4399	-7.08505
5382	4	286.084 12.8772 14.4338	-7.09588
5383	4	287.863 13.6103 11.9043	-7.05591
5384	4	289.413 10.8775 11.9108	-7.12326
5385	4	291.162 10.2677 14.5654	-7.03029
5386	4	289.586 12.8644 14.4053	-7.14869
5387	4	291.322 13.5779 11.9668	-7.01588
5388	4	292.9 10.9189 12.0015	-7.24918
5389	4	294.68 10.3048 14.5538	-9.25285
5390	4	293.059 12.9406 14.4111	-7.2003
5391	4	294.638 13.532 11.89	-6.92838
5392	4	149.141 13.0456 11.8713	-9.12914
5393	4	150.955 12.375 14.3874	-7.36518
5394	4	149.29 15.0905 14.4248	-7.06854
5395	4	150.28 0.0423843 11.8411	-7.31217
5396	4	152.631 13.0614 11.8647	-7.13882
5397	4	154.373 12.2577 14.3086	-7.00414
5398	4	152.729 14.9347 14.4636	-7.18975
5399	4	154.505 15.6968 11.8537	-7.0228
5400	3	262.108 11.3477 15.061	-4.64766
