# Supplementary material for: Deep-potential enabled multiscale simulation of gallium nitride devices on boron arsenide cooling substrates
Source: Nat Commun. 2024 Mar 25;15:2540. doi: 10.1038/s41467-024-46806-7 (PMC10963741; doi:10.1038/s41467-024-46806-7)
Supplement: Supplementary file 2 — Source Data [file 41467_2024_46806_MOESM2_ESM.zip › Source Data/Source Data for Supplementary Figures/Force.txt]

ITEM: TIMESTEP
200000
ITEM: NUMBER OF ATOMS
5400
ITEM: BOX BOUNDS xy xz yz pp pp pp
-7.5956310346967371e-01 2.9570061872122892e+02 7.3475561777572163e-01
-4.0515407534154946e-02 1.5733600141634749e+01 0.0000000000000000e+00
-3.9516831320908885e-02 1.5345816831320633e+01 0.0000000000000000e+00
ITEM: ATOMS id type x y z fx fy fz
1	1	135.487 4.18254 3.87139	-0.621432 -1.08316 1.007
2	1	135.269 1.54666 1.52716	0.576082 -0.516123 -0.846949
3	1	137.697 1.512 3.99323	0.165437 0.217309 0.140691
4	1	137.706 4.14219 1.33571	0.132559 0.181051 0.584663
5	1	130.839 4.11224 3.88508	0.150036 0.132514 0.194839
6	1	130.699 1.37736 1.44169	0.0589504 0.957641 -1.06665
7	1	132.977 1.4639 3.93799	-0.1627 0.0448031 -0.0315071
8	1	133.11 4.19848 1.30194	0.0843597 -0.865155 0.592048
9	1	126.273 4.11593 3.89428	-1.44299 -0.531391 1.50226
10	1	126.002 1.45882 1.32795	0.560832 -0.0220791 1.13737
11	1	128.413 1.57681 3.85704	-0.941236 -0.697258 1.1576
12	1	128.579 4.06775 1.33786	-0.0686062 -0.346666 -0.184009
13	1	121.551 4.08388 3.81006	0.16479 0.18732 0.537594
14	1	121.322 1.44242 1.2851	1.37273 0.421187 0.393559
15	1	123.652 1.51736 3.94651	0.169239 -0.723767 -0.0685453
16	1	123.96 4.02429 1.37721	-0.921613 0.478131 -0.0906649
17	1	116.851 4.05546 4.04212	0.395792 -0.899933 -0.254007
18	1	116.7 1.35296 1.45308	0.473218 -0.345491 0.31249
19	1	119.17 1.4056 3.92301	-0.881904 -0.0581936 0.202866
20	1	119.091 4.0423 1.32311	0.348872 -0.0453279 0.897537
21	1	112.274 4.03133 3.99889	-0.215124 -1.30894 0.475363
22	1	112.205 1.32648 1.47431	-0.890498 0.555031 -0.67801
23	1	114.426 1.35739 4.02312	0.130702 0.127953 0.298257
24	1	114.552 3.91322 1.52218	0.248986 0.456506 -1.08503
25	1	107.652 3.8555 3.97953	-0.797942 1.12112 0.333433
26	1	107.516 1.32412 1.47867	0.138683 -0.957463 -0.244593
27	1	109.744 1.31302 3.97286	1.53281 -0.189206 0.89178
28	1	109.905 3.90848 1.50727	-0.0628809 0.333199 -0.723668
29	1	102.947 3.88211 4.09545	0.55842 -0.0589075 -0.0899087
30	1	102.947 1.27847 1.53407	-1.05576 -0.129348 -0.532094
31	1	105.162 1.19574 4.10772	0.193361 0.695346 -0.32909
32	1	105.183 3.83769 1.54626	1.31959 0.805735 -0.407288
33	1	98.3383 3.86497 4.00222	0.637273 -0.480731 -0.0253168
34	1	98.2401 1.20934 1.41537	-0.924944 0.0344556 0.198685
35	1	100.528 1.25552 3.99779	-0.578152 -0.0996804 1.04699
36	1	100.702 3.88401 1.44529	0.225235 -0.277299 0.00686243
37	1	93.651 3.86734 3.95576	0.400801 -0.464965 0.872226
38	1	93.5257 1.17999 1.3724	-0.329509 -0.228485 0.194097
39	1	95.8364 1.08802 3.98587	0.229776 1.2311 0.222095
40	1	96.0246 3.82457 1.52636	0.12098 -0.752693 -0.415315
41	1	88.9133 3.73661 3.87129	0.488537 -0.0913608 1.42365
42	1	88.8185 1.02386 1.4699	-0.279733 1.29855 -0.541514
43	1	91.2518 1.16218 4.00635	-0.900194 0.0642152 0.274524
44	1	91.307 3.70094 1.50601	0.140195 0.38814 -1.33386
45	1	84.2015 3.74121 3.93425	1.0897 -0.156083 -0.305745
46	1	84.2129 1.19577 1.37103	-0.347911 -0.947753 0.0350834
47	1	86.424 1.12936 3.93319	0.193587 -0.472275 1.36889
48	1	86.6534 3.6983 1.42442	-0.394247 0.275258 -0.0968106
49	1	79.669 3.66743 4.0286	0.212126 -0.345772 -1.23881
50	1	79.4979 1.10356 1.38533	-0.146878 -0.573996 0.61749
51	1	81.8898 1.08562 3.95843	0.085841 0.00906606 -0.0377707
52	1	81.9834 3.72727 1.28098	-0.423458 -0.220284 1.15712
53	1	75.0084 3.5447 4.04341	-0.772558 0.439178 -0.150807
54	1	74.7881 0.904626 1.36445	-0.584019 1.22596 0.725573
55	1	77.1182 0.941366 3.93165	0.13253 0.749827 0.107274
56	1	77.3337 3.57323 1.44468	-1.32662 0.749978 0.11579
57	1	70.2916 3.69756 4.03859	-0.659304 -0.521215 -0.150771
58	1	70.0937 0.871599 1.43197	0.0551452 1.57405 -0.217245
59	1	72.5074 1.07612 3.98093	-0.207587 -0.338977 0.453115
60	1	72.5092 3.53755 1.42729	0.471831 0.611463 -0.0441428
61	1	65.6282 3.57876 3.93677	-0.776672 0.656256 0.714982
62	1	65.336 1.00535 1.39501	0.251722 0.402689 -0.494007
63	1	67.7573 1.02791 3.88334	0.352737 0.0838049 1.32526
64	1	67.9125 3.58484 1.35756	-0.233467 0.490628 0.7871
65	1	60.8225 3.61328 4.06308	0.513629 0.0791889 0.382755
66	1	60.7928 1.02038 1.48635	-0.691141 -0.451832 -0.186101
67	1	63.197 0.920116 4.08732	-1.28459 0.460393 -0.677987
68	1	63.1773 3.68626 1.65898	0.927694 -1.24264 -1.98823
69	1	56.1336 3.57548 3.95688	0.0405257 0.58704 0.490375
70	1	56.0209 1.01855 1.4786	0.784156 -0.459951 -0.594499
71	1	58.3634 0.953287 4.03998	0.714434 0.210282 -0.119813
72	1	58.493 3.57936 1.51575	-0.133213 0.196291 -1.02847
73	1	51.511 3.67965 3.98696	0.451383 -1.10165 -0.705431
74	1	51.3285 1.05125 1.41806	-0.0291757 -0.893464 -0.00871165
75	1	53.72 0.939736 3.95098	-0.671786 0.305677 0.23964
76	1	53.8124 3.55265 1.34175	0.308963 0.198417 0.378149
77	1	46.8192 3.60658 3.93813	0.330477 0.285958 -0.158609
78	1	46.6364 1.0167 1.36742	0.858203 -0.618035 -0.470055
79	1	48.9197 1.00162 3.90578	0.922504 -0.517737 -0.162387
80	1	49.1536 3.67332 1.40018	0.352937 -0.415808 0.235098
81	1	42.224 3.51944 3.95689	-0.521224 0.873507 -0.585269
82	1	41.9821 0.885732 1.37942	0.740312 0.858793 0.0417613
83	1	44.3904 0.965784 3.86351	0.254842 -0.611267 0.37875
84	1	44.4682 3.64375 1.36166	0.842002 -0.671634 0.198425
85	1	37.6224 3.55135 3.91676	0.167082 -0.513344 0.127508
86	1	37.521 0.896527 1.38724	-0.280568 -0.219334 -0.497637
87	1	39.7775 0.92669 3.95004	-0.464014 -0.404692 0.729624
88	1	39.9093 3.58715 1.33089	-0.0486773 -1.21804 0.526427
89	1	32.8592 3.47669 3.98535	0.96876 0.798628 0.0826878
90	1	32.7502 0.884421 1.43503	0.800237 -0.890411 -0.426705
91	1	35.1356 0.851867 3.84561	0.163213 0.214422 0.885221
92	1	35.2777 3.45148 1.39013	0.119464 0.296551 -0.388982
93	1	28.3226 3.4588 3.98864	0.694447 -0.622409 -0.649632
94	1	28.1586 0.897874 1.36028	0.195661 -0.408478 0.174504
95	1	30.5135 0.773843 3.99072	-0.0355116 0.618432 -0.0520584
96	1	30.7404 3.44048 1.34251	-0.586349 0.587157 1.01189
97	1	23.8202 3.38267 3.94892	-0.34618 0.00990905 -0.362689
98	1	23.5557 0.732779 1.40339	0.254171 -0.162337 -0.5105
99	1	25.9555 0.735864 3.92694	-0.353137 0.120575 0.0246033
100	1	26.0404 3.46411 1.39698	-0.265074 -0.0327295 -0.481729
101	1	19.0917 3.29834 3.9104	0.32071 0.672456 0.497154
102	1	19.0594 0.753965 1.27171	-0.416382 -0.12022 1.09803
103	1	21.2121 0.691206 3.89673	1.20787 -0.00585397 -0.194342
104	1	21.5088 3.31428 1.33492	-0.951045 0.250636 -0.157938
105	1	14.4477 3.35479 3.88153	0.420306 -0.25378 0.281025
106	1	14.2757 0.592744 1.34349	0.074748 1.11695 0.127432
107	1	16.6808 0.696439 3.85696	-0.283824 0.132017 0.504152
108	1	16.871 3.24117 1.31403	-0.580156 0.685836 0.399108
109	1	9.81459 3.24294 3.79923	0.495252 0.338011 0.550999
110	1	9.68936 0.606306 1.31607	0.0882112 -0.0684055 0.71
111	1	12.016 0.626883 3.93031	-0.609705 0.149387 -0.31463
112	1	12.1689 3.25075 1.25588	-0.465635 0.438777 0.18475
113	1	5.17265 3.14039 3.9029	0.273853 1.02827 0.232308
114	1	5.06476 0.579977 1.3778	-0.345366 -0.364684 -0.475581
115	1	7.29364 0.599786 3.92272	1.36979 0.443425 0.105984
116	1	7.40207 3.25849 1.37061	0.805481 0.0753772 -0.110401
117	1	0.635786 3.12447 3.72336	-0.384919 0.0371718 0.797552
118	1	0.352327 0.576908 1.22966	-0.103466 0.0475021 0.86421
119	1	2.75783 0.518226 3.84277	-0.630558 0.472953 0.481674
120	1	2.95411 3.15918 1.31965	0.156751 -0.152233 -0.265909
121	1	140.149 4.03764 4.0221	0.0673738 0.909321 -0.602224
122	1	139.972 1.58182 1.3847	-0.742913 -0.596694 0.448223
123	1	142.316 1.48065 3.92064	0.132865 0.154367 0.374064
124	1	142.407 4.10546 1.35472	-0.367382 0.101289 0.233377
125	1	144.656 4.16756 3.9764	0.931865 0.0267013 -0.707229
126	1	144.67 1.51978 1.26566	0.483738 0.686023 0.920997
127	1	147.168 1.70951 3.85876	-0.544393 -0.625525 -0.720034
128	1	146.96 4.34848 1.33598	0.157815 -0.199764 -0.364572
129	2	136.522 2.83125 0.0762554	-0.0436748 -0.356731 0.762938
130	2	136.632 5.49203 2.69858	0.243059 -0.0638895 -1.09912
131	2	138.837 2.93554 2.67823	0.483496 -1.03391 -0.0224735
132	2	138.893 5.3732 0.0680706	0.41185 0.417391 -0.0316482
133	2	131.935 2.85769 0.0927083	-0.100803 -0.620133 0.170193
134	2	131.991 5.45359 2.56126	0.54977 -0.082515 0.973755
135	2	134.107 2.82502 2.67872	0.595713 0.643444 -0.0420001
136	2	134.395 5.41154 0.107263	0.126435 0.464732 -0.369684
137	2	127.297 2.7529 0.131517	-0.393423 0.605466 -0.641422
138	2	127.462 5.27695 2.6295	-0.00708348 1.27863 -0.281863
139	2	129.69 2.81253 2.63773	-0.386881 -0.257623 -0.0135694
140	2	129.772 5.40371 0.0702	-0.525964 0.328159 0.24908
141	2	122.606 2.78446 0.00888366	0.122332 -0.29918 0.751835
142	2	122.846 5.43646 2.58114	-0.180785 -0.562456 0.449179
143	2	124.96 2.6879 2.74195	0.251834 0.918054 -0.750004
144	2	125.135 5.39033 0.134715	-0.431896 -0.0991468 -0.272588
145	2	117.924 2.63653 0.187487	-0.199832 0.495386 -0.330101
146	2	118.012 5.30516 2.7114	0.432733 0.102673 -0.587695
147	2	120.352 2.81541 2.52938	-0.660371 -0.340476 0.526448
148	2	120.323 5.37714 0.151916	0.603967 0.0123494 -0.540139
149	2	113.405 2.63025 0.181146	-0.487301 -0.0185609 -0.2087
150	2	113.426 5.23923 2.66496	0.159492 0.40251 0.625445
151	2	115.631 2.66871 2.8304	0.100634 0.0564805 -0.34292
152	2	115.801 5.26844 0.183786	-0.481646 0.140012 -0.271978
153	2	108.645 2.59472 0.162829	-0.117503 0.887441 0.703701
154	2	108.809 5.25513 2.77012	-0.125435 -0.606369 -0.426794
155	2	111.025 2.64345 2.81012	0.189772 -0.161733 -0.547045
156	2	111.058 5.23304 0.182369	0.693486 -0.479089 -0.193582
157	2	104.134 2.57306 0.217579	-0.572901 0.229618 0.215378
158	2	104.151 5.17255 2.74692	-0.451131 0.514933 0.673013
159	2	106.445 2.57389 2.75317	-0.781673 -0.0741438 0.384109
160	2	106.389 5.37327 0.275935	-0.063214 -1.10458 -0.0764798
161	2	99.3359 2.49904 0.143355	0.945803 0.416818 0.110609
162	2	99.6334 5.14146 2.71792	-0.538123 0.537951 0.3655
163	2	101.789 2.59305 2.82277	-0.0763142 -0.259281 -0.505552
164	2	102.003 5.30293 0.2319	-0.916896 -0.0784382 0.129879
165	2	94.7572 2.48169 0.169858	0.360345 0.454895 -0.209184
166	2	94.9719 5.09221 2.76329	-0.780885 0.911368 -0.141298
167	2	97.1929 2.48361 2.76077	-0.694849 0.00745896 -0.123172
168	2	97.1891 5.13584 0.298431	0.444775 0.114546 -0.605519
169	2	90.076 2.40303 0.177275	-0.178136 0.295037 0.292738
170	2	90.2106 5.02386 2.66603	-0.738354 0.473109 0.446915
171	2	92.3799 2.45663 2.75538	0.797143 -0.0679151 -0.160042
172	2	92.5838 5.04973 0.162319	-0.435481 0.481775 -0.0913876
173	2	85.4005 2.47481 0.18299	0.188638 -0.209647 -1.0257
174	2	85.4796 5.02515 2.64443	0.324115 -0.0250372 0.506566
175	2	87.7013 2.33733 2.79986	0.176294 0.498931 -1.25089
176	2	87.8396 5.10079 0.12902	0.454219 -0.940842 0.417741
177	2	80.6778 2.40956 0.157106	0.465211 -0.231988 -0.771589
178	2	80.8476 4.93374 2.64552	-0.105015 0.649503 -0.0689082
179	2	83.0717 2.43714 2.60627	-0.237019 0.0407926 0.461102
180	2	83.2549 5.03383 0.131826	-0.793641 0.331281 -0.358065
181	2	75.9388 2.26908 0.234612	0.766719 0.131045 -0.667823
182	2	76.1666 4.91876 2.75838	0.617736 -1.16222 0.184032
183	2	78.3646 2.37581 2.7538	0.603608 -0.715919 0.0976034
184	2	78.4677 4.94929 0.20069	-0.209692 0.0410158 -0.708827
185	2	71.3126 2.25164 0.119351	0.0460428 -0.347461 0.155471
186	2	71.4615 4.94188 2.75715	-0.0318168 0.0191907 -0.739259
187	2	73.7271 2.35911 2.76322	-0.0903205 -0.737616 -0.657433
188	2	73.7475 4.90811 0.0847288	0.447105 -1.00464 0.790322
189	2	66.5948 2.35296 0.0945867	-0.0247138 -0.0798995 0.21446
190	2	66.777 4.96792 2.75428	0.40868 -0.343967 -0.471738
191	2	69.0732 2.31207 2.69566	-0.523355 -0.0112519 -0.269366
192	2	69.1191 4.89115 0.172937	-0.149026 0.336289 -1.00174
193	2	61.994 2.26548 0.19794	0.0155624 0.344734 -0.0683088
194	2	62.107 4.91307 2.81871	-0.918746 1.2668 0.458218
195	2	64.337 2.24491 2.74987	-0.131553 0.504095 0.478843
196	2	64.4369 4.97643 0.289721	-0.385548 -0.511964 -0.71232
197	2	57.2363 2.26588 0.132371	0.733603 -0.120626 0.64145
198	2	57.276 4.92134 2.66326	0.668274 -0.17865 0.900112
199	2	59.6108 2.31418 2.80278	-0.000719469 -0.259018 -0.0606383
200	2	59.7303 4.82631 0.175313	0.428408 0.561786 0.103842
201	2	52.6636 2.12817 0.116448	-0.809538 1.05357 0.123095
202	2	52.7621 4.89312 2.57235	-0.562268 0.598205 0.554509
203	2	54.9129 2.30486 2.70566	-0.0221946 -0.160758 0.167514
204	2	55.0335 4.98317 0.164619	-0.353255 -0.635436 0.0293407
205	2	47.9401 2.32732 0.219551	0.03232 -0.0352006 -0.735004
206	2	48.139 4.98483 2.70657	-0.597159 -0.104363 -0.141975
207	2	50.1962 2.32427 2.7214	0.364501 0.447788 -0.194148
208	2	50.3333 4.86845 0.00772522	0.528072 0.278801 0.376031
209	2	43.324 2.2856 0.195665	-0.50359 -0.11489 -0.953866
210	2	43.3722 4.85249 2.63626	0.114423 0.207935 0.206324
211	2	45.6102 2.2882 2.66462	-0.327401 0.469732 -0.113205
212	2	45.736 4.94799 0.0855164	0.14854 -0.147536 0.370659
213	2	38.7037 2.21099 0.0564403	0.0641476 0.324334 0.137095
214	2	38.871 4.83635 2.58952	-0.493379 0.259716 0.607897
215	2	40.8925 2.23336 2.74797	0.77119 0.202963 -0.969882
216	2	41.0528 4.87493 0.155973	0.907194 0.548505 -0.678193
217	2	34.0075 2.1485 0.180025	0.566857 -0.117498 -0.443458
218	2	34.176 4.77565 2.63221	-0.18677 0.000418107 0.356219
219	2	36.3834 2.17029 2.64401	0.206294 0.129021 0.214071
220	2	36.5271 4.85804 0.056224	-0.0144081 -0.296111 0.731856
221	2	29.4442 2.24972 0.138272	0.338261 -0.794601 -0.341623
222	2	29.636 4.76887 2.68239	0.0360388 -0.45431 0.0234163
223	2	31.7784 2.16629 2.78531	-0.832542 -0.357255 -0.696087
224	2	31.8972 4.78543 0.0852066	-0.00235223 0.231507 0.249434
225	2	24.7873 2.08643 0.0438935	0.129516 0.297127 1.13781
226	2	25.0081 4.76239 2.70364	-0.245112 0.00311537 -0.333983
227	2	26.956 2.1273 2.67792	1.56157 -0.093588 0.0456714
228	2	27.3609 4.76749 0.18607	-0.222011 0.293359 -0.608302
229	2	20.2232 2.0729 -0.0384887	0.0543956 -0.33893 0.460863
230	2	20.3558 4.60935 2.57976	0.0803151 -0.0527825 0.372458
231	2	22.4997 2.02104 2.65978	0.0459487 0.219785 0.309834
232	2	22.694 4.64475 0.144594	0.244827 0.261998 -0.549524
233	2	15.5144 1.95917 0.0487746	0.256855 0.0304023 0.167657
234	2	15.8235 4.59362 2.66391	-0.531773 -0.146831 -0.1412
235	2	17.9685 2.05704 2.69911	-0.550057 -0.864937 -1.29148
236	2	18.0363 4.67315 0.090642	-0.145042 -0.68366 -0.850426
237	2	10.8527 1.88629 0.0348719	0.653601 -0.0429452 0.106289
238	2	11.0735 4.57301 2.54173	-0.126313 -0.0115955 0.183422
239	2	13.1739 2.05984 2.59817	0.728929 -1.14689 0.378537
240	2	13.4809 4.59818 0.0996328	-0.5945 0.366538 0.0577561
241	2	6.26899 1.82565 0.0595446	0.340748 0.00812899 0.283158
242	2	6.37792 4.63943 2.75069	0.0144843 -0.90211 -0.50207
243	2	8.62205 2.00961 2.58677	-0.788062 -0.873686 -0.113898
244	2	8.6946 4.53371 0.0737598	-0.362664 0.350335 0.0318624
245	2	1.69604 1.95732 -0.0169477	-0.201787 0.169073 0.16492
246	2	1.86859 4.46436 2.48521	-1.11435 0.0854137 0.201425
247	2	3.98755 1.82026 2.66659	-0.323671 0.501105 -0.517541
248	2	4.18829 4.48187 0.0450353	-0.271849 -0.638115 0.862139
249	2	0.289811 15.2865 4.65998	0.627447 -0.0423581 0.90899
250	2	141.112 2.79691 0.0831303	0.961812 0.37292 -0.0926965
251	2	141.347 5.37326 2.71436	-0.348103 0.0969854 -0.3111
252	2	143.542 2.78756 2.61438	0.215415 0.181909 -0.0531228
253	2	143.563 5.49059 0.158435	0.264999 -0.0297362 -1.07296
254	2	145.818 2.87082 -0.178919	0.262902 0.234584 0.741509
255	2	145.893 5.57597 2.66068	-0.228174 -0.82873 0.284382
256	2	147.868 2.64841 2.11541	-0.214634 -0.207073 0.632541
257	3	156.135 2.45464 4.78911	-0.843669 0.895473 0.504188
258	3	157.786 1.59101 2.15239	-0.541345 -0.0157406 -0.193972
259	3	156.267 4.27432 2.22518	-0.122518 -0.175962 -0.166717
260	3	157.964 5.00376 4.74148	0.182111 0.0112484 0.155221
261	3	159.505 2.43671 4.71759	-0.34427 -0.239525 -0.129148
262	3	161.224 1.50231 2.24005	0.273947 0.629477 0.0890716
263	3	159.616 4.19046 2.10888	1.12042 0.0443107 0.250508
264	3	161.413 5.01115 4.76396	-0.0090524 0.461941 -0.997211
265	3	162.851 2.36194 4.82301	1.37043 0.530833 0.466289
266	3	164.603 1.49119 2.38363	0.86676 0.13587 -1.49962
267	3	163.09 4.10392 2.21748	0.101591 0.622553 0.273913
268	3	164.825 4.98788 4.75142	-0.283534 0.129924 -0.119296
269	3	166.359 2.36438 4.84892	0.552556 -0.771061 -0.121735
270	3	168.072 1.48053 2.17205	0.416039 -0.838267 0.422824
271	3	166.495 4.09624 2.19652	-0.685979 -0.373931 0.408353
272	3	168.229 4.89274 4.71332	-0.0340916 1.59802 0.251535
273	3	169.775 2.28456 4.78753	-0.228216 -0.972195 0.66342
274	3	171.452 1.41136 2.29461	-0.452957 0.596409 -0.382946
275	3	169.825 4.04795 2.18892	0.307353 0.0885343 -0.350244
276	3	171.56 4.98144 4.72878	0.339063 -1.30019 0.0491105
277	3	173.127 2.25856 4.77259	-0.703783 -0.0795015 1.06595
278	3	174.792 1.42925 2.22358	-0.00101685 0.147368 0.4425
279	3	173.275 4.03605 2.25523	0.0310291 0.598641 -0.773985
280	3	174.912 4.91331 4.86343	0.119629 -0.390985 -0.273667
281	3	176.488 2.19828 4.88046	0.522419 0.457419 0.164065
282	3	178.258 1.39304 2.30974	-0.512357 0.0449197 -0.00779353
283	3	176.581 3.97129 2.31969	0.266489 0.385547 -1.61836
284	3	178.346 4.66814 4.86856	-0.214333 0.986002 -0.665468
285	3	180.009 2.25598 4.73307	0.375276 -1.16758 1.16949
286	3	181.608 1.33872 2.23296	2.22024 -0.275744 0.221356
287	3	180.101 4.02456 2.2089	-0.36916 0.00468056 0.87169
288	3	181.8 4.82267 4.88089	-0.018945 -0.474208 -0.70628
289	3	183.338 2.069 4.899	1.06544 0.854244 0.459578
290	3	184.947 1.39332 2.33758	0.787482 -1.85012 0.00795993
291	3	183.528 3.97156 2.3184	-1.10559 0.681645 0.0787491
292	3	185.171 4.70971 4.95581	-1.04396 0.569885 -0.705386
293	3	186.787 2.02298 4.85151	-0.0433306 0.441698 0.308365
294	3	188.389 1.1969 2.23474	-0.00046166 0.349613 0.0510558
295	3	186.889 3.88333 2.33174	-0.060825 0.616565 0.475222
296	3	188.545 4.69103 4.84744	0.390127 -0.320073 0.133882
297	3	190.187 2.05438 4.79808	-0.836846 -0.755579 0.602791
298	3	191.729 1.17061 2.23674	1.20126 -0.798635 -0.541891
299	3	190.341 3.8036 2.22966	-0.474968 1.03933 0.236248
300	3	192.043 4.58411 4.71939	-0.216916 0.248659 0.816977
301	3	193.554 1.91106 4.78288	-0.660644 0.530941 -0.371942
302	3	195.298 1.16219 2.25706	-0.0379962 0.117626 -0.296019
303	3	193.653 3.73661 2.2086	1.37329 -1.05827 -0.320518
304	3	195.42 4.41828 4.79108	-0.0272855 1.5075 0.830234
305	3	197.004 1.83743 4.90703	-0.512391 1.03718 -0.57543
306	3	198.707 1.12108 2.27886	0.0118731 -0.435953 -0.523657
307	3	197.069 3.73852 2.34547	0.494529 -0.862208 -0.970101
308	3	198.853 4.52313 4.72881	0.363249 1.30387 1.80657
309	3	200.345 1.97239 4.76987	0.371327 -0.566452 0.822123
310	3	202.091 1.05799 2.23405	-0.440357 -1.31193 0.220355
311	3	200.464 3.67207 2.19818	0.546735 0.0971289 -0.48128
312	3	202.192 4.52356 4.81164	0.662957 -0.646923 -0.321226
313	3	203.75 1.82472 4.8318	-0.196308 -0.341312 0.106853
314	3	205.417 0.933626 2.25936	0.366474 -0.253102 -0.549334
315	3	203.948 3.57123 2.21136	-0.954454 1.19587 0.663387
316	3	205.55 4.37049 4.89054	0.781307 0.458186 -0.432475
317	3	207.157 1.77769 4.80898	1.01927 0.196384 0.125768
318	3	208.872 0.850153 2.24851	-0.12926 1.11773 0.0156908
319	3	207.261 3.59626 2.336	-0.289742 -0.547897 -0.0881965
320	3	209.137 4.36026 4.77568	-1.08031 0.118691 -1.12829
321	3	210.6 1.63559 4.86153	-0.889139 0.622828 0.423814
322	3	212.189 0.8648 2.34709	1.3668 -0.446731 -0.268423
323	3	210.704 3.514 2.22854	-1.57937 -0.809908 1.03891
324	3	212.494 4.33475 4.87738	-0.620445 -0.791479 -1.42139
325	3	213.993 1.63493 4.87882	-0.174577 0.916411 -1.07825
326	3	215.653 0.71825 2.25562	-0.277349 0.633999 0.530152
327	3	214.04 3.40935 2.15183	0.788854 -0.10197 0.694621
328	3	215.777 4.24673 4.74506	0.602468 0.18401 0.157257
329	3	217.395 1.67999 4.85837	-0.662964 -0.536112 -0.763497
330	3	219.063 0.71134 2.21178	-0.621509 0.51401 0.736176
331	3	217.41 3.36821 2.20287	0.513077 -0.670922 -0.326818
332	3	219.292 4.11826 4.6566	-0.632594 0.576324 0.545599
333	3	220.866 1.42303 4.726	-0.57701 0.462791 0.535537
334	3	222.429 0.615957 2.10616	-0.242905 0.878241 0.679687
335	3	220.904 3.30659 2.2345	-0.302483 -0.240416 -0.647873
336	3	222.732 4.17763 4.76099	-0.815901 -1.878 0.518194
337	3	224.198 1.46001 4.79805	-1.41232 -0.462196 -0.414104
338	3	225.82 0.601692 2.20436	-0.247652 0.281307 -0.245581
339	3	224.261 3.31201 2.23964	0.506251 -0.854665 -1.29908
340	3	225.998 4.13392 4.72836	0.386876 -0.322956 0.136011
341	3	227.527 1.38395 4.7336	-0.339047 0.185173 -0.192762
342	3	229.263 0.529663 2.1673	-1.0925 -0.133671 -0.0668409
343	3	227.756 3.24193 2.18978	-1.53654 0.282683 0.302789
344	3	229.337 4.04608 4.78698	-0.312265 -0.779312 -0.170595
345	3	230.911 1.36753 4.67463	0.787353 0.0270228 0.891525
346	3	232.57 0.487997 2.17668	1.13941 -0.975808 -0.160802
347	3	231.003 3.18611 2.23694	1.0123 0.50325 0.0611951
348	3	232.889 3.96032 4.57775	-0.973016 0.201204 0.355511
349	3	234.264 1.31819 4.85371	0.592114 -0.322672 -0.812102
350	3	235.974 0.439266 2.20048	-0.0858002 0.629966 0.373063
351	3	234.425 3.01436 2.13514	0.5373 0.499383 0.279059
352	3	236.131 3.93407 4.84283	0.279053 -1.09527 -1.29316
353	3	237.704 1.20756 4.80034	-0.025128 0.669839 -1.3566
354	3	239.39 0.41695 2.15386	0.637307 -0.202239 0.712961
355	3	237.872 2.98308 2.27118	-0.871354 1.02484 -0.867792
356	3	239.556 3.7366 4.72369	0.501508 0.0115384 0.4255
357	3	241.134 1.20388 4.74187	0.516078 -0.803838 -0.02557
358	3	242.769 0.282417 2.1846	0.811384 -0.0537015 0.96472
359	3	241.293 2.95272 2.24583	-0.272624 0.228456 -1.24656
360	3	243.037 3.79577 4.78994	-0.155134 -0.0772236 -0.935743
361	3	244.541 1.07933 4.73465	-1.38599 0.344729 0.361149
362	3	246.199 0.211529 2.24287	-0.318827 -0.344137 -0.704343
363	3	244.734 2.94778 2.17753	-1.3702 -0.89398 -0.714742
364	3	246.379 3.66521 4.57502	0.0269152 0.545528 1.39783
365	3	247.835 1.05719 4.77785	1.00434 0.248736 -0.312414
366	3	249.588 0.130589 2.22361	-0.21596 0.762017 -0.309346
367	3	248.001 2.73805 2.10004	1.18165 2.11365 0.508671
368	3	249.823 3.54169 4.69701	-1.82921 1.30626 -0.616588
369	3	251.326 0.92444 4.62826	0.095379 0.38871 -0.39854
370	3	253 0.0877546 2.0975	1.31145 -0.319533 0.935388
371	3	251.407 2.77823 2.09753	0.0859185 0.33528 -0.444842
372	3	253.101 3.49583 4.67881	0.377231 0.627599 0.0105713
373	3	254.684 0.916768 4.70766	0.403323 -0.611216 0.0464313
374	3	256.41 0.0461685 2.12462	0.375948 1.21522 -0.616577
375	3	254.872 2.77581 2.12327	-0.607775 -1.24531 -0.48651
376	3	256.512 3.4797 4.7298	0.872963 0.399195 0.000825103
377	3	258.085 0.836889 4.59888	0.272886 -0.599924 -0.0453675
378	3	259.819 0.0496924 2.14765	-0.0192486 -0.74243 -1.27497
379	3	258.195 2.64323 2.09966	0.187668 -0.163956 -0.167598
380	3	259.92 3.41514 4.70262	-0.227886 0.852464 -0.016107
381	3	263.834 15.6279 2.15779	0.835119 1.07423 -0.588244
382	3	261.54 2.66726 2.0365	0.517804 -0.958419 1.30468
383	3	263.355 3.39849 4.66343	-1.04178 0.42714 -0.127647
384	3	264.773 0.725572 4.73696	0.32914 -0.622178 0.0730235
385	3	267.196 15.5768 2.15871	1.82949 0.540377 0.3433
386	3	264.958 2.44772 2.12633	-0.0867931 1.28217 0.546345
387	3	266.765 3.24557 4.77772	-0.264744 0.760625 -1.66867
388	3	268.334 0.736818 4.65148	-0.0259998 -0.559325 -0.64327
389	3	270.796 15.6341 2.21653	-0.658705 -1.07006 -0.925792
390	3	268.499 2.43994 2.04356	-2.49494 0.129811 1.44221
391	3	270.147 3.38687 4.63059	0.330681 0.022708 -0.462079
392	3	271.736 0.720332 4.72023	-0.616098 0.25373 0.167169
393	3	274.136 15.5498 2.21804	0.502419 0.328984 0.26985
394	3	271.852 2.58254 2.10253	0.661528 -0.469856 0.5208
395	3	273.568 3.27552 4.65736	-0.0696869 -0.301421 1.21417
396	3	275.149 0.663085 4.76279	-0.108847 -0.717767 0.785416
397	3	277.581 15.6528 2.13782	-1.12792 -1.26357 0.88121
398	3	275.249 2.45615 2.12946	-0.2017 0.118763 -0.288239
399	3	276.874 3.28666 4.68679	-0.594127 0.257866 1.04297
400	3	278.527 0.515523 4.78952	-0.87426 0.627976 -0.894886
401	3	280.924 15.4858 2.14861	0.2412 0.636558 0.189788
402	3	278.61 2.50087 2.30631	-0.221798 -0.583638 -1.37389
403	3	280.322 3.17872 4.57449	-0.615941 0.450273 1.88506
404	3	281.824 0.54933 4.72703	1.51604 0.274502 0.280618
405	3	284.352 15.4659 2.20031	-0.441681 0.113287 -0.486611
406	3	282.043 2.44409 2.18035	-0.110938 -1.42133 -1.30634
407	3	283.789 3.17305 4.72013	-0.411777 0.11656 0.359348
408	3	285.303 0.4727 4.6844	0.519784 0.160025 0.0154064
409	3	287.76 15.4615 2.10683	0.325122 -1.11124 0.282751
410	3	285.373 2.3151 2.08032	0.867328 0.0620605 0.950191
411	3	287.149 3.16213 4.66136	-0.975419 0.315711 0.270188
412	3	288.763 0.462823 4.76103	-0.285512 0.614991 0.189459
413	3	291.087 15.3361 2.26207	0.353505 -0.168605 -1.33395
414	3	288.831 2.33289 2.18572	-0.142844 0.256293 -0.240967
415	3	290.499 3.17589 4.73112	0.114015 -0.317238 -0.747367
416	3	292.243 0.519472 4.76503	-0.880993 -0.205364 0.127509
417	3	294.445 15.325 2.16455	0.141943 -0.319677 -0.461303
418	3	292.286 2.28156 2.13133	0.619 -0.112108 0.676894
419	3	293.911 3.09158 4.76467	0.35173 -0.287327 -0.217955
420	3	149.331 2.53707 4.7882	0.603866 0.573355 -0.77495
421	3	150.943 1.67436 2.13201	0.543193 0.153865 0.651714
422	3	149.346 4.37913 2.1938	0.999856 1.2741 0.465854
423	3	151.173 5.11064 4.76062	-0.8406 0.0454326 -0.0800623
424	3	152.769 2.53195 4.7946	-0.292901 0.0426287 0.15404
425	3	154.401 1.75565 2.10413	-0.327404 0.316797 0.601343
426	3	152.792 4.3077 2.22588	-0.237921 0.00643368 -0.679335
427	3	154.518 5.19657 4.76432	0.172349 -1.01374 0.45194
428	4	156.087 2.48905 1.51885	1.03191 -0.549224 0.024236
429	4	157.711 1.67202 4.10669	1.53352 -0.398726 0.110283
430	4	156.136 4.32638 4.18539	1.5681 -0.174171 -0.295616
431	4	157.965 4.94306 1.4843	-0.424413 1.40337 0.747766
432	4	159.548 2.31505 1.67977	-0.609996 -0.0680318 -1.19189
433	4	161.2 1.60031 4.2478	-0.0883758 0.231218 -1.25554
434	4	159.736 4.22011 4.044	-1.04746 0.84258 0.684454
435	4	161.424 4.91399 1.5292	-0.600413 -0.0489937 0.0971533
436	4	162.977 2.2654 1.62798	-0.493846 0.0122785 0.564433
437	4	164.608 1.58207 4.29253	0.00465265 0.073532 0.319988
438	4	163.13 4.18871 4.22077	-0.736036 -0.0402731 -0.941772
439	4	164.81 4.9198 1.6257	-0.0455134 0.10779 -0.0449101
440	4	166.376 2.19852 1.66104	-0.774927 0.710484 -0.203016
441	4	168.084 1.51283 4.12134	-0.603862 0.266481 1.26406
442	4	166.495 4.18689 4.20294	0.243111 -0.456361 -0.650207
443	4	168.14 4.91204 1.60459	1.0152 0.406989 0.668629
444	4	169.798 2.21202 1.57334	-0.216526 0.0976064 0.2184
445	4	171.41 1.40352 4.24043	0.736805 0.693008 -0.347134
446	4	169.914 4.04732 4.14302	-0.356687 1.49279 -0.203287
447	4	171.579 4.76209 1.57203	-0.170625 0.0779819 -0.0777928
448	4	173.105 2.24045 1.61317	0.607124 -0.740821 -0.183585
449	4	174.825 1.50611 4.22029	-0.25803 -0.433491 -0.439315
450	4	173.252 4.08504 4.16963	-0.109074 0.493889 0.479654
451	4	174.941 4.89801 1.58936	0.620841 -0.817733 1.28426
452	4	176.509 2.13016 1.64504	0.887517 0.39254 0.133453
453	4	178.238 1.51357 4.33002	0.166277 -0.472312 -1.02888
454	4	176.559 4.0439 4.20692	0.576921 -0.0507999 1.25994
455	4	178.371 4.79841 1.64881	-0.423797 -0.95893 0.60115
456	4	179.989 2.14725 1.72647	-1.01438 0.270035 -0.66743
457	4	181.688 1.41622 4.19705	-0.71642 -1.28525 -0.149655
458	4	180.065 4.04996 4.20325	0.467185 0.863858 -0.349483
459	4	181.807 4.77148 1.71629	0.113705 0.459295 -0.129113
460	4	183.383 2.22353 1.6393	-1.10261 -1.56552 -0.375918
461	4	185.05 1.23116 4.3184	-0.248947 1.18993 -0.547942
462	4	183.439 3.94688 4.24422	0.574593 -0.124546 1.12447
463	4	185.176 4.71868 1.71823	1.28808 0.506668 0.308608
464	4	186.687 2.07126 1.70643	0.636121 -0.273746 -0.259708
465	4	188.448 1.12009 4.19015	0.218632 2.34159 0.0382913
466	4	186.809 3.97101 4.37861	1.09883 -1.63435 -1.67687
467	4	188.633 4.62699 1.63925	-0.211207 0.157706 0.759845
468	4	190.102 2.02865 1.62004	-0.0519335 -1.02267 -0.36915
469	4	191.809 1.21028 4.16997	0.331406 -0.275503 0.400321
470	4	190.271 3.89618 4.21991	-0.246086 -0.175712 -0.45854
471	4	192.118 4.55855 1.5838	-2.66677 0.158437 -0.485326
472	4	193.57 1.86159 1.65508	-0.57196 0.174395 -0.160455
473	4	195.227 1.1924 4.21954	1.14271 -0.227274 -0.278695
474	4	193.692 3.74473 4.11981	0.256176 0.171313 0.857294
475	4	195.396 4.42678 1.60071	0.258883 0.671458 0.274823
476	4	197.052 1.88369 1.59877	-1.03281 0.359367 1.16245
477	4	198.659 1.14862 4.24253	0.201194 -0.522166 -0.386952
478	4	197.204 3.79766 4.3189	-2.13853 -1.92094 -1.18579
479	4	198.774 4.44651 1.56157	-0.120102 0.410465 1.41723
480	4	200.44 1.82237 1.63447	-0.620274 0.195673 -0.697278
481	4	202.014 1.09174 4.21578	0.420141 -0.188963 -0.134464
482	4	200.489 3.80469 4.13573	0.832321 -0.54406 -0.126345
483	4	202.208 4.41178 1.63124	0.415994 0.193777 0.815289
484	4	203.752 1.79673 1.59454	0.752738 -0.907288 0.365452
485	4	205.446 1.04197 4.19788	-0.102674 0.0432081 0.418022
486	4	203.907 3.62356 4.19499	-0.837981 0.521185 -0.120271
487	4	205.595 4.4096 1.65035	0.563035 -0.114316 0.21073
488	4	207.151 1.72642 1.69627	0.36404 0.0011069 -0.0744572
489	4	208.867 0.878282 4.18769	-0.100762 1.35872 0.248975
490	4	207.322 3.67152 4.28406	-0.466115 -0.676678 -0.122539
491	4	208.957 4.28858 1.69918	0.744487 0.164422 -0.307388
492	4	210.614 1.65237 1.66767	-1.19232 0.0191102 -0.732552
493	4	212.269 0.888624 4.28928	0.460835 -0.517584 -0.168344
494	4	210.725 3.49627 4.19247	1.21791 -0.203095 0.133608
495	4	212.344 4.16948 1.64228	1.19059 0.82972 -0.844355
496	4	213.962 1.56393 1.675	-0.398979 -0.634788 -0.261416
497	4	215.611 0.83534 4.23549	1.31787 -0.201195 -0.125932
498	4	214.132 3.50903 4.09491	-0.982166 -0.728541 1.02872
499	4	215.79 4.16881 1.57914	-0.948229 0.326618 -0.178504
500	4	217.335 1.49077 1.58419	0.497544 -0.00658091 1.28654
501	4	219.037 0.794467 4.2505	0.211187 1.07181 -1.32723
502	4	217.486 3.49775 4.11933	0.117302 -0.77093 0.665397
503	4	219.13 4.0914 1.59099	0.959314 -0.385397 -0.346556
504	4	220.709 1.44011 1.52655	0.921284 0.930817 0.527184
505	4	222.461 0.631809 4.0657	0.95102 -0.474254 0.805364
506	4	221.014 3.30343 4.20331	-0.358874 0.293396 -0.524137
507	4	222.592 4.10679 1.53242	-0.29148 -0.298625 0.784729
508	4	224.137 1.40977 1.59238	0.131607 0.626627 -0.272423
509	4	225.778 0.693989 4.1304	1.12116 -1.47534 0.116227
510	4	224.354 3.26517 4.16261	-0.543688 0.849315 0.132802
511	4	226.029 4.00821 1.52734	-0.274953 0.0865143 1.31626
512	4	227.504 1.43836 1.67891	1.26883 -1.58858 -0.996018
513	4	229.207 0.623972 4.1111	0.388734 -0.850449 0.0999452
514	4	227.618 3.23855 4.13548	0.774093 0.579796 0.334989
515	4	229.403 4.00458 1.61926	-0.0392212 1.06661 -1.0099
516	4	230.948 1.37167 1.63189	-0.0847571 -0.714194 -0.7256
517	4	232.696 0.521563 4.10075	-1.6979 0.348624 0.556224
518	4	231.031 3.27938 4.19323	0.520629 -0.757039 -0.428645
519	4	232.78 3.8807 1.54115	-0.925632 -0.583981 0.204381
520	4	234.303 1.20665 1.52523	-0.325345 -0.411504 -0.22157
521	4	235.933 0.560622 4.18682	0.852915 -0.598288 -0.507936
522	4	234.499 3.02779 4.10443	0.173868 1.49694 -0.274708
523	4	236.143 3.82599 1.67342	0.547154 -0.0423313 -0.976389
524	4	237.734 1.18666 1.60564	-0.856666 -0.259007 -0.0993758
525	4	239.402 0.377838 4.13637	-0.118522 1.01284 -0.205134
526	4	237.825 3.10863 4.17476	-0.223223 -0.861317 0.550775
527	4	239.556 3.73463 1.5442	0.380275 -0.397685 1.08427
528	4	241.144 1.11552 1.58771	-0.65854 0.195843 -0.504168
529	4	242.829 0.289934 4.18918	-0.79766 0.500713 -0.846672
530	4	241.316 3.0286 4.15378	-0.535953 0.0279983 0.372086
531	4	242.975 3.708 1.61376	0.556366 -0.302314 -1.34617
532	4	244.526 0.99219 1.64812	-0.209008 0.824799 -0.518161
533	4	246.16 0.294913 4.17723	0.944971 -0.719015 -0.209597
534	4	244.641 2.90765 4.1125	0.2837 0.194256 0.113837
535	4	246.434 3.71809 1.53155	-0.89735 -0.387843 0.591378
536	4	247.896 0.969877 1.58494	0.00978313 -1.63607 -0.417842
537	4	249.563 0.319381 4.14617	-0.714954 -1.26543 -0.235719
538	4	248.046 2.8257 4.02742	0.0705408 0.450415 0.614339
539	4	249.724 3.59344 1.4854	0.00976146 -0.499649 0.674308
540	4	251.334 0.884698 1.65357	-0.853254 0.216202 -0.809062
541	4	253.004 0.160898 4.10439	0.114012 -1.3494 -0.61984
542	4	251.411 2.78712 4.02422	0.892169 -0.220481 0.197004
543	4	253.152 3.54218 1.50589	0.0525359 -0.543434 0.11918
544	4	254.787 0.851881 1.46469	-1.23972 0.697785 1.64863
545	4	256.377 0.0457325 4.02015	-0.317412 1.01113 0.957554
546	4	254.825 2.75777 4.09235	-0.0357203 -0.238216 -0.148915
547	4	256.552 3.50163 1.47401	0.136567 -0.529868 -0.314254
548	4	258.131 0.776149 1.46718	-0.195736 0.899634 -0.0955609
549	4	259.806 -0.028576 4.04942	-0.271093 0.599851 0.763028
550	4	258.246 2.66935 4.065	-0.942705 0.337787 -0.263498
551	4	259.891 3.46113 1.48639	-0.368974 0.110978 0.142816
552	4	261.569 0.768615 1.47117	-1.37922 0.511107 0.218497
553	4	263.854 15.6978 4.06542	-0.432885 1.12987 0.595064
554	4	261.573 2.71942 4.09635	0.886965 -1.28802 -0.844458
555	4	263.257 3.35277 1.53752	1.39147 0.374662 -0.27914
556	4	264.878 0.647508 1.52794	-1.01712 -0.329438 -0.0941059
557	4	266.512 0.0287189 4.13047	0.510581 -0.513079 -0.0981852
558	4	264.998 2.52126 4.13619	0.28812 0.839499 -0.411148
559	4	266.675 3.29822 1.57328	0.591098 -0.224705 0.355299
560	4	268.325 0.575335 1.59547	-0.515062 -0.0186179 -0.908909
561	4	270.774 15.5725 4.12721	-0.010302 2.26717 0.164115
562	4	268.46 2.58144 4.08505	-0.135006 -0.279159 -0.943261
563	4	270.111 3.24212 1.53674	0.898403 1.27061 -0.266131
564	4	271.747 0.69261 1.64576	-0.0602115 -0.471515 -0.323459
565	4	274.135 15.6782 4.21528	0.338475 -0.18397 -0.894243
566	4	271.846 2.56708 4.07734	-0.26326 -0.125682 -0.467732
567	4	273.607 3.30546 1.47246	-0.838957 -0.592297 0.105212
568	4	275.089 0.631714 1.55226	0.116335 -0.724097 0.213754
569	4	277.511 15.5992 4.13005	0.560798 -0.491201 0.0402697
570	4	275.221 2.42822 4.07057	0.0074836 0.903923 -0.022992
571	4	276.948 3.28852 1.53926	0.210315 -0.415052 0.954042
572	4	278.533 0.645843 1.62694	0.292403 0.246458 -0.145489
573	4	280.947 15.5349 4.12646	-1.14978 -0.528805 -0.157358
574	4	278.49 2.44343 4.20633	1.95793 -0.796668 -0.219929
575	4	280.334 3.23199 1.59741	-0.180761 -0.82951 0.287027
576	4	281.928 0.499008 1.57642	-0.13001 0.91384 0.0825929
577	4	284.32 15.5067 4.13142	-0.676166 0.227478 0.133457
578	4	282.018 2.40217 4.05647	0.51546 -0.0317747 1.44793
579	4	283.742 3.13558 1.51379	-0.549072 -0.123114 -0.35892
580	4	285.338 0.459694 1.58003	-0.565578 -0.307889 0.105906
581	4	287.806 15.5435 4.06663	-0.969005 -0.91751 0.366563
582	4	285.402 2.28202 4.09912	0.366812 1.482 -0.76473
583	4	287.093 3.0769 1.46237	0.466852 -0.587629 0.42991
584	4	288.764 0.493596 1.62419	-0.5556 -0.633548 -1.12415
585	4	291.191 15.5049 4.1421	0.714796 -0.107431 1.03673
586	4	288.788 2.3282 4.14	1.0077 0.0826521 -0.109027
587	4	290.607 3.0766 1.60264	-0.786887 0.53123 -0.331449
588	4	292.033 0.414153 1.58672	0.564855 -0.247414 0.20184
589	4	294.707 15.469 4.13683	-0.737477 0.448764 -0.217686
590	4	292.263 2.36467 4.17803	-0.720526 -0.227539 -1.35597
591	4	294.116 2.92332 1.59036	-1.22631 0.842567 -0.296311
592	4	149.191 2.43648 1.57365	-0.524607 -0.279628 -0.261759
593	4	151.071 1.77089 4.14691	-0.431742 0.133075 -0.702505
594	4	149.517 4.3648 4.11704	-0.371507 -0.542306 0.0276446
595	4	151.029 5.22358 1.64796	0.877412 -1.76412 -0.618606
596	4	152.633 2.48398 1.54136	0.00288415 0.237966 -0.438783
597	4	154.42 1.83729 4.09605	0.0043121 -1.49661 -0.126511
598	4	152.838 4.34552 4.16122	0.543681 0.655023 -0.105122
599	4	154.586 4.97444 1.52162	-1.00744 1.26828 1.16902
600	3	261.433 0.828784 4.72725	0.857261 0.237549 -1.06559
1801	1	135.435 4.14175 9.07408	0.209527 -0.565826 -0.535245
1802	1	135.244 1.47921 6.41621	0.676511 0.2521 0.720491
1803	1	137.648 1.43873 9.00118	-0.416714 0.783915 0.254091
1804	1	137.812 4.14704 6.4783	-0.362466 -0.416857 0.178856
1805	1	130.829 4.09529 9.1177	0.132411 0.0403096 -0.130757
1806	1	130.597 1.43878 6.5037	0.30768 0.622889 -0.232061
1807	1	133.079 1.46039 9.02531	-0.847429 -0.36904 -0.019058
1808	1	133.165 4.11106 6.57566	-0.589561 0.0626435 -0.605589
1809	1	126.132 3.98764 9.09117	0.021431 1.02111 -0.0747717
1810	1	125.955 1.40956 6.45945	0.897026 0.817412 0.624179
1811	1	128.336 1.49555 9.09785	0.127807 -0.176265 -0.117113
1812	1	128.49 4.12872 6.52257	0.0176252 0.00475642 -0.210717
1813	1	121.423 4.01124 9.12359	0.124826 0.179887 0.407333
1814	1	121.356 1.34707 6.54033	0.275113 0.29049 -0.0184037
1815	1	123.647 1.43305 9.12458	0.0766587 0.244932 -0.359
1816	1	123.742 4.03408 6.60517	0.442616 0.0574546 -1.41033
1817	1	116.892 4.05326 9.14851	0.591459 -0.309615 -0.649903
1818	1	116.77 1.35808 6.56794	-0.0538462 0.209481 -0.0303369
1819	1	119.019 1.40796 9.07946	0.194994 -0.424346 -0.00724699
1820	1	119.23 4.00237 6.41551	0.290733 0.184147 1.24652
1821	1	112.241 4.01542 9.26208	-0.0504019 -0.821336 -0.673967
1822	1	112.176 1.41637 6.60643	-1.16672 -0.303303 -0.341782
1823	1	114.386 1.38433 9.12418	0.950374 -0.752287 0.332301
1824	1	114.61 4.02104 6.70988	-0.117909 -0.505287 -0.978964
1825	1	107.535 4.00423 9.08849	1.22895 -0.841284 1.35196
1826	1	107.511 1.26742 6.59486	0.2303 0.229691 -0.450543
1827	1	109.753 1.36959 9.0689	0.6921 -0.61524 1.26785
1828	1	109.907 3.97013 6.54096	0.114886 -0.0591055 0.945619
1829	1	103.009 3.96566 9.18489	-0.182536 -0.47877 -0.226954
1830	1	102.815 1.32081 6.61139	0.111975 -0.596998 0.424237
1831	1	105.286 1.31428 9.12705	-0.533415 -0.354617 0.227789
1832	1	105.362 3.87072 6.59394	-0.356696 0.606225 0.011179
1833	1	98.2416 3.85575 9.11677	0.551846 -0.209812 1.12598
1834	1	98.1865 1.16595 6.68309	-0.602844 0.926238 -1.61358
1835	1	100.482 1.25624 9.25727	-0.060893 0.201118 -0.876113
1836	1	100.663 3.93056 6.74699	0.304321 -1.05706 -1.17454
1837	1	93.7157 3.825 9.13841	0.0927683 0.0160375 0.229279
1838	1	93.6154 1.23249 6.63024	-0.300651 0.0190307 -0.970748
1839	1	95.8865 1.19909 9.21206	-0.69762 0.838157 -0.597445
1840	1	96.0047 3.80808 6.55936	0.0315987 0.774151 0.110081
1841	1	89.085 3.78879 9.06857	-1.05768 -0.405617 0.388631
1842	1	88.8138 1.11815 6.47347	-0.190985 0.144622 0.299882
1843	1	91.2128 1.26443 9.08455	-0.376444 -0.824658 0.423256
1844	1	91.3673 3.80446 6.57259	0.264331 -0.376051 -0.772939
1845	1	84.3419 3.66886 9.00037	-0.207196 1.07716 1.45383
1846	1	84.2075 1.04545 6.70376	-1.02303 0.0336261 -1.85224
1847	1	86.4617 1.10988 9.05937	0.432563 -0.561002 0.953263
1848	1	86.5561 3.60617 6.49753	0.824392 1.56513 0.323044
1849	1	79.7428 3.72977 9.09164	-0.59297 -1.16486 -0.291791
1850	1	79.4904 1.05715 6.54741	0.33335 0.878651 -0.0372732
1851	1	81.9245 1.05483 9.18318	-0.493819 -0.266645 -0.771238
1852	1	82.1081 3.6659 6.4158	-1.13474 0.47397 1.17267
1853	1	75.0593 3.67942 9.1567	-1.48619 -0.0321009 0.298894
1854	1	74.8098 1.11138 6.5593	-0.247209 -1.37467 0.588049
1855	1	77.2024 1.05531 9.07868	0.165587 0.148107 0.794336
1856	1	77.2665 3.64304 6.53962	0.473539 -0.163555 0.0195441
1857	1	70.1799 3.67143 9.07731	0.408338 -0.255641 0.74508
1858	1	70.1732 1.02849 6.67394	-0.20282 -0.0252289 -1.49357
1859	1	72.4304 1.09187 9.17494	0.66015 -0.227336 0.203879
1860	1	72.5596 3.5631 6.56032	0.0893114 0.921354 0.687553
1861	1	65.5635 3.61287 9.16098	-0.00568957 0.116244 -0.475403
1862	1	65.4491 1.00763 6.5687	0.418118 0.238171 0.435699
1863	1	67.8115 1.03975 9.21374	-0.462652 -0.0930964 -1.08866
1864	1	67.9394 3.53242 6.58426	-0.403602 1.23814 -0.187127
1865	1	60.8212 3.66582 9.10582	-0.0215542 -0.339416 0.642622
1866	1	60.7733 0.974828 6.56603	-0.348767 0.0037759 0.629862
1867	1	63.066 1.00416 9.18368	0.138017 0.782815 -0.43035
1868	1	63.2672 3.61201 6.5855	-1.11915 0.714741 -0.409544
1869	1	56.191 3.62297 9.1841	-0.107477 -0.727123 -0.708454
1870	1	56.0811 0.953185 6.53	-0.727723 0.123126 0.0592929
1871	1	58.3004 0.878974 9.15896	0.488303 1.03041 -0.265948
1872	1	58.5363 3.64756 6.58947	-0.295024 -0.475099 0.338721
1873	1	51.5313 3.67743 9.09179	-0.151455 -0.598632 -0.36245
1874	1	51.348 0.974206 6.51496	-0.163269 0.0986128 -0.00961874
1875	1	53.6991 0.941324 8.9966	0.203978 0.517515 1.14014
1876	1	53.8549 3.6119 6.48349	0.0187399 -0.0322782 0.399604
1877	1	46.8683 3.53176 9.07185	0.310713 0.641038 0.0309212
1878	1	46.7153 0.91049 6.51843	0.466792 -0.148944 -0.388982
1879	1	48.9703 1.02175 9.10578	1.0164 -0.860248 -0.495351
1880	1	49.2251 3.66297 6.53427	-0.230992 -0.618666 -0.456122
1881	1	42.2375 3.51032 9.11046	0.139406 -0.119187 -0.283851
1882	1	42.1525 0.940628 6.47008	-0.514904 -0.338425 0.229
1883	1	44.464 0.875911 9.09847	-0.699462 0.825022 -0.27754
1884	1	44.5896 3.47245 6.49501	-0.563901 1.14824 -0.354793
1885	1	37.5487 3.42689 9.02914	0.914524 0.256263 0.305658
1886	1	37.4445 0.860462 6.59043	0.268196 -0.488927 -0.961613
1887	1	39.7253 0.869867 9.06264	1.04641 0.112441 0.281016
1888	1	39.9471 3.52537 6.47293	-0.196703 0.411293 0.325334
1889	1	32.9883 3.53392 9.12081	-0.0980214 -1.04781 -0.373469
1890	1	32.9154 0.854343 6.47903	-0.427491 -0.169353 0.637673
1891	1	35.0756 0.871052 9.09515	0.601403 -0.235249 0.131512
1892	1	35.33 3.46622 6.50895	-0.746498 0.765911 -0.426229
1893	1	28.289 3.43683 9.06775	0.456221 0.796149 -0.113959
1894	1	28.2525 0.780075 6.53184	-0.156773 0.300989 -0.258446
1895	1	30.5414 0.760158 9.05738	-0.276401 0.624741 0.38395
1896	1	30.6459 3.3835 6.58968	0.310709 0.276337 -0.305973
1897	1	23.7543 3.35029 9.14885	-0.59906 1.04869 -0.788726
1898	1	23.5886 0.871571 6.48007	0.317337 -1.10555 -0.241559
1899	1	25.808 0.777846 9.05907	0.923834 0.359506 -0.328448
1900	1	26.0242 3.41581 6.50384	0.511578 0.503939 -0.218836
1901	1	19.0471 3.31786 9.12205	0.600069 0.118717 -0.754528
1902	1	18.8524 0.815077 6.47171	0.916864 -1.08974 0.0636033
1903	1	21.2053 0.774069 9.09172	1.37691 -0.5057 -0.409617
1904	1	21.391 3.30996 6.38507	0.350895 0.177642 1.44993
1905	1	14.4811 3.3572 8.94844	-1.26946 -0.929319 1.1583
1906	1	14.3359 0.638362 6.5401	-0.0846735 0.299552 -1.24837
1907	1	16.65 0.614208 9.05593	-0.143693 0.914898 -0.194134
1908	1	16.6903 3.40864 6.56177	0.616 -0.674675 -0.990208
1909	1	9.84254 3.14102 9.06877	-0.307411 0.958023 -0.0414619
1910	1	9.68734 0.612582 6.45791	0.287657 -0.414437 0.138908
1911	1	12.102 0.576303 8.88889	-1.42079 0.155002 1.4875
1912	1	12.1168 3.31029 6.40341	-0.472881 -0.0978717 0.602155
1913	1	5.19708 3.26687 9.0486	0.586789 -1.35727 -1.14408
1914	1	5.06336 0.678254 6.47047	-0.28708 -0.150591 0.338787
1915	1	7.38412 0.543229 9.11866	0.561629 0.550375 -0.806559
1916	1	7.54252 3.09015 6.49913	-0.0692293 1.77808 -0.589268
1917	1	0.540266 3.07869 8.95932	-0.0894665 0.111547 0.358861
1918	1	0.335992 0.556603 6.30562	-0.557768 -0.0914309 -0.228572
1919	1	2.73776 0.598102 8.96515	-0.508049 -0.00788564 0.612023
1920	1	2.91909 3.16991 6.45852	-0.801532 -0.143772 -0.230174
1921	1	140.156 4.13601 9.01064	-0.715203 0.229597 0.10371
1922	1	140.068 1.52621 6.57088	-0.0467189 -0.420781 -0.457995
1923	1	142.343 1.45133 9.07531	0.215703 1.23807 0.583139
1924	1	142.471 4.21351 6.54444	-0.361713 -0.717379 0.0547884
1925	1	144.825 4.23953 9.01854	-0.366256 -1.05328 0.194187
1926	1	144.626 1.58273 6.46766	0.301435 -0.0944808 0.0274965
1927	1	147.129 1.5063 9.01337	-0.40669 0.70602 -0.0231312
1928	1	147.11 4.28134 6.42735	-0.350323 -0.206039 0.478083
1929	2	136.593 2.79596 5.25972	-0.393113 0.373729 -0.502555
1930	2	136.655 5.40924 7.75379	-0.204781 0.0541915 -0.317515
1931	2	138.901 2.84071 7.75419	0.2826 -0.258949 0.253558
1932	2	139.029 5.41221 5.18121	-0.121837 0.0907856 0.355768
1933	2	131.84 2.77254 5.16648	0.348079 -0.117612 0.786813
1934	2	132.074 5.47941 7.93093	-0.614471 -0.900186 -1.10337
1935	2	134.208 2.71962 7.80478	0.307617 0.84064 -0.368346
1936	2	134.397 5.4139 5.20352	-0.332773 -0.0156568 -0.000938859
1937	2	127.255 2.84328 5.28133	0.390577 -0.384725 -0.79382
1938	2	127.38 5.39735 7.82609	0.274378 -0.225948 0.344852
1939	2	129.537 2.81877 7.80117	0.36979 -0.336514 0.221047
1940	2	129.791 5.41364 5.20066	-0.548602 0.261854 0.0136256
1941	2	122.53 2.75342 5.20631	0.0111796 0.236254 0.226603
1942	2	122.604 5.28016 7.81258	0.609802 0.283242 1.01591
1943	2	124.911 2.73832 7.73237	-0.341045 -0.316436 1.00889
1944	2	125.057 5.4088 5.40698	-0.00893168 -0.0785262 -1.08074
1945	2	118.04 2.67808 5.26137	-0.400755 0.227871 -0.314
1946	2	118.167 5.37681 7.79919	-0.762466 -0.524535 -0.560307
1947	2	120.278 2.62957 7.83926	-0.217761 0.618872 -0.470241
1948	2	120.472 5.35622 5.15771	-0.139445 -0.130471 0.0775376
1949	2	113.352 2.65707 5.36696	0.382186 0.752787 -0.374867
1950	2	113.454 5.29385 7.94998	-0.25133 -0.698539 -0.43878
1951	2	115.679 2.64175 7.96611	-0.0322637 0.517568 -0.657216
1952	2	115.83 5.4035 5.27367	-0.350292 -0.757558 0.719883
1953	2	108.754 2.6297 5.25481	-0.45948 -0.291838 0.533247
1954	2	108.727 5.30509 7.94471	0.376572 0.235111 -1.2041
1955	2	111.002 2.66205 7.96053	0.224693 0.571846 -0.843888
1956	2	111.181 5.23728 5.30732	-0.175138 0.278626 0.0998884
1957	2	104.112 2.593 5.39238	-0.459602 -0.204813 -0.43314
1958	2	104.333 5.32125 7.84429	-0.263279 -0.318629 0.288969
1959	2	106.512 2.60567 7.89894	-0.768911 -0.016502 -0.387654
1960	2	106.465 5.23057 5.27835	0.417948 -0.642682 0.355138
1961	2	99.3927 2.58857 5.38747	0.42123 -0.248087 -0.121775
1962	2	99.5031 5.11495 7.93664	-0.247739 0.732097 0.153185
1963	2	101.744 2.53453 8.01	-0.01777 0.790911 -0.411458
1964	2	101.939 5.17909 5.3641	-0.542128 0.772366 0.479394
1965	2	94.8194 2.57388 5.30308	-0.479717 -0.715246 -0.47502
1966	2	94.9283 5.22699 7.94312	-0.156341 -0.642436 -0.812164
1967	2	97.0274 2.52085 7.9073	0.438734 -0.355141 -0.0682688
1968	2	97.268 5.15874 5.20401	-0.453542 0.0407351 1.13318
1969	2	90.0568 2.51007 5.25489	0.373743 -0.315522 -0.147055
1970	2	90.3072 5.05503 7.80891	-0.673651 0.597856 0.516406
1971	2	92.5446 2.50644 7.84809	-0.889775 0.500269 0.201859
1972	2	92.6134 5.15582 5.34333	-0.982083 -0.219571 -0.663917
1973	2	85.3313 2.3892 5.31379	-0.325546 -0.263905 -0.525546
1974	2	85.5528 5.06313 7.81622	-0.255975 -0.298162 -0.631776
1975	2	87.7226 2.36896 7.80619	0.1071 0.280489 -0.12999
1976	2	87.7956 4.98204 5.22836	0.210484 0.242367 0.175637
1977	2	80.8003 2.41095 5.2358	-0.0141608 -0.692723 0.172367
1978	2	80.9322 4.95374 7.79414	0.132678 0.438032 -0.258034
1979	2	83.0591 2.3847 7.87183	0.541885 -0.219238 -0.173861
1980	2	83.1696 5.07513 5.15016	0.578769 0.0146241 0.658948
1981	2	76.0436 2.14841 5.29132	0.351203 1.53172 -0.395824
1982	2	76.0508 4.88878 7.84191	1.45292 0.792459 -0.472004
1983	2	78.4644 2.42689 7.86973	-0.356162 -0.231128 -0.36256
1984	2	78.6392 4.97689 5.19321	-0.824834 0.0369225 1.15335
1985	2	71.394 2.3437 5.30263	-0.183715 -0.412549 0.157564
1986	2	71.4053 4.91145 7.81557	0.332693 0.243771 -0.0344466
1987	2	73.7371 2.46044 7.9731	-0.182309 -0.935253 -0.731527
1988	2	73.7173 4.82623 5.30562	1.10071 0.155254 0.00159912
1989	2	66.6564 2.34422 5.30719	0.397985 -0.590071 -0.500775
1990	2	66.8767 4.92401 7.93065	-0.570759 -0.554008 -0.682128
1991	2	69.0475 2.32411 7.84509	-0.173833 -0.255782 0.71937
1992	2	69.1215 4.98857 5.3577	0.145267 -0.704507 -0.00816237
1993	2	61.9784 2.23504 5.34474	0.49188 0.588172 -0.247666
1994	2	62.0378 5.04887 7.87215	0.405641 -0.480816 -0.274088
1995	2	64.2961 2.35779 7.86639	0.475067 -0.690745 0.357204
1996	2	64.4949 4.89685 5.25301	-0.21532 0.338934 0.165786
1997	2	57.2933 2.31471 5.36738	-0.072307 -0.137773 -0.837283
1998	2	57.4181 4.88247 7.89203	-0.395637 0.616196 -0.101044
1999	2	59.5801 2.27219 7.91914	0.232618 0.00517809 -0.541793
2000	2	59.7698 4.9793 5.39645	-0.607776 0.123792 -0.725072
2001	2	52.6572 2.29282 5.29891	-0.496541 -0.0755292 -0.669496
2002	2	52.7188 4.9338 7.73169	0.431441 -0.300866 0.73569
2003	2	54.9564 2.29065 7.77696	0.144812 -0.00035872 0.368486
2004	2	55.0155 4.96182 5.21894	0.456143 -0.50714 0.375605
2005	2	47.906 2.25528 5.19447	-0.250079 0.542252 0.667962
2006	2	48.1254 4.96447 7.80319	-0.487298 -0.308138 -0.270439
2007	2	50.2587 2.28306 7.82792	0.0345749 0.399242 0.0976138
2008	2	50.4773 4.94753 5.22828	-0.652107 0.638296 0.287429
2009	2	43.3255 2.22599 5.11714	0.173758 -0.0940511 1.27824
2010	2	43.4664 4.83971 7.80692	-0.0242803 -0.298666 -0.0616103
2011	2	45.7021 2.21464 7.78439	-0.376929 -0.13778 0.482545
2012	2	45.6959 4.95659 5.13358	0.437343 -0.422366 0.62064
2013	2	38.7549 2.19716 5.32543	-0.795597 0.14472 -0.734139
2014	2	38.7842 4.769 7.78998	0.0628459 0.225276 -0.526811
2015	2	40.9505 2.20426 7.76201	0.659825 -0.166916 0.316124
2016	2	41.2111 4.97482 5.1673	-0.795835 -0.921497 0.217969
2017	2	34.0332 2.23078 5.1744	0.516531 -0.634104 0.362413
2018	2	34.1698 4.84038 7.82725	0.550871 -0.506606 -0.0698219
2019	2	36.3619 2.14585 7.79598	-0.384405 -0.0421255 0.385562
2020	2	36.5153 4.88059 5.14384	-0.133793 -0.389221 0.259015
2021	2	29.4527 2.09711 5.29277	-0.234568 0.0495246 -0.253173
2022	2	29.5819 4.76275 7.76563	-0.446337 -0.423968 0.607623
2023	2	31.8148 2.05626 7.89482	-0.146041 0.68233 -0.622704
2024	2	31.786 4.82495 5.31112	0.341756 -0.556086 -0.612285
2025	2	24.9257 2.06406 5.15146	-0.654425 0.263491 0.950018
2026	2	24.8801 4.73612 7.86856	0.20696 -0.446992 -0.713523
2027	2	27.1939 2.20069 7.76776	-0.821089 -1.03808 0.217579
2028	2	27.3087 4.78315 5.16718	-0.706175 0.442037 0.820041
2029	2	20.11 1.90291 5.12086	0.0279454 1.17097 0.720448
2030	2	20.3498 4.60004 7.8609	-0.265411 0.07956 -0.46122
2031	2	22.5614 2.0872 7.88432	-0.821566 0.0406043 -0.865197
2032	2	22.72 4.66463 5.24615	-0.967305 -0.198529 -0.783663
2033	2	15.5999 2.05044 5.19151	-0.565838 -0.307237 0.0265158
2034	2	15.5879 4.69763 7.77277	0.158592 0.0518636 -0.431347
2035	2	17.7869 2.07418 7.79415	0.0722522 -0.205878 0.370663
2036	2	18.0238 4.6162 5.33286	-0.0974333 0.149222 -0.327384
2037	2	10.8398 1.97481 5.17178	0.668159 -0.299335 -0.211527
2038	2	10.9856 4.59859 7.8207	0.578924 -0.522746 -0.312442
2039	2	13.1906 1.94026 7.71589	0.620956 0.754149 -0.332047
2040	2	13.3459 4.67561 5.20276	0.113397 -0.187266 -0.472113
2041	2	6.2792 1.93767 5.20634	0.0200925 -0.585586 0.0748889
2042	2	6.36504 4.45841 7.71652	0.0395915 0.371234 0.0660281
2043	2	8.67249 1.9014 7.74711	-0.486179 -0.669622 0.75613
2044	2	8.84612 4.53896 5.15746	-0.718009 0.132725 0.747604
2045	2	1.67379 1.91667 5.08844	0.206922 0.329693 0.386718
2046	2	1.66276 4.4382 7.59621	0.457435 0.0931313 0.103127
2047	2	3.94138 1.918 7.80183	0.254428 0.178327 -0.191647
2048	2	4.04444 4.44414 5.16199	-0.0817963 0.00322071 0.181317
2049	2	0.23238 15.2825 9.82286	1.19408 0.031177 1.26118
2050	2	141.379 2.78604 5.3118	-1.02794 0.219658 -0.350593
2051	2	141.341 5.52015 7.76551	-0.174527 -0.0124705 -0.147622
2052	2	143.552 2.81206 7.8171	0.426709 0.768201 -0.29208
2053	2	143.662 5.44222 5.29973	0.200496 0.485544 -0.385947
2054	2	145.974 2.90554 5.08441	-0.717787 0.515795 0.193962
2055	2	146.038 5.53999 7.79604	0.0930609 -0.922532 -0.159802
2056	2	147.893 2.54379 7.33685	1.16983 0.0490687 -0.0660442
2057	3	156.186 2.48752 9.84321	0.244922 -0.202729 0.796608
2058	3	157.851 1.59794 7.30758	0.287088 0.13369 0.251152
2059	3	156.214 4.30905 7.35593	1.31205 -0.202434 -0.991225
2060	3	158.065 5.0442 9.86308	0.0131727 -0.098068 0.431212
2061	3	159.611 2.48771 9.9034	-0.587403 0.265581 0.268136
2062	3	161.295 1.62287 7.30982	-2.31767 -1.10365 0.561534
2063	3	159.703 4.23499 7.30211	-0.910575 0.471553 -0.437654
2064	3	161.37 5.06705 9.94533	1.65598 0.348394 -1.01016
2065	3	162.987 2.36615 9.86934	1.15315 1.80394 0.810537
2066	3	164.597 1.50964 7.36665	0.518579 0.216103 0.346371
2067	3	163.114 4.23011 7.35325	-0.666781 -0.663831 0.711985
2068	3	164.882 5.05719 9.9629	-0.687894 -1.09702 -0.408738
2069	3	166.413 2.24912 9.94848	0.364457 0.604651 -0.376615
2070	3	168.1 1.47347 7.3119	-0.54281 0.155137 1.87683
2071	3	166.454 4.16632 7.29346	0.109967 -0.285896 0.888376
2072	3	168.207 4.88146 9.89255	-0.884451 0.515827 0.393246
2073	3	169.819 2.24332 9.92193	-1.02132 0.911719 -0.872473
2074	3	171.439 1.29859 7.39519	-0.226935 2.11821 -0.370211
2075	3	169.854 4.09036 7.31835	-0.135866 0.0967302 0.210834
2076	3	171.586 4.94379 9.90281	0.346575 -0.490888 0.072199
2077	3	173.224 2.28702 9.87891	-2.15097 -0.0768486 1.19346
2078	3	174.836 1.45787 7.32282	-0.929611 0.0987281 0.556347
2079	3	173.179 4.06512 7.40124	-0.460946 -0.457953 -1.75669
2080	3	175.025 4.84134 9.90228	-0.414965 -0.724037 0.30525
2081	3	176.516 2.22338 9.94173	0.892688 -0.135407 -0.739636
2082	3	178.308 1.3468 7.29896	0.520052 -0.0822025 1.20232
2083	3	176.651 3.96734 7.35545	-0.0249453 0.29692 -0.00437731
2084	3	178.398 4.84665 9.91138	-0.81566 0.239731 0.241644
2085	3	180 2.1573 9.90259	-0.357737 -0.206575 0.0819152
2086	3	181.685 1.20824 7.38528	0.0457568 0.678562 1.12992
2087	3	180.029 3.91475 7.37871	1.81791 -0.913233 1.09953
2088	3	181.806 4.78666 9.9752	-0.317425 -0.277268 -0.727664
2089	3	183.448 2.02226 10.03	-1.24737 0.532607 -0.153355
2090	3	185.01 1.17778 7.42222	1.5088 0.867151 0.507054
2091	3	183.415 3.88916 7.48373	0.227222 -0.211469 -0.943987
2092	3	185.184 4.63999 9.92011	-0.064606 1.24649 0.3138
2093	3	186.838 2.02296 10.0229	-0.710751 -0.236137 -0.503121
2094	3	188.461 1.23532 7.39473	-0.41644 -0.532702 -0.776098
2095	3	186.841 3.89984 7.47977	0.820595 -0.81414 -1.22676
2096	3	188.563 4.68717 9.92344	-0.227248 -0.666956 0.937245
2097	3	190.229 2.00866 10.0507	-0.491022 0.0618198 -0.605656
2098	3	191.912 1.24729 7.3823	-0.500456 -1.62997 -0.40627
2099	3	190.23 3.82458 7.32935	1.00383 0.285868 0.549794
2100	3	191.911 4.56268 9.97382	0.899448 -0.401436 0.0928329
2101	3	193.601 1.99172 9.98752	-0.545088 -0.4646 -0.51307
2102	3	195.25 1.00016 7.32439	-0.529764 0.65293 0.691157
2103	3	193.666 3.69586 7.3641	-0.143177 1.63473 0.539825
2104	3	195.397 4.53437 9.97873	-0.0627758 0.137085 -1.4338
2105	3	196.944 1.82851 9.90748	0.537947 1.14166 0.217985
2106	3	198.644 1.00956 7.45442	0.439114 0.19254 -1.42487
2107	3	197.07 3.72082 7.38304	0.649087 -0.395145 -0.00520272
2108	3	198.818 4.48143 9.83285	-0.394975 -0.0641701 1.02876
2109	3	200.436 1.90826 10.0081	-0.169247 -1.34258 -0.75568
2110	3	202.032 1.11473 7.34116	-1.3765 -1.16651 -0.216952
2111	3	200.434 3.715 7.41994	0.0216042 -0.795984 -0.480537
2112	3	202.2 4.47351 10.027	0.188883 -0.32482 -0.318202
2113	3	203.676 1.81506 9.9983	2.29709 0.754954 -0.852303
2114	3	205.46 1.04707 7.37098	0.474414 -0.91354 0.542841
2115	3	203.824 3.54163 7.39225	0.740876 1.31191 1.03369
2116	3	205.656 4.44277 9.94533	-0.311714 -0.031674 -0.0157303
2117	3	207.148 1.71052 9.91519	0.493893 0.194316 0.608723
2118	3	208.843 0.867724 7.45707	0.338873 -0.190004 0.00708827
2119	3	207.37 3.56248 7.30102	0.114578 0.0949202 0.841166
2120	3	208.925 4.34995 10.0097	1.6754 -0.232829 -0.535028
2121	3	210.707 1.63989 9.86584	-1.29579 0.620525 0.724688
2122	3	212.309 0.75992 7.35393	-0.793077 -0.648662 0.132733
2123	3	210.764 3.46442 7.35822	-1.44945 -0.103069 0.412171
2124	3	212.364 4.30671 9.86642	-0.204906 -1.02616 0.119611
2125	3	213.976 1.63439 9.92092	-0.545311 -0.552802 0.364452
2126	3	215.657 0.657544 7.32037	0.0189093 1.14777 1.61875
2127	3	214.143 3.39938 7.38701	0.0344069 0.294581 -0.757004
2128	3	215.768 4.22262 9.97125	0.38772 -0.18549 -1.1065
2129	3	217.385 1.57801 9.83282	-0.573167 0.10698 0.499603
2130	3	219.09 0.623477 7.40422	-0.00347258 -0.127066 -0.664237
2131	3	217.503 3.32172 7.34945	-0.739878 0.450504 -0.229428
2132	3	219.159 4.16454 9.84032	0.475687 0.364811 0.171951
2133	3	220.756 1.52717 9.92934	0.115534 0.0329272 -0.688329
2134	3	222.445 0.685103 7.38543	1.05037 -0.936924 -0.778847
2135	3	220.813 3.24788 7.26144	0.56127 -0.461381 0.176932
2136	3	222.608 4.06646 9.83669	-0.347757 -0.0365754 0.03931
2137	3	224.183 1.50534 9.87149	-0.441239 -0.329055 1.08127
2138	3	225.904 0.693235 7.35784	-0.749504 -1.2304 -1.08401
2139	3	224.299 3.22874 7.31315	0.140455 0.721396 0.670429
2140	3	226.056 4.11884 9.9543	-0.649777 -0.283383 0.113633
2141	3	227.599 1.39635 9.82814	0.0794995 0.422138 0.901585
2142	3	229.186 0.511464 7.34194	0.890616 -0.245452 0.0831941
2143	3	227.705 3.20109 7.36278	0.184327 -0.524025 -0.00768358
2144	3	229.434 4.0273 9.85699	0.192008 -1.06639 -0.135894
2145	3	231.008 1.28697 9.9369	0.0838207 0.0817552 -0.366726
2146	3	232.534 0.447416 7.24554	0.577047 -0.10985 1.41797
2147	3	231.126 3.12789 7.22287	0.0650918 0.220147 0.27083
2148	3	232.697 3.90165 9.88376	0.62994 0.743342 -1.06968
2149	3	234.364 1.35804 9.89067	-0.0260524 -0.590883 -0.0398417
2150	3	235.894 0.472207 7.3722	0.964689 -0.414711 -0.33265
2151	3	234.427 3.10141 7.31193	-0.175333 0.317262 -0.684988
2152	3	236.056 3.94692 9.86201	0.409 -0.35334 0.314096
2153	3	237.8 1.17281 9.84972	-0.787679 0.660319 0.713938
2154	3	239.42 0.346834 7.22077	0.570284 0.477913 1.28254
2155	3	237.846 2.9633 7.39659	-0.008993 0.108163 -0.200973
2156	3	239.616 3.85216 9.83167	-0.213712 -0.485225 0.834995
2157	3	241.086 1.14084 9.86063	0.00254804 -0.53759 0.287176
2158	3	242.76 0.300244 7.26024	0.292092 -0.247481 0.845059
2159	3	241.225 3.02168 7.36267	0.998202 -0.812343 -1.35288
2160	3	242.995 3.68321 9.77116	0.428452 1.04416 0.845527
2161	3	244.427 1.02796 9.92439	-0.219375 0.314039 -1.02718
2162	3	246.165 0.175967 7.2811	-0.407071 1.03435 0.887238
2163	3	244.653 2.90112 7.27818	-0.154769 -0.451202 -0.897036
2164	3	246.234 3.65054 9.85351	1.55754 0.482192 0.694921
2165	3	247.896 1.07632 9.82578	-0.507096 -0.0205233 0.664838
2166	3	249.509 0.204502 7.29744	1.12258 -0.808335 -2.02517
2167	3	247.937 2.88748 7.35072	0.938834 -0.689063 -1.46645
2168	3	249.724 3.63914 9.76755	1.40253 0.22165 0.69841
2169	3	251.295 0.878674 9.84478	-0.52522 1.68421 0.170631
2170	3	252.852 0.114261 7.25354	0.661162 -0.269314 -1.11706
2171	3	251.413 2.7568 7.23479	-0.757324 -0.281094 -0.056823
2172	3	253.116 3.58457 9.77598	0.364489 -0.423722 -0.00380614
2173	3	254.617 0.818947 9.81381	1.02653 0.380071 -0.00902971
2174	3	256.38 -0.0366679 7.14324	-0.632808 0.0907979 0.402296
2175	3	254.819 2.63901 7.30801	0.417575 -0.366329 -1.09756
2176	3	256.489 3.53817 9.77418	0.336821 -0.795058 0.694904
2177	3	258.032 0.778193 9.74497	0.728983 0.433291 0.172466
2178	3	259.715 0.0300139 7.2153	0.6934 -0.452917 0.469692
2179	3	258.207 2.5735 7.28118	-0.25384 0.0845617 -0.754116
2180	3	259.855 3.48992 9.82635	-0.263152 -0.1931 -0.303852
2181	3	263.861 15.6947 7.33018	0.264329 -0.602951 -1.46002
2182	3	261.61 2.56804 7.31102	-1.00066 -0.653766 -1.36404
2183	3	263.326 3.45779 9.66519	-0.839566 0.773025 1.20216
2184	3	264.848 0.801408 9.74794	1.53068 -0.477769 0.366381
2185	3	266.568 -0.0197031 7.18415	0.365647 -0.893872 0.579314
2186	3	264.999 2.59414 7.1574	0.212737 -0.283031 1.16995
2187	3	266.605 3.46273 9.76846	1.12461 -0.59725 -0.245285
2188	3	268.391 0.745113 9.75903	-1.03758 0.31815 0.610986
2189	3	270.669 15.6427 7.15718	1.75066 -0.465452 1.22553
2190	3	268.433 2.49896 7.23842	0.953289 -0.0427199 -0.550435
2191	3	270.027 3.25398 9.80842	1.13186 1.02446 0.81604
2192	3	271.804 0.789175 9.80083	-0.315455 -0.535874 0.0104417
2193	3	274.1 15.508 7.23426	-0.385546 1.29607 0.05519
2194	3	271.782 2.56022 7.25162	0.724516 -0.396338 -0.244754
2195	3	273.518 3.36093 9.91139	-0.579679 0.179594 -0.472445
2196	3	275.124 0.702056 9.86246	-0.166608 -0.54144 0.300751
2197	3	277.524 15.5657 7.39431	-0.615304 0.151825 -0.15846
2198	3	275.191 2.47339 7.33372	-0.082649 -0.334457 -0.131873
2199	3	276.959 3.28478 9.84104	-0.166436 -0.172855 0.21617
2200	3	278.477 0.672068 9.9675	0.504331 -0.104076 -0.396603
2201	3	280.873 15.4721 7.31517	0.369084 0.903569 -0.307804
2202	3	278.558 2.33501 7.1834	-0.381383 1.52177 1.49657
2203	3	280.271 3.22723 9.8798	-0.0623414 1.10655 -0.436325
2204	3	281.813 0.599812 9.88692	0.697504 0.614569 -0.878808
2205	3	284.329 15.5761 7.2309	-0.00762763 -0.282407 0.0781354
2206	3	282.031 2.38774 7.25116	-1.50341 -0.149798 0.958334
2207	3	283.713 3.21246 9.8997	0.175315 -0.762458 -1.0181
2208	3	285.336 0.575104 9.94577	0.208662 -0.298912 -1.86381
2209	3	287.758 15.5096 7.22272	-0.577547 -0.278166 1.00498
2210	3	285.407 2.35508 7.34155	0.215329 -0.318348 -1.21388
2211	3	287.194 3.24931 9.78723	-0.780303 -0.887602 0.459888
2212	3	288.687 0.586402 9.84618	0.672706 -1.39182 0.266295
2213	3	291.184 15.4703 7.36208	-0.407212 -0.596744 -0.394415
2214	3	288.82 2.3195 7.29861	-0.502487 0.201522 -0.495483
2215	3	290.599 3.0539 9.83448	-0.70661 1.11346 -0.164307
2216	3	292.192 0.55338 9.92916	0.224283 -1.49218 0.421624
2217	3	294.47 15.3054 7.30111	0.820032 0.294383 0.311021
2218	3	292.207 2.34643 7.26935	0.726661 -1.09504 -0.445131
2219	3	293.848 3.04741 9.94074	0.268334 -0.214683 -0.316009
2220	3	149.489 2.609 9.92423	-0.0640684 0.47853 -1.48381
2221	3	151.039 1.64188 7.3163	0.553604 -0.146334 -0.856926
2222	3	149.475 4.38572 7.25817	0.470143 0.33289 0.654636
2223	3	151.087 5.23779 9.86918	-0.899981 -0.714295 -0.332013
2224	3	152.784 2.5268 9.89206	-0.515937 0.788057 -0.160799
2225	3	154.46 1.63111 7.31335	-0.530234 1.36052 1.19226
2226	3	152.844 4.36305 7.35744	0.309045 -0.0533222 0.163699
2227	3	154.635 5.06708 9.88373	-1.08544 -0.209405 -0.226019
2228	4	156.149 2.41694 6.80225	0.158002 0.359857 -0.915816
2229	4	157.9 1.75243 9.29042	-0.237937 -1.00989 -0.322408
2230	4	156.319 4.31216 9.27129	0.0758949 0.372697 0.506372
2231	4	157.988 5.10608 6.69957	-0.201908 -1.19467 -0.0196527
2232	4	159.535 2.4495 6.6489	0.0964399 -1.25503 0.632644
2233	4	161.285 1.77554 9.30792	-0.701262 -1.99062 -0.354823
2234	4	159.766 4.32398 9.21537	-0.964423 -0.558138 0.743116
2235	4	161.399 4.89142 6.65833	0.357873 1.544 1.02112
2236	4	162.929 2.32764 6.80583	1.36269 0.836436 -0.775796
2237	4	164.696 1.59667 9.31448	-0.538475 -0.928854 0.536736
2238	4	163.141 4.33965 9.33945	-0.507598 -1.03652 -0.177555
2239	4	164.763 4.93622 6.68636	0.470824 0.401118 0.210213
2240	4	166.372 2.26903 6.85305	-0.198817 -0.0743428 -1.29576
2241	4	168.09 1.43756 9.36529	0.297505 -0.209999 -0.601677
2242	4	166.469 4.10942 9.29103	0.63883 0.557478 0.0729018
2243	4	168.153 4.96543 6.68511	0.468193 -0.893225 0.205749
2244	4	169.792 2.21247 6.78785	0.121098 0.413981 -0.745977
2245	4	171.454 1.46586 9.2991	0.953479 0.131186 0.361817
2246	4	169.875 4.21916 9.2999	0.603253 -1.40038 -0.686398
2247	4	171.526 4.90431 6.64132	0.300465 -0.410868 1.04287
2248	4	173.047 2.20541 6.77392	1.26353 -0.142519 -0.591503
2249	4	174.789 1.49453 9.285	1.56931 -0.768093 -0.232558
2250	4	173.237 4.09124 9.26064	0.476851 0.726436 1.30458
2251	4	174.919 4.75579 6.79412	0.357205 -0.10022 -0.0331488
2252	4	176.585 2.10452 6.88096	-0.133197 0.447741 -1.65528
2253	4	178.244 1.41616 9.31696	0.201509 0.77836 -0.496692
2254	4	176.685 4.0415 9.25427	0.0269539 0.306828 0.927605
2255	4	178.432 4.63701 6.81327	-1.87076 1.12795 -0.676462
2256	4	180.081 2.05989 6.7272	-0.924774 0.426757 -0.0527026
2257	4	181.678 1.26505 9.38834	0.203581 0.214794 -0.0415315
2258	4	180.053 4.05382 9.3706	0.853379 -0.748296 -0.550181
2259	4	181.746 4.69531 6.8305	0.45063 -0.115911 -0.347981
2260	4	183.389 2.04867 6.93782	-0.644179 -0.196029 -1.65543
2261	4	185.089 1.22167 9.39609	0.475644 0.421249 -0.116604
2262	4	183.442 3.92036 9.36399	0.411511 -0.5382 1.35716
2263	4	185.162 4.61126 6.89118	-0.711425 0.764487 -0.133465
2264	4	186.717 2.05215 6.82352	0.73707 -0.40471 -0.0192468
2265	4	188.498 1.25461 9.31677	0.257686 0.418401 0.963467
2266	4	186.872 3.85145 9.37416	0.0576837 0.107821 0.548873
2267	4	188.586 4.714 6.81127	-0.397659 -1.11766 -0.0629305
2268	4	190.213 1.96876 6.8169	-0.671376 0.183413 -1.02297
2269	4	191.915 1.16326 9.31382	-0.480585 1.36032 0.6326
2270	4	190.212 3.86502 9.34683	0.483738 -0.866904 -0.321674
2271	4	192.021 4.59019 6.68036	-0.366106 -0.224588 0.558581
2272	4	193.594 1.94616 6.71224	0.0846527 -1.45743 0.111329
2273	4	195.204 1.1741 9.35552	0.704938 -1.38578 -0.860831
2274	4	193.658 3.76121 9.3252	-0.301341 1.05254 0.166594
2275	4	195.389 4.44124 6.82935	-0.300626 1.19328 -1.22683
2276	4	196.952 1.83326 6.83827	0.202549 -0.273727 0.0496054
2277	4	198.703 1.11457 9.34719	-0.157412 -0.127168 0.601375
2278	4	197.074 3.7383 9.33898	0.211059 -0.343485 -0.178994
2279	4	198.823 4.47017 6.72288	-0.915711 0.622652 0.285818
2280	4	200.273 1.91354 6.74178	0.701608 -0.990428 0.119857
2281	4	202.12 1.05833 9.28151	-1.88182 -0.481761 0.44343
2282	4	200.531 3.6709 9.34002	-0.206878 0.877134 0.14125
2283	4	202.15 4.31094 6.74713	0.558067 1.10069 0.212059
2284	4	203.775 1.74942 6.82204	-0.295773 -0.183337 -1.35513
2285	4	205.453 0.95551 9.31596	-0.614425 1.51702 -0.0626306
2286	4	203.898 3.73281 9.39009	-0.201597 -1.00407 -0.437167
2287	4	205.621 4.25482 6.82321	-0.823063 0.741481 0.2184
2288	4	207.215 1.70388 6.81408	-0.307891 -0.119759 -0.807423
2289	4	208.951 0.940743 9.42812	-1.32571 0.183111 -0.901421
2290	4	207.32 3.60072 9.32517	-0.795686 -0.684089 -0.540404
2291	4	209.068 4.26752 6.62691	0.459647 0.454484 2.5672
2292	4	210.587 1.59436 6.87046	0.154431 -0.225638 -1.06726
2293	4	212.276 0.804224 9.30332	1.3567 -0.633843 -0.203464
2294	4	210.646 3.48797 9.32365	0.123449 0.885492 -0.12525
2295	4	212.428 4.22017 6.77892	0.840719 0.177328 0.232439
2296	4	213.983 1.56239 6.80201	0.417771 0.0128101 -0.119275
2297	4	215.638 0.860184 9.39108	0.493988 -1.07115 -1.34701
2298	4	214.051 3.44425 9.27544	0.259617 0.939535 1.01659
2299	4	215.827 4.20404 6.69742	-0.122054 -0.714677 0.206027
2300	4	217.389 1.46979 6.79152	0.0160372 -0.0916414 0.0337333
2301	4	219.072 0.785779 9.3391	-0.0550027 -0.310143 -0.607063
2302	4	217.457 3.42203 9.28621	-0.166483 0.270407 -0.189105
2303	4	219.166 4.06482 6.64389	0.373255 0.444692 0.0193417
2304	4	220.824 1.33633 6.70296	-1.47243 1.26304 -0.260771
2305	4	222.408 0.697915 9.28313	0.825317 1.09757 0.906598
2306	4	220.837 3.32857 9.23608	0.356368 0.348478 -0.117519
2307	4	222.58 4.02192 6.73947	0.319966 -0.051027 -0.417432
2308	4	224.198 1.43616 6.72972	-0.604921 -0.73971 0.168887
2309	4	225.847 0.753153 9.25681	0.30971 -1.05723 0.6414
2310	4	224.339 3.31245 9.30074	-0.162785 0.607436 -0.622249
2311	4	226.062 3.95272 6.70685	-1.15268 0.215276 -0.484308
2312	4	227.574 1.35474 6.68291	0.349701 0.5652 0.331492
2313	4	229.297 0.579331 9.32532	-0.534872 -0.270143 -0.657504
2314	4	227.691 3.28249 9.32085	0.111617 -0.279921 -0.509568
2315	4	229.386 3.95556 6.73274	0.254355 -0.727558 -0.270786
2316	4	230.91 1.27928 6.70722	-0.552879 -0.0656776 -1.1658
2317	4	232.696 0.513141 9.25233	-0.208046 -0.00390139 -0.214322
2318	4	231.133 3.06895 9.20743	-1.51734 0.862049 -0.193478
2319	4	232.846 3.8865 6.49316	-0.74818 0.861017 1.51493
2320	4	234.221 1.27611 6.74668	0.667504 -0.371303 0.446386
2321	4	236.047 0.464003 9.31627	-0.756912 0.293702 -0.129723
2322	4	234.375 3.17209 9.19894	0.552165 -0.261759 1.11893
2323	4	236.196 3.79886 6.75167	-0.362165 0.255808 0.462183
2324	4	237.723 1.14958 6.67594	-0.701036 0.04211 1.58892
2325	4	239.411 0.331145 9.27849	-0.000589495 0.235498 -1.08644
2326	4	237.822 3.08416 9.37249	-0.0392128 0.116439 -0.771979
2327	4	239.549 3.67569 6.67471	-0.303986 0.581788 0.707263
2328	4	241.175 1.17735 6.67695	-1.30231 0.357495 0.29461
2329	4	242.711 0.266752 9.26288	0.877585 0.171437 -0.218173
2330	4	241.308 2.97079 9.26655	-1.15029 0.211608 0.104786
2331	4	243.003 3.79629 6.69282	-0.549686 -0.738883 0.85551
2332	4	244.47 1.03863 6.69252	0.667794 0.0364866 -0.0688861
2333	4	246.117 0.331117 9.2719	0.87512 -0.790277 -0.171567
2334	4	244.66 2.8662 9.17788	-1.21213 -0.497465 0.923572
2335	4	246.344 3.63961 6.62703	-0.485165 0.642621 -0.678232
2336	4	247.879 0.973211 6.69898	-1.01011 0.720707 0.471868
2337	4	249.574 0.236864 9.16362	-0.180204 -0.24349 1.78755
2338	4	248.04 2.97756 9.24477	-1.45049 -1.34248 0.483266
2339	4	249.706 3.54132 6.59066	-0.179968 0.235151 1.42901
2340	4	251.243 0.946456 6.5121	-0.14363 -0.31667 2.04576
2341	4	252.926 0.171566 9.15779	-0.0432084 -0.975587 0.776162
2342	4	251.435 2.76646 9.17542	-0.625737 0.0419563 0.31644
2343	4	253.128 3.47005 6.65468	0.447614 -1.06531 -0.502544
2344	4	254.65 0.748127 6.67592	0.101751 1.09293 -0.447093
2345	4	256.329 0.0563467 9.10839	-0.196919 0.207268 0.18468
2346	4	254.852 2.64061 9.21359	-1.12782 1.03178 0.626148
2347	4	256.602 3.50654 6.68943	-1.40202 -1.17226 -0.367827
2348	4	258.052 0.730923 6.52417	0.139096 0.953343 0.741061
2349	4	259.819 0.0575743 9.18677	-0.858567 0.0156688 -0.586489
2350	4	258.161 2.65026 9.19002	0.15939 0.239513 0.444676
2351	4	259.89 3.346 6.63326	0.584166 -0.183418 0.521988
2352	4	261.513 0.659319 6.62285	-0.903997 1.27973 0.763347
2353	4	263.197 0.00760819 9.19625	-0.953041 0.320204 0.752348
2354	4	261.536 2.68173 9.21415	0.804979 0.680378 0.039313
2355	4	263.281 3.31121 6.65802	0.0351362 1.26086 -0.312462
2356	4	264.813 0.704793 6.71771	0.460897 0.114044 -0.721014
2357	4	266.681 0.0104547 9.14812	-1.27157 0.245436 0.139489
2358	4	264.969 2.6317 9.18258	0.106567 0.0835815 -1.10045
2359	4	266.796 3.31126 6.68521	-1.4087 -0.590054 -0.28453
2360	4	268.339 0.647415 6.57623	-1.45043 0.914892 0.164914
2361	4	270.809 15.8204 9.17293	0.106249 -0.575412 -0.529171
2362	4	268.345 2.62225 9.13657	-0.276451 -0.309588 0.951718
2363	4	270.138 3.30435 6.51822	-0.727998 -0.563173 1.41845
2364	4	271.67 0.713104 6.6719	0.374343 -0.976821 -0.0855253
2365	4	274.174 15.6449 9.16988	-0.224805 0.546097 1.18914
2366	4	271.771 2.60815 9.19509	0.68798 0.263193 0.474646
2367	4	273.536 3.28921 6.65999	-0.0752706 -0.161237 -0.184473
2368	4	275.09 0.575086 6.77225	0.178001 0.506887 -0.645716
2369	4	277.565 15.6733 9.34345	-0.618732 -0.641233 0.0226755
2370	4	275.18 2.53468 9.33869	0.399867 0.470998 -0.821333
2371	4	276.891 3.22436 6.64567	-0.274458 0.489882 0.79997
2372	4	278.473 0.542906 6.71588	-0.148769 -1.67671 -0.276174
2373	4	280.867 15.6621 9.21667	-0.204126 -0.673202 0.974731
2374	4	278.632 2.45419 9.24358	-1.02947 0.0963423 -0.731269
2375	4	280.236 3.0476 6.61448	1.44229 0.519669 -0.604898
2376	4	281.825 0.537038 6.70679	0.761841 -0.0876104 -0.517542
2377	4	284.3 15.6505 9.20279	0.135069 0.470789 0.575795
2378	4	281.932 2.50045 9.29973	1.37061 -0.78813 -0.737496
2379	4	283.728 3.15678 6.72914	0.130569 -0.492548 -1.00901
2380	4	285.336 0.548665 6.61953	-0.234305 -0.386251 0.589585
2381	4	287.784 15.5193 9.2539	-1.00743 -0.178882 -0.335217
2382	4	285.455 2.39783 9.22158	-0.288156 0.321203 1.51251
2383	4	287.101 3.09831 6.64109	0.238019 -0.558164 -0.173946
2384	4	288.772 0.466689 6.76556	-0.373193 0.0465476 -0.899945
2385	4	291.26 15.5389 9.2828	-0.701436 0.182642 0.658918
2386	4	288.855 2.3696 9.23882	0.102246 0.83038 -0.144145
2387	4	290.526 3.04069 6.65628	-0.602903 0.010372 -0.00618779
2388	4	292.133 0.40818 6.72017	0.139813 1.03384 -0.313466
2389	4	294.685 15.5217 9.30519	-1.20508 0.333751 -0.615783
2390	4	292.224 2.27755 9.20352	0.913291 0.815184 -0.139262
2391	4	293.835 3.08825 6.63431	0.697204 0.681001 0.499351
2392	4	149.272 2.34534 6.74746	-1.53035 0.520453 0.720547
2393	4	151.129 1.72104 9.19558	-0.836357 -0.11368 1.59038
2394	4	149.405 4.39572 9.19902	0.585171 -0.0981151 0.0398939
2395	4	151.179 5.16952 6.71413	-0.214838 -0.124789 -0.0999258
2396	4	152.772 2.52744 6.76111	-0.47034 -0.595985 -0.27725
2397	4	154.472 1.73798 9.37049	-0.308419 -0.523597 -1.28005
2398	4	152.772 4.43676 9.30749	1.29879 -0.549138 0.0399592
2399	4	154.595 5.13178 6.7291	-0.934321 0.00186296 -0.152816
2400	3	261.506 0.871099 9.81295	-0.46799 -1.11061 0.625565
3601	1	135.498 4.09394 14.1761	-1.01327 0.0265412 -0.184797
3602	1	135.339 1.43298 11.5407	-0.288497 0.299165 0.327647
3603	1	137.6 1.51001 14.2122	-0.313167 0.072181 -0.685208
3604	1	137.657 4.05892 11.6342	0.9004 0.728389 -1.13885
3605	1	130.863 4.13907 14.1779	-0.293148 -0.261639 -0.578456
3606	1	130.73 1.52532 11.5891	0.101027 -0.654771 0.402133
3607	1	133.025 1.42637 14.3257	-0.583638 0.512137 -1.38886
3608	1	133.175 4.07385 11.6607	-0.00353378 0.280644 -0.311408
3609	1	126.151 4.08715 14.1972	0.8148 0.349821 0.796534
3610	1	125.941 1.3909 11.7131	0.527495 0.346058 -0.671974
3611	1	128.325 1.57271 14.0925	0.576332 -1.32822 0.677337
3612	1	128.366 4.10778 11.6731	1.09473 0.44201 -1.00096
3613	1	121.451 4.0884 14.2074	0.242139 -0.367662 0.299021
3614	1	121.283 1.38897 11.6263	0.88913 0.743022 1.14582
3615	1	123.754 1.44648 14.2121	-1.13537 -0.104775 0.269889
3616	1	123.86 4.04667 11.7175	-0.304968 -0.214997 0.511544
3617	1	116.844 3.95063 14.2697	-0.0153164 0.270976 -0.164766
3618	1	116.755 1.47713 11.5942	0.372083 -0.843067 0.123232
3619	1	119.035 1.44905 14.2544	-0.19463 -0.927445 -0.464095
3620	1	119.187 4.08018 11.7565	-0.181787 0.088239 -0.688023
3621	1	112.21 3.91562 14.2016	0.277858 0.0700651 1.16124
3622	1	112.154 1.30972 11.6749	-0.369868 0.0343098 -0.404291
3623	1	114.432 1.2696 14.2472	0.734574 0.289613 0.10745
3624	1	114.56 3.97406 11.7384	0.148889 -0.0517132 -0.349108
3625	1	107.374 3.9592 14.3657	1.47928 -0.0489716 -0.377924
3626	1	107.48 1.37541 11.7173	0.333501 -0.637168 0.471838
3627	1	109.807 1.39605 14.3218	-0.185323 -1.34782 -0.177545
3628	1	109.909 3.9578 11.7609	-0.325209 -0.382314 0.170455
3629	1	103.04 3.98495 14.3646	0.0716257 -0.646131 -0.604257
3630	1	102.822 1.26292 11.627	0.477518 0.29023 0.939494
3631	1	105.159 1.30255 14.2979	0.197564 -0.317541 -0.51319
3632	1	105.24 3.95747 11.6927	0.187985 -0.581795 0.192183
3633	1	98.2798 3.82802 14.3244	-0.161755 0.491199 -0.275514
3634	1	98.1698 1.27551 11.679	0.206 -0.573804 0.275691
3635	1	100.457 1.30808 14.189	0.910376 -0.377885 0.507642
3636	1	100.644 3.94395 11.8225	0.401995 -0.560596 -0.947105
3637	1	93.7085 3.83451 14.2459	-0.0524706 -0.642626 0.715916
3638	1	93.4847 1.18962 11.6812	0.802977 -0.0383208 0.490545
3639	1	95.8609 1.21586 14.1979	-0.216574 -0.531583 1.04971
3640	1	96.0065 3.83334 11.681	0.239285 -0.128688 0.640935
3641	1	89.0182 3.8008 14.258	0.103046 -0.620076 0.460692
3642	1	88.7917 1.14043 11.7072	0.727524 -0.329699 -0.629377
3643	1	91.1535 1.14592 14.265	0.769771 -0.599639 -0.0441102
3644	1	91.3598 3.7678 11.7402	0.362275 -0.538516 -0.0127649
3645	1	84.219 3.76012 14.191	1.20346 -0.924134 0.667089
3646	1	84.173 1.16282 11.7768	0.973682 -0.412581 -0.66265
3647	1	86.5908 1.12259 14.2333	-0.232666 0.559278 0.593349
3648	1	86.7762 3.7707 11.7247	-0.983496 -0.139318 -0.505133
3649	1	79.6098 3.73818 14.2297	0.135032 -0.316891 -0.0866941
3650	1	79.549 1.07542 11.656	-0.751465 -0.72301 0.822707
3651	1	81.8492 0.987993 14.2826	-0.913059 0.868043 0.154338
3652	1	81.8837 3.65111 11.5961	0.696092 0.0213594 1.05886
3653	1	74.9434 3.56326 14.2242	-0.914461 0.449437 -0.262734
3654	1	74.8896 1.14458 11.655	-0.119597 -1.05474 0.482739
3655	1	77.0432 1.02336 14.3044	1.10946 -0.362401 -0.734392
3656	1	77.3759 3.77846 11.6356	0.0799076 -0.988375 0.0199839
3657	1	70.3073 3.6106 14.2237	-0.602845 0.522447 0.023887
3658	1	70.0776 1.04806 11.6892	-0.204754 -0.318348 0.194233
3659	1	72.3509 0.955299 14.1327	0.874913 0.0491049 0.76375
3660	1	72.6184 3.61754 11.5804	-0.591689 0.925056 0.441201
3661	1	65.4287 3.71374 14.2283	0.617575 -0.766526 0.835982
3662	1	65.4829 1.11234 11.7326	-0.278602 -0.757934 -0.275501
3663	1	67.7595 1.03977 14.2867	0.250783 -0.110241 -0.353241
3664	1	67.8205 3.69589 11.6851	1.22014 -0.448668 0.266835
3665	1	60.9136 3.5789 14.2661	-0.415793 -0.243297 0.338636
3666	1	60.698 0.92973 11.6367	0.489531 0.678079 0.553524
3667	1	63.0199 0.922359 14.1784	0.0321098 1.06677 0.501028
3668	1	63.2022 3.68054 11.7078	-0.752305 -0.448357 -0.61748
3669	1	56.1741 3.60705 14.3404	-0.727549 0.329066 -0.688245
3670	1	56.0933 0.952126 11.7316	-0.912051 0.170447 0.39178
3671	1	58.458 0.962022 14.217	-0.0414557 0.20015 1.58538
3672	1	58.4743 3.52716 11.7882	0.315067 0.486502 -0.369662
3673	1	51.5557 3.51277 14.2059	-0.236488 0.619476 -0.275145
3674	1	51.4036 1.06434 11.5554	0.183701 -0.953091 0.240559
3675	1	53.715 0.832964 14.2638	0.601141 0.831581 -0.536036
3676	1	53.8829 3.62474 11.6989	-0.463206 0.00262296 -0.298168
3677	1	46.8982 3.61912 14.2665	-0.734062 -0.198396 -0.332355
3678	1	46.7487 0.945449 11.6777	-0.12212 0.0427457 -0.127833
3679	1	49.0503 1.03895 14.1992	-0.0247184 -0.654469 0.154832
3680	1	49.2053 3.6207 11.627	-0.0507633 0.539809 0.245423
3681	1	42.1932 3.61516 14.2331	0.284152 -0.381873 0.162262
3682	1	42.1325 1.00175 11.7121	-0.187485 -0.44601 -0.174681
3683	1	44.4599 1.03654 14.1553	-1.01842 -0.356932 1.47212
3684	1	44.6714 3.58428 11.6618	-1.64973 0.378101 0.193589
3685	1	37.6644 3.64833 14.1634	-0.240223 -1.85356 0.284401
3686	1	37.4646 0.82505 11.6555	0.755343 0.314412 -0.318118
3687	1	39.806 0.861367 14.1758	-0.711027 0.642812 -0.447726
3688	1	39.9528 3.56173 11.629	-0.306782 -0.137875 0.163998
3689	1	33.0422 3.47859 14.261	-0.623479 0.572696 -0.576404
3690	1	32.7916 0.883226 11.6541	0.401828 -0.251283 0.409385
3691	1	35.1378 0.857273 14.1359	0.363971 0.33039 0.9938
3692	1	35.2557 3.5022 11.6869	0.61001 -0.253247 -0.847543
3693	1	28.4396 3.5017 14.1753	-1.01677 -0.110761 0.509766
3694	1	28.1161 0.812906 11.5568	1.24754 -0.092648 0.945323
3695	1	30.5702 0.924411 14.2127	-0.755105 -0.694038 -0.0451279
3696	1	30.5705 3.44355 11.6548	1.06205 0.200789 -0.138181
3697	1	23.774 3.36963 14.1905	-0.314847 0.512129 -0.55052
3698	1	23.549 0.718755 11.6541	0.90889 -0.186227 -0.044253
3699	1	25.9363 0.905399 14.2247	0.035044 -1.36825 -0.941011
3700	1	26.0814 3.48802 11.5613	-0.498165 -0.480258 0.686143
3701	1	19.1037 3.31565 14.0607	-0.409834 0.696596 0.96514
3702	1	18.9722 0.716669 11.6561	-0.0420562 0.136024 -0.509286
3703	1	21.2687 0.692742 14.1483	0.410292 0.263375 0.13785
3704	1	21.4097 3.29186 11.6604	0.252276 1.03574 -0.602501
3705	1	14.4656 3.34916 14.1926	0.558393 -0.711871 -0.707933
3706	1	14.2518 0.674764 11.5496	0.39787 -0.0109283 0.603955
3707	1	16.5942 0.695495 14.1213	0.034146 -0.333172 0.651709
3708	1	16.7162 3.35087 11.5156	0.422947 -0.671033 0.316269
3709	1	9.76713 3.19576 14.2478	-0.434202 -0.11357 -0.598864
3710	1	9.73883 0.527361 11.6575	0.0277921 -0.0898309 -0.0203715
3711	1	11.9805 0.633178 14.0848	0.456658 -0.653258 1.13308
3712	1	12.1065 3.11254 11.6467	-0.206625 1.47558 -0.737942
3713	1	5.23961 3.13966 14.1946	-0.00691294 0.464642 -0.822007
3714	1	5.03367 0.639967 11.6349	-0.00191835 0.1779 -0.489491
3715	1	7.44549 0.519834 14.1514	-1.48929 0.127651 0.314474
3716	1	7.58677 3.24091 11.6077	-1.13311 -0.844443 0.365763
3717	1	0.550467 3.12952 13.9945	0.559929 -0.242775 0.77465
3718	1	0.355985 0.490519 11.561	-0.473103 0.172468 -0.79162
3719	1	2.73434 0.528057 14.1595	-0.409424 0.318181 -0.127617
3720	1	2.92384 3.17629 11.4947	-0.181436 0.477655 1.22935
3721	1	140.101 4.11175 14.1882	-1.29626 0.456634 -0.422537
3722	1	139.92 1.49 11.6159	0.238495 0.0457812 0.0666419
3723	1	142.3 1.63486 14.123	-0.439871 -1.27379 0.875073
3724	1	142.461 4.2174 11.591	-1.41435 -0.261398 0.145407
3725	1	144.698 4.25387 14.1266	-0.601358 -0.152043 0.237018
3726	1	144.592 1.58024 11.5542	0.501392 0.160951 1.0465
3727	1	147.107 1.71695 13.9744	-0.553467 -0.260532 -0.179768
3728	1	147.054 4.5214 11.546	0.780268 -1.40809 -0.832079
3729	2	136.538 2.81196 10.3082	-0.0932007 -0.496637 0.120002
3730	2	136.712 5.394 12.9124	-0.744659 0.294984 -0.151138
3731	2	138.723 2.82719 12.8582	1.28812 -0.697826 0.725734
3732	2	138.874 5.39673 10.1933	0.786775 -0.140971 1.2053
3733	2	131.987 2.78146 10.3601	-0.224641 0.0676412 -0.20642
3734	2	132.109 5.43217 12.9338	-0.217635 -0.0621264 0.155317
3735	2	134.166 2.6623 12.8743	0.739439 0.386284 0.474229
3736	2	134.391 5.44805 10.3599	-0.050408 -0.213642 0.484581
3737	2	127.228 2.76963 10.3711	-0.327953 -0.41949 0.49443
3738	2	127.441 5.53538 12.9097	-0.955222 -1.23847 0.659803
3739	2	129.538 2.82001 12.7928	0.412692 0.0640141 0.984801
3740	2	129.761 5.42683 10.4082	-0.59086 -0.954828 0.109849
3741	2	122.56 2.7427 10.4742	0.022315 0.0286109 -0.674091
3742	2	122.74 5.35115 13.027	-0.0120633 0.0434549 -0.570659
3743	2	124.947 2.74754 13.1069	0.0130875 -0.0511362 -1.56422
3744	2	125.132 5.35505 10.5447	-0.956861 -0.230129 -1.00322
3745	2	118.056 2.77795 10.315	-0.518389 0.212051 0.962636
3746	2	118.057 5.40133 13.0291	-0.0522003 -0.376892 -0.391994
3747	2	120.214 2.68977 12.9938	0.337709 0.550192 -0.277951
3748	2	120.398 5.4536 10.4578	0.224017 -1.04845 -0.0774592
3749	2	113.407 2.64057 10.4748	-0.73976 0.550936 -0.0529467
3750	2	113.423 5.2792 12.9769	0.195775 -0.0519876 0.0722996
3751	2	115.64 2.62314 12.9144	-0.0547449 0.456713 0.933193
3752	2	115.833 5.2992 10.4469	-0.831637 -0.505436 0.170709
3753	2	108.68 2.6938 10.5223	0.062566 -0.0968684 -1.18876
3754	2	108.716 5.23473 13.055	0.538487 -1.31257 0.428042
3755	2	110.96 2.56097 13.0081	0.694829 0.622878 -0.351337
3756	2	111.212 5.27105 10.5587	-1.3304 0.086079 -0.859681
3757	2	104.106 2.54932 10.3988	-0.127511 0.711775 0.108707
3758	2	104.161 5.2575 13.0021	0.275227 0.285735 0.064951
3759	2	106.294 2.66246 12.9986	0.0602201 -0.238146 0.206483
3760	2	106.547 5.18918 10.4692	-0.380044 0.816368 -0.129464
3761	2	99.3738 2.61214 10.5615	0.302001 -0.00199424 -0.82426
3762	2	99.5529 5.21531 12.9975	-0.15376 -0.103262 0.913378
3763	2	101.837 2.64058 13.0416	-0.691607 -0.105259 -0.238999
3764	2	101.792 5.25169 10.4613	0.902046 -0.414941 0.309568
3765	2	94.7895 2.5409 10.4418	-0.103972 -0.338624 -0.0202028
3766	2	94.8912 5.06462 13.002	0.375281 0.756989 -0.293994
3767	2	97.1296 2.48915 13.0098	-0.553598 0.604381 -0.192551
3768	2	97.2501 5.18026 10.476	-0.32898 0.239508 -0.639432
3769	2	90.0918 2.51216 10.4466	0.33413 -0.34596 -0.287032
3770	2	90.242 5.00692 12.9769	-0.237625 0.794976 -0.164452
3771	2	92.5918 2.48312 13.0642	-1.63561 -0.0383636 -0.578271
3772	2	92.597 5.02934 10.4921	-0.12502 0.476939 -0.493519
3773	2	85.4782 2.4814 10.4319	-0.332153 -0.263309 -0.189063
3774	2	85.5972 4.98366 13.0622	-0.383098 0.423652 -1.17297
3775	2	87.8521 2.50685 12.9876	-0.40681 -0.533347 0.259289
3776	2	87.973 5.03796 10.4321	-0.673917 0.174639 -0.849005
3777	2	80.7214 2.25293 10.4061	0.381415 1.24897 -0.435
3778	2	80.849 5.05605 12.9502	0.239375 -0.41579 -0.331541
3779	2	82.9586 2.31787 13.0468	0.350206 0.866537 -0.706458
3780	2	83.2051 4.97451 10.3248	-0.187779 -0.00971163 0.384221
3781	2	76.1445 2.46657 10.4912	0.14343 -0.694304 -0.924027
3782	2	76.1898 4.92082 12.8696	-0.323742 0.568551 1.04638
3783	2	78.4412 2.45477 12.8946	-0.213513 -0.309697 0.56969
3784	2	78.5814 4.97555 10.3361	0.0560257 0.516453 0.101848
3785	2	71.2791 2.37174 10.4699	0.184257 -0.0530002 -0.948729
3786	2	71.5361 4.96028 12.8665	-0.277275 0.111782 0.664882
3787	2	73.5939 2.29987 12.8479	0.892564 -0.0135988 0.931985
3788	2	73.8569 5.00276 10.3731	0.154652 -0.562565 -0.117567
3789	2	66.7095 2.33198 10.4402	-0.490156 0.427812 0.238675
3790	2	66.6537 4.97276 12.9188	0.337676 -0.222559 0.0533991
3791	2	69.0469 2.35413 13.0268	-0.675893 0.0902614 -0.375147
3792	2	69.1134 4.96421 10.3771	-0.107148 0.53803 0.378682
3793	2	61.9365 2.35776 10.4379	0.144002 -0.261668 -0.229059
3794	2	62.0542 4.91822 12.9961	0.43112 -0.0962468 -0.136967
3795	2	64.2322 2.40899 12.9874	0.524023 -0.750061 -0.0300382
3796	2	64.3931 4.94157 10.3427	0.189813 -0.276334 0.710143
3797	2	57.2582 2.22395 10.4714	0.0411877 0.300121 -0.182127
3798	2	57.3141 4.89312 13.071	1.1077 -0.0773643 -0.191704
3799	2	59.7125 2.21983 13.0078	-0.560444 0.368202 -0.178158
3800	2	59.72 4.94054 10.4882	-0.448325 -0.685305 -0.693509
3801	2	52.599 2.34127 10.3762	0.528841 -0.0176786 -0.500059
3802	2	52.7394 4.93829 12.9521	0.188923 -0.20523 0.562091
3803	2	54.9301 2.31905 13.0097	0.399933 -0.550327 0.1671
3804	2	55.0182 4.88977 10.362	0.538154 0.367608 0.820936
3805	2	47.976 2.29632 10.4738	-0.424747 -0.0583081 -0.61382
3806	2	48.0347 4.91027 12.9509	0.217125 0.0123204 -0.531017
3807	2	50.3515 2.33512 12.8525	-0.485604 -0.196251 0.657596
3808	2	50.4431 4.98003 10.3522	-0.357836 0.0577314 0.120832
3809	2	43.3438 2.25091 10.4768	0.473996 0.0722426 -0.749476
3810	2	43.4605 4.96661 13.005	-0.0877345 -0.735798 -0.886358
3811	2	45.6231 2.26722 12.9572	1.1497 0.231922 -0.125262
3812	2	45.7428 4.86052 10.3064	0.446931 0.235034 0.329865
3813	2	38.7689 2.26025 10.4007	-0.834633 -0.841913 -0.542209
3814	2	38.8377 4.82617 12.926	0.642601 0.616676 -0.222402
3815	2	40.9798 2.27661 12.9531	0.345157 -0.135721 -0.0110017
3816	2	41.1608 4.84057 10.3498	-0.127412 -0.157719 -0.0268893
3817	2	34.0068 2.18405 10.4112	0.306178 0.129043 0.0306356
3818	2	34.1712 4.85536 12.9364	0.229366 -0.687748 -0.0215242
3819	2	36.5183 2.22433 12.8625	-1.31274 0.229599 0.760529
3820	2	36.519 4.73268 10.2585	-0.330485 0.197703 1.37066
3821	2	29.3873 2.17357 10.3855	-0.0707309 -0.73221 -0.446268
3822	2	29.5175 4.76658 12.8837	-0.24377 0.889064 0.18831
3823	2	31.8253 2.22123 12.9954	-0.759544 -0.166633 -0.410507
3824	2	31.8538 4.74342 10.3584	-0.283201 -0.231098 0.568835
3825	2	24.8107 2.11587 10.3982	0.0408265 -0.571802 0.300052
3826	2	25.0508 4.77595 12.8762	-0.375761 0.16415 0.308843
3827	2	27.1738 2.16495 12.8922	-0.239627 0.239285 0.0748251
3828	2	27.1149 4.80454 10.2743	0.65109 0.124898 0.098381
3829	2	20.1967 2.04948 10.4041	-0.674033 -0.130049 0.141346
3830	2	20.3236 4.6637 12.8719	-0.0264856 -0.306216 -0.0618091
3831	2	22.4758 2.00728 12.9343	0.272697 0.0357834 0.0705581
3832	2	22.6431 4.73321 10.2959	0.101432 -0.351146 0.961164
3833	2	15.4996 1.96999 10.3006	0.222019 0.155562 -0.321122
3834	2	15.7267 4.63768 12.8068	-0.440101 0.100803 0.846889
3835	2	17.7865 2.00177 12.8798	0.35592 0.257539 -0.373024
3836	2	17.9451 4.69146 10.2305	0.0618277 -0.476917 0.832003
3837	2	10.9425 1.80502 10.3027	0.184804 0.0385481 0.120985
3838	2	10.9852 4.39797 12.9683	0.525047 0.654552 -0.4492
3839	2	13.2338 1.98982 12.9285	0.0685978 -0.54739 -0.203408
3840	2	13.3134 4.6077 10.3296	0.609525 -0.426753 0.120417
3841	2	6.33121 1.95242 10.2742	-0.242182 -0.105168 0.850513
3842	2	6.46482 4.54572 12.8744	-0.295633 -0.536574 0.0476855
3843	2	8.4932 1.83822 12.9411	1.47732 0.495601 -0.486885
3844	2	8.66195 4.51565 10.4049	1.01035 0.00906955 -0.70961
3845	2	1.68453 1.99759 10.3387	-0.338743 -0.848407 -0.595809
3846	2	1.79481 4.51998 12.7661	-0.202128 -0.22387 -0.369231
3847	2	3.88319 1.90479 12.9295	0.605571 -0.0818741 -0.305074
3848	2	4.11522 4.4701 10.2261	-0.817771 0.447368 1.0441
3849	2	0.225497 15.3446 15.1062	-0.0928601 -0.656407 -1.09094
3850	2	141.272 2.87506 10.3059	-0.377149 -0.434815 0.352105
3851	2	141.224 5.52019 12.9424	0.88656 -0.226874 -0.267831
3852	2	143.422 2.92188 12.9106	1.33175 0.0716186 -0.607793
3853	2	143.654 5.37898 10.3071	0.574275 1.31468 -0.0369
3854	2	145.839 2.86159 10.2704	0.685921 0.140575 -0.5522
3855	2	145.887 5.4708 12.8302	-0.476369 0.662945 1.171
3856	2	147.868 2.73668 12.3384	0.0734439 0.427683 0.032592
3857	3	156.081 2.49699 14.9412	0.683311 1.02619 0.474427
3858	3	157.727 1.68804 12.452	0.0997726 0.336258 -0.309473
3859	3	156.299 4.3357 12.3985	-1.11042 0.277107 0.0469582
3860	3	157.984 5.06727 14.9298	-0.795617 0.503375 0.177399
3861	3	159.417 2.45141 15.0366	1.44596 -0.71222 0.63432
3862	3	161.184 1.57216 12.4807	-0.0471761 1.32225 0.888369
3863	3	159.687 4.26247 12.4869	0.0361131 0.307874 0.759281
3864	3	161.362 5.04574 14.9509	1.79824 0.323105 0.602398
3865	3	162.976 2.38596 15.0731	0.353056 0.0967543 -0.167938
3866	3	164.643 1.53487 12.4866	0.0188608 -0.247501 0.85292
3867	3	163.146 4.10657 12.5238	-0.431923 1.11822 -0.626256
3868	3	164.901 4.97064 15.0511	-0.0776413 0.293694 -0.109742
3869	3	166.407 2.26206 15.0658	-0.106932 0.255651 0.150626
3870	3	168.128 1.52515 12.51	-0.21664 -0.398672 -1.19539
3871	3	166.586 4.10687 12.4578	-0.258012 0.981454 0.995999
3872	3	168.26 4.96962 15.0691	0.321583 -0.653321 -0.308364
3873	3	169.812 2.22985 15.0108	0.216487 -0.121403 0.353716
3874	3	171.368 1.33564 12.4539	1.28607 1.7915 -0.660894
3875	3	169.954 4.15315 12.4891	0.521169 -0.755886 -0.363986
3876	3	171.662 4.81243 14.9846	-0.707932 0.570283 0.554462
3877	3	173.242 2.16102 15.0246	-1.37756 1.15624 0.0587289
3878	3	174.839 1.38277 12.5048	0.046941 0.204484 -0.522655
3879	3	173.326 3.93819 12.4969	-0.395877 0.259489 -0.68216
3880	3	175.072 4.84384 15.0699	-0.911447 -0.828901 -0.0937061
3881	3	176.621 2.16926 15.0497	-0.0236597 0.345394 0.913387
3882	3	178.206 1.33854 12.5542	-0.287206 -0.733454 -0.43191
3883	3	176.64 3.94979 12.5718	0.344095 0.18116 -0.931627
3884	3	178.446 4.73267 15.1237	-0.0605538 0.253066 -1.02382
3885	3	180.08 2.09761 15.125	-1.31963 0.768968 0.120595
3886	3	181.575 1.36538 12.4756	2.06896 -1.19245 1.18921
3887	3	180.071 3.88363 12.4556	-0.370436 0.0190968 0.696571
3888	3	181.815 4.76493 15.1639	0.194698 -0.214746 -0.896695
3889	3	183.476 2.07411 15.0396	-1.42912 1.05221 0.610506
3890	3	185.015 1.276 12.5845	-0.333664 -0.978835 0.169638
3891	3	183.448 4.00207 12.4735	0.295785 -0.528867 0.981857
3892	3	185.292 4.67033 15.1899	-2.44056 0.0612222 -0.316325
3893	3	186.788 2.03087 15.0955	0.00345895 -0.425976 0.591891
3894	3	188.351 1.18495 12.5313	0.88576 -0.0201973 0.356353
3895	3	186.755 3.84874 12.5483	1.51993 0.0368741 0.227291
3896	3	188.575 4.62382 15.0983	0.415774 -0.314436 -0.114338
3897	3	190.235 1.9795 15.0142	0.000455377 -0.858314 0.504693
3898	3	191.924 1.19317 12.4546	-1.10462 -0.483493 1.35458
3899	3	190.216 3.83652 12.575	-0.918542 -0.292275 -0.712616
3900	3	191.935 4.68759 14.983	1.77051 0.025172 1.21774
3901	3	193.571 1.95797 15.0762	0.590235 0.760707 0.267663
3902	3	195.287 1.14179 12.5008	-0.499849 0.0325451 -0.0862089
3903	3	193.626 3.78049 12.5302	0.516457 0.800782 0.671264
3904	3	195.38 4.61511 15.0307	1.04649 -0.0467419 0.01957
3905	3	196.953 1.95255 15.0432	0.847857 0.532647 0.641846
3906	3	198.678 1.07224 12.4915	-1.54423 -0.752079 0.865697
3907	3	197.158 3.70601 12.4944	-1.06438 0.111657 0.003561
3908	3	198.822 4.61711 15.0404	-0.903286 -0.392542 -0.0534086
3909	3	200.37 1.8971 14.9812	-0.136327 -1.13476 1.08422
3910	3	201.993 1.05099 12.5402	0.192295 -0.238725 -1.6239
3911	3	200.377 3.79672 12.4815	0.561032 -1.2832 0.643611
3912	3	202.273 4.45707 15.1056	-0.614074 -0.755863 -0.469365
3913	3	203.834 1.8307 15.0663	0.160738 -0.0821188 -0.997485
3914	3	205.37 0.894379 12.5075	0.933927 -0.27089 0.236754
3915	3	203.992 3.5824 12.5407	-1.13996 0.129896 -0.458727
3916	3	205.68 4.55793 15.1091	0.0560758 -0.797214 -0.410137
3917	3	207.263 1.82358 15.1178	-1.25793 -0.698174 -0.17864
3918	3	208.79 0.868266 12.4693	0.308952 0.393545 0.192833
3919	3	207.317 3.55256 12.487	-0.139266 -1.07314 0.600341
3920	3	209.047 4.27904 15.1359	-0.647536 0.967109 -0.162222
3921	3	210.575 1.64755 15.06	1.04557 -0.29329 0.575018
3922	3	212.244 0.776778 12.535	-0.182422 -0.000374169 -1.89055
3923	3	210.659 3.39712 12.4627	0.604883 -0.0233377 0.056047
3924	3	212.374 4.15113 15.0709	0.482201 1.03451 -0.741687
3925	3	214.028 1.57257 15.1113	-0.287694 0.40945 -0.387075
3926	3	215.675 0.713168 12.5751	-0.211954 1.45135 -0.387259
3927	3	214.135 3.3746 12.4398	-1.0259 -0.0061132 0.625287
3928	3	215.748 4.2648 15.018	1.10046 0.0854601 -0.15243
3929	3	217.445 1.53719 15.0787	-0.0446662 -0.0667643 -0.808792
3930	3	219.022 0.720882 12.4838	-0.298927 -0.224181 0.0689556
3931	3	217.457 3.33999 12.455	-0.106436 -0.269119 -0.104397
3932	3	219.162 4.1128 14.9659	0.275755 0.717648 0.518251
3933	3	220.808 1.55629 14.9519	-0.377786 -0.568165 0.78074
3934	3	222.475 0.696731 12.3812	0.16348 -0.74752 0.611124
3935	3	220.86 3.24526 12.3865	0.00677949 0.801265 0.329668
3936	3	222.522 4.12425 14.9818	1.23354 0.0226185 0.0437249
3937	3	224.167 1.51678 15.0158	-0.15571 -0.897998 0.255672
3938	3	225.9 0.702401 12.5381	-0.629611 0.00888671 -2.02179
3939	3	224.314 3.35691 12.5004	-0.589483 -0.368828 -0.217011
3940	3	226.01 3.97045 14.9952	0.0679331 0.27335 0.000995343
3941	3	227.633 1.32075 15.0914	0.259847 1.24662 0.359228
3942	3	229.212 0.605083 12.4686	1.129 -1.0181 0.383405
3943	3	227.704 3.22729 12.4946	-0.855126 -0.0678697 -0.584627
3944	3	229.347 4.08721 14.9951	0.768788 0.061218 0.860498
3945	3	231.055 1.33806 15.0464	-1.08211 -0.267102 -0.420572
3946	3	232.607 0.530193 12.4058	-0.270152 -0.905426 -0.321473
3947	3	231.043 3.20005 12.4894	-0.914401 0.086147 -1.16905
3948	3	232.711 3.89635 14.9602	0.618474 -0.0768856 0.6068
3949	3	234.308 1.25445 14.9455	0.523733 0.915672 0.533139
3950	3	236.055 0.301799 12.4764	-1.44733 1.2481 0.517131
3951	3	234.395 3.0042 12.4579	-0.155532 0.153572 0.734442
3952	3	236.168 3.91178 15.0499	0.53868 -0.075986 0.891594
3953	3	237.721 1.21854 15.0431	-0.371008 0.45532 -0.177898
3954	3	239.308 0.377107 12.4447	0.623026 0.332173 -0.771855
3955	3	237.751 3.02322 12.4006	0.16252 0.0957806 -0.12795
3956	3	239.512 3.80641 15.0098	0.201136 0.112124 -0.456033
3957	3	241.065 1.14046 14.9865	-0.291448 0.0461851 0.155093
3958	3	242.736 0.206941 12.4751	-0.793341 0.496843 -0.751755
3959	3	241.257 2.93864 12.4781	-1.07776 -0.148927 -1.65296
3960	3	242.989 3.66917 14.9025	-0.923036 0.945372 2.31984
3961	3	244.43 0.932043 15.0435	0.594971 1.0452 0.846671
3962	3	246.083 0.23215 12.4334	0.120715 -0.383835 0.805705
3963	3	244.572 2.80941 12.4829	1.06288 0.616854 0.532175
3964	3	246.326 3.59663 15.0125	0.437866 0.648881 -0.722469
3965	3	247.881 0.96423 15.0242	-0.062989 0.16435 -0.342168
3966	3	249.544 0.173194 12.3946	-0.701867 -0.27298 0.13039
3967	3	248.003 2.82397 12.419	-0.140122 -0.0901751 -0.491155
3968	3	249.686 3.56117 14.9321	0.839535 0.264397 0.30918
3969	3	251.287 0.858577 15.0882	0.0101148 0.960721 -0.951407
3970	3	252.895 0.14838 12.4192	0.797919 -0.109002 0.93593
3971	3	251.343 2.76348 12.4508	-1.46216 -0.371129 -0.162748
3972	3	253.101 3.56033 14.9383	0.107309 0.159419 0.387464
3973	3	254.708 0.874207 14.9783	-0.182107 0.534629 -1.12252
3974	3	256.269 0.0933787 12.2964	1.69188 -0.68836 1.00684
3975	3	254.714 2.72993 12.3838	0.42695 0.17999 0.0210627
3976	3	256.588 3.53433 14.8664	-0.957759 -0.259 0.537151
3977	3	257.996 0.923369 14.8572	1.22627 -0.990954 1.16195
3978	3	259.618 0.0455871 12.416	1.57683 -0.334923 -2.08174
3979	3	258.148 2.70813 12.3537	-0.838698 -0.716543 -0.651804
3980	3	259.989 3.46768 14.926	-0.829296 0.63563 -0.107715
3981	3	263.144 -0.0607939 12.2891	-0.193298 0.294099 0.763254
3982	3	261.59 2.6069 12.3782	-0.485008 -0.169072 -0.115508
3983	3	263.362 3.41844 14.9498	-0.259996 0.298399 -0.0690136
3984	3	264.848 0.713841 14.9705	-0.299753 0.0871805 -0.974713
3985	3	267.239 15.7451 12.3023	0.0672254 0.174459 0.529714
3986	3	264.949 2.67985 12.2552	0.169352 -1.55064 1.48119
3987	3	266.653 3.37425 15.0351	0.0417756 0.0522632 -1.27022
3988	3	268.251 0.675882 14.9347	0.0426441 0.414617 0.171523
3989	3	270.701 15.7466 12.4081	-0.0383857 -0.999302 -0.745429
3990	3	268.316 2.57091 12.3027	0.700877 -0.3268 1.36567
3991	3	270.051 3.33108 14.9807	-0.168815 -0.23252 -0.628887
3992	3	271.685 0.694159 15.0943	0.51473 0.296389 -0.974621
3993	3	274.069 15.7398 12.4185	0.0929094 -0.551686 0.474057
3994	3	271.782 2.57626 12.4507	-0.540469 -0.270955 -0.24689
3995	3	273.497 3.26983 14.8881	0.620971 0.714648 0.726748
3996	3	275.088 0.582212 14.9903	0.00752599 0.890457 0.349615
3997	3	277.435 15.6448 12.5363	1.3913 -0.912681 -0.275395
3998	3	275.192 2.52021 12.4703	-0.0464075 -0.588382 -0.370788
3999	3	276.961 3.28482 15.013	-0.874097 0.512676 -0.215362
4000	3	278.406 0.743147 15.0739	0.868486 -2.12454 -0.168389
4001	3	280.988 15.5043 12.4884	-1.35924 -0.117006 -0.110793
4002	3	278.556 2.34558 12.447	0.262322 -0.263723 0.215035
4003	3	280.328 3.16376 15.0388	0.695941 0.314201 -0.532019
4004	3	281.882 0.591175 15.0182	-0.278427 0.504166 -0.293544
4005	3	284.368 15.5299 12.4033	-0.791244 -0.0256904 0.175061
4006	3	281.997 2.32142 12.3879	-1.10386 0.29449 -0.479434
4007	3	283.722 3.13061 14.891	0.748891 1.83154 0.739942
4008	3	285.256 0.45244 15.0604	0.497765 0.989296 -1.28069
4009	3	287.759 15.4209 12.4284	0.49234 0.925767 0.105006
4010	3	285.438 2.31615 12.3501	0.349562 0.507311 1.42079
4011	3	287.164 3.07527 14.8906	-0.343009 0.234073 0.108557
4012	3	288.724 0.402694 15.0067	-0.225609 1.10167 0.110097
4013	3	291.111 15.5017 12.3924	-0.200525 0.171992 0.587228
4014	3	288.817 2.38214 12.3658	0.522208 -0.508074 0.296827
4015	3	290.51 3.10089 15.018	0.784393 0.275555 0.125687
4016	3	292.108 0.354077 15.0097	-0.0958365 0.000266171 0.610574
4017	3	294.463 15.4157 12.475	1.76895 -0.96774 -0.253092
4018	3	292.29 2.27015 12.4533	-0.316214 1.24836 0.797157
4019	3	293.823 2.9727 15.0521	0.765686 -0.474224 0.350417
4020	3	149.294 2.56336 14.9271	0.0663765 -0.482834 0.686355
4021	3	150.959 1.66036 12.4556	0.249636 0.392352 0.0141568
4022	3	149.491 4.52842 12.6182	-0.554921 -0.2033 -0.323733
4023	3	151.227 5.23742 15.0776	-1.70438 -1.09414 0.178553
4024	3	152.729 2.5616 14.9326	-0.242757 0.473575 0.302103
4025	3	154.386 1.6137 12.3588	-0.762144 2.18817 0.58623
4026	3	152.824 4.39807 12.4375	-1.00835 -0.769469 0.253781
4027	3	154.583 5.27178 15.0227	0.365488 -0.995267 -0.84193
4028	4	156.02 2.52863 11.8416	1.14191 -0.770574 -0.675602
4029	4	157.763 1.65741 14.4007	-0.00561393 -0.0801015 0.0854811
4030	4	156.235 4.3924 14.3227	0.0180051 -0.190559 0.557567
4031	4	158.049 5.0776 11.8826	-0.825078 0.0899741 -0.995344
4032	4	159.456 2.48626 11.8824	0.822627 -1.44744 -0.311302
4033	4	161.226 1.68559 14.5006	-0.805131 -0.346431 -0.903191
4034	4	159.684 4.29509 14.5071	-0.519327 -0.50885 -1.41545
4035	4	161.387 4.94711 11.852	0.786852 -0.303338 0.838696
4036	4	162.928 2.32665 11.8976	0.193947 -0.797425 -0.6864
4037	4	164.667 1.53325 14.5073	-0.161551 -0.0538594 -0.93663
4038	4	163.182 4.24704 14.4394	-1.12286 -0.179596 0.366713
4039	4	164.831 4.9403 11.903	0.671246 -0.1605 0.0872141
4040	4	166.407 2.2925 11.9282	-0.328486 -0.691333 -0.435242
4041	4	168.116 1.49633 14.4081	-0.467405 -0.235035 0.864916
4042	4	166.613 4.13527 14.5091	-0.983004 -0.0281311 -1.12786
4043	4	168.318 4.93644 11.8531	-1.23713 -0.259362 0.0910299
4044	4	169.832 2.32016 11.8223	-0.740141 -0.373836 0.932748
4045	4	171.473 1.41337 14.3398	0.441352 1.71525 0.83595
4046	4	169.901 4.04537 14.4284	0.367704 1.29215 -0.0100253
4047	4	171.73 4.79967 11.8213	-1.28066 0.49009 0.834235
4048	4	173.141 2.14273 11.8712	0.0156606 -0.6658 -0.491842
4049	4	174.92 1.48714 14.4397	0.00296977 -1.03068 0.056503
4050	4	173.331 4.0641 14.3808	0.371797 -0.503747 1.35742
4051	4	174.979 4.68888 11.8508	0.671079 0.823321 -0.00535733
4052	4	176.54 2.15694 11.8579	0.114995 -0.463419 0.787376
4053	4	178.308 1.44238 14.5127	0.325502 -1.21278 -0.202312
4054	4	176.725 4.02372 14.4838	0.041281 -0.170676 0.255286
4055	4	178.342 4.6642 11.8697	0.557413 0.0660637 0.0436929
4056	4	179.934 1.95632 11.8849	-1.05096 1.88541 -0.663689
4057	4	181.679 1.36968 14.4691	1.16806 -0.149221 -0.446373
4058	4	180.117 3.94399 14.4771	0.147745 0.217792 -0.205529
4059	4	181.743 4.7613 11.8599	0.152492 -0.420365 1.24581
4060	4	183.345 2.07767 12.0259	0.119325 0.63412 -1.04439
4061	4	185.078 1.19424 14.5506	0.733172 0.511566 -0.764068
4062	4	183.464 3.93903 14.482	0.978146 0.451674 -0.262495
4063	4	185.237 4.72526 11.8809	-1.66641 0.235919 -0.242899
4064	4	186.696 1.9918 11.9796	0.262038 0.508654 -0.470545
4065	4	188.502 1.2057 14.4809	-0.584883 0.562888 0.128849
4066	4	186.834 3.87137 14.5219	1.45061 -0.705911 -0.766981
4067	4	188.481 4.61058 11.8888	0.614311 -0.340397 0.587029
4068	4	190.131 1.9285 12.0488	0.245771 0.535772 -1.17905
4069	4	191.938 1.14188 14.4724	-0.592691 -0.0854278 -0.533572
4070	4	190.377 3.79526 14.5017	-2.20541 0.65004 -0.331036
4071	4	191.91 4.58423 11.9738	0.507732 -0.517169 -0.692982
4072	4	193.556 2.00355 11.9007	0.70153 -1.01858 0.251081
4073	4	195.312 1.23153 14.4349	-1.39557 -1.1373 0.219853
4074	4	193.677 3.91957 14.5338	-0.620394 -1.31812 -1.19686
4075	4	195.388 4.41937 11.8537	-0.176739 0.854649 1.54463
4076	4	196.96 1.89022 11.8686	0.553757 -0.517409 -0.0835718
4077	4	198.584 1.11561 14.5081	1.47305 -0.47377 -1.0751
4078	4	197.096 3.78985 14.453	-0.0107938 0.776927 -0.416088
4079	4	198.768 4.53718 11.8169	-0.342028 0.375489 -0.00332525
4080	4	200.265 1.88327 11.9153	1.88321 0.479623 0.205827
4081	4	202.1 1.0237 14.3912	-0.133126 0.392033 2.09341
4082	4	200.404 3.71276 14.4531	1.49528 0.887693 -0.388064
4083	4	202.124 4.34883 11.9308	1.65966 0.648325 0.775502
4084	4	203.767 1.73769 11.8927	-0.733811 0.700702 0.74268
4085	4	205.516 0.948703 14.469	-0.241027 0.784065 0.239338
4086	4	204.001 3.72271 14.477	-0.530653 -0.637971 0.130533
4087	4	205.669 4.37004 11.9135	-0.460793 0.450322 -0.154316
4088	4	207.073 1.63276 11.9177	0.820181 1.17028 -0.5149
4089	4	208.904 1.00107 14.4563	-0.755179 -1.08629 -0.206559
4090	4	207.354 3.63802 14.4713	-1.0042 0.230649 -0.149301
4091	4	209.038 4.30668 11.9466	-0.554801 -0.387034 -0.274724
4092	4	210.547 1.5421 11.8131	0.463154 0.511513 0.975952
4093	4	212.302 0.828514 14.3963	-0.319017 0.561851 1.93203
4094	4	210.628 3.45986 14.4715	1.30314 0.319289 -0.771783
4095	4	212.401 4.20698 11.8038	0.0714309 -1.11125 0.50499
4096	4	213.947 1.5213 11.8798	0.622431 0.187855 0.279444
4097	4	215.708 0.803067 14.5226	-0.114963 -0.603701 -0.289612
4098	4	214.122 3.43205 14.4486	-1.04249 -0.485484 -0.373897
4099	4	215.803 4.19933 11.8739	-0.011843 0.251683 0.582947
4100	4	217.349 1.50812 11.7688	-0.0370576 -0.119291 1.36975
4101	4	219.146 0.696402 14.4485	-1.24689 0.383188 -0.31398
4102	4	217.454 3.35324 14.4022	-0.248815 0.477925 0.0279696
4103	4	219.149 4.07856 11.7942	0.590369 -0.618614 -0.0773589
4104	4	220.744 1.42812 11.8292	0.0198021 -0.198031 0.44514
4105	4	222.437 0.75445 14.356	1.0083 -0.716007 0.0692004
4106	4	220.897 3.36267 14.3534	-1.14751 0.143557 -0.389547
4107	4	222.579 4.0101 11.7919	-0.0821489 -0.0818572 -0.117935
4108	4	224.177 1.5273 11.8894	0.508555 -0.667013 -0.748904
4109	4	225.936 0.748717 14.4046	-1.15865 -0.522584 1.10084
4110	4	224.253 3.30957 14.453	0.0150766 0.655406 -0.534882
4111	4	225.998 4.14217 11.9208	0.43753 -0.91996 -0.310472
4112	4	227.629 1.35973 11.8036	-1.40527 1.02383 0.136042
4113	4	229.288 0.520562 14.4555	0.49927 1.43304 -0.425683
4114	4	227.756 3.21252 14.4385	-0.913701 -0.465041 -0.167325
4115	4	229.282 4.0499 11.7753	1.91796 -0.350016 0.948909
4116	4	230.964 1.36269 11.8929	-0.901456 -0.0341557 -0.363715
4117	4	232.657 0.460091 14.3041	-0.416501 0.233057 1.59116
4118	4	230.97 3.1729 14.3976	0.657259 0.0154801 0.453098
4119	4	232.757 3.8546 11.7683	-0.176982 0.691233 1.5969
4120	4	234.309 1.17329 11.8503	1.19352 0.256972 -0.297064
4121	4	236.009 0.489504 14.4464	0.0813371 -0.667791 -0.418805
4122	4	234.508 3.19052 14.453	-1.85376 -1.30859 -0.93927
4123	4	235.991 3.83859 11.85	1.25311 -1.01453 -1.02349
4124	4	237.608 1.15571 11.8344	1.31529 0.518525 -0.623549
4125	4	239.299 0.359052 14.3393	1.05948 0.669078 1.28748
4126	4	237.798 3.03578 14.376	0.134677 0.47655 -0.0517715
4127	4	239.502 3.80631 11.777	0.388197 -1.46334 0.47057
4128	4	241.055 1.08884 11.8029	0.414263 0.285603 0.824131
4129	4	242.726 0.278604 14.3853	-0.165296 0.617966 0.436324
4130	4	241.225 2.99442 14.3829	-0.160688 -0.409095 0.4228
4131	4	243.007 3.66561 11.774	-1.08684 -1.66555 -0.577273
4132	4	244.397 1.00807 11.8598	0.391834 -0.141584 -0.0372002
4133	4	246.154 0.268436 14.4465	-0.250447 -0.253951 -1.01002
4134	4	244.617 2.81039 14.5259	0.35745 -0.303487 -1.68295
4135	4	246.28 3.6183 11.8204	0.0884465 -0.455692 0.0798648
4136	4	247.773 0.920585 11.8588	1.60012 0.86359 -1.19346
4137	4	249.544 0.24409 14.3462	0.788826 -0.851608 0.33224
4138	4	248.012 2.80313 14.3677	-0.575411 -0.206449 -0.0621576
4139	4	249.693 3.66955 11.7254	0.213097 -0.542787 0.8107
4140	4	251.254 0.893258 11.8172	-0.608006 0.689823 -0.692198
4141	4	252.976 0.118176 14.3928	-0.162331 -0.391145 -0.0979988
4142	4	251.426 2.73889 14.4127	-0.671716 -0.40011 -0.277255
4143	4	252.959 3.45354 11.7314	1.68952 -0.119943 -0.316346
4144	4	254.632 0.861619 11.8067	-1.01545 0.438351 -0.899437
4145	4	256.359 0.0634165 14.3376	0.0715243 -0.25035 -1.23705
4146	4	254.761 2.75843 14.3498	0.950605 -0.381252 -0.368442
4147	4	256.457 3.53611 11.7637	-0.209929 -0.689836 -0.189674
4148	4	258.033 0.836458 11.6828	-1.01306 0.272791 0.784904
4149	4	259.773 0.0854261 14.2828	-0.966036 0.670779 0.833804
4150	4	258.273 2.71124 14.2734	-0.509012 0.416514 0.436985
4151	4	259.822 3.34342 11.7588	1.71862 1.59912 -0.269908
4152	4	261.428 0.77036 11.7645	0.0238342 -0.0330226 0.0798434
4153	4	263.163 -0.0852196 14.2713	-0.358963 0.37499 0.378145
4154	4	261.635 2.71101 14.3384	0.284695 -1.0386 -0.266116
4155	4	263.266 3.38121 11.7001	-0.40438 -0.121969 -1.08712
4156	4	264.801 0.794364 11.7054	0.846388 -0.0206262 -0.126572
4157	4	267.228 15.6694 14.3022	0.941429 0.0706128 -0.10795
4158	4	264.978 2.56623 14.2835	0.265782 0.189824 0.11848
4159	4	266.688 3.32003 11.7235	-0.623579 1.21599 -0.739313
4160	4	268.268 0.744568 11.746	0.0210943 -0.740916 -0.192333
4161	4	270.802 15.6838 14.3455	-1.38319 0.423651 0.442588
4162	4	268.328 2.59636 14.2997	0.144205 -0.695547 0.747755
4163	4	270.072 3.28408 11.8609	-0.0136637 -0.507236 -1.60269
4164	4	271.666 0.797412 11.7847	0.454518 -1.24958 -0.457204
4165	4	274.118 15.6483 14.4045	-0.72569 0.811198 -0.247123
4166	4	271.743 2.55145 14.3716	0.369227 -0.403833 0.807325
4167	4	273.472 3.29588 11.8679	0.778846 -0.180526 -0.1883
4168	4	275.115 0.646291 11.8635	-1.34243 0.554791 -0.587989
4169	4	277.512 15.5683 14.4635	0.128958 0.637158 0.116225
4170	4	275.259 2.47277 14.4131	-0.449644 0.0487446 -0.144344
4171	4	276.904 3.17539 11.8252	0.324213 0.777115 -0.0263733
4172	4	278.508 0.442663 11.8897	-0.412408 1.04389 0.260061
4173	4	280.864 15.6388 14.3887	0.0885169 -0.0311708 1.09671
4174	4	278.596 2.49062 14.4431	0.435026 0.400558 -1.21648
4175	4	280.209 3.16849 11.7993	1.02684 -0.664201 0.757058
4176	4	281.857 0.475758 11.8212	1.32302 0.503672 -0.286698
4177	4	284.286 15.6191 14.3545	-0.00238785 -0.70375 -0.11814
4178	4	282.077 2.48574 14.277	-2.22361 -1.45146 1.3476
4179	4	283.73 3.02072 11.831	-0.432377 -0.0233738 -0.915459
4180	4	285.369 0.489522 11.8517	-0.511978 -0.842822 -0.326488
4181	4	287.688 15.5154 14.3626	0.560109 -0.550219 0.728303
4182	4	285.35 2.32188 14.3398	1.60405 -0.354269 -0.0943489
4183	4	287.109 3.09463 11.7423	0.52969 0.518263 -0.0163215
4184	4	288.716 0.516077 11.8037	-0.394189 0.0586544 -0.0942404
4185	4	291.115 15.3954 14.3582	0.751967 0.707142 -0.126636
4186	4	288.903 2.31775 14.3353	-0.829743 -0.746421 0.00941112
4187	4	290.635 3.07484 11.7508	-1.01157 -0.475401 0.640399
4188	4	292.14 0.480488 11.917	-0.817878 -0.48392 -1.20641
4189	4	294.679 15.466 14.4301	-0.349719 0.124212 0.870603
4190	4	292.225 2.17804 14.4424	-0.767316 0.958582 -0.875499
4191	4	293.902 3.07317 11.8434	0.337883 0.129908 -0.531043
4192	4	149.163 2.41647 11.8026	0.207411 0.061319 0.916837
4193	4	150.948 1.66716 14.4274	0.880847 0.357968 -0.705968
4194	4	149.465 4.37166 14.4856	0.907577 1.0497 -0.0822021
4195	4	151.071 5.20584 11.8286	0.782313 -0.228142 -0.238149
4196	4	152.637 2.52816 11.8433	-0.0484582 -0.341735 0.345382
4197	4	154.434 1.78389 14.3255	-1.45611 -1.16976 -0.194667
4198	4	152.864 4.50387 14.4091	0.295623 -1.26189 -0.200733
4199	4	154.458 5.09389 11.7961	2.08183 0.519474 0.382458
4200	3	261.449 0.803439 14.9106	1.55847 0.27695 -0.347204
601	1	135.653 9.3318 3.93118	0.014705 0.320707 0.256309
602	1	135.576 6.78661 1.32084	-0.128422 -0.00685871 0.677084
603	1	137.886 6.69977 3.92122	0.437705 0.557687 0.273195
604	1	137.997 9.34761 1.43811	0.428366 0.261988 -0.967354
605	1	131.024 9.40272 3.95561	0.217524 -0.672438 0.462253
606	1	130.933 6.77407 1.39213	-0.321569 0.295843 -0.89914
607	1	133.258 6.71743 3.93645	-0.157746 0.285715 -0.408377
608	1	133.333 9.45849 1.31198	-0.0584253 -0.912117 0.755533
609	1	126.385 9.31267 3.98157	-0.335788 0.610078 -0.357198
610	1	126.329 6.65289 1.39592	-0.294842 0.494232 0.461682
611	1	128.645 6.72621 3.82873	-0.33593 -0.481086 1.56801
612	1	128.758 9.3602 1.32131	0.114547 0.309498 0.847621
613	1	121.799 9.2391 3.96986	-1.15183 0.751953 -0.330347
614	1	121.665 6.68486 1.32453	-0.213294 -0.353675 0.712081
615	1	123.974 6.71225 4.00359	0.0209804 -0.69505 -0.241354
616	1	124.02 9.35244 1.36446	0.654937 -0.788598 0.333212
617	1	117.118 9.21233 3.96868	-0.742505 0.201888 -0.706972
618	1	116.961 6.64694 1.40087	-0.0898273 -0.754593 -0.210913
619	1	119.356 6.58776 3.82823	-0.553772 0.772254 1.3596
620	1	119.428 9.16946 1.38727	-0.64213 1.01217 0.438262
621	1	112.547 9.17091 3.89325	-0.2388 0.352179 0.701101
622	1	112.389 6.58666 1.37265	-0.382958 -0.342498 -0.142009
623	1	114.655 6.53769 4.02361	0.137297 0.596187 -1.04054
624	1	114.817 9.31797 1.36309	-0.543084 -1.51775 0.691473
625	1	107.881 9.22358 4.04226	0.239331 -0.449566 -0.272206
626	1	107.669 6.5808 1.47862	0.730737 -0.624468 0.410232
627	1	110.028 6.45494 4.01679	0.0570112 1.57561 0.132794
628	1	110.101 9.14997 1.43615	0.762778 -0.390686 -0.192588
629	1	103.217 9.1814 4.13586	-1.12009 0.249177 -0.795071
630	1	103.116 6.68133 1.53029	0.351207 -1.00246 -0.408262
631	1	105.368 6.47347 4.0317	0.355189 0.614864 -0.31148
632	1	105.551 9.16833 1.56355	0.515935 0.292491 0.341397
633	1	98.5195 9.09435 4.06083	0.367027 0.205862 -0.224895
634	1	98.4919 6.50258 1.46936	-0.494111 0.147045 -0.0927119
635	1	100.784 6.48241 4.0531	0.36442 0.0187557 0.0314506
636	1	100.822 9.09596 1.44913	0.719508 0.812332 -0.0873287
637	1	93.8718 9.05777 4.03143	-0.547397 0.164022 0.102363
638	1	93.8133 6.44788 1.3753	-0.35264 -0.422965 1.00329
639	1	96.1328 6.4881 4.04119	-0.425305 0.219106 -0.131123
640	1	96.1995 9.08875 1.56023	-0.372253 0.687948 -1.21807
641	1	89.2363 9.12586 4.04565	-0.21689 -0.935775 -0.642354
642	1	88.9716 6.30762 1.45652	1.22224 0.463312 -0.279093
643	1	91.3558 6.45163 4.00371	0.579441 -0.516329 0.154318
644	1	91.5371 9.05093 1.48588	0.771609 -0.715987 -0.287692
645	1	84.6399 8.88573 3.99072	-0.73332 0.491529 -0.0138228
646	1	84.4291 6.3356 1.36899	0.550039 0.109635 0.025998
647	1	86.7305 6.40456 4.03462	-0.607616 -1.31776 0.223073
648	1	86.9446 8.9725 1.42876	0.170945 -0.810288 -0.518603
649	1	79.8408 8.95958 4.02459	-0.314074 -0.432179 -0.00185205
650	1	79.6316 6.29969 1.39252	1.14273 0.064432 0.365635
651	1	82.1117 6.32961 3.89503	-0.721887 0.336738 0.542659
652	1	82.1969 8.90167 1.54844	-0.286554 0.562684 -0.910348
653	1	75.2576 8.86337 3.9904	-0.632289 -0.559396 -0.211362
654	1	74.9659 6.00907 1.50059	0.270988 2.09493 -0.539103
655	1	77.4658 6.16906 3.98035	-0.734283 1.31002 -0.481466
656	1	77.4306 8.87702 1.42537	1.18219 0.415362 0.25689
657	1	70.4707 8.96232 3.92805	0.11573 -0.94386 -0.153351
658	1	70.2862 6.27909 1.37919	-0.0547532 -0.562732 0.876194
659	1	72.7303 6.1344 4.00226	-0.874176 1.10289 -0.0950689
660	1	72.8368 8.87193 1.41781	-0.52153 -0.432382 0.741803
661	1	65.7282 8.89661 3.95784	0.541687 -0.0568295 0.464066
662	1	65.6419 6.27965 1.41421	0.499529 0.12087 0.76209
663	1	68.0143 6.24016 4.11488	-0.656552 0.415151 -1.33149
664	1	68.1104 8.8975 1.44715	-0.589589 0.100344 -0.581434
665	1	61.0824 8.96166 3.99756	0.890771 -0.461139 -0.281719
666	1	61.0387 6.28612 1.43889	-0.715201 -1.18864 0.47953
667	1	63.2904 6.38458 4.00006	0.59772 -1.49022 0.439206
668	1	63.4522 8.87998 1.42309	0.50513 -0.295533 -0.664694
669	1	56.3906 8.9687 4.00001	-0.238807 -0.19961 0.184923
670	1	56.1782 6.23329 1.45178	0.803177 0.527665 -0.204075
671	1	58.5302 6.2835 4.0683	0.402354 -0.141122 -0.285174
672	1	58.7556 8.80735 1.43119	0.0405024 0.40038 -0.20103
673	1	51.7234 8.82314 3.87446	0.63405 0.100701 0.520679
674	1	51.6256 6.29781 1.25666	-0.444591 -1.02562 1.05345
675	1	53.9468 6.25513 3.99868	-0.305715 -0.111272 -0.987334
676	1	53.99 8.87191 1.42608	0.677831 0.599221 -0.0326313
677	1	47.1771 8.79833 3.98304	-0.819848 0.281967 -1.38285
678	1	46.9988 6.2343 1.38699	-0.299714 -0.199716 -0.616868
679	1	49.3314 6.32621 3.92944	0.269284 -0.99798 0.449236
680	1	49.4876 8.91509 1.40382	-0.9996 -0.508231 -0.817109
681	1	42.4743 8.82493 4.05846	-0.48187 -0.265447 -1.77847
682	1	42.3356 6.19449 1.37496	-0.267896 -0.0938526 -0.234043
683	1	44.5681 6.21776 3.84139	0.384109 -0.386897 0.0181651
684	1	44.8052 8.88942 1.34466	-0.566569 -0.524612 -0.955251
685	1	37.7796 8.77222 3.96163	0.340009 -0.10463 -0.581081
686	1	37.7941 6.15724 1.36885	-0.601885 -0.00531945 -0.739847
687	1	40.0123 6.19902 3.8437	0.372625 -0.238609 0.796563
688	1	40.1031 8.74263 1.33543	0.614661 0.262609 -0.0121043
689	1	33.2283 8.77313 3.91627	0.241127 0.81308 0.702302
690	1	33.1201 6.13104 1.4106	-0.98716 -0.21434 -0.297374
691	1	35.3798 6.1129 3.83736	0.313667 0.380273 0.836393
692	1	35.5442 8.73015 1.3247	-0.501384 0.353357 0.495407
693	1	28.613 8.73174 3.94074	0.871025 0.181947 0.249807
694	1	28.5599 6.06617 1.48485	-0.815 0.0508027 -0.216164
695	1	30.8098 6.13363 3.88385	-0.139621 0.238492 1.09888
696	1	30.9344 8.71595 1.32119	-0.707576 0.356288 0.297399
697	1	23.9719 8.57692 3.86355	-0.331158 1.13493 0.898909
698	1	23.8946 6.02233 1.39187	0.10638 0.0509125 -0.668451
699	1	26.1823 6.12231 3.90562	0.235041 -0.379347 0.791469
700	1	26.345 8.69463 1.34515	-0.366913 0.404608 0.0598154
701	1	19.3962 8.58984 3.97765	-1.17985 0.181033 -1.01482
702	1	19.2345 5.9042 1.34221	-0.267593 0.149736 0.333536
703	1	21.5766 5.95752 3.83055	-0.289837 -0.274042 0.980662
704	1	21.5881 8.58151 1.28883	0.455294 0.413833 0.446665
705	1	14.6127 8.56566 3.99906	0.797641 0.141047 -1.34127
706	1	14.6969 5.8578 1.37089	0.0325602 0.76443 -0.329848
707	1	16.9756 5.92812 3.96415	-0.51456 -0.126179 0.0112795
708	1	17.0632 8.6142 1.27174	0.0236492 -0.520163 0.684701
709	1	10.1058 8.57582 4.03734	-0.412347 -0.923504 -0.755793
710	1	9.92586 5.85882 1.29611	-0.0723493 -0.0748942 0.459673
711	1	12.2798 5.95533 3.85173	-0.348706 -0.460473 0.131948
712	1	12.3868 8.48837 1.36948	-0.284149 0.772644 -0.317438
713	1	5.34957 8.44761 3.94973	-0.00829413 -0.147148 0.411746
714	1	5.33104 5.84581 1.36986	-0.0973412 0.270355 -0.313181
715	1	7.62544 5.86586 4.03339	0.460274 -0.0721974 -0.559625
716	1	7.56354 8.39215 1.42672	1.66597 0.226519 -0.493174
717	1	0.848961 8.3338 3.98665	-0.866994 0.942304 -0.841974
718	1	0.532094 5.69979 1.29796	1.0076 0.290556 -0.421876
719	1	2.96199 5.70935 3.90347	0.11993 0.942324 -0.292531
720	1	3.01208 8.37551 1.29527	1.2643 -0.240392 0.695214
721	1	140.368 9.42665 3.93393	0.325705 -0.97144 0.0331355
722	1	140.133 6.67262 1.39903	0.502084 0.427752 -0.288969
723	1	142.559 6.75903 3.90033	-0.222182 -0.0523524 0.923463
724	1	142.7 9.4117 1.3514	-0.847172 0.0376948 0.151689
725	1	144.97 9.55773 4.04225	-0.160756 -0.804474 -0.753225
726	1	144.737 6.81129 1.31264	1.34399 0.337411 0.513181
727	1	147.305 6.9609 3.87273	-0.485683 -0.838245 0.480124
728	1	147.119 9.58465 1.40046	1.01753 -0.841853 -0.105472
729	2	136.856 8.07543 0.0595117	-0.610744 -0.0610202 0.677801
730	2	136.868 10.6515 2.64448	-0.00222816 -0.222015 0.980849
731	2	139.138 8.05381 2.65771	-0.386043 -0.132247 0.485602
732	2	139.221 10.7557 0.122613	-0.584317 -0.0756776 0.115182
733	2	132.127 8.06004 0.00673593	0.532646 0.0941593 0.971367
734	2	132.204 10.6954 2.70625	0.464703 0.0249907 -0.129566
735	2	134.422 8.10127 2.61704	0.139805 -0.232354 0.0029616
736	2	134.618 10.7008 0.119524	-0.0563938 -0.204602 0.590904
737	2	127.617 8.00001 0.18377	-1.33504 0.166758 -0.237777
738	2	127.607 10.6954 2.67178	0.42432 -0.56421 0.110485
739	2	129.798 8.07441 2.7109	0.566582 0.289068 -0.778305
740	2	129.973 10.7157 0.0259605	0.0447503 -0.755119 0.191499
741	2	122.825 7.96457 0.106863	0.105727 0.412856 -0.0720917
742	2	122.924 10.5802 2.68441	0.259522 0.0552001 0.193175
743	2	125.094 7.99771 2.72461	0.874089 0.236117 -0.413427
744	2	125.357 10.6264 0.125243	-0.282009 0.30714 0.885601
745	2	118.157 7.92936 0.0800752	0.207316 0.329614 0.487772
746	2	118.267 10.5565 2.71541	0.545483 -0.401444 -0.586913
747	2	120.539 7.93758 2.66096	0.429797 -0.255011 -0.192943
748	2	120.653 10.5027 0.232778	-0.394992 0.416455 -0.740491
749	2	113.594 7.86808 0.0574564	0.0103957 0.627801 0.174594
750	2	113.699 10.5559 2.70091	0.251059 -0.179 -0.152974
751	2	115.801 7.80594 2.66457	0.380947 1.20288 0.264489
752	2	115.947 10.5191 0.125449	1.30137 0.34769 -0.21718
753	2	108.905 7.72698 0.183231	-0.31608 0.989735 -0.492447
754	2	109.065 10.5054 2.69086	0.125285 -0.58615 0.715437
755	2	111.28 7.84026 2.68044	-0.172266 0.000325791 0.249672
756	2	111.448 10.4531 0.228847	-0.842235 0.157345 -0.517564
757	2	104.388 7.98528 0.254768	-0.415061 -0.389431 -0.277729
758	2	104.406 10.4095 2.90426	0.274582 0.548641 -1.04936
759	2	106.733 7.84686 2.83812	-1.18585 0.244158 -0.289139
760	2	106.828 10.4686 0.30128	-0.79226 0.429652 -0.30518
761	2	99.6986 7.92328 0.0763946	-0.0892602 -1.55191 0.703826
762	2	99.7536 10.4094 2.71042	-0.0433398 0.125994 0.427966
763	2	102.003 7.92818 2.81312	-0.376907 -0.527513 0.0505974
764	2	102.053 10.432 0.170367	0.495233 -0.138431 -0.0913132
765	2	95.0249 7.78684 0.190724	0.0515912 -0.164027 -0.244427
766	2	94.9836 10.433 2.78625	1.17833 -0.189007 0.0278863
767	2	97.2854 7.85753 2.7479	0.862101 -1.09476 0.75599
768	2	97.5108 10.3385 0.251211	-0.974853 1.09078 -0.0283457
769	2	90.3208 7.65613 0.135035	-0.0222648 0.12202 0.395467
770	2	90.4995 10.3951 2.69967	-0.471127 0.112929 0.11804
771	2	92.6559 7.68153 2.78042	-0.0438306 0.400142 -0.518492
772	2	92.8686 10.361 0.264858	-0.79561 -0.219727 -0.97683
773	2	85.6753 7.65991 0.101157	0.267619 0.254708 0.0143939
774	2	85.8438 10.1437 2.68715	-0.51608 1.39865 0.595303
775	2	87.8763 7.55894 2.80206	1.07849 1.37119 -0.90105
776	2	88.2212 10.3429 0.103604	-0.576946 -0.359132 0.0641536
777	2	80.9543 7.64265 0.172545	0.187594 -0.297126 0.0672303
778	2	81.0175 10.2727 2.811	0.335098 -0.192836 -0.845032
779	2	83.3989 7.59664 2.73335	-0.357487 0.149684 -0.226863
780	2	83.3417 10.3228 0.185675	0.68464 -0.529527 0.417272
781	2	76.2562 7.4946 0.311839	-0.52404 -0.15834 -0.902652
782	2	76.4793 10.2113 2.77417	-0.596377 -0.274096 -0.658771
783	2	78.6236 7.68321 2.68857	-0.0887942 -0.826024 0.326077
784	2	78.7865 10.2473 0.0954094	-0.569737 -0.0924453 0.370509
785	2	71.4796 7.58573 0.176779	0.91292 -0.019065 0.216667
786	2	71.7321 10.2401 2.69176	-0.115698 0.112174 -0.160167
787	2	73.9192 7.44633 2.73601	0.259599 0.342889 -0.176458
788	2	74.0276 10.1659 0.23537	0.871464 0.111471 -0.494028
789	2	66.8251 7.62117 0.1458	0.175066 -0.434584 -0.47238
790	2	67.0019 10.1921 2.69244	0.136922 0.0936623 0.517145
791	2	69.1029 7.51978 2.66808	0.921326 0.309403 0.600167
792	2	69.2973 10.2919 0.16461	-0.0750259 -0.319069 -0.0316419
793	2	62.2583 7.51834 0.229969	-0.240377 0.378005 -1.1921
794	2	62.524 10.1236 2.72549	-1.71718 1.39203 0.450433
795	2	64.5098 7.57212 2.68899	0.238162 0.146167 0.10367
796	2	64.6427 10.2047 0.104828	0.500652 -0.507252 0.155789
797	2	57.5579 7.48917 0.175712	-0.167222 0.470468 -0.22728
798	2	57.6527 10.186 2.67586	0.0121594 0.117382 0.195178
799	2	59.8398 7.52087 2.70812	0.0358958 0.373671 0.559372
800	2	60.0184 10.1402 0.116415	-0.406101 0.202952 0.238932
801	2	52.8007 7.62532 0.100645	-0.0808616 -0.0634351 0.163473
802	2	52.9116 10.269 2.70538	0.0742139 -0.463741 -0.802515
803	2	55.1401 7.62108 2.77574	-0.10259 -0.256743 -0.3124
804	2	55.3027 10.1547 0.169643	0.0839926 0.39783 -0.136604
805	2	48.17 7.48628 0.0539913	0.207343 0.673716 0.500286
806	2	48.2522 10.1642 2.56009	0.747865 0.0803203 0.651401
807	2	50.5547 7.55238 2.66236	-0.121492 0.15795 -0.572094
808	2	50.5887 10.2411 0.0970958	0.322631 0.137932 -0.382801
809	2	43.4931 7.55338 0.0587874	0.377371 0.118249 0.107717
810	2	43.6561 10.1166 2.55801	0.308466 0.210233 1.04693
811	2	45.8158 7.50582 2.51105	0.528094 0.16983 1.49543
812	2	45.9721 10.189 -0.0337595	0.241573 -0.116379 1.13157
813	2	38.9324 7.46733 0.0010003	-0.18485 0.296799 0.678019
814	2	39.0051 9.9985 2.63558	-0.146811 0.637575 0.187668
815	2	41.2736 7.44292 2.6544	-0.469848 0.849916 0.136
816	2	41.2872 10.127 0.0629272	0.511636 -0.304369 -0.0753319
817	2	34.1844 7.35595 0.0970258	1.44243 0.400319 -0.210012
818	2	34.4968 10.2346 2.6039	-0.781828 -1.40617 -0.123174
819	2	36.7058 7.43937 2.65545	-0.886418 0.095057 -0.245789
820	2	36.7023 10.0404 0.087932	-0.090195 0.221054 -0.710178
821	2	29.7077 7.28481 0.218201	-0.132906 1.28293 -0.465203
822	2	29.8227 10.0275 2.59923	0.0416754 0.0574706 0.472028
823	2	31.9944 7.56752 2.67594	0.56349 -1.24734 -0.112249
824	2	32.0557 10.038 0.0359449	0.628592 -0.0372479 0.690667
825	2	25.1418 7.40818 0.0262716	-0.144821 -0.175557 0.470676
826	2	25.178 9.94764 2.68294	0.0782149 0.105081 -0.720632
827	2	27.4522 7.45591 2.76371	-0.397345 -0.60732 -1.07679
828	2	27.4721 10.0976 0.020047	-0.074672 0.0143162 1.27714
829	2	20.403 7.19387 0.136243	0.131637 0.48241 -1.24762
830	2	20.4871 9.97059 2.5915	0.783164 -1.21118 0.744954
831	2	22.7759 7.2864 2.64198	-0.333561 0.319451 -0.497048
832	2	22.8273 10.0095 0.0482629	0.59907 -0.714364 0.201463
833	2	15.9052 7.23419 -0.0196521	-0.586132 0.261915 0.823736
834	2	15.9055 9.8785 2.62902	-0.130235 -0.281966 -0.0639642
835	2	18.1124 7.17665 2.66976	0.550764 0.939607 -0.384751
836	2	18.2921 10.065 -0.0155267	-0.741499 -1.60675 -0.117865
837	2	11.1363 7.12859 0.0329821	0.761394 -0.0221075 0.967683
838	2	11.3073 9.82811 2.74708	-0.40853 -0.204561 -0.234469
839	2	13.4872 7.21375 2.54511	0.438406 -0.273925 1.04945
840	2	13.625 9.95814 0.14243	-0.0334222 -1.14253 -0.637998
841	2	6.53666 7.16789 -0.041663	-0.554057 -0.332749 1.01852
842	2	6.55144 9.72541 2.69961	-0.334411 0.32805 0.069696
843	2	8.85235 7.16379 2.67015	-0.358284 0.117399 0.27573
844	2	8.88462 9.6959 0.165707	-0.0875697 0.183236 0.859887
845	2	1.92781 7.01289 0.077028	-0.874905 0.619075 -0.227157
846	2	1.95349 9.69953 2.48323	-0.119882 -0.295935 0.951086
847	2	4.17211 7.12875 2.68667	-0.437336 -0.0677577 -0.547323
848	2	4.30238 9.7356 0.168728	-0.711537 -0.402018 -1.12147
849	2	-0.294093 4.85531 4.66821	2.04872 -0.770883 0.278408
850	2	141.294 8.13008 0.116355	0.803228 -0.205876 -0.0421134
851	2	141.569 10.6588 2.64893	0.175277 0.735992 -0.218232
852	2	143.742 8.07242 2.6563	0.17819 0.681575 0.00641694
853	2	143.989 10.7653 0.135131	-0.132441 0.099363 -0.285998
854	2	146.126 8.2252 15.366	-0.286745 -0.491618 -0.15551
855	2	146.156 10.8167 2.7273	-0.133329 0.0332079 0.107622
856	2	148.099 7.91219 2.31395	1.40917 0.554305 -1.79018
857	3	156.437 7.70321 4.61168	-0.325962 0.870065 0.750569
858	3	158.046 6.8766 2.13985	0.212272 -0.641435 -0.594975
859	3	156.477 9.56352 2.10672	-1.25749 -0.389722 0.704821
860	3	158.267 10.312 4.67547	-1.03051 0.178747 0.472619
861	3	159.729 7.67314 4.69721	1.31935 0.392173 0.453828
862	3	161.428 6.72156 2.18284	1.00938 0.982013 0.067887
863	3	159.869 9.51093 2.0056	0.622726 -0.44473 1.87874
864	3	161.61 10.3593 4.61711	-0.565587 -0.983997 0.596512
865	3	163.232 7.57057 4.79066	-0.220875 0.51178 -0.611311
866	3	164.903 6.81653 2.18582	-0.234836 -0.782096 -0.0566207
867	3	163.268 9.42919 2.21331	0.519626 -0.469179 -0.368031
868	3	164.925 10.2827 4.70179	1.27066 -0.22049 -0.168407
869	3	166.608 7.62547 4.84305	-0.313359 0.00521554 -1.06005
870	3	168.29 6.81002 2.21783	-0.784936 -0.835788 -0.462402
871	3	166.724 9.31523 2.24439	-0.105359 1.81661 -0.10361
872	3	168.413 10.1387 4.77759	0.37575 0.526711 -1.26967
873	3	170.03 7.53537 4.76011	-0.343146 -0.132921 0.302532
874	3	171.687 6.5785 2.14952	-0.230147 1.16194 -0.0389873
875	3	170.112 9.37094 2.23284	0.0280136 -0.575207 -0.680702
876	3	171.897 10.1353 4.79089	-0.431052 0.701183 -0.430271
877	3	173.396 7.52561 4.76779	-0.283231 -0.750425 -0.155595
878	3	175.135 6.69091 2.34392	-0.518977 -0.282588 -0.936411
879	3	173.543 9.29026 2.12696	0.313368 0.363959 1.04018
880	3	175.209 10.0636 4.81123	0.147427 1.42627 -0.831657
881	3	176.85 7.50532 4.78446	-0.00372558 -0.274353 0.753845
882	3	178.461 6.59439 2.27168	0.355559 0.306686 1.02481
883	3	176.939 9.24491 2.32395	0.152396 1.86504 -0.572518
884	3	178.714 10.0893 4.88397	-1.9047 0.385414 -0.481602
885	3	180.203 7.37314 4.90267	0.334902 -0.357432 -0.47225
886	3	181.845 6.6586 2.26636	0.984452 -0.898136 -0.0766941
887	3	180.294 9.25042 2.24507	-0.797437 0.00317642 0.28657
888	3	181.972 10.0023 4.77646	0.197599 0.356438 0.674631
889	3	183.592 7.42824 4.86807	1.47464 -0.853884 0.454043
890	3	185.334 6.617 2.26208	-0.160161 -1.06546 1.10708
891	3	183.618 9.17269 2.37017	1.19229 0.0358169 -2.26267
892	3	185.431 9.97758 4.81675	0.294515 -0.163437 0.170814
893	3	186.985 7.35183 4.78957	1.10596 -0.663805 1.41556
894	3	188.686 6.52605 2.26385	0.465952 -1.36464 -0.336934
895	3	187.162 9.12356 2.22323	0.30571 -0.0448396 0.890005
896	3	188.88 9.94792 4.82308	-0.470288 -0.877239 -0.375696
897	3	190.422 7.2058 4.74954	-0.252714 -0.31733 0.616438
898	3	192.1 6.36084 2.17148	0.689994 0.973613 0.445034
899	3	190.648 9.04776 2.35903	-0.994838 0.93271 -1.52712
900	3	192.262 9.93903 4.86179	0.881349 -0.615325 -1.01708
901	3	193.818 7.13067 4.83974	1.00979 1.08063 -0.844359
902	3	195.516 6.27712 2.19433	-0.0776765 1.02122 0.587411
903	3	193.947 9.07678 2.24641	0.0830406 -0.833236 0.816905
904	3	195.74 9.87644 4.75611	-0.907953 0.215654 0.273611
905	3	197.227 7.22644 4.79853	0.211178 -1.19693 0.472546
906	3	198.941 6.26702 2.28029	0.292495 0.876311 -0.87922
907	3	197.296 9.00549 2.28099	0.695339 -0.0290905 -0.551283
908	3	199.111 9.88406 4.77716	-0.216408 -1.16421 0.452624
909	3	200.634 7.14539 4.8546	0.376269 0.362707 -0.307405
910	3	202.351 6.28431 2.32072	-1.16601 -0.486966 -0.91
911	3	200.706 8.97459 2.27571	-0.684768 -1.04043 -0.97968
912	3	202.505 9.78311 4.72699	-0.550474 -0.869362 0.76217
913	3	204.069 7.14446 4.81154	0.143092 0.305903 0.210511
914	3	205.674 6.2318 2.32945	-0.160997 -0.093987 -0.564731
915	3	204.084 8.89661 2.263	0.861197 -0.240871 -0.725212
916	3	205.979 9.708 4.90819	-1.09319 -1.21902 -1.28659
917	3	207.441 6.93579 4.88544	-0.289122 0.180527 -0.846233
918	3	209.131 6.16191 2.18369	-0.934596 0.25714 0.666152
919	3	207.506 8.80158 2.26216	0.0664779 0.0984893 1.04261
920	3	209.347 9.5063 4.83094	-0.417374 0.688285 0.246679
921	3	210.827 6.93531 4.82987	0.115641 -0.363839 -0.299104
922	3	212.499 6.00526 2.26891	0.174467 0.20011 -0.305657
923	3	210.96 8.64807 2.135	-0.97516 0.346713 0.616302
924	3	212.657 9.47119 4.82857	-1.10346 0.207174 0.25134
925	3	214.209 6.87256 4.85696	0.567723 -0.24882 -0.306462
926	3	215.8 6.00002 2.23161	0.794775 0.269379 -0.512915
927	3	214.294 8.67979 2.32946	0.202643 0.0365981 0.363457
928	3	216.099 9.47747 4.86327	-0.897796 -0.0812509 -0.951786
929	3	217.586 6.79785 4.77553	0.403986 0.25772 -0.0708558
930	3	219.221 5.9215 2.15758	0.294864 0.948345 0.0123003
931	3	217.593 8.67055 2.1383	0.800575 -0.445098 0.444099
932	3	219.42 9.37355 4.65102	0.100915 0.806211 0.480059
933	3	221.024 6.72148 4.83306	-0.135359 -0.180458 -1.59096
934	3	222.771 5.95186 2.11517	-1.68255 -0.424241 1.23812
935	3	221.125 8.53224 2.30474	-0.799606 0.493576 -0.809863
936	3	222.89 9.42723 4.70073	-0.506153 0.100747 0.12993
937	3	224.427 6.75396 4.83466	-1.12557 -0.0039466 -0.436864
938	3	226.087 5.86765 2.14836	0.433846 -0.714029 0.525603
939	3	224.512 8.51361 2.15021	0.442238 -0.214424 -0.345802
940	3	226.246 9.20693 4.71901	0.146551 1.27652 -0.285408
941	3	227.78 6.64095 4.74371	0.35647 0.0872282 -0.592541
942	3	229.422 5.88609 2.27101	1.26205 -0.718141 -1.10833
943	3	227.859 8.43134 2.11587	-0.750531 1.13205 0.644488
944	3	229.622 9.25873 4.83324	-0.606786 0.825468 -2.30407
945	3	231.222 6.59796 4.82397	-0.282399 -0.443233 -0.952307
946	3	232.854 5.69235 2.12628	0.400351 1.02176 -0.203081
947	3	231.148 8.41997 2.19995	1.17735 0.33123 0.140257
948	3	233.02 9.12347 4.71494	0.144647 0.513455 0.314308
949	3	234.601 6.59056 4.76329	0.19108 0.348129 -1.11654
950	3	236.231 5.7149 2.19461	0.746357 -0.819096 0.461667
951	3	234.597 8.33656 2.07573	0.520263 0.193986 0.645287
952	3	236.499 9.02182 4.77385	-0.870368 1.37472 -1.10223
953	3	238.058 6.43688 4.75703	-0.769116 0.516639 -0.874574
954	3	239.672 5.54841 2.24541	-0.25367 0.20037 -0.870407
955	3	238.089 8.3014 2.12426	0.0564775 -0.893359 -0.893305
956	3	239.898 9.13351 4.69078	-1.41006 -0.906663 0.10834
957	3	241.423 6.39102 4.72033	0.157663 0.200923 -0.51461
958	3	243.051 5.55991 2.1209	1.63445 -0.741722 1.00846
959	3	241.525 8.14295 2.14208	-1.13032 0.303599 -0.2743
960	3	243.079 9.05213 4.74828	2.58437 0.73126 -1.43142
961	3	244.813 6.50665 4.67422	-0.672722 -0.940941 -0.287287
962	3	246.449 5.58222 2.10008	1.70176 -0.533738 0.222794
963	3	244.924 8.20998 2.00283	-1.0087 0.0841132 0.710342
964	3	246.605 8.85763 4.72022	-0.561886 0.728596 0.00467734
965	3	248.113 6.28123 4.69752	0.694149 0.144146 0.626748
966	3	249.898 5.40896 2.20056	-0.863111 -0.0305382 -0.591731
967	3	248.282 8.05646 2.09822	0.277867 0.246779 0.789083
968	3	250.012 8.8649 4.76254	-0.272235 -0.429311 -0.804566
969	3	251.584 6.25393 4.69295	0.104196 -0.417372 0.247867
970	3	253.347 5.35455 2.12288	-1.7821 -0.123666 0.283777
971	3	251.7 8.0188 2.10833	-0.878869 -0.0591131 -0.393367
972	3	253.446 8.78289 4.59149	-0.95971 0.014295 0.688469
973	3	254.982 6.14449 4.62003	-0.0483057 0.150393 0.517682
974	3	256.671 5.30153 2.11121	0.216119 0.283791 -0.260271
975	3	255.056 7.96593 2.05126	-0.0800956 0.0433677 -0.76992
976	3	256.777 8.78272 4.59945	0.343047 0.159944 1.26978
977	3	258.351 6.09562 4.73516	-0.0815298 0.295964 0.190888
978	3	260.053 5.29244 2.20224	-0.0924938 -0.090392 -1.34015
979	3	258.432 7.89281 2.17274	0.592707 -0.313781 -0.913273
980	3	260.14 8.70525 4.66921	1.07766 0.334228 0.00947077
981	3	263.425 5.26648 2.0564	-0.066417 -1.14413 0.476621
982	3	261.832 7.84225 2.08087	-0.71047 -0.210712 -0.409877
983	3	263.561 8.67164 4.69297	-0.200424 0.470027 -0.69227
984	3	265.06 5.96138 4.72696	0.950885 0.979592 -0.185228
985	3	266.771 5.14744 2.27654	0.447905 -0.4455 -0.827566
986	3	265.194 7.87675 2.14103	1.21904 -1.22138 -0.00201816
987	3	266.916 8.73617 4.64604	-0.309291 -1.37648 0.0600725
988	3	268.523 5.97092 4.66678	0.714994 1.01257 0.433965
989	3	270.231 5.1558 2.11788	-0.833744 -0.081268 0.221088
990	3	268.633 7.76917 2.11375	-0.178669 0.475918 0.238016
991	3	270.269 8.5348 4.71873	0.939427 0.53041 -0.563333
992	3	272.028 5.92363 4.71357	-0.029366 0.202246 0.699845
993	3	273.671 5.07092 2.19589	-0.158489 0.665536 -1.30284
994	3	271.984 7.6901 2.17644	0.048697 0.149653 0.833187
995	3	273.769 8.57508 4.80641	-0.399965 0.159365 -0.869924
996	3	275.347 5.90927 4.78486	0.411323 -0.644577 -1.23111
997	3	277.062 5.11848 2.18965	0.058074 -0.443515 0.869328
998	3	275.388 7.62232 2.20572	0.525215 1.73252 0.949492
999	3	277.155 8.50219 4.75419	-0.9995 0.132453 0.835512
1000	3	278.793 5.90473 4.77834	-0.854927 -0.853455 0.927811
1001	3	280.476 5.05826 2.14736	-0.0866121 0.725468 0.833985
1002	3	278.806 7.68734 2.31789	1.07174 0.250183 -1.37338
1003	3	280.587 8.46928 4.77706	0.190546 0.553263 -0.415959
1004	3	282.09 5.85419 4.80332	0.776459 -0.505588 -0.319443
1005	3	283.852 4.90753 2.25828	0.166229 1.27085 -1.00598
1006	3	282.23 7.66008 2.17187	-0.080381 -1.08092 -0.359712
1007	3	283.961 8.38627 4.73766	-0.155189 0.509924 0.16946
1008	3	285.577 5.90056 4.73963	0.523456 -1.97514 0.472293
1009	3	287.173 4.88643 2.11701	0.190133 0.47838 -1.16427
1010	3	285.615 7.56108 2.1319	-0.703282 -0.123605 -0.0832479
1011	3	287.355 8.49492 4.68155	-0.189656 -0.194072 0.0116741
1012	3	288.955 5.88418 4.72935	-0.743409 -0.988265 -0.202351
1013	3	290.683 4.97725 2.16876	-0.942907 -1.10338 -1.28982
1014	3	288.99 7.40808 2.17149	0.429193 0.395546 -0.659071
1015	3	290.726 8.45112 4.6883	0.332734 0.857166 -0.770979
1016	3	292.342 5.82654 4.58804	-0.188679 -1.21405 1.31407
1017	3	294.037 4.86761 2.06504	0.251193 -0.896406 0.3827
1018	3	292.47 7.56458 2.05942	-0.171141 0.147163 0.566085
1019	3	294.076 8.21537 4.72026	0.793714 0.119015 -0.192643
1020	3	149.585 7.8997 4.74033	-0.367985 0.0440163 0.516654
1021	3	151.209 6.9503 2.31127	-0.667021 1.32023 0.551721
1022	3	149.572 9.78295 1.97655	0.139928 -0.493923 0.843846
1023	3	151.337 10.2977 4.64558	-0.0860445 0.630584 -0.94317
1024	3	152.992 7.72893 4.84654	0.0982239 0.828719 -0.349723
1025	3	154.591 6.87503 2.16487	0.808431 0.0656547 -0.230576
1026	3	153.046 9.52914 2.15426	-0.0457787 0.741908 0.227542
1027	3	154.774 10.2992 4.76243	-0.224226 0.692398 -0.80232
1028	4	156.368 7.68745 1.45006	-0.179699 -0.112966 1.50222
1029	4	158.074 6.83609 4.09644	0.193911 0.0990422 -0.769121
1030	4	156.467 9.62716 4.11637	0.701879 -0.950386 -0.755441
1031	4	158.187 10.2815 1.59626	-0.282784 0.622555 -1.00705
1032	4	159.798 7.6419 1.50925	-0.27306 -0.481042 0.32132
1033	4	161.511 6.9001 4.13739	-0.857313 -0.707974 0.0201752
1034	4	159.866 9.53558 4.01647	0.975841 -0.688669 -0.274877
1035	4	161.6 10.2752 1.51351	0.470071 -0.758921 0.396048
1036	4	163.228 7.57956 1.60092	-1.24653 0.0436253 -0.655848
1037	4	164.915 6.81251 4.12259	0.139336 0.424703 0.670532
1038	4	163.285 9.44083 4.18539	-0.322073 0.21086 -0.911787
1039	4	165.037 10.1163 1.53098	-0.247234 0.893887 0.554346
1040	4	166.572 7.58605 1.58743	0.852097 -1.29793 -1.14788
1041	4	168.278 6.90481 4.12082	0.242171 -1.54439 1.00058
1042	4	166.661 9.49373 4.18497	-0.010512 -0.644353 -0.242879
1043	4	168.439 10.1254 1.54636	-0.213543 -0.504777 0.239903
1044	4	169.987 7.49879 1.63039	0.739105 0.147052 0.182939
1045	4	171.696 6.74735 4.07605	-0.0427256 0.448848 0.60837
1046	4	170.132 9.34863 4.12621	0.39862 0.755005 1.27754
1047	4	171.828 10.0632 1.56886	0.199017 -0.18746 -0.128349
1048	4	173.419 7.43101 1.71737	0.0702661 -0.331311 -1.05611
1049	4	175.097 6.7399 4.26212	0.469575 -0.228364 -0.105525
1050	4	173.559 9.29421 4.16442	-0.609298 1.30596 -0.829715
1051	4	175.293 10.1105 1.67401	-0.599726 0.329252 -0.717385
1052	4	176.818 7.47997 1.69867	0.147279 -1.26655 -0.884776
1053	4	178.512 6.54663 4.31053	-0.264633 0.523353 -0.932646
1054	4	176.913 9.39657 4.24778	1.07843 -1.07421 0.0894389
1055	4	178.623 10.1249 1.61969	0.0119912 -1.72782 -0.0615893
1056	4	180.171 7.38105 1.61692	-0.280858 0.424169 0.814014
1057	4	181.976 6.66045 4.21982	-1.5606 -0.29897 0.182768
1058	4	180.248 9.19981 4.28399	1.33885 -0.188641 -1.6968
1059	4	181.999 10.0291 1.62451	-0.00205588 -0.856238 1.84579
1060	4	183.648 7.33361 1.65623	-0.889439 0.554524 0.0674633
1061	4	185.346 6.57573 4.2987	-1.88036 -0.379653 -0.882479
1062	4	183.674 9.21779 4.23153	0.41214 0.604079 0.812098
1063	4	185.491 9.93866 1.74864	-1.3558 0.609205 0.180363
1064	4	187.06 7.25515 1.61183	-0.788155 0.878062 -0.0531074
1065	4	188.657 6.46629 4.17933	0.461353 0.973464 0.39611
1066	4	187.12 9.12894 4.21687	0.305623 1.54287 -0.605336
1067	4	188.883 9.93152 1.72399	0.330638 -0.54736 -0.0245827
1068	4	190.412 7.2592 1.67267	0.27678 -0.354696 0.354906
1069	4	192.117 6.43792 4.13962	0.110908 -0.0939707 -0.11357
1070	4	190.565 9.03259 4.22358	0.069424 1.55739 1.0021
1071	4	192.271 9.92624 1.69609	-0.248408 -1.22629 -0.54121
1072	4	193.825 7.18483 1.58026	0.257116 0.21574 0.580738
1073	4	195.588 6.34499 4.18952	-0.996794 -0.389639 0.00962231
1074	4	194.041 9.04706 4.2444	-1.24443 -0.157476 -0.421488
1075	4	195.641 9.84358 1.61369	0.260048 -0.468114 0.793769
1076	4	197.273 7.15977 1.61701	-0.722507 -0.464296 1.08443
1077	4	198.931 6.40524 4.2162	-0.0230344 -0.0783166 -0.0276815
1078	4	197.401 9.0313 4.24336	0.117505 0.764803 -0.856983
1079	4	199.027 9.76529 1.5455	-0.0739509 0.20635 1.48152
1080	4	200.656 7.0962 1.58914	-0.024809 -0.0712734 1.24901
1081	4	202.381 6.35782 4.25462	-0.914608 0.0987663 0.0713496
1082	4	200.755 9.00451 4.1988	0.124212 -0.102219 0.139704
1083	4	202.398 9.71593 1.66843	0.594975 -0.157802 -0.183317
1084	4	204 7.00339 1.65083	0.425286 1.15261 -0.256316
1085	4	205.689 6.21931 4.24619	0.184107 0.228344 0.471793
1086	4	204.169 9.02815 4.14939	0.80689 -0.975965 1.26724
1087	4	205.864 9.69795 1.67411	-0.557661 -0.838929 0.101015
1088	4	207.33 6.99546 1.647	1.17854 -0.607245 -0.0917955
1089	4	209.105 6.2062 4.18011	0.49532 -0.0491573 -0.476118
1090	4	207.595 8.81098 4.33384	-0.333232 -0.213602 -1.3474
1091	4	209.205 9.49921 1.58695	0.623603 -0.193982 0.664353
1092	4	210.883 6.79576 1.57332	-0.635817 0.300159 -0.218797
1093	4	212.543 6.1447 4.18248	-0.694121 -0.293847 0.689867
1094	4	210.929 8.68966 4.08853	0.871624 0.833163 0.45113
1095	4	212.649 9.44725 1.67849	-0.252454 0.385663 -0.31604
1096	4	214.149 6.86729 1.69979	0.17648 -0.521177 -0.996616
1097	4	215.889 6.09593 4.14067	-0.396268 -0.125947 0.842204
1098	4	214.339 8.68986 4.31885	0.360577 0.75904 -0.95584
1099	4	215.893 9.45599 1.57609	1.13117 0.791057 0.135717
1100	4	217.532 6.78087 1.58776	0.125757 0.00889404 0.280126
1101	4	219.252 6.01201 4.10436	0.98368 -0.18967 0.637493
1102	4	217.689 8.67232 4.15064	0.106487 -0.509885 -0.672578
1103	4	219.424 9.39564 1.59015	-0.0496149 0.171618 1.60392
1104	4	220.998 6.76151 1.5944	0.197573 -1.05772 0.306292
1105	4	222.75 5.92502 4.1695	-0.345963 1.62906 -0.795159
1106	4	221.143 8.57538 4.2308	0.406696 0.0789267 -0.261583
1107	4	222.81 9.27248 1.57441	-0.325847 0.432002 0.656568
1108	4	224.443 6.61826 1.58416	-0.0936431 1.3881 -1.20271
1109	4	226.027 6.02032 4.17103	1.04119 -1.56574 -0.961282
1110	4	224.52 8.50298 4.08675	-0.238406 1.24048 0.210027
1111	4	226.187 9.32595 1.50117	0.22013 -0.685234 -0.0405494
1112	4	227.793 6.62652 1.58087	-0.317272 -0.677743 -0.974703
1113	4	229.481 5.8467 4.16542	0.139049 0.433676 0.672284
1114	4	227.938 8.44238 4.11531	0.0462759 0.857417 -0.421694
1115	4	229.518 9.17253 1.49306	0.554572 1.09821 -0.0672937
1116	4	231.215 6.6128 1.61139	-0.94156 -0.826624 -0.694961
1117	4	232.91 5.8453 4.03532	-0.334056 -0.121197 1.47737
1118	4	231.243 8.43099 4.16388	0.420664 -0.0838357 0.00633646
1119	4	232.892 9.20821 1.52399	-0.0110166 -1.20692 0.271547
1120	4	234.601 6.46509 1.56215	-1.27227 0.330393 -0.2861
1121	4	236.251 5.708 4.17264	0.461527 0.912822 0.0255411
1122	4	234.733 8.45304 4.08626	-0.239746 -1.22682 -0.119905
1123	4	236.392 8.98951 1.45251	-0.484953 0.871996 0.33427
1124	4	237.995 6.34927 1.56949	0.0659083 0.842699 0.342628
1125	4	239.699 5.57535 4.19607	0.33451 0.686709 -0.561227
1126	4	238.139 8.30389 4.02046	0.717431 -0.426814 1.58895
1127	4	239.806 9.06121 1.50846	0.71042 -0.612958 0.436843
1128	4	241.417 6.2509 1.56552	-1.56316 1.57281 -0.624807
1129	4	243.125 5.59621 4.09938	-0.296694 0.671181 0.143968
1130	4	241.517 8.30342 4.09264	-1.18737 -1.66333 -0.597792
1131	4	243.134 8.92513 1.41786	0.742922 0.478405 0.761557
1132	4	244.81 6.34028 1.57757	-1.32455 -0.079892 -1.31276
1133	4	246.42 5.55535 4.06976	0.116015 -0.0504907 -0.0457
1134	4	244.8 8.28349 3.94423	0.303068 0.136566 1.38216
1135	4	246.641 8.87723 1.4813	0.0642261 0.728285 -0.813334
1136	4	248.244 6.26102 1.4758	-0.602771 -0.595224 -0.0278046
1137	4	249.83 5.50208 4.14659	0.382032 -0.942233 0.0820243
1138	4	248.34 8.12635 4.09972	-1.016 -0.125615 -0.428985
1139	4	249.981 8.85391 1.5459	0.266907 -0.001237 -0.0990945
1140	4	251.592 6.15698 1.56862	0.541867 0.0610967 -0.3766
1141	4	253.28 5.34976 4.06966	-0.58091 0.469498 0.314407
1142	4	251.647 8.10438 4.01312	0.851172 -0.584207 1.13412
1143	4	253.351 8.81618 1.46107	0.60058 -0.771024 0.139299
1144	4	254.98 6.09138 1.5155	0.397753 0.719049 -0.738951
1145	4	256.665 5.33212 4.05278	0.0700736 -0.174568 0.316999
1146	4	255.125 8.02452 3.96236	-0.565402 -0.726336 0.673589
1147	4	256.801 8.71439 1.50159	-0.356575 0.253894 0.672426
1148	4	258.357 6.05932 1.47274	0.423944 0.276838 0.242816
1149	4	260.054 5.31153 4.12208	-0.536451 -0.211707 0.280695
1150	4	258.477 7.98359 4.09022	-0.791886 -1.05672 0.182689
1151	4	260.128 8.64002 1.50747	0.181053 0.614482 -0.677909
1152	4	261.772 5.9889 1.4242	-0.876103 0.486447 -0.155848
1153	4	263.434 5.26904 4.02663	-0.993362 -0.549786 0.706043
1154	4	261.852 7.87274 4.00038	-0.245239 0.693315 1.24585
1155	4	263.518 8.62298 1.56947	0.478504 0.254338 -1.50582
1156	4	265.159 5.9095 1.54808	-0.0688814 1.46124 -0.73029
1157	4	266.828 5.19051 4.20912	-0.851747 -0.919457 0.136435
1158	4	265.219 7.84073 4.1126	0.3734 -0.194145 -0.220857
1159	4	266.991 8.61395 1.52458	-1.02872 -0.0811539 -0.326738
1160	4	268.456 5.95814 1.57009	0.538164 -1.34568 -0.668868
1161	4	270.294 5.26214 4.09351	-0.692883 -0.410334 -0.563041
1162	4	268.552 7.8756 4.05823	0.510491 -0.71774 0.0943296
1163	4	270.338 8.4948 1.50065	0.2339 0.158805 0.151469
1164	4	271.943 5.88386 1.51852	0.224246 -0.704754 0.897141
1165	4	273.723 5.09095 4.08275	-0.883134 0.555371 0.615856
1166	4	272.062 7.78975 4.19062	-0.523357 -0.10253 -0.831361
1167	4	273.698 8.40614 1.64294	0.528676 0.258148 -1.16123
1168	4	275.399 5.87205 1.62404	-0.807642 -1.21083 -1.16439
1169	4	277.052 5.13629 4.17756	0.167119 0.245772 -0.619418
1170	4	275.404 7.70571 4.21512	0.749686 1.08372 -0.948462
1171	4	277.161 8.40281 1.60978	-0.756279 0.524691 0.0484884
1172	4	278.761 5.87585 1.63269	0.28642 -0.324479 0.124615
1173	4	280.439 5.08793 4.19099	-0.246563 -0.531445 -1.38107
1174	4	278.827 7.73664 4.21643	0.73298 0.0919613 0.195448
1175	4	280.549 8.4414 1.60597	-0.467927 -0.679001 -0.560821
1176	4	282.202 5.76422 1.56631	-0.197215 0.178872 0.534546
1177	4	283.851 5.0774 4.19408	-0.208952 -0.553149 0.335563
1178	4	282.246 7.64768 4.11263	-0.0286236 0.234793 0.604962
1179	4	283.906 8.42118 1.59795	1.04059 -0.0914115 -0.419785
1180	4	285.525 5.74504 1.53854	-0.433061 -0.839425 -0.77651
1181	4	287.286 5.05275 3.98624	-0.565862 -0.35329 2.11478
1182	4	285.65 7.62417 4.08075	0.237742 1.87142 -0.0128163
1183	4	287.329 8.21192 1.57139	0.700029 1.31102 -0.021118
1184	4	288.932 5.59102 1.44408	0.383209 0.429077 1.40504
1185	4	290.575 5.02563 4.04533	1.17121 -0.115076 1.28321
1186	4	289.046 7.68464 4.07333	-0.289037 -0.0187038 0.2905
1187	4	290.727 8.23176 1.53104	-0.646868 -0.510959 -0.250785
1188	4	292.371 5.70828 1.53074	0.162941 -0.363551 0.116452
1189	4	294.218 5.07849 4.06604	-2.34203 0.493622 -0.455837
1190	4	292.39 7.62666 4.03782	0.25702 0.0489832 -0.494449
1191	4	294.084 8.34774 1.48773	0.512239 -0.653396 0.0220532
1192	4	149.429 7.71657 1.60478	-1.48062 0.423263 0.681618
1193	4	151.255 6.99711 4.32129	0.0822076 -0.0307593 -1.07982
1194	4	149.673 9.6388 3.94815	-0.119083 0.0918287 -0.226243
1195	4	151.32 10.3312 1.43649	1.14248 0.633394 0.25539
1196	4	152.885 7.70384 1.61571	0.288363 -0.556042 -0.740742
1197	4	154.679 6.98454 4.13604	-0.403668 0.291161 -0.58714
1198	4	153.061 9.54326 4.11734	0.29805 0.138652 -0.191542
1199	4	154.725 10.3463 1.51369	0.690539 0.0345601 0.0103398
1200	3	261.729 6.10151 4.7223	0.46113 -0.606582 0.182505
2401	1	135.645 9.31158 9.1192	-0.121953 0.449186 -0.558955
2402	1	135.568 6.71446 6.42868	0.0233262 -0.251244 0.985583
2403	1	137.809 6.70633 8.98396	0.356793 0.646569 0.215093
2404	1	137.984 9.38758 6.54619	0.188972 -0.40744 -0.801304
2405	1	131.115 9.40366 9.0937	-0.224923 -0.497567 0.0131964
2406	1	130.948 6.741 6.53644	0.323693 0.110524 0.28861
2407	1	133.216 6.70225 9.14328	0.719901 0.45765 -0.10049
2408	1	133.423 9.35195 6.52861	-0.0146177 -0.941976 -0.673836
2409	1	126.426 9.30954 9.14591	-1.028 0.0522608 -0.0729783
2410	1	126.28 6.71684 6.61193	0.0786016 0.0631028 -0.253619
2411	1	128.662 6.64729 9.14838	-0.644406 0.947768 -0.631512
2412	1	128.67 9.25967 6.47831	0.289539 0.906896 1.15907
2413	1	121.751 9.29667 9.15913	-0.272818 0.60548 -0.715749
2414	1	121.652 6.65991 6.58976	-0.722669 0.308845 -1.30318
2415	1	123.922 6.61898 9.15397	0.506991 0.344402 0.414351
2416	1	124.049 9.31871 6.47196	-0.0120541 0.0624672 1.24642
2417	1	117.186 9.37743 9.10317	-0.490548 -1.03218 0.239576
2418	1	117.003 6.71554 6.46092	0.616446 -0.119378 1.16308
2419	1	119.284 6.61146 9.10311	0.339886 1.05007 -0.393367
2420	1	119.461 9.32869 6.46482	-0.400226 0.286752 0.356385
2421	1	112.501 9.16545 9.16532	-0.161252 0.693681 -1.02702
2422	1	112.435 6.55406 6.56019	-0.288525 0.384806 0.134713
2423	1	114.625 6.43013 9.18675	0.786487 2.1759 -0.304411
2424	1	114.809 9.19395 6.58673	0.604665 0.665252 -0.40219
2425	1	107.88 9.25413 9.15681	-0.592213 0.107341 -0.603861
2426	1	107.579 6.61331 6.596	1.51747 -0.389058 -0.595732
2427	1	110.016 6.6196 9.10156	0.29032 -0.507882 0.702731
2428	1	110.263 9.16161 6.52114	-0.747351 0.750216 0.0230388
2429	1	103.301 9.18437 9.21637	-0.403829 0.198663 -0.372607
2430	1	103.212 6.66414 6.61664	-0.893194 -1.26003 0.17452
2431	1	105.552 6.61952 9.13424	-0.519605 -0.512901 0.0569909
2432	1	105.485 9.19202 6.54858	1.04044 0.477256 -0.195023
2433	1	98.611 9.1972 9.19302	-1.09674 -0.21517 -0.379379
2434	1	98.4143 6.38131 6.62414	0.352643 1.12222 -0.554395
2435	1	100.693 6.48113 9.21186	0.58378 0.543017 -0.863776
2436	1	100.919 9.09981 6.64009	-0.694509 -0.0311735 0.454641
2437	1	93.914 9.2192 9.09137	0.346609 -1.73405 -0.00507377
2438	1	93.7112 6.42499 6.63052	1.37387 0.208466 -0.323341
2439	1	96.1591 6.54799 9.11317	0.265962 -0.566189 0.191823
2440	1	96.1519 9.1042 6.57971	1.26871 0.564178 0.41633
2441	1	89.2435 8.96577 9.13665	-0.368886 -0.134332 0.00681729
2442	1	89.0647 6.39436 6.59717	0.17487 -0.145899 -0.486396
2443	1	91.4685 6.31899 9.17289	-0.0278831 0.233537 -0.201633
2444	1	91.6347 9.01338 6.60557	-1.15913 -0.275974 -0.612318
2445	1	84.4926 8.98706 9.06097	0.575162 -0.327847 0.998475
2446	1	84.4878 6.49788 6.51257	-1.33592 -1.54222 0.684071
2447	1	86.7193 6.3462 9.08879	0.702632 -0.0426286 0.89824
2448	1	86.9145 8.96199 6.60866	-0.473421 0.933787 -0.469185
2449	1	79.8128 8.88435 9.03703	0.419398 0.339336 1.16262
2450	1	79.8 6.28396 6.50846	0.276547 -0.537681 -0.10595
2451	1	82.058 6.34155 9.14959	0.802557 0.152851 -0.513134
2452	1	82.0783 8.97372 6.6029	1.57368 0.0044033 -0.291651
2453	1	75.0434 8.87578 9.08671	0.839998 0.611256 0.242897
2454	1	74.9637 6.2009 6.56706	0.217184 -0.131944 -0.446316
2455	1	77.4137 6.25807 9.10088	-0.433424 -0.42822 -0.426581
2456	1	77.5047 8.8139 6.58837	-0.542635 0.173181 -0.22205
2457	1	70.5193 8.94602 9.11025	0.581061 -0.617046 0.276159
2458	1	70.3063 6.27944 6.57708	0.528217 0.198576 -0.134838
2459	1	72.7156 6.22107 9.07063	-0.529594 0.19951 0.3926
2460	1	72.7687 8.7992 6.44562	0.376805 0.778844 0.869331
2461	1	65.7215 8.90452 9.1218	0.277031 -0.442891 0.74005
2462	1	65.7057 6.15984 6.60779	-0.445615 0.922976 -0.0697593
2463	1	68.0281 6.25889 9.09738	-0.268523 0.589566 0.510108
2464	1	68.2342 9.0069 6.55007	-1.1878 -0.852669 0.408285
2465	1	61.0302 8.80437 9.16541	-0.153461 0.827548 -0.123716
2466	1	60.9141 6.3901 6.5919	1.00364 -1.01943 -0.393537
2467	1	63.2749 6.26904 9.18475	-0.392459 0.106672 -0.891069
2468	1	63.4823 8.97036 6.65097	-0.443964 -0.630797 -1.05031
2469	1	56.4263 8.98675 9.09552	-0.0494378 -1.59118 -0.430623
2470	1	56.1814 6.26913 6.58801	0.743389 -0.154927 -0.0964437
2471	1	58.6231 6.22779 9.1318	-0.58002 -0.0164539 0.26809
2472	1	58.7456 8.94224 6.57522	-0.166281 0.0830982 0.379918
2473	1	51.7649 8.84644 9.09352	0.0339079 -0.151153 0.389252
2474	1	51.6764 6.24655 6.50823	-0.876413 0.0769548 0.147568
2475	1	53.9235 6.19933 9.1124	-0.202824 0.392777 0.0425478
2476	1	54.056 8.99327 6.59803	-0.316119 -1.06774 -0.504559
2477	1	47.1198 8.89246 9.08188	-0.292182 -0.134025 -0.63239
2478	1	46.9849 6.25839 6.47274	-0.0938055 -0.367179 0.160476
2479	1	49.2922 6.28064 9.02407	0.074433 0.0382346 0.990004
2480	1	49.571 8.8574 6.50714	-1.57339 -0.0129011 -0.172721
2481	1	42.4708 8.80236 9.05819	-0.335684 -0.0524139 0.149384
2482	1	42.3339 6.15675 6.53171	0.47153 -0.217746 -0.429785
2483	1	44.6595 6.18597 9.07013	-0.0180402 0.00386494 -0.455647
2484	1	44.708 8.72114 6.42579	0.554795 0.91936 0.337579
2485	1	37.834 8.71112 9.02838	0.400614 0.173858 0.344654
2486	1	37.7073 6.16056 6.41129	-0.105501 -0.509149 0.753588
2487	1	40.0332 6.07027 9.03895	-0.0290361 0.369206 -0.0177746
2488	1	40.1332 8.74352 6.46377	-0.0293897 0.153516 0.552181
2489	1	33.2974 8.75659 9.13183	-0.910797 -0.495555 -0.402157
2490	1	33.0665 6.07403 6.5056	0.956981 0.000241395 -0.372119
2491	1	35.4482 6.10761 9.14483	-0.314444 0.212258 -1.63394
2492	1	35.5205 8.79768 6.43737	-0.365242 -0.0941213 0.810668
2493	1	28.6174 8.55113 9.13682	-0.602102 0.935672 -0.618761
2494	1	28.4961 6.08202 6.49165	0.462931 -0.678508 -0.606921
2495	1	30.7713 5.9643 9.10797	0.0622693 0.999659 -0.426733
2496	1	30.9306 8.63225 6.63407	0.362603 0.478383 -0.597274
2497	1	24.0346 8.68689 9.09638	-1.03578 -0.185746 -1.00825
2498	1	23.7903 5.95338 6.50305	0.682989 0.562673 0.200107
2499	1	26.0494 6.14284 9.00067	0.627719 -1.35402 -0.0964951
2500	1	26.2661 8.65924 6.43792	0.325706 0.430476 0.652733
2501	1	19.3691 8.43334 9.14563	-0.742056 1.30454 -1.08972
2502	1	19.2048 5.90814 6.6497	0.784704 -0.318635 -1.70668
2503	1	21.5481 6.03444 9.06787	0.394281 -0.880859 -0.352717
2504	1	21.6454 8.55771 6.4506	-0.0947395 0.734657 0.261204
2505	1	14.6801 8.52616 9.04903	-0.290014 0.320724 -0.255497
2506	1	14.5403 6.00432 6.4456	-0.091759 -0.426167 0.176145
2507	1	16.8127 5.9132 8.98438	0.273103 0.94997 0.643974
2508	1	17.0308 8.48159 6.47522	0.0240976 0.424226 -0.0592488
2509	1	10.1456 8.43538 9.05897	-1.60256 0.520194 0.820769
2510	1	9.98707 5.97415 6.58582	-0.693313 -0.73255 -0.845305
2511	1	12.2383 5.85841 9.0277	-0.0351124 0.364093 0.725241
2512	1	12.4671 8.54428 6.52526	-0.982845 0.383823 -0.671726
2513	1	5.36982 8.50364 9.10106	0.209609 -0.645964 -0.189721
2514	1	5.21011 5.8378 6.42841	1.07213 -1.34633 0.518196
2515	1	7.52801 5.78268 9.09713	0.449396 0.272372 -0.329841
2516	1	7.57153 8.47642 6.50613	1.40979 -0.402657 1.0589
2517	1	0.691165 8.36784 8.96924	1.28558 -0.259186 -0.311915
2518	1	0.570087 5.77278 6.30245	-0.269753 -0.268593 0.625097
2519	1	2.92335 5.72408 9.02492	-0.169467 0.963234 -0.425346
2520	1	3.1335 8.37251 6.52638	0.1662 -0.211569 -0.469398
2521	1	140.348 9.40577 9.07941	-0.0468599 -0.214048 -0.380015
2522	1	140.161 6.82219 6.46511	0.687865 -0.515093 0.0815179
2523	1	142.627 6.7572 8.99526	-1.01587 0.367178 1.00157
2524	1	142.645 9.46996 6.50109	0.657303 -0.534101 -0.0254281
2525	1	144.971 9.46216 9.11827	0.336968 0.555513 -0.311079
2526	1	144.91 6.79561 6.52571	-0.0320649 0.794447 -0.265668
2527	1	147.4 6.79279 8.97658	-0.442664 0.95111 0.556005
2528	1	147.309 9.5498 6.47112	-0.170807 0.419129 0.531781
2529	2	136.837 7.98616 5.28024	-0.522782 0.674955 -0.677037
2530	2	136.879 10.6219 7.81301	-0.387628 0.481615 0.211086
2531	2	139.021 8.05378 7.76273	0.580156 0.109225 0.441666
2532	2	139.29 10.6697 5.19973	-0.704675 0.404484 0.813743
2533	2	132.223 8.0286 5.26422	-0.580603 0.290069 -0.24495
2534	2	132.314 10.5807 7.68167	-0.67285 1.18014 1.44267
2535	2	134.466 7.91808 7.82435	-0.016125 0.904265 -0.108498
2536	2	134.508 10.7239 5.24004	0.836306 -0.661955 0.342623
2537	2	127.513 8.02029 5.22009	-0.244687 -0.61231 -0.0901609
2538	2	127.531 10.5902 7.91527	0.648957 0.33557 -1.01667
2539	2	129.842 8.08675 7.88181	-0.0481415 -0.624564 -0.579795
2540	2	129.884 10.642 5.28702	-0.125495 0.158281 -0.703845
2541	2	122.852 7.96512 5.22972	0.209659 0.0123945 0.741947
2542	2	122.914 10.6687 7.79786	0.337829 -0.322766 -0.309628
2543	2	125.212 7.98024 7.97669	-0.555769 0.116488 -1.09702
2544	2	125.212 10.6871 5.27704	0.580528 -0.488397 -0.351382
2545	2	118.22 8.01823 5.21619	0.610305 -0.767138 -0.091616
2546	2	118.343 10.6246 7.86639	0.337696 -0.229066 -1.11056
2547	2	120.475 8.03121 7.72728	0.740423 -0.6896 1.20503
2548	2	120.641 10.6939 5.22265	-0.121642 -0.773451 -0.417941
2549	2	113.727 7.94787 5.26176	-1.19639 -0.46306 0.0380785
2550	2	113.801 10.5523 7.83513	-0.91945 -0.472543 -0.187887
2551	2	115.912 7.96091 7.8907	0.0168016 -0.373332 -0.315777
2552	2	116.039 10.5203 5.20979	-0.304059 0.0880734 0.535248
2553	2	108.915 7.91328 5.30931	0.43873 -0.675964 0.0748043
2554	2	109.172 10.5985 7.82319	0.332866 -0.911082 0.745977
2555	2	111.3 7.8614 7.8182	0.0539895 0.142921 0.203864
2556	2	111.4 10.5159 5.175	0.377431 -0.37897 0.371495
2557	2	104.3 7.90666 5.27726	0.562242 -0.737651 0.624931
2558	2	104.482 10.4609 7.87234	-0.564779 0.525691 -0.0135772
2559	2	106.622 7.97533 7.80142	0.0541143 -0.0987929 0.879876
2560	2	106.842 10.5267 5.27947	-0.495272 -0.0672115 0.992342
2561	2	99.6661 7.75641 5.34302	-0.184737 -0.0397774 0.174391
2562	2	99.8321 10.4601 7.94559	-0.2009 -0.330207 -0.299621
2563	2	102.035 7.85363 7.98501	0.0121411 -0.0816216 -0.458984
2564	2	101.997 10.4408 5.4174	1.06896 0.120365 -0.474936
2565	2	94.977 7.86055 5.39605	-0.276301 -1.12173 -0.585142
2566	2	95.1359 10.523 7.7997	0.167125 -0.935204 1.08975
2567	2	97.3893 7.8427 7.87891	-0.282044 -0.138558 -0.146103
2568	2	97.4261 10.4527 5.30467	-0.099204 -0.852371 0.261942
2569	2	90.2489 7.7967 5.27051	0.692338 -0.567808 0.648861
2570	2	90.5361 10.2542 7.88401	-0.282905 0.175721 0.0604706
2571	2	92.6287 7.63925 7.87588	0.0586085 0.913264 0.421349
2572	2	92.6912 10.3582 5.27694	0.912691 0.21595 0.213722
2573	2	85.6624 7.70566 5.3444	0.906938 0.000518564 -0.398821
2574	2	85.7267 10.2869 7.83511	0.350367 -0.23365 0.130314
2575	2	87.9366 7.72374 7.89033	0.632939 -0.837201 0.152832
2576	2	88.1385 10.2725 5.34055	0.0640032 1.04646 0.109414
2577	2	80.9807 7.7146 5.33514	-0.290943 -0.834861 -0.815371
2578	2	81.0401 10.2782 7.89975	0.101051 0.290918 -0.564893
2579	2	83.2659 7.72582 7.83945	-0.00601037 -0.548849 0.0230329
2580	2	83.4774 10.1027 5.28575	-0.792754 1.4574 0.00355635
2581	2	76.2654 7.45584 5.20598	0.285604 0.217353 0.840744
2582	2	76.3912 10.2667 7.82778	-0.256944 -0.364739 -0.0173695
2583	2	78.645 7.42668 7.79836	-0.272974 1.14999 0.299231
2584	2	78.6647 10.145 5.33458	0.895995 0.242822 -0.115147
2585	2	71.5486 7.56461 5.19816	0.0572106 -0.362117 0.0998141
2586	2	71.7275 10.2227 7.85105	0.255377 -0.0020812 -0.35045
2587	2	73.8546 7.52063 7.82131	0.173381 0.255427 -0.338165
2588	2	74.1081 10.1261 5.25166	-0.31357 0.22163 0.199234
2589	2	66.8658 7.56249 5.31655	0.263549 0.354461 0.152442
2590	2	66.9754 10.2267 7.94072	0.444138 0.0777319 -0.719729
2591	2	69.2692 7.65663 7.86483	-0.0430324 -0.161658 -0.104783
2592	2	69.4702 10.238 5.25715	-0.387372 0.413682 0.587697
2593	2	62.2351 7.70713 5.25353	-0.415686 -0.0564988 0.837367
2594	2	62.3136 10.1449 7.95251	-0.303878 0.377242 -0.222848
2595	2	64.4865 7.59421 7.92606	0.516093 -0.360418 -0.433844
2596	2	64.7088 10.3099 5.26366	-0.107833 -0.678687 0.351839
2597	2	57.4004 7.71289 5.40588	0.521327 -0.786402 -0.78245
2598	2	57.6354 10.2873 7.8433	0.144524 -0.196446 0.269192
2599	2	59.7863 7.53384 7.90523	0.0364556 0.745784 -0.277644
2600	2	60.0606 10.2835 5.28687	-0.4187 -0.594323 0.324089
2601	2	52.7501 7.47112 5.20453	0.772033 1.08782 0.220602
2602	2	52.9285 10.2261 7.9367	0.466942 -0.221396 -1.02346
2603	2	55.052 7.51111 7.83629	0.58014 0.867487 0.223531
2604	2	55.2641 10.3008 5.2715	0.500983 -0.383657 0.295212
2605	2	48.239 7.55115 5.28513	0.357585 0.0299677 -0.148391
2606	2	48.4338 10.1599 7.76503	-1.10491 -0.182383 -0.474051
2607	2	50.5275 7.5958 7.83502	0.727193 -0.624732 -0.317419
2608	2	50.6466 10.0595 5.13323	-0.0175661 0.790725 0.502465
2609	2	43.5006 7.40021 5.19489	0.270436 0.554858 0.532782
2610	2	43.628 10.1026 7.73606	0.324506 -0.0182796 -0.164114
2611	2	45.8764 7.55669 7.7454	-0.0270841 -0.251438 0.417695
2612	2	46.0105 10.0776 5.11103	-0.471138 0.264843 0.883376
2613	2	38.8414 7.46756 5.20659	0.931337 -0.0410348 -0.308288
2614	2	39.0973 10.0491 7.80378	-0.206339 -0.0184782 -0.185169
2615	2	41.2659 7.46196 7.77987	-0.404881 -0.0059341 0.086113
2616	2	41.336 10.1102 5.29489	-0.398404 -0.0413089 -0.741972
2617	2	34.3231 7.5116 5.21805	-0.161397 -0.922694 -0.648033
2618	2	34.378 10.0985 7.82594	0.983766 -0.201503 -0.159055
2619	2	36.6295 7.47123 7.68648	-0.122139 -0.163157 0.641798
2620	2	36.7081 10.0765 5.20703	0.0415583 0.342179 0.141281
2621	2	29.7502 7.44196 5.27447	-0.361385 -0.311123 -0.400739
2622	2	29.7553 9.88926 7.89155	0.328649 0.316363 -0.1477
2623	2	32.1135 7.29076 7.79804	-1.17414 0.969393 1.0718
2624	2	32.1928 10.0509 5.39905	-0.755238 -0.825767 -1.45167
2625	2	25.048 7.36913 5.23945	-0.119692 -0.506698 -0.367258
2626	2	25.1947 9.99013 7.86901	0.259548 -0.203719 -0.993794
2627	2	27.3811 7.2774 7.70851	-0.618975 1.07974 0.741138
2628	2	27.5214 10.0391 5.13233	-0.0107633 -0.203019 0.965366
2629	2	20.4339 7.24963 5.1454	0.421914 -0.327349 0.920562
2630	2	20.5241 9.85317 7.82082	-0.011603 -0.0539441 -0.653897
2631	2	22.7563 7.29792 7.75963	-0.122687 0.284323 0.135895
2632	2	22.8291 10.0285 5.19491	0.664371 -1.36048 0.130671
2633	2	15.775 7.26306 5.16334	0.213253 -0.249489 0.485819
2634	2	15.947 9.76204 7.75133	-0.482344 0.612296 0.120804
2635	2	18.1071 7.173 7.8027	-0.240773 0.491508 0.390007
2636	2	18.173 9.85767 5.22848	0.376951 0.260078 -0.174735
2637	2	11.2538 7.24925 5.22074	-0.227676 0.180183 0.3278
2638	2	11.2703 9.74872 7.74593	-0.119955 0.489346 0.161404
2639	2	13.4177 7.25055 7.77214	0.780775 -0.490873 0.444948
2640	2	13.5924 9.92323 5.29628	0.2812 0.0593457 -0.207189
2641	2	6.46825 7.09473 5.33663	-0.264705 0.700113 -1.17122
2642	2	6.59724 9.82815 7.82552	-0.590447 -0.306685 -0.0475652
2643	2	8.7157 7.12676 7.91079	0.743943 0.586916 -0.849063
2644	2	8.88863 9.74321 5.29116	-0.117481 0.530547 -0.168049
2645	2	1.91881 7.14902 5.24321	0.123921 -0.374892 0.0989182
2646	2	1.91262 9.58306 7.58072	-0.359623 0.571159 0.849224
2647	2	4.23275 7.06147 7.76622	-0.931844 0.553673 0.702434
2648	2	4.19198 9.76129 5.27145	0.976033 -0.163975 0.0252515
2649	2	-0.238191 4.78243 9.86409	-0.159155 0.00861738 -0.352757
2650	2	141.508 8.08537 5.26199	-0.533647 0.267398 -0.587673
2651	2	141.526 10.7266 7.67105	-0.207003 0.422073 1.49979
2652	2	143.824 8.14091 7.85721	-0.1021 0.117397 -0.751659
2653	2	143.918 10.8346 5.30238	-0.166496 -0.323069 -0.540386
2654	2	146.084 8.16034 5.14652	0.228628 0.35314 0.0722984
2655	2	146.274 10.7854 7.83145	-0.503593 -0.370974 -0.272674
2656	2	148.128 7.92435 7.39954	1.01522 -0.00881413 -0.550239
2657	3	156.459 7.64373 9.87237	0.331641 0.757897 -1.89516
2658	3	158.096 6.92034 7.32475	0.0662012 0.121559 -0.954778
2659	3	156.604 9.58084 7.2142	-1.43132 -0.655258 -0.254734
2660	3	158.254 10.3355 9.894	0.498537 -0.552471 -1.04436
2661	3	159.838 7.75203 9.84691	0.197521 0.214067 -1.11982
2662	3	161.484 6.84024 7.32075	-0.81051 -0.488467 0.033002
2663	3	159.948 9.57091 7.2144	-0.105554 -0.668851 0.334739
2664	3	161.574 10.345 9.88298	1.17126 0.107514 0.0131028
2665	3	163.237 7.7475 9.87831	0.34363 -0.527018 -0.917066
2666	3	164.795 6.78495 7.35531	0.527624 -0.338119 -1.01798
2667	3	163.339 9.50166 7.2869	-0.393688 0.391913 -0.388597
2668	3	165.051 10.28 9.87148	0.301069 0.587374 -0.431574
2669	3	166.647 7.61103 9.89591	-1.06698 0.259791 -0.20168
2670	3	168.261 6.71677 7.47325	-0.343885 0.632213 -1.29109
2671	3	166.618 9.36647 7.35234	1.13605 0.402801 -0.791603
2672	3	168.602 10.157 9.90505	-0.667757 0.0827934 -0.804951
2673	3	170.006 7.49066 9.91226	1.1014 0.748444 -0.432301
2674	3	171.622 6.69907 7.35959	1.13786 0.303882 -0.0834656
2675	3	170.102 9.36446 7.26769	-0.0518363 -0.265507 0.588729
2676	3	171.915 10.1273 9.90486	0.422451 -0.158707 0.105763
2677	3	173.417 7.49499 10.0145	-0.367576 -0.00333663 -0.111556
2678	3	175.013 6.56966 7.46031	0.531924 0.866586 -0.989233
2679	3	173.603 9.26916 7.38733	-1.52889 -0.0954144 -0.270699
2680	3	175.249 10.0166 10.0508	0.160771 0.450022 0.151276
2681	3	176.834 7.5595 9.95236	0.0545534 -2.45955 0.25785
2682	3	178.489 6.54908 7.34363	0.420573 0.109148 0.632624
2683	3	176.891 9.19726 7.41372	1.06295 -0.258378 -0.406514
2684	3	178.639 10.0936 9.9874	0.873315 0.550725 -0.0926921
2685	3	180.31 7.44176 9.93388	-0.956029 -0.314253 0.275098
2686	3	181.968 6.5027 7.4037	-0.226672 0.915147 1.10509
2687	3	180.321 9.19791 7.42366	-0.268983 0.313189 -0.173051
2688	3	181.959 10.143 10.0151	0.519724 -0.675303 -1.4319
2689	3	183.647 7.42115 9.93424	0.215328 0.186267 0.604257
2690	3	185.317 6.47979 7.41006	0.0769288 0.861931 -0.467452
2691	3	183.646 9.17462 7.36921	0.160016 1.65038 0.157601
2692	3	185.349 9.86877 9.88377	-0.306687 0.976371 0.922943
2693	3	187 7.3392 10.0048	-0.13242 -0.475829 -0.0309709
2694	3	188.799 6.50395 7.39464	-1.26834 1.04122 0.619616
2695	3	187.126 9.08355 7.40884	0.0375641 0.455996 -0.197813
2696	3	188.811 9.7987 9.96881	0.324038 0.542053 -1.03166
2697	3	190.439 7.24066 9.96756	0.452113 -0.348973 -0.238095
2698	3	192.081 6.43423 7.37251	0.58605 -0.619544 -0.530507
2699	3	190.656 9.08477 7.40959	-1.93779 -0.46862 -0.665755
2700	3	192.255 9.80195 10.0312	-0.181173 0.777967 -0.770862
2701	3	193.837 7.14164 9.88664	-0.787829 0.685008 0.58068
2702	3	195.51 6.36885 7.37245	-0.270998 -0.881102 -0.264663
2703	3	193.954 9.05013 7.3541	0.908353 0.127359 0.343336
2704	3	195.619 9.79036 9.92007	-0.640433 1.13032 0.114998
2705	3	197.281 7.19092 9.75621	-0.577156 -0.41609 1.89298
2706	3	198.885 6.33019 7.36572	1.35891 -0.812907 -0.182992
2707	3	197.271 8.94415 7.36117	1.2439 0.998261 -0.149638
2708	3	199.037 9.81986 9.86189	-0.465493 -0.0795006 1.06905
2709	3	200.616 7.1439 9.98559	0.0367283 -0.587007 0.559589
2710	3	202.285 6.16599 7.4546	0.0206699 0.356833 -0.6348
2711	3	200.731 8.86914 7.38505	0.128415 1.15744 0.303889
2712	3	202.438 9.76561 9.94351	0.308442 -1.11239 -0.393494
2713	3	203.986 7.08118 9.97105	0.462589 -0.0219702 -0.440742
2714	3	205.699 6.14555 7.44148	-0.108228 -0.0086636 -0.147171
2715	3	204.074 8.75255 7.39382	0.428341 1.2052 0.118382
2716	3	205.928 9.72526 9.88814	-1.51226 -0.363832 0.484691
2717	3	207.489 7.01423 9.95852	-0.913908 0.152548 -0.358542
2718	3	209.163 6.13721 7.35776	-0.667251 -0.826525 0.678735
2719	3	207.54 8.78497 7.35829	0.903615 -0.526483 -0.152372
2720	3	209.203 9.65051 9.96076	-0.347315 -1.4248 -0.538179
2721	3	210.859 6.88325 9.98133	-2.02092 -0.247 0.817998
2722	3	212.547 6.07022 7.40635	-0.919961 0.0889477 -1.43512
2723	3	210.963 8.7313 7.5761	-1.09832 -0.307839 -2.11743
2724	3	212.607 9.46864 9.88372	0.0906652 0.644561 0.83196
2725	3	214.249 6.78933 9.89526	-0.06896 0.974319 -0.680317
2726	3	215.931 6.02369 7.32435	-0.544324 0.0604109 0.806872
2727	3	214.291 8.73358 7.36606	-0.427448 -0.948762 0.499932
2728	3	216.041 9.59322 9.83432	-0.801545 -0.954493 0.822434
2729	3	217.656 6.89305 9.91156	-0.130933 -0.647278 -0.221408
2730	3	219.327 5.90516 7.34167	-0.588095 0.194098 -0.955297
2731	3	217.756 8.59176 7.31216	-0.399143 0.7971 -0.0165224
2732	3	219.44 9.41574 9.85017	-1.00347 0.400786 0.677075
2733	3	221.059 6.83161 9.78828	-0.313546 -0.780675 0.398124
2734	3	222.735 5.84102 7.3108	-0.279878 1.07696 0.17866
2735	3	221.086 8.60409 7.2304	0.25409 0.565345 -0.645369
2736	3	222.709 9.36201 9.88252	0.985654 0.906742 0.92751
2737	3	224.359 6.70894 9.82636	-0.15078 0.95247 0.846931
2738	3	226.092 5.76627 7.28097	-0.2286 1.42357 0.950396
2739	3	224.446 8.5771 7.35097	0.392947 0.501534 -0.0893236
2740	3	226.162 9.39911 9.73473	-0.28166 -0.288503 1.62385
2741	3	227.734 6.71507 9.87993	0.0472901 -0.938017 -0.224964
2742	3	229.427 5.74967 7.30006	-0.535993 1.0381 0.31724
2743	3	227.835 8.47883 7.24517	0.654063 -0.57991 0.588333
2744	3	229.56 9.22907 9.80802	0.298883 0.729898 -0.163556
2745	3	231.119 6.59808 9.78163	0.763839 0.443667 -0.234084
2746	3	232.877 5.76944 7.21296	-0.330684 -1.21906 0.528731
2747	3	231.243 8.37648 7.23458	0.2913 1.00432 1.03458
2748	3	232.906 9.29669 9.95151	0.180153 -0.932562 -1.12082
2749	3	234.397 6.61171 9.89916	0.690772 -0.0975798 -0.708817
2750	3	236.229 5.6809 7.30782	1.35508 -0.0880875 0.469107
2751	3	234.685 8.31049 7.33783	0.470775 0.683019 -0.0526673
2752	3	236.379 9.00502 9.80366	0.410279 0.985713 0.943159
2753	3	237.962 6.36462 9.85205	-0.549431 0.54725 -0.579558
2754	3	239.665 5.53148 7.27043	-0.0195491 0.498439 0.605272
2755	3	238.252 8.27638 7.24709	-1.49603 -0.961762 0.565021
2756	3	239.738 8.9753 9.82706	0.0775481 0.476499 0.449216
2757	3	241.476 6.4729 9.84429	-1.24203 -1.46334 1.32151
2758	3	243.027 5.62116 7.27683	1.12572 -0.483153 -0.0813293
2759	3	241.523 8.19871 7.33783	-1.31234 -0.736612 -1.56167
2760	3	243.218 9.07578 9.92058	-0.531464 -0.457377 -0.460095
2761	3	244.75 6.29053 9.82678	0.397018 0.342511 1.36547
2762	3	246.341 5.52305 7.22775	2.28121 -1.07473 1.03834
2763	3	244.717 8.14517 7.34404	1.77304 0.989564 -0.682338
2764	3	246.498 8.96757 9.81261	1.06495 -0.11884 0.140063
2765	3	248.145 6.23808 9.81447	-1.26041 1.22424 0.0660872
2766	3	249.793 5.42119 7.21119	-0.790811 -0.316834 -0.412605
2767	3	248.206 8.12053 7.32764	0.180848 0.0290579 0.353491
2768	3	249.991 8.96136 9.74815	0.496421 -0.61097 -0.339045
2769	3	251.482 6.24006 9.70657	1.01281 0.664796 0.304201
2770	3	253.231 5.24451 7.24135	0.230901 1.76135 0.228237
2771	3	251.632 8.00964 7.22636	0.58211 -0.122747 -0.637184
2772	3	253.467 8.76166 9.70904	0.151389 -0.116513 0.372611
2773	3	254.944 6.22259 9.83277	0.668644 0.0384297 -0.11355
2774	3	256.541 5.3238 7.28013	0.463048 0.399109 -0.235151
2775	3	255.008 7.99871 7.14393	-0.456271 -0.60313 -0.490745
2776	3	256.719 8.88496 9.73399	0.710144 -1.30363 -0.110352
2777	3	258.308 6.12725 9.79304	0.264755 0.744128 0.12706
2778	3	259.97 5.19143 7.24547	-0.929174 -0.231288 -0.500719
2779	3	258.388 7.91591 7.25664	0.916093 -0.193667 -0.0463631
2780	3	260.176 8.77484 9.79573	-0.871619 0.769112 0.0246174
2781	3	263.284 5.23456 7.24377	0.567135 -0.430991 -0.0397154
2782	3	261.806 7.92059 7.25326	0.382428 0.0933016 -0.335247
2783	3	263.452 8.69497 9.81237	1.12551 0.381855 -0.522346
2784	3	265.163 6.15336 9.77766	0.503729 -0.03483 -1.11993
2785	3	266.744 5.17452 7.06963	1.81004 0.494666 1.40577
2786	3	265.243 7.78035 7.19496	0.50771 0.73341 0.622286
2787	3	266.993 8.64632 9.7757	-1.17914 0.75819 0.620912
2788	3	268.532 5.86899 9.76095	0.683042 0.908174 0.0305843
2789	3	270.215 5.06544 7.24796	-0.448338 1.13421 -0.722407
2790	3	268.6 7.80973 7.27167	-0.305786 -0.553304 0.129196
2791	3	270.349 8.61364 9.78711	-0.131482 -0.086876 0.857789
2792	3	271.877 5.97672 9.85456	0.637657 0.132336 -0.063405
2793	3	273.623 5.12357 7.32499	-0.637662 -0.597956 0.143479
2794	3	271.977 7.71424 7.27875	-0.146586 -0.108736 -0.472402
2795	3	273.812 8.48799 9.88058	-0.476009 0.619915 0.124482
2796	3	275.384 5.91275 9.85117	-0.497925 -0.0793955 1.01608
2797	3	277.011 5.14138 7.33762	-0.720024 -1.47812 -1.27971
2798	3	275.424 7.66794 7.2906	0.111589 1.0863 -0.667248
2799	3	277.163 8.5419 9.87457	0.485587 0.0875672 0.336398
2800	3	278.749 5.89246 9.91404	0.39654 0.349335 -1.45386
2801	3	280.316 4.84932 7.32252	-0.164924 0.483938 -0.53906
2802	3	278.827 7.70593 7.35345	0.416158 -0.662613 -0.403614
2803	3	280.631 8.5655 9.84578	0.159553 -0.0654764 0.80972
2804	3	282.177 5.79493 9.9026	-1.29537 1.19024 -0.242343
2805	3	283.767 4.97109 7.2676	0.41474 1.1446 0.189386
2806	3	282.268 7.53829 7.32279	-0.653564 0.333341 0.0855597
2807	3	283.974 8.4834 9.90777	0.0243534 0.150132 0.627648
2808	3	285.571 5.83712 9.71936	0.0060655 -0.297261 1.86815
2809	3	287.169 4.90218 7.22446	0.391507 0.608102 -0.226453
2810	3	285.709 7.7131 7.38998	-0.469974 -0.853197 -0.271779
2811	3	287.428 8.44666 9.79342	0.423703 -0.065705 1.05092
2812	3	289.051 5.74113 9.77026	-0.619207 0.09831 0.172379
2813	3	290.634 4.86329 7.22914	-0.688951 0.709619 -0.291543
2814	3	289.039 7.53607 7.28079	0.302411 -0.528855 -0.652436
2815	3	290.768 8.42368 9.83524	0.56133 0.254113 0.434459
2816	3	292.352 5.74753 9.90052	0.348469 0.547135 -0.670296
2817	3	294.01 4.92811 7.25756	-0.107491 -0.426598 -0.425236
2818	3	292.373 7.52881 7.17699	0.86607 -0.00997838 0.434372
2819	3	294.191 8.0755 9.86436	-1.03029 0.33082 -1.23028
2820	3	149.585 7.94954 9.91993	-0.211917 0.312984 -0.014925
2821	3	151.27 6.99516 7.35765	-0.682572 0.321375 -0.03099
2822	3	149.794 9.83479 7.38096	-0.596133 -1.12298 -0.221085
2823	3	151.531 10.4619 9.86372	-0.222629 -1.3384 0.143443
2824	3	153.029 7.69313 9.84384	0.0486448 0.274673 -0.551424
2825	3	154.748 6.97886 7.31279	0.361114 0.262622 -0.194594
2826	3	153.178 9.63229 7.37294	-0.522554 0.0487188 -0.0145531
2827	3	154.944 10.2569 9.89664	-0.534062 1.4683 -0.902023
2828	4	156.479 7.74283 6.56195	-0.821911 -0.242646 0.902876
2829	4	158.153 6.84334 9.22908	-0.259821 1.08863 0.860746
2830	4	156.551 9.53438 9.12253	0.79065 -0.75165 1.77719
2831	4	158.235 10.339 6.66259	0.879428 0.139306 -0.738149
2832	4	159.789 7.70525 6.70338	0.332942 -0.571237 -0.602979
2833	4	161.555 6.92875 9.29426	-0.592817 -0.334698 -0.280244
2834	4	159.996 9.61589 9.15968	-1.85955 -1.0685 0.41813
2835	4	161.627 10.2507 6.55628	0.452019 0.701718 0.574531
2836	4	163.149 7.62401 6.72707	0.694349 0.167688 0.0735346
2837	4	164.935 6.82049 9.22644	-0.0579931 1.19119 1.5245
2838	4	163.312 9.59166 9.24521	0.507814 -0.254279 -0.132474
2839	4	165.089 10.3068 6.60957	-1.05318 -0.606013 1.33019
2840	4	166.528 7.51777 6.73842	0.556639 0.0750583 0.971975
2841	4	168.286 6.82079 9.4058	0.388573 -1.20085 -0.894955
2842	4	166.799 9.43647 9.27095	-0.452133 0.845852 0.450195
2843	4	168.388 10.1635 6.64871	0.240186 -0.148429 2.02461
2844	4	169.962 7.45493 6.76577	-0.274094 0.854659 -0.552121
2845	4	171.734 6.76604 9.30871	-0.32146 -0.0724135 -0.209227
2846	4	170.257 9.34227 9.28113	-0.94488 -0.0984969 -0.593767
2847	4	171.826 10.1557 6.72823	0.826357 -0.53293 0.371781
2848	4	173.402 7.4577 6.67934	-0.333335 -0.355997 1.3755
2849	4	175.059 6.66996 9.39791	0.939421 0.880424 -0.349479
2850	4	173.596 9.29443 9.32528	-0.179474 -0.00436427 -0.169398
2851	4	175.263 9.9935 6.733	0.0514347 0.110598 0.289862
2852	4	176.819 7.32096 6.7539	-0.760514 0.498944 0.489221
2853	4	178.521 6.73471 9.32599	0.140808 -0.679763 -0.184853
2854	4	177.002 9.31556 9.38309	-1.17798 0.740904 -0.750429
2855	4	178.618 10.0556 6.77421	0.0808498 -0.738705 1.38313
2856	4	180.276 7.3164 6.83609	-0.521284 0.244879 0.164269
2857	4	181.992 6.62225 9.44353	-0.763938 -0.298349 -1.62946
2858	4	180.329 9.29904 9.38815	-0.319937 -0.131948 -0.282065
2859	4	181.976 10.0267 6.73154	0.222786 -0.479651 -0.0299744
2860	4	183.633 7.4039 6.8508	-0.16089 -2.27058 -0.961287
2861	4	185.313 6.57283 9.32926	-0.114601 -0.577141 0.81943
2862	4	183.545 9.27893 9.29735	1.33905 -0.52706 0.601337
2863	4	185.439 9.8896 6.77335	-0.609931 -0.0851009 0.0683484
2864	4	187.012 7.30022 6.78725	0.53531 -1.2213 -0.154203
2865	4	188.687 6.51128 9.45711	0.242578 0.838529 -1.68838
2866	4	187.043 9.15011 9.37216	0.94803 -0.161069 -0.519228
2867	4	188.874 9.76192 6.73169	0.426193 0.558203 0.894974
2868	4	190.45 7.29015 6.70865	0.197131 -0.715467 0.384362
2869	4	192.12 6.31799 9.30491	-0.329577 1.55705 0.206072
2870	4	190.568 9.0627 9.30743	-0.384237 0.0526515 1.17005
2871	4	192.291 9.76595 6.79178	0.157033 1.44646 -0.56434
2872	4	193.852 7.24033 6.78076	-0.330749 -1.31766 -0.00796625
2873	4	195.514 6.40603 9.33695	0.565267 -0.444902 -0.432747
2874	4	193.903 9.03283 9.32482	0.270272 -0.158584 -0.104958
2875	4	195.675 9.80061 6.71118	-0.155439 0.226846 0.468674
2876	4	197.277 7.11604 6.80742	-1.61176 0.0562135 -0.692269
2877	4	198.971 6.32771 9.31986	-0.402456 0.401289 -0.361932
2878	4	197.307 9.09144 9.34322	0.291744 -0.785241 -0.881403
2879	4	199.094 9.66454 6.70848	-0.950461 0.791096 0.79008
2880	4	200.626 7.09012 6.80863	0.372155 -1.49775 -0.278685
2881	4	202.275 6.27818 9.4119	0.0671129 0.626607 -0.72344
2882	4	200.668 8.96303 9.37651	1.16736 0.0473053 -0.644958
2883	4	202.433 9.62525 6.69062	0.309915 -0.532594 0.230908
2884	4	204.007 6.97674 6.76671	-0.064925 -1.1122 0.202335
2885	4	205.72 6.3214 9.39825	-0.142384 -0.610419 -0.390914
2886	4	204.133 8.90282 9.33309	-0.119478 0.446209 0.105604
2887	4	205.862 9.536 6.79525	-0.957115 0.115911 0.25625
2888	4	207.421 6.87185 6.79561	0.136474 0.447061 0.639742
2889	4	209.091 6.17485 9.37988	1.00481 -0.296713 -1.05548
2890	4	207.495 8.82223 9.28966	0.981584 0.413299 0.456429
2891	4	209.302 9.57473 6.8009	-0.0683586 -0.588485 0.0941801
2892	4	210.826 6.89615 6.76215	0.822336 0.435799 0.578226
2893	4	212.424 6.13767 9.27169	1.79117 -0.224307 0.972308
2894	4	210.842 8.70088 9.46728	0.65327 0.996222 -0.372727
2895	4	212.575 9.51168 6.81083	0.420159 -0.343895 -0.178506
2896	4	214.2 6.8374 6.78854	0.543148 0.125989 0.251034
2897	4	215.96 6.03964 9.31682	-0.237712 0.0939872 -0.421266
2898	4	214.279 8.68433 9.35943	0.948262 0.0649237 -0.844596
2899	4	215.991 9.3671 6.75154	0.878942 0.664968 0.793416
2900	4	217.607 6.78052 6.76285	0.874475 -0.677899 -0.770635
2901	4	219.372 6.03905 9.23781	-1.0373 -0.202736 0.863759
2902	4	217.654 8.72421 9.24877	1.14796 -0.368289 0.25297
2903	4	219.389 9.40344 6.5958	0.328319 0.0888685 0.958941
2904	4	221.016 6.72558 6.72541	0.43281 -0.41805 0.698784
2905	4	222.689 5.92825 9.27205	-0.0912931 -0.0817311 -0.466747
2906	4	221.069 8.64976 9.16874	0.231822 -0.201623 0.1924
2907	4	222.836 9.45826 6.63159	-0.125428 -0.886231 0.92347
2908	4	224.446 6.77647 6.75439	-0.539607 -1.7246 0.218877
2909	4	225.981 5.93757 9.28598	1.7786 -0.507833 -0.955131
2910	4	224.41 8.61706 9.32472	0.237546 -0.492067 -0.822774
2911	4	226.229 9.30463 6.66605	-1.3981 -0.200001 0.183844
2912	4	227.753 6.61161 6.63057	0.336771 -0.173506 1.52637
2913	4	229.44 5.82678 9.24792	-0.767277 0.720118 -0.326888
2914	4	227.798 8.50397 9.23128	0.877619 0.37794 -0.721669
2915	4	229.57 9.22757 6.67521	0.00719782 -0.274351 1.62125
2916	4	231.12 6.54665 6.78995	0.715854 -0.647896 -1.29269
2917	4	232.786 5.7347 9.17317	0.18791 0.275717 0.442444
2918	4	231.279 8.46883 9.19733	-0.514166 -0.0821224 0.427405
2919	4	233.001 9.08045 6.72499	-0.132217 0.285044 -0.929761
2920	4	234.614 6.48609 6.70423	-0.680665 0.390341 -0.329312
2921	4	236.129 5.79218 9.27569	0.365398 -0.0670964 -0.280832
2922	4	234.591 8.50421 9.28792	-0.106725 -1.29158 -0.118189
2923	4	236.528 9.01217 6.68264	-0.9207 -0.149687 0.753883
2924	4	238.036 6.42018 6.67532	-0.547107 -0.350536 0.566513
2925	4	239.71 5.6947 9.30833	0.151896 -0.14898 -1.46249
2926	4	238.051 8.21649 9.19853	0.323047 -0.0649653 0.217945
2927	4	239.877 9.02671 6.65789	0.460258 0.5546 -0.292187
2928	4	241.369 6.31843 6.64531	-0.367933 0.964788 0.539684
2929	4	243.053 5.61011 9.23313	0.264868 -1.01686 -0.466621
2930	4	241.489 8.22722 9.19646	0.325953 1.53358 1.58603
2931	4	243.097 9.00297 6.62498	0.841321 -1.02841 1.12907
2932	4	244.824 6.37816 6.65024	-2.62574 0.268721 -0.610969
2933	4	246.413 5.48309 9.25241	-0.056222 0.259054 -0.801603
2934	4	244.838 8.16645 9.27674	-0.889087 0.163841 -0.0540501
2935	4	246.546 8.88489 6.7213	-0.916235 0.917835 -0.447328
2936	4	248.089 6.31287 6.70699	0.234318 -0.963199 -0.670193
2937	4	249.747 5.51177 9.16271	1.47549 -0.71264 -0.225026
2938	4	248.223 8.18439 9.33004	0.174438 -0.684405 -0.863886
2939	4	249.942 8.83052 6.66117	-0.0627568 -0.0465103 0.847396
2940	4	251.54 6.0745 6.72609	0.301435 1.18932 -1.15409
2941	4	253.293 5.44867 9.19472	-1.20588 -0.650736 0.0425491
2942	4	251.779 8.13998 9.11717	-2.13319 -1.07756 0.700473
2943	4	253.318 8.83313 6.53471	0.462674 -0.639584 0.252738
2944	4	254.881 6.09699 6.58968	0.323661 0.374684 -0.185559
2945	4	256.623 5.35736 9.22194	-0.540366 0.311088 -0.0622902
2946	4	255.142 8.00907 9.04266	-0.650863 -0.250824 1.1526
2947	4	256.747 8.67601 6.60497	-0.0879276 1.08057 -0.868721
2948	4	258.302 6.02787 6.71425	-0.144296 0.608179 -0.818651
2949	4	259.994 5.34288 9.13212	-0.174238 -0.707903 1.55617
2950	4	258.427 8.00551 9.20799	0.165529 0.0915906 0.0998294
2951	4	260.169 8.73309 6.62346	-0.789556 -0.711964 0.039435
2952	4	261.587 6.04356 6.73883	1.61231 0.326574 -1.4339
2953	4	263.456 5.39833 9.17764	-0.63103 -1.21527 0.028059
2954	4	261.796 7.93198 9.19093	0.0470148 0.436618 -0.336151
2955	4	263.608 8.58833 6.63764	-1.38164 0.383566 -0.205649
2956	4	265.047 5.92546 6.71359	-0.572017 0.0447378 -1.2095
2957	4	266.832 5.23897 9.0678	-0.82781 0.4291 0.526471
2958	4	265.23 8.02341 9.15196	-0.190945 -0.732097 0.198966
2959	4	266.937 8.6293 6.57231	-0.136053 -0.791557 0.779857
2960	4	268.533 5.98838 6.63466	-0.220307 -0.772295 -0.0188743
2961	4	270.28 5.11651 9.14801	-1.06323 -0.00129651 1.24567
2962	4	268.614 7.82053 9.28252	0.918544 -0.851487 -1.03254
2963	4	270.29 8.51217 6.6338	0.357342 0.516294 0.971495
2964	4	271.925 5.86044 6.71655	0.126901 0.124769 -0.788121
2965	4	273.622 5.21118 9.28808	0.0701368 -0.209612 0.0150349
2966	4	272.049 7.85518 9.2014	-0.0489115 -0.622833 0.727429
2967	4	273.691 8.4618 6.70391	0.552099 -0.134098 0.768226
2968	4	275.245 5.88045 6.63881	1.36494 -0.300231 1.77393
2969	4	277.04 5.13757 9.24248	0.127861 -0.255803 0.612781
2970	4	275.471 7.72875 9.19162	0.227874 0.349046 1.08696
2971	4	277.164 8.541 6.75401	-0.416949 -1.35258 -0.715213
2972	4	278.706 5.80801 6.77902	0.311379 0.858048 -1.03555
2973	4	280.398 5.10791 9.19868	0.560691 -0.547972 1.60311
2974	4	278.93 7.74631 9.27502	-0.852134 0.383509 0.775134
2975	4	280.577 8.37838 6.70568	0.0846636 0.67553 0.280175
2976	4	281.969 5.69417 6.73214	1.75031 0.380974 -0.0427166
2977	4	283.831 5.04196 9.25215	0.357909 -0.09698 -0.438154
2978	4	282.312 7.72689 9.25139	-0.386631 -0.861743 0.418445
2979	4	283.974 8.36168 6.72565	-0.133914 -0.586265 -0.439287
2980	4	285.6 5.87989 6.72303	-1.51417 -0.664925 -0.228842
2981	4	287.272 5.03443 9.13342	0.28851 0.510949 0.873109
2982	4	285.692 7.73796 9.3901	-0.21096 -0.460453 -1.77208
2983	4	287.393 8.34621 6.63885	-0.192391 0.530266 0.44049
2984	4	288.868 5.64216 6.64249	1.3204 0.827706 0.293692
2985	4	290.738 4.92826 9.14664	-0.128003 -0.295094 0.96019
2986	4	289.131 7.61617 9.20729	-0.648424 -0.105813 -0.0868621
2987	4	290.721 8.33663 6.5976	-0.387077 0.411548 0.937598
2988	4	292.277 5.67235 6.59107	0.818377 0.362963 -0.473557
2989	4	294.189 5.00775 9.23925	-0.499405 0.414174 0.780103
2990	4	292.431 7.61179 9.16171	0.144546 -0.908744 0.059617
2991	4	294.157 8.22593 6.61901	-0.776611 -0.27677 0.168419
2992	4	149.447 7.77884 6.78133	0.0630621 -0.126746 0.1943
2993	4	151.203 7.10041 9.31256	0.769623 -0.694869 -0.0551815
2994	4	149.856 9.74762 9.28123	-0.654856 -0.230029 -0.262482
2995	4	151.456 10.3258 6.53185	-0.102697 0.753867 1.9773
2996	4	152.996 7.80934 6.80155	0.0832936 -1.03762 -0.138578
2997	4	154.754 6.86796 9.27244	-0.287611 1.06417 -0.282799
2998	4	153.191 9.57008 9.35116	0.110121 -0.0476718 -0.84145
2999	4	154.837 10.3627 6.67515	0.108373 -0.442852 0.226656
3000	3	261.698 6.10665 9.69163	0.200569 -0.47228 1.3413
4201	1	135.728 9.39048 14.2539	0.147932 0.251028 -0.884743
4202	1	135.655 6.7633 11.6285	-0.372467 -0.422549 -0.0677749
4203	1	137.802 6.72752 14.1513	1.59102 0.202212 0.10545
4204	1	138.011 9.48165 11.5756	0.331693 -0.165742 0.200794
4205	1	131.115 9.34385 14.1295	-1.08699 0.725323 0.227389
4206	1	130.911 6.66272 11.6639	0.31504 0.851386 0.448065
4207	1	133.331 6.78396 14.2234	-0.320862 -1.02357 -0.305971
4208	1	133.345 9.18846 11.7157	0.510055 1.6923 -0.459386
4209	1	126.423 9.34931 14.3015	0.354758 -0.560296 -0.563118
4210	1	126.21 6.72736 11.7884	0.900252 0.486521 -1.38743
4211	1	128.535 6.71486 14.2389	1.82113 0.277343 -0.168971
4212	1	128.68 9.27777 11.6287	0.632982 0.778099 0.176825
4213	1	121.713 9.27477 14.2539	0.258122 0.138333 -0.0582862
4214	1	121.678 6.65475 11.7336	-0.580574 0.620512 -0.306084
4215	1	123.933 6.68985 14.2393	0.689909 -0.0467838 0.397161
4216	1	124.014 9.277 11.6816	0.915151 1.21936 0.452684
4217	1	117.067 9.20751 14.1711	-0.32411 -0.0207293 0.506806
4218	1	116.894 6.64953 11.648	2.29698 -1.02288 -0.609015
4219	1	119.32 6.72578 14.2426	-0.88656 -1.00535 -0.0325372
4220	1	119.475 9.30343 11.6837	-0.870735 -0.41189 0.0342361
4221	1	112.45 9.21477 14.2536	0.391991 -0.681013 -0.644521
4222	1	112.318 6.55985 11.7171	0.607622 0.631336 -0.122605
4223	1	114.71 6.62694 14.1361	-0.471354 -1.04137 1.12821
4224	1	114.844 9.14644 11.5775	-0.537115 0.878307 0.55273
4225	1	107.727 9.15923 14.2872	1.33394 -0.672583 -0.0257891
4226	1	107.796 6.45084 11.7692	-1.29837 1.34991 -1.0617
4227	1	109.949 6.41125 14.2365	0.477198 1.47052 0.581077
4228	1	110.113 9.24409 11.597	0.485826 -0.387725 0.905584
4229	1	103.313 9.21405 14.28	-0.906225 0.0487753 -0.00415246
4230	1	103.159 6.56373 11.6181	-0.889171 -0.23982 0.753986
4231	1	105.38 6.63792 14.3278	-0.199976 -0.391048 -0.506568
4232	1	105.575 9.11009 11.6953	-0.88506 0.736499 -0.062535
4233	1	98.4764 9.09472 14.277	0.371971 0.204042 -0.423904
4234	1	98.5136 6.48635 11.6846	-0.92112 0.633109 0.56723
4235	1	100.799 6.46911 14.281	0.207095 1.06027 -0.343657
4236	1	100.914 9.1566 11.7213	-0.0382681 0.0933424 -0.257036
4237	1	93.927 9.07191 14.2335	-0.603101 -0.364976 1.29533
4238	1	93.8441 6.41279 11.6481	-0.428488 -0.192821 0.478991
4239	1	96.1153 6.40255 14.3167	-0.012781 0.411004 -0.0677818
4240	1	96.1703 9.00915 11.7315	-0.184741 0.948353 -0.144462
4241	1	89.34 8.9687 14.2057	-1.54147 -0.121239 0.835481
4242	1	89.1156 6.32334 11.6336	0.208587 0.317475 0.823048
4243	1	91.4076 6.37164 14.1925	0.621762 -0.374041 0.953277
4244	1	91.5899 8.94462 11.6596	-0.168032 0.0958043 0.530477
4245	1	84.57 9.07421 14.2524	-0.422175 -1.04112 0.538973
4246	1	84.4047 6.30548 11.735	0.497075 0.0818137 -0.36028
4247	1	86.8429 6.30844 14.1977	-1.00874 1.09823 0.451919
4248	1	86.834 8.9304 11.7277	0.755868 0.0897629 -0.560277
4249	1	79.8589 8.92927 14.2467	-0.057118 -0.322844 -0.117995
4250	1	79.7651 6.30831 11.6072	0.218607 0.272189 0.861929
4251	1	82.131 6.33968 14.2497	-0.535555 0.449755 0.220202
4252	1	82.2331 9.04717 11.7771	0.00619437 -0.515926 -0.556065
4253	1	75.1924 8.84239 14.3415	-0.457128 -0.0279487 -0.248452
4254	1	75.0525 6.25716 11.6568	-0.178226 -0.0405829 0.164977
4255	1	77.3019 6.24053 14.2953	0.743947 -0.335238 -0.189042
4256	1	77.4778 8.78855 11.6745	0.245614 0.757054 0.316505
4257	1	70.461 8.96871 14.3829	-0.150161 -0.200111 -1.13045
4258	1	70.4196 6.39694 11.6858	-0.339353 -1.08898 0.2187
4259	1	72.6632 6.23164 14.3255	-0.118842 0.398925 -1.28003
4260	1	72.8875 8.86382 11.772	-0.775315 0.691009 -0.381479
4261	1	65.7253 8.82934 14.1354	0.0111014 0.350488 1.45897
4262	1	65.6035 6.1901 11.6033	-0.389885 0.614963 0.442726
4263	1	67.8783 6.25397 14.1544	1.24222 0.123377 1.24476
4264	1	68.1499 8.87515 11.7183	-0.252361 -0.183069 -0.484426
4265	1	61.088 8.79974 14.1802	0.450789 0.335612 0.553802
4266	1	60.9325 6.16235 11.6492	0.378121 0.317722 0.846731
4267	1	63.3573 6.14833 14.2558	-0.855591 0.968567 0.820016
4268	1	63.4477 8.74582 11.6923	-1.30202 0.843888 0.195989
4269	1	56.5325 8.95124 14.2487	-0.94884 -0.884287 0.279428
4270	1	56.3476 6.26914 11.7901	-0.967566 -0.211339 -1.14095
4271	1	58.6869 6.18786 14.2574	-0.696665 -0.463685 0.546201
4272	1	58.7626 8.76106 11.7057	0.0604842 0.808636 -0.313827
4273	1	51.693 8.87957 14.1812	0.481644 0.95532 0.0163964
4274	1	51.656 6.24562 11.7119	-0.508878 0.243425 -0.565696
4275	1	53.8923 6.29297 14.3145	1.03481 -0.214007 -1.24043
4276	1	54.0554 8.86129 11.635	0.860198 0.149434 0.236142
4277	1	47.0861 8.85691 14.156	0.214102 0.122601 -0.0371798
4278	1	46.9462 6.24196 11.6226	0.0322132 -0.331408 0.084586
4279	1	49.2207 6.21342 14.1533	0.875639 0.138971 -0.0793469
4280	1	49.3788 8.90013 11.5724	0.505125 -0.264935 0.525914
4281	1	42.4389 8.84365 14.0707	-0.20159 -0.128382 1.17236
4282	1	42.3237 6.15752 11.6018	0.397937 0.0751653 0.293483
4283	1	44.6241 6.24232 14.2136	0.435424 0.442543 -0.102551
4284	1	44.7586 8.80676 11.5822	0.279898 0.786469 0.461178
4285	1	37.7561 8.76733 14.153	1.0893 -0.108133 0.182288
4286	1	37.7578 6.04862 11.6231	-0.505089 0.543339 -0.234702
4287	1	40.0911 6.22563 14.1885	-0.735034 -0.901488 -0.0972487
4288	1	40.1282 8.72779 11.6988	-0.0374892 0.298146 -1.30647
4289	1	33.1767 8.71663 14.2134	0.24016 0.181243 -0.258879
4290	1	33.0352 6.0704 11.5995	-0.00552645 0.895232 0.756188
4291	1	35.414 6.07074 14.184	-0.603324 1.05342 0.0284396
4292	1	35.5101 8.74641 11.6531	0.799287 -0.996832 -0.653142
4293	1	28.6277 8.78879 14.3093	-0.12943 -0.562415 -0.941471
4294	1	28.2958 6.1522 11.639	1.47898 -0.598476 -0.263339
4295	1	30.7299 6.13145 14.2267	0.609491 -0.682011 -0.628232
4296	1	30.9051 8.83702 11.7129	-0.499269 -0.820068 -0.322045
4297	1	24.0327 8.70028 14.0799	-1.00757 -0.229928 0.912767
4298	1	23.8625 6.10222 11.6442	0.136479 -1.44553 -0.513425
4299	1	26.2979 6.13704 14.19	-0.753629 -0.520945 0.284027
4300	1	26.2461 8.69062 11.6274	0.22036 0.541002 -0.790079
4301	1	19.2911 8.53041 14.0465	0.760727 0.721341 1.08081
4302	1	19.2064 5.94704 11.5669	0.0547556 0.207394 -0.0224763
4303	1	21.5943 5.94479 14.1535	-0.795064 -0.0899021 0.766723
4304	1	21.7279 8.59669 11.5231	-0.606582 0.0316616 0.992602
4305	1	14.7216 8.54834 14.2031	-0.232313 0.72537 -0.111742
4306	1	14.6258 5.97479 11.635	-0.880738 -0.153639 -0.512598
4307	1	16.9215 5.94878 14.1031	0.437373 -0.285999 0.0184835
4308	1	16.952 8.59344 11.5968	0.166187 0.143792 -0.286207
4309	1	10.0408 8.44127 14.34	-0.338997 0.187235 -1.8276
4310	1	9.9447 5.79069 11.6688	0.0401683 0.240873 -0.0286656
4311	1	12.3645 5.91293 14.1864	-0.991752 -0.677981 0.00967111
4312	1	12.4304 8.47373 11.6359	-1.06272 0.631334 0.100486
4313	1	5.41003 8.46835 14.1523	-0.130825 -0.0984661 0.449772
4314	1	5.29778 5.72013 11.5629	-0.326658 1.28972 0.500713
4315	1	7.64866 5.89808 14.0901	-0.325814 -1.02534 0.924032
4316	1	7.72563 8.46589 11.7157	0.864543 -0.372148 -0.80132
4317	1	0.745829 8.27673 14.1345	0.512493 0.066847 0.629689
4318	1	0.536338 5.84891 11.4828	0.265096 -0.702852 0.250096
4319	1	3.0375 5.66991 14.2158	-0.67828 1.03477 -0.78073
4320	1	3.05617 8.36202 11.621	0.235008 0.071604 -0.381906
4321	1	140.278 9.50253 14.2234	0.39906 -0.679994 -0.332203
4322	1	140.192 6.7927 11.6348	-0.45654 -0.0874738 -0.674367
4323	1	142.453 6.88668 14.1801	-0.327727 -0.604164 0.313437
4324	1	142.599 9.51683 11.6393	0.513384 -0.392239 -0.265178
4325	1	144.986 9.47229 14.1557	-0.438763 0.214733 -0.473018
4326	1	144.804 6.86374 11.5918	0.00775048 -0.10965 0.0963804
4327	1	147.28 6.83311 14.1175	0.117797 0.677059 0.121944
4328	1	147.27 9.51098 11.5803	0.403475 -0.736305 -0.93017
4329	2	136.807 8.09829 10.3098	0.162932 -0.45103 0.547979
4330	2	136.937 10.7946 12.933	-0.333141 -0.692476 -0.389121
4331	2	139.144 8.1483 12.8748	-0.657319 0.125607 0.146327
4332	2	139.286 10.8244 10.2836	-0.202004 -0.568289 0.332368
4333	2	132.149 8.00938 10.4281	-0.358645 -0.158702 -0.322684
4334	2	132.34 10.6671 12.9233	-0.284865 0.0146842 0.107003
4335	2	134.554 7.98621 12.9655	-0.0614867 0.482181 0.131316
4336	2	134.5 10.6212 10.4039	0.372371 0.13446 0.00371356
4337	2	127.496 8.00431 10.3418	0.096905 -0.452133 0.935176
4338	2	127.57 10.626 12.9405	0.01404 -0.492147 -0.225523
4339	2	129.805 8.0822 12.9654	-0.0420334 -0.875762 -0.353379
4340	2	130.029 10.684 10.4047	-0.6895 0.225821 -0.232973
4341	2	122.895 8.04951 10.4465	-0.629051 -1.22804 -0.284155
4342	2	122.981 10.6191 13.0237	-0.353084 0.116308 -0.193378
4343	2	125.213 8.06934 13.0482	-0.855042 -0.299575 -0.22747
4344	2	125.216 10.6763 10.329	0.688402 -0.867817 0.756993
4345	2	118.202 7.9333 10.3267	-0.0418907 0.573002 0.584902
4346	2	118.261 10.5379 13.0299	0.680263 0.107065 -0.778404
4347	2	120.479 7.95012 13.0032	0.902665 0.423095 -0.489204
4348	2	120.631 10.6693 10.4421	0.543567 -0.333897 -0.0370089
4349	2	113.537 7.84699 10.3548	0.389689 -0.486871 0.751082
4350	2	113.733 10.4846 12.9573	-0.121635 -0.149485 -0.0494275
4351	2	115.881 7.80504 12.8544	-0.611885 1.78935 0.849089
4352	2	116.104 10.6732 10.4184	-0.5806 -0.901046 -0.535069
4353	2	108.917 7.90187 10.442	0.172238 -0.182058 -0.402648
4354	2	109.049 10.4126 13.0312	-0.464307 0.508267 -0.304825
4355	2	111.228 7.89188 12.8709	-0.42509 0.142933 0.72827
4356	2	111.415 10.5783 10.3713	-0.0935633 -0.292632 0.395939
4357	2	104.385 7.8257 10.3769	0.0583137 0.341717 0.539961
4358	2	104.542 10.5657 13.0596	-0.28154 -0.161721 -0.449112
4359	2	106.584 7.80538 12.9328	0.553605 0.0148117 0.836739
4360	2	106.59 10.4742 10.4262	1.60013 0.49003 -0.233129
4361	2	99.682 7.87854 10.4035	0.0852064 -0.278587 0.621503
4362	2	99.6429 10.3493 12.9365	0.442473 0.690891 0.336861
4363	2	102.01 7.83214 12.9359	0.488936 -0.10585 0.426803
4364	2	102.252 10.5675 10.4988	-0.697927 -0.592851 -0.181413
4365	2	95.0226 7.77243 10.2852	-0.384764 0.661222 1.13196
4366	2	95.0527 10.4171 13.1197	0.968057 -0.0133561 -1.38262
4367	2	97.2869 7.81237 13.0464	0.303195 -1.04382 -0.343499
4368	2	97.2926 10.43 10.4703	0.931573 -0.132457 -0.0144054
4369	2	90.3048 7.58455 10.4213	0.454156 0.615623 -0.309593
4370	2	90.3941 10.2391 13.0039	1.29171 0.135805 -0.610876
4371	2	92.6789 7.66106 12.9982	0.21224 0.368722 -0.58422
4372	2	92.8404 10.3292 10.46	-0.0149408 -0.0126046 0.465578
4373	2	85.6745 7.63092 10.4485	-0.741763 -0.0681726 -0.364676
4374	2	85.7236 10.2724 12.929	0.526975 0.425071 0.391679
4375	2	88.0742 7.66528 12.9869	-0.386143 -0.210578 -0.422237
4376	2	88.0839 10.2777 10.3821	0.0147995 -0.55302 0.646356
4377	2	81.0383 7.75127 10.4642	-0.524193 -0.648331 -0.459353
4378	2	80.975 10.3211 12.9733	1.03824 -0.462819 0.342912
4379	2	83.3859 7.68396 13.0652	-0.511811 0.0996038 -0.515164
4380	2	83.5202 10.2734 10.4465	-0.873744 0.155071 -0.557246
4381	2	76.285 7.54465 10.3689	-0.462187 0.354474 0.0593224
4382	2	76.3679 10.1877 12.9938	0.330352 -0.348829 -0.0639825
4383	2	78.658 7.45468 13.0103	-0.686951 0.99125 -0.238725
4384	2	78.6954 10.1602 10.3893	0.111184 0.123285 0.0540534
4385	2	71.6957 7.5899 10.4394	-0.398232 0.295216 -0.453555
4386	2	71.7165 10.2097 13.0358	0.0893001 0.0135963 -0.163291
4387	2	73.9284 7.49249 13.0207	0.387789 0.398621 0.345783
4388	2	73.9696 10.3539 10.4366	0.984165 -1.46821 0.470232
4389	2	66.75 7.49726 10.3871	1.2133 0.495758 -0.114792
4390	2	66.9914 10.119 12.9916	-0.555041 0.250675 -1.18739
4391	2	69.2703 7.65267 13.0783	-0.291492 -0.334827 -0.702816
4392	2	69.4411 10.1962 10.3765	-1.0793 0.166742 0.445254
4393	2	62.0669 7.51561 10.4341	1.05137 -0.145584 0.142528
4394	2	62.3062 10.1758 12.8789	0.140424 -0.319572 0.561982
4395	2	64.4951 7.47399 13.0034	0.434178 -0.193042 -0.686654
4396	2	64.5834 10.1256 10.5399	0.465608 0.198156 -0.835644
4397	2	57.4893 7.58208 10.3511	0.342147 -0.105469 0.593487
4398	2	57.7143 10.195 12.9378	0.0559004 -0.333738 0.446604
4399	2	59.8981 7.41746 12.9574	-0.450686 0.610312 0.173752
4400	2	59.9313 10.196 10.4444	0.21227 -0.604484 0.0529128
4401	2	52.8286 7.54333 10.4529	0.26258 -0.248672 -0.551127
4402	2	53.0145 10.2233 12.8698	-0.61542 -0.0100495 0.685114
4403	2	55.2376 7.62391 12.9975	-0.277432 0.00318788 0.144491
4404	2	55.3592 10.1874 10.3585	-0.660186 -0.119107 0.24394
4405	2	48.1311 7.57926 10.3942	0.49156 -0.282457 -0.526959
4406	2	48.2924 10.2072 12.8869	0.295589 -0.223194 -0.134001
4407	2	50.5498 7.64186 12.9031	-0.733444 -0.736139 -0.0719333
4408	2	50.6399 10.1415 10.2757	-0.170199 0.0659946 0.904732
4409	2	43.5329 7.47621 10.3543	0.195875 0.0123021 -0.169137
4410	2	43.7239 10.1628 12.9453	-0.467204 0.0732867 -0.715413
4411	2	45.8917 7.58777 12.9123	-0.398443 -0.582613 -0.172204
4412	2	45.9977 10.2342 10.3506	0.0552933 -0.760912 -0.263212
4413	2	38.9377 7.32565 10.3394	-0.137918 0.709023 0.00730747
4414	2	39.0687 10.084 12.8904	-0.507579 0.142067 0.595847
4415	2	41.2118 7.43 12.8787	0.635628 0.437525 0.175226
4416	2	41.3911 10.1182 10.4248	0.367951 -0.419716 0.0763893
4417	2	34.3288 7.38273 10.3647	0.0852554 0.366549 0.511305
4418	2	34.3839 9.96859 12.8346	0.338893 0.497412 0.992069
4419	2	36.6478 7.40458 12.9427	-0.457549 0.00142803 -0.477883
4420	2	36.8195 10.0747 10.3687	-0.601172 -0.0780504 -0.1637
4421	2	29.6838 7.32366 10.3998	0.100292 -0.0305288 0.311716
4422	2	29.7741 10.0996 13.0158	0.457325 0.00942275 0.0216474
4423	2	31.9429 7.52883 12.9935	0.0627848 -0.904502 -0.459109
4424	2	32.1072 10.0665 10.4266	0.544385 -0.0455446 -0.163319
4425	2	24.9866 7.33156 10.3094	0.648313 0.640486 0.850429
4426	2	25.1161 10.0125 12.7571	0.646777 -0.434583 1.35194
4427	2	27.3281 7.54162 12.9242	0.643218 -0.737995 0.708678
4428	2	27.5989 9.98043 10.4212	-1.0223 -0.295356 -0.32848
4429	2	20.5001 7.25795 10.3808	-0.231941 -0.254398 0.0982255
4430	2	20.6179 9.85866 12.865	-0.622061 0.255994 -0.1719
4431	2	22.7221 7.25226 12.9034	0.544778 1.0999 -0.0406533
4432	2	22.8602 9.94715 10.2699	0.374437 -0.145359 0.678455
4433	2	15.7729 7.30572 10.3191	0.115706 -0.713866 0.151609
4434	2	15.8528 9.94467 12.8711	0.333214 -0.344773 0.305796
4435	2	18.0631 7.28944 12.7932	0.190547 -0.454868 0.379709
4436	2	18.2252 9.80496 10.3168	-0.271913 0.151193 0.431491
4437	2	11.1843 7.15152 10.4276	0.188878 -0.246963 -0.613172
4438	2	11.2128 9.71566 12.9516	0.24059 0.683189 -0.106645
4439	2	13.4812 7.2611 12.9466	0.784021 -0.360045 -0.0444202
4440	2	13.5914 9.85668 10.3245	-0.190968 -0.145694 -0.391497
4441	2	6.45523 7.12736 10.366	-0.0356619 0.142496 0.184476
4442	2	6.74091 9.75327 13.0141	-0.81639 0.289263 -0.377817
4443	2	8.84573 7.13068 12.9493	0.39739 0.424121 -0.272515
4444	2	8.95794 9.84081 10.4074	-0.170554 -0.519311 -0.512121
4445	2	1.78882 7.23239 10.2865	0.622839 -0.541676 0.198823
4446	2	1.96649 9.63188 12.7881	-0.552063 0.491611 0.121811
4447	2	4.0907 7.0915 12.9518	0.666555 -0.380708 -0.493735
4448	2	4.23135 9.77587 10.4149	0.38912 -0.178161 -0.203583
4449	2	-0.292537 4.72993 15.0325	0.715823 -0.311925 -0.0693669
4450	2	141.484 8.06822 10.4157	-0.115683 0.239787 -0.724184
4451	2	141.582 10.7635 12.936	-0.208394 0.648506 0.269541
4452	2	143.654 8.21451 12.8936	0.88655 -0.371528 0.277213
4453	2	143.961 10.883 10.3837	-0.84478 -0.507971 -0.432496
4454	2	146.111 8.14979 10.2873	0.241404 -0.309187 -0.300375
4455	2	146.099 10.6362 12.6682	-0.420658 1.22415 1.93546
4456	2	148.149 7.89377 12.5041	-0.368852 -0.29538 0.441283
4457	3	156.509 7.72331 14.925	-1.92402 1.25726 0.158984
4458	3	158.063 6.947 12.4128	1.12019 -0.170728 -0.572903
4459	3	156.51 9.56859 12.3894	1.5053 0.328993 -0.0650589
4460	3	158.216 10.3865 15.0074	-0.56348 0.393728 0.1927
4461	3	159.814 7.76855 14.9731	-0.0715661 -1.06789 -0.509807
4462	3	161.556 6.78907 12.3473	-0.270142 1.01307 0.465288
4463	3	160.024 9.48636 12.5252	-1.00341 -0.499431 -2.51473
4464	3	161.668 10.2981 14.982	-0.0856689 0.266422 -0.631352
4465	3	163.209 7.62727 14.9904	0.242616 0.25899 0.575961
4466	3	165.001 6.79693 12.4379	-1.1626 0.0504915 0.244434
4467	3	163.434 9.4446 12.4947	-1.15687 0.305927 -2.05941
4468	3	165.033 10.2795 14.9658	1.05896 -0.782972 0.61638
4469	3	166.669 7.59748 14.9567	-1.00243 0.972395 0.792533
4470	3	168.384 6.77437 12.4653	-1.01046 -0.244379 0.109559
4471	3	166.754 9.48209 12.4025	-0.124625 -1.01766 0.12934
4472	3	168.455 10.1905 14.9784	-0.136614 0.0157194 0.680308
4473	3	170.013 7.6189 15.1207	0.253708 -0.298168 -0.824674
4474	3	171.697 6.6258 12.5194	0.838243 0.057855 0.329413
4475	3	170.145 9.30072 12.4992	1.07452 -0.256696 -0.715562
4476	3	171.864 10.1223 14.9834	0.454721 1.05732 0.474974
4477	3	173.411 7.41716 15.1084	1.24606 0.754669 0.019584
4478	3	175.133 6.55296 12.4776	-0.753087 0.379551 0.137044
4479	3	173.494 9.26631 12.6145	0.315031 -0.717572 -1.74629
4480	3	175.282 10.108 15.026	-0.565909 -0.528823 1.02999
4481	3	176.865 7.35281 15.0556	-0.935301 1.54666 0.335074
4482	3	178.513 6.50694 12.4662	-0.23939 -0.180753 -0.0344205
4483	3	176.993 9.17801 12.5024	-1.36646 0.455894 -0.163538
4484	3	178.64 10.1252 15.0319	-0.482582 -1.51362 0.343617
4485	3	180.155 7.40648 15.0877	0.388149 0.0520383 -1.2754
4486	3	181.877 6.58785 12.5712	0.189055 -0.13623 -1.14624
4487	3	180.372 9.17419 12.4562	-0.961104 -0.238551 0.970266
4488	3	182.055 9.96543 15.1436	-0.119209 -0.766748 -1.50247
4489	3	183.686 7.34371 15.0712	-0.460297 0.15281 -0.022382
4490	3	185.293 6.57571 12.5322	0.315021 -0.20962 -0.294222
4491	3	183.752 9.26728 12.527	-0.177545 -1.04498 0.567682
4492	3	185.513 10.1085 15.2151	-1.0499 -0.894738 -0.999356
4493	3	186.905 7.37023 15.0503	2.01879 -1.29003 0.275286
4494	3	188.606 6.47783 12.4914	1.38294 -0.724301 0.562878
4495	3	187.081 9.27944 12.547	0.837241 -1.19966 -0.10807
4496	3	188.843 9.91543 15.1446	0.0669828 0.347444 0.176868
4497	3	190.358 7.27269 15.1597	-0.379455 0.660007 -1.70731
4498	3	192.061 6.39791 12.5575	-0.0937493 1.21047 -0.687571
4499	3	190.511 9.11252 12.5526	-0.78415 -0.940585 -0.718244
4500	3	192.282 9.82088 15.1178	0.106492 1.13586 -0.338733
4501	3	193.857 7.25321 15.0293	-0.259213 0.255834 0.0356566
4502	3	195.479 6.31976 12.4622	-0.658064 0.0594241 -0.745725
4503	3	193.899 9.03675 12.5298	0.273569 0.00340734 -0.274503
4504	3	195.709 9.78339 15.0923	0.603763 0.372403 -0.61854
4505	3	197.265 7.1926 15.1088	-0.293942 0.871603 -1.20222
4506	3	198.802 6.36435 12.5225	0.513134 0.118684 -0.307122
4507	3	197.311 8.93976 12.4371	-0.529297 -0.0100729 -0.286411
4508	3	199.127 9.74949 15.0086	-0.395157 -0.401903 -0.00793415
4509	3	200.705 7.0638 15.0286	-0.632293 2.10784 0.611895
4510	3	202.294 6.24658 12.5505	0.01562 -0.506111 -0.248701
4511	3	200.772 8.9693 12.3622	-1.27004 -0.939582 1.91278
4512	3	202.47 9.76142 15.1154	-1.26921 0.169974 -0.697897
4513	3	203.925 7.16272 15.0443	0.962494 -0.866067 1.13506
4514	3	205.656 6.24589 12.513	0.510946 -0.245744 -0.247759
4515	3	204.178 8.93127 12.5102	-1.16167 -0.724382 -0.4008
4516	3	205.823 9.65986 15.1307	0.64426 0.22671 -0.605805
4517	3	207.41 7.03713 15.073	-0.112943 0.186748 -0.0826311
4518	3	209.024 6.12664 12.5844	0.962126 -0.0987702 -0.537406
4519	3	207.539 8.81361 12.4801	0.24459 -0.191672 -0.0558923
4520	3	209.254 9.54665 15.0523	-1.24362 0.528137 -0.231138
4521	3	210.851 6.86306 14.9953	0.527221 0.247757 -0.00168315
4522	3	212.516 5.99171 12.4117	-0.00761346 0.602558 1.32593
4523	3	210.963 8.64584 12.5293	-0.376961 1.05561 -1.00484
4524	3	212.642 9.48994 15.1115	-0.597703 0.613575 -0.212612
4525	3	214.177 6.91066 15.0926	0.05754 0.272624 -0.0345046
4526	3	215.903 6.08213 12.4952	0.195671 -0.459731 -0.640903
4527	3	214.318 8.65056 12.4424	-0.584289 -0.0920847 -0.109969
4528	3	215.998 9.45926 14.9841	0.279221 0.333415 0.562813
4529	3	217.607 6.85067 15.038	0.120641 -0.672172 -0.444823
4530	3	219.402 5.86031 12.3704	-1.2568 1.28993 1.08628
4531	3	217.718 8.61232 12.3913	-0.0132948 0.0863164 1.58724
4532	3	219.442 9.36822 15.0688	-0.473263 0.404143 -0.339033
4533	3	221.025 6.77008 15.0606	-0.176432 -1.20659 -1.08799
4534	3	222.65 5.84807 12.3315	0.162817 0.255631 0.766142
4535	3	221.025 8.50929 12.447	0.612745 0.863868 -0.408739
4536	3	222.744 9.30776 15.0368	0.425323 0.564608 -0.880655
4537	3	224.44 6.7183 14.9536	-0.686255 -0.834558 0.615684
4538	3	226.014 5.99001 12.4676	1.21889 -0.639969 0.301284
4539	3	224.413 8.49018 12.4387	-0.0739699 1.50297 -0.682546
4540	3	226.212 9.31312 14.8758	-0.257655 -0.521024 1.42508
4541	3	227.798 6.62172 14.941	-0.447735 0.692863 0.717833
4542	3	229.514 5.86923 12.4348	-0.999176 -0.114561 -0.898582
4543	3	227.851 8.51625 12.3743	-0.105112 -0.244827 -0.251467
4544	3	229.623 9.24907 14.8949	-0.803166 0.802515 0.175619
4545	3	231.168 6.63898 15.0169	0.646666 0.0458063 0.457341
4546	3	232.867 5.74516 12.4082	-1.25505 -0.385792 0.262338
4547	3	231.259 8.3855 12.3521	-0.752953 0.64443 0.101243
4548	3	232.913 9.181 14.9681	0.546921 -0.351118 0.242308
4549	3	234.495 6.4903 14.9942	-0.261658 -0.030013 0.531862
4550	3	236.121 5.59095 12.4637	0.548774 1.55282 -0.0345828
4551	3	234.656 8.3607 12.4495	0.218697 -0.0270238 0.375371
4552	3	236.373 9.05055 14.8549	0.519356 0.594019 0.683298
4553	3	237.891 6.45876 15.0112	1.11644 -0.560898 -0.0935663
4554	3	239.557 5.60021 12.3999	0.50266 0.192642 0.542528
4555	3	238.015 8.20217 12.3844	-0.220691 -0.254467 -0.0160936
4556	3	239.837 9.0064 14.9452	-0.967748 -0.259791 0.24333
4557	3	241.392 6.41421 14.9633	-0.449257 -1.29474 0.115062
4558	3	242.98 5.38672 12.4301	0.686612 2.46197 -1.04876
4559	3	241.417 8.15654 12.3921	-0.615256 -0.0798655 -0.975955
4560	3	243.129 9.07369 14.9005	0.581938 -0.95439 -0.286049
4561	3	244.734 6.36529 14.9873	0.421526 -0.93244 -0.617313
4562	3	246.465 5.45781 12.4493	-1.08797 -0.022419 -1.16679
4563	3	244.833 8.13802 12.3819	-0.0924565 -1.11242 -0.0411141
4564	3	246.619 8.85499 14.8514	0.667549 0.32933 1.14661
4565	3	248.179 6.27614 14.8598	0.113445 -0.803541 1.30835
4566	3	249.865 5.57618 12.3448	-1.22911 -2.22209 1.20034
4567	3	248.228 8.05189 12.317	1.04212 1.05596 -0.134712
4568	3	249.961 8.95939 15.0153	0.384147 -1.01728 -0.752113
4569	3	251.501 6.21003 14.99	0.366667 -0.30624 -0.0525008
4570	3	253.086 5.24323 12.3441	1.17961 1.75284 -0.470844
4571	3	251.666 7.99639 12.3371	-0.243147 0.585627 0.321684
4572	3	253.261 8.84622 14.9129	0.819606 0.30007 -0.336706
4573	3	254.863 6.14083 14.9112	0.663022 0.592661 -0.261539
4574	3	256.627 5.35606 12.3743	-0.615687 0.502102 -0.204202
4575	3	254.942 8.03497 12.389	0.100153 -0.734307 -0.0606694
4576	3	256.8 8.78056 14.9923	-0.0715123 -0.314779 -1.38766
4577	3	258.429 6.15558 14.89	-1.08344 -0.931359 0.152054
4578	3	260.039 5.30033 12.2611	-0.0547809 -0.58934 0.485264
4579	3	258.346 8.02126 12.285	0.761743 -0.760792 -0.0655617
4580	3	260.163 8.64604 14.8523	0.256622 0.788115 1.13878
4581	3	263.404 5.17839 12.244	-0.00557062 1.33251 0.864765
4582	3	261.812 7.92936 12.3734	-0.271353 -0.165057 -0.167778
4583	3	263.623 8.67121 14.9457	-0.848387 0.728338 0.0658189
4584	3	265.129 5.96315 14.9152	-0.108686 1.13475 0.668354
4585	3	266.819 5.19942 12.3098	0.00682069 -0.368432 0.214569
4586	3	265.171 7.83636 12.3144	0.423146 -0.123944 1.00407
4587	3	266.992 8.67174 14.9279	-0.361022 -1.72532 0.541952
4588	3	268.463 5.91366 14.9285	-0.0952194 1.2735 0.641908
4589	3	270.236 5.06675 12.4258	0.50525 1.07119 0.18754
4590	3	268.622 7.68075 12.3136	-0.656918 1.03653 0.467155
4591	3	270.303 8.56984 14.917	0.782814 0.198583 0.620492
4592	3	271.853 5.95809 15.0064	1.20013 -0.293221 -0.841656
4593	3	273.655 5.11784 12.4622	0.233348 0.996278 -0.772733
4594	3	272.032 7.72499 12.4309	-0.636465 0.0816657 0.111628
4595	3	273.763 8.49264 15.0057	0.286356 0.622296 0.328458
4596	3	275.39 5.89174 15.0248	-0.851838 0.112399 0.120355
4597	3	277.056 5.05718 12.4589	0.230125 0.141281 -0.292596
4598	3	275.445 7.77991 12.4975	0.12024 -1.32371 -0.644735
4599	3	277.247 8.55609 15.0519	-0.745369 -0.522919 -0.466449
4600	3	278.689 5.83851 15.0899	2.04794 0.0424076 -0.306774
4601	3	280.392 4.96361 12.459	-0.000424246 0.692458 0.22351
4602	3	278.947 7.71236 12.4555	-0.93201 -0.80644 -0.0917593
4603	3	280.563 8.4343 14.9622	0.650842 -0.104015 1.22964
4604	3	282.12 5.77362 15.0092	1.40375 -0.024453 -0.0112555
4605	3	283.756 4.85884 12.3255	1.22337 1.4728 0.983889
4606	3	282.384 7.59221 12.5816	-0.648828 0.0101312 -0.990754
4607	3	284.04 8.41979 15.0058	0.971483 -0.524158 0.0819677
4608	3	285.607 5.65241 14.8631	-0.469339 0.836143 0.789402
4609	3	287.258 4.96537 12.3633	-0.912766 0.0553332 -0.38123
4610	3	285.728 7.61743 12.3897	-0.394641 -1.14728 0.168592
4611	3	287.433 8.3345 15.0109	-0.747136 0.592029 -0.388807
4612	3	289.05 5.79629 14.9628	-1.04419 -0.407365 -0.905525
4613	3	290.642 4.89148 12.3673	-0.255311 -0.206105 0.632912
4614	3	289.126 7.55517 12.3752	-1.72633 -0.544546 -0.0674794
4615	3	290.808 8.33893 14.9782	-0.854933 0.508863 -0.226038
4616	3	292.338 5.66277 14.9614	0.877594 0.687824 0.518308
4617	3	294.095 4.89074 12.4255	-0.351976 -0.135544 0.205547
4618	3	292.499 7.50942 12.4064	-0.575787 0.947268 -0.143906
4619	3	294.067 8.27626 14.9894	0.552887 0.120114 -0.118755
4620	3	149.535 7.88484 14.9529	0.425915 0.0920537 0.429459
4621	3	151.321 7.01259 12.4383	-0.686315 -0.0277463 0.758403
4622	3	149.705 9.72294 12.4177	0.933161 1.06111 -0.0573856
4623	3	151.4 10.4989 14.8701	0.228325 -0.877357 0.32196
4624	3	152.95 7.84091 15.0172	0.0346309 0.544591 -0.286796
4625	3	154.705 6.9422 12.4007	-0.377864 -0.276064 0.304701
4626	3	153.175 9.54365 12.3488	-0.248813 0.653567 0.0342966
4627	3	154.877 10.2987 14.9053	-0.337985 1.41819 1.07613
4628	4	156.402 7.72812 11.7444	-0.121111 -0.0300532 1.37608
4629	4	158.08 6.94062 14.3415	1.66151 -0.41725 -0.0845057
4630	4	156.591 9.64496 14.3197	-0.460512 -1.42391 0.0916341
4631	4	158.375 10.3898 11.7943	-1.29659 -1.93487 0.590365
4632	4	159.832 7.61282 11.7332	-0.182908 0.657709 1.80487
4633	4	161.493 6.92253 14.336	-0.174345 -0.156322 -0.117321
4634	4	159.84 9.61429 14.3712	1.49747 -0.436756 1.45651
4635	4	161.644 10.194 11.7989	1.16672 1.34971 1.21879
4636	4	163.245 7.6641 11.7688	0.819038 -0.837577 1.28926
4637	4	164.908 6.85568 14.4037	0.572733 -0.286434 -0.133809
4638	4	163.36 9.52824 14.3528	-0.599341 -0.712816 1.29403
4639	4	165.096 10.3055 11.8244	-0.336287 -0.807199 -0.139763
4640	4	166.666 7.57171 11.8104	0.202071 0.403324 0.945263
4641	4	168.329 6.79176 14.4547	0.747972 0.299074 -0.738486
4642	4	166.798 9.49918 14.3437	-1.44915 -0.950111 0.126659
4643	4	168.505 10.054 11.824	-0.0206879 1.21585 0.0597418
4644	4	170.079 7.41249 11.8239	-0.0609196 1.08271 0.983896
4645	4	171.706 6.77751 14.5276	-0.809331 -1.09003 -0.802936
4646	4	170.159 9.47056 14.4239	-0.324926 -1.16673 -0.17972
4647	4	171.908 10.0443 11.8485	-1.06375 0.501803 0.390539
4648	4	173.391 7.42017 11.9439	0.721604 -0.141795 0.266596
4649	4	175.132 6.61625 14.4517	-0.187383 1.1935 -0.313213
4650	4	173.538 9.32462 14.4629	0.194841 -0.799336 2.03342
4651	4	175.157 10.0302 12.0069	1.69882 0.0248121 -0.672244
4652	4	176.851 7.33843 11.8986	-0.509927 0.270902 -0.36967
4653	4	178.467 6.56568 14.3912	1.01959 -0.0576204 1.03347
4654	4	176.876 9.27164 14.3927	1.48628 -0.677947 1.34912
4655	4	178.66 10.0081 11.9474	0.199573 -0.100189 -0.602098
4656	4	180.164 7.31816 11.9082	0.968527 0.5113 -0.395258
4657	4	181.91 6.5975 14.4582	-0.154174 0.266356 1.39405
4658	4	180.309 9.25974 14.4407	0.302913 -0.278296 0.120859
4659	4	182.036 9.99001 11.8889	0.0156799 -0.624811 0.680509
4660	4	183.618 7.37553 11.9197	-0.100514 0.239723 0.127879
4661	4	185.359 6.4503 14.4886	-1.20079 0.74141 -0.41529
4662	4	183.757 9.21116 14.5099	0.657592 0.188685 -0.0150721
4663	4	185.435 9.95615 11.8882	-0.421118 0.352123 -0.516612
4664	4	187.051 7.37574 11.9628	-1.59671 0.633654 -0.198176
4665	4	188.665 6.41093 14.4649	0.0862743 1.57773 0.0909743
4666	4	187.116 9.15439 14.5175	0.153355 1.44392 -0.248879
4667	4	188.803 9.99654 11.8474	0.584801 -1.70918 1.43998
4668	4	190.372 7.19058 11.8851	0.187612 0.975005 0.942276
4669	4	192.069 6.55556 14.4921	0.0557305 -0.00820453 0.0579331
4670	4	190.551 9.20796 14.4749	-0.80119 -1.27723 0.643327
4671	4	192.21 9.85696 11.9645	0.0689399 -0.512889 -0.443364
4672	4	193.743 7.23471 11.8678	0.44777 -1.17925 0.156985
4673	4	195.513 6.47478 14.3778	0.51508 -0.41892 0.933516
4674	4	194.009 9.14368 14.465	-1.00568 -0.930139 0.141152
4675	4	195.581 9.81769 11.858	0.527141 -0.927228 0.15224
4676	4	197.132 7.08381 11.8021	0.81021 0.723632 -0.40253
4677	4	198.972 6.49599 14.4932	-1.12464 -1.30331 -0.889384
4678	4	197.385 9.06518 14.3615	-0.264789 -0.798337 0.818779
4679	4	199.021 9.7575 11.8599	0.183352 -0.979821 -0.538955
4680	4	200.606 7.03789 11.985	-0.250529 0.538742 -0.84381
4681	4	202.32 6.26711 14.5267	0.561533 -0.120576 -1.41156
4682	4	200.788 8.98243 14.4285	0.491782 -0.490734 -0.706127
4683	4	202.437 9.67345 11.8535	1.29601 0.576779 0.368683
4684	4	203.976 7.02206 11.8784	0.147 0.497988 1.15675
4685	4	205.624 6.38221 14.4669	0.730956 -0.313736 -0.2276
4686	4	204.085 8.96346 14.4693	0.772086 0.353953 -0.21178
4687	4	205.858 9.63887 11.917	0.226763 -0.113633 -1.11562
4688	4	207.438 6.93262 11.8769	-0.821253 0.552552 0.786847
4689	4	209.108 6.15157 14.4988	-0.479971 0.0668882 0.626107
4690	4	207.482 8.88294 14.4144	0.472508 -0.652212 0.472184
4691	4	209.267 9.57066 11.8357	-0.140829 -0.678448 1.7145
4692	4	210.789 6.80467 11.9469	0.256026 0.2665 -0.081217
4693	4	212.569 6.03523 14.4215	-0.791825 -0.137216 -0.153396
4694	4	210.89 8.77931 14.4564	1.09043 -0.914186 0.269503
4695	4	212.649 9.48969 11.8379	-0.253475 -0.348237 0.470459
4696	4	214.204 6.7941 11.7986	0.0726024 0.142414 0.923681
4697	4	215.844 6.15375 14.415	0.369951 -0.677588 0.499191
4698	4	214.269 8.78711 14.4122	0.305543 -1.24516 -0.299927
4699	4	216.026 9.36516 11.8339	0.048101 1.27039 -0.495947
4700	4	217.671 6.77666 11.8689	-0.019372 -0.638626 -0.393184
4701	4	219.275 5.97967 14.3606	0.430342 -0.0294599 0.286053
4702	4	217.706 8.66914 14.4613	0.0380933 0.269708 -1.03673
4703	4	219.374 9.4151 11.8469	0.809172 -0.278809 -0.632801
4704	4	221.031 6.712 11.7544	-0.258687 0.20918 -0.408401
4705	4	222.728 5.88975 14.2779	-0.526895 1.2507 1.05222
4706	4	221.049 8.54332 14.3595	0.594211 0.484636 0.559075
4707	4	222.734 9.44291 11.8608	-0.144807 -1.84512 -0.379001
4708	4	224.341 6.6757 11.8353	-0.133853 0.121585 -0.831184
4709	4	226.086 5.82936 14.4561	0.252834 0.602053 -0.902418
4710	4	224.46 8.54891 14.3894	0.0508187 0.150806 -0.0933092
4711	4	226.17 9.32584 11.7569	-0.394707 -0.58256 -0.0577113
4712	4	227.785 6.64434 11.8014	-0.142476 0.230944 0.588299
4713	4	229.505 5.95798 14.354	-0.325987 -1.29789 0.418302
4714	4	227.854 8.46712 14.3204	0.662389 0.143642 0.224438
4715	4	229.563 9.26945 11.7741	0.51894 -0.176065 -0.299305
4716	4	231.153 6.61309 11.7193	0.857815 -1.27876 0.388662
4717	4	232.795 5.71608 14.3965	-0.180466 0.677441 -0.679476
4718	4	231.272 8.43406 14.2702	-0.319132 -0.276536 0.783865
4719	4	232.956 9.11984 11.8502	0.462937 0.653454 0.108853
4720	4	234.507 6.52578 11.8344	0.37511 0.0945946 -0.181602
4721	4	236.146 5.75985 14.4014	1.14596 -0.649781 -0.236373
4722	4	234.614 8.31159 14.4414	-0.379768 0.734898 -0.953226
4723	4	236.374 9.12808 11.8605	-0.0997962 -0.740139 -1.16555
4724	4	237.849 6.32871 11.7633	0.00322731 0.493874 0.835452
4725	4	239.657 5.61816 14.3726	-0.559512 0.652555 0.031984
4726	4	238.111 8.22558 14.3157	-0.437321 0.491659 0.363773
4727	4	239.658 9.04981 11.7981	1.48687 -0.793868 -0.506938
4728	4	241.343 6.27966 11.8317	-0.170387 0.820557 -0.766722
4729	4	243.038 5.53641 14.2857	0.342733 0.171892 2.27487
4730	4	241.47 8.19667 14.2777	0.361567 0.551007 1.03609
4731	4	243.126 8.99498 11.845	0.103987 -0.703495 -0.261538
4732	4	244.69 6.21988 11.8298	0.687249 0.927652 -0.389475
4733	4	246.457 5.44418 14.3451	-0.545232 0.585812 1.04435
4734	4	244.897 8.18334 14.3451	-1.11031 0.213058 -0.149332
4735	4	246.572 8.88677 11.7781	-0.835285 0.201228 0.0164309
4736	4	248.152 6.25103 11.7664	-0.487415 -0.651968 -0.0225824
4737	4	249.843 5.39325 14.3707	0.0975219 0.544879 -1.27568
4738	4	248.349 8.08382 14.2756	-0.61485 0.750395 -0.105208
4739	4	250.026 8.81557 11.6669	-0.853845 -0.361568 0.644432
4740	4	251.495 6.19948 11.717	1.2845 -0.0374941 -1.0795
4741	4	253.186 5.39317 14.247	-0.497478 0.0286577 1.06391
4742	4	251.609 8.02993 14.3257	-0.308383 0.422191 -0.199539
4743	4	253.286 8.80478 11.6442	0.874606 0.0601642 0.721121
4744	4	254.882 6.15925 11.7631	-0.182871 -0.182445 0.493728
4745	4	256.572 5.35838 14.3185	0.88633 0.867865 0.144265
4746	4	254.973 8.07431 14.3601	0.797549 -0.474907 -0.0271814
4747	4	256.658 8.75449 11.6651	0.0178625 0.294592 0.610526
4748	4	258.358 6.13641 11.7633	-0.572164 -0.184211 -0.477145
4749	4	260.027 5.28091 14.2247	0.556919 0.342096 0.178168
4750	4	258.476 7.94288 14.2254	-0.979985 0.680533 0.51754
4751	4	260.115 8.72138 11.7593	0.180445 0.420179 -0.25951
4752	4	261.762 6.1136 11.7112	-0.437188 -0.798817 -0.551037
4753	4	263.431 5.28755 14.2551	0.350789 -0.912352 -0.407267
4754	4	261.873 7.92311 14.322	0.508074 0.414582 -0.157903
4755	4	263.508 8.63404 11.7442	0.00582411 0.471405 0.219844
4756	4	265.143 5.99509 11.6804	-0.167581 -0.241351 0.577946
4757	4	266.76 5.23118 14.251	0.657396 -0.855332 0.485233
4758	4	265.242 7.8608 14.3494	0.563672 -0.0855383 -0.65344
4759	4	266.88 8.57194 11.7413	1.02188 -0.493262 0.139197
4760	4	268.613 5.85223 11.7693	-1.2456 -0.0641866 -0.87176
4761	4	270.177 5.17665 14.3907	0.0489212 -0.170895 -0.133636
4762	4	268.659 7.83673 14.297	-0.957146 -1.16011 -0.156852
4763	4	270.288 8.48701 11.7703	1.2749 0.527718 -0.0554798
4764	4	271.944 5.90386 11.8186	-0.202511 -0.5012 -0.0893446
4765	4	273.64 5.18133 14.3684	-0.360837 -0.306986 0.872581
4766	4	272.029 7.78869 14.4098	-0.0468156 0.0861848 -0.589256
4767	4	273.742 8.47033 11.8555	0.167858 0.368099 -0.401167
4768	4	275.418 5.89802 11.8468	-0.797767 -0.0176048 -0.354059
4769	4	277.066 5.16179 14.4264	-0.612373 -1.25109 -0.625843
4770	4	275.495 7.71145 14.3923	-0.0785046 0.880675 1.2944
4771	4	277.169 8.45455 11.9114	0.541325 0.193245 -1.17245
4772	4	278.746 5.86261 11.7809	0.11583 -0.245164 1.79107
4773	4	280.47 4.99162 14.4398	-1.61381 0.516194 -0.349278
4774	4	278.884 7.62391 14.4281	-0.202813 1.04938 -0.409855
4775	4	280.663 8.40281 11.9092	0.14379 0.829139 -0.585651
4776	4	282.119 5.76879 11.8782	-0.424924 -0.0784876 -0.727409
4777	4	283.821 5.04051 14.2591	0.0900368 -0.788432 0.871147
4778	4	282.35 7.63804 14.5134	-1.27893 0.218752 -0.38668
4779	4	284.02 8.37973 11.8694	-0.275963 0.662907 -0.202223
4780	4	285.491 5.7229 11.7855	0.694285 -0.0144644 -0.812892
4781	4	287.36 4.94514 14.2935	-0.28426 -0.238402 0.379655
4782	4	285.781 7.54607 14.3633	-1.13211 0.362676 0.113812
4783	4	287.415 8.314 11.7206	0.499623 0.783719 0.830419
4784	4	288.986 5.67167 11.7385	0.099575 0.471847 -0.246295
4785	4	290.7 4.98652 14.344	-0.376753 -1.42843 -0.408672
4786	4	289.084 7.62324 14.3102	0.699116 -0.146472 0.354567
4787	4	290.706 8.38497 11.8002	2.24067 0.0378623 -0.234712
4788	4	292.328 5.65761 11.854	1.01434 0.532949 -0.427739
4789	4	294.13 4.93257 14.4867	-0.609152 0.385218 -0.65335
4790	4	292.429 7.50522 14.3942	0.517107 -0.0832049 -1.28665
4791	4	294.135 8.28175 11.6849	-0.422008 0.897842 2.08023
4792	4	149.476 7.76145 11.9786	0.240891 -0.312766 -0.947676
4793	4	151.251 7.00612 14.4115	0.0113542 1.21432 -0.382744
4794	4	149.729 9.73005 14.3293	-0.43908 -0.635632 -0.0937967
4795	4	151.494 10.4043 11.7747	-0.740802 -1.13137 0.588071
4796	4	153.004 7.72452 11.7697	-0.0257891 -0.296863 0.524273
4797	4	154.674 7.08868 14.3813	0.229127 0.132437 -0.294162
4798	4	153.15 9.71047 14.2715	-0.848361 -0.978672 0.795734
4799	4	154.878 10.3902 11.8164	-0.198149 -0.489322 0.16596
4800	3	261.774 6.08226 14.7919	-0.681821 -0.720271 1.16881
1201	1	135.923 14.6345 3.98018	0.462977 -0.509863 -0.0491135
1202	1	135.779 11.9788 1.45539	0.0516172 0.0732873 -0.661903
1203	1	138.064 11.9018 4.02691	0.117671 0.771449 -0.944124
1204	1	138.207 14.6547 1.42635	-0.443853 0.535113 0.143373
1205	1	131.243 14.6463 3.91617	-0.0941594 -0.326762 0.801104
1206	1	131.135 11.952 1.41312	-0.420541 1.11048 -0.243814
1207	1	133.461 12.0207 4.00546	-0.513424 0.171459 -0.7323
1208	1	133.643 14.5896 1.36982	-0.815051 0.203637 0.242433
1209	1	126.624 14.744 3.83621	-0.533448 -0.70271 1.11649
1210	1	126.595 11.9716 1.40509	-1.10209 0.6198 -0.221425
1211	1	128.815 12.0315 3.9106	-0.191568 -0.162576 0.756427
1212	1	128.925 14.6517 1.38229	0.559198 -0.426055 -0.571452
1213	1	121.979 14.5767 3.87408	-0.395579 -0.0753386 0.65109
1214	1	121.784 11.8596 1.48054	0.289981 0.299626 -0.728078
1215	1	124.125 11.9214 3.91738	0.439635 0.775016 0.302772
1216	1	124.204 14.6003 1.29312	1.0609 0.0325084 1.24777
1217	1	117.305 14.5838 3.94082	0.606221 -0.821525 0.0947208
1218	1	117.324 11.9115 1.36884	-0.701374 -0.715171 -0.0352894
1219	1	119.418 11.9038 3.92397	0.811149 0.293715 0.373231
1220	1	119.715 14.5803 1.28473	-0.380748 -0.678183 0.835642
1221	1	112.845 14.5692 3.95296	-0.445856 -0.795071 0.57434
1222	1	112.617 11.801 1.42606	0.445078 0.484533 -0.307279
1223	1	114.932 11.8711 3.96008	0.609325 -0.20608 -0.0336939
1224	1	115.093 14.4246 1.44622	0.456307 0.470355 -0.434052
1225	1	108.093 14.4502 4.11649	-0.0622274 -0.269589 -0.886201
1226	1	107.999 11.789 1.53846	-0.167661 0.897732 -0.70405
1227	1	110.253 11.7775 3.91911	0.640802 0.499361 0.768039
1228	1	110.525 14.416 1.53452	-0.551849 0.637272 -0.738002
1229	1	103.452 14.3013 3.98315	0.00277939 0.565183 1.18293
1230	1	103.324 11.7344 1.43046	0.174249 -0.257774 0.844142
1231	1	105.642 11.7413 4.10021	0.0850411 0.696317 -0.427502
1232	1	105.823 14.3528 1.53659	-0.279324 1.54783 -0.198296
1233	1	98.8016 14.3724 4.00029	0.0187087 -0.0732941 0.390718
1234	1	98.6761 11.787 1.47232	0.454746 -0.769175 -0.135065
1235	1	101.023 11.6899 4.00276	-0.522199 0.228754 0.254012
1236	1	101.161 14.3714 1.58098	-0.292652 0.149495 -1.06851
1237	1	94.129 14.3404 3.89396	0.127523 -0.0773246 1.50197
1238	1	94.0223 11.7354 1.43582	-0.619874 0.0858768 0.328898
1239	1	96.3135 11.7241 4.06613	0.0125834 0.328317 -0.164818
1240	1	96.5203 14.3412 1.41785	-0.793935 -0.10343 0.386857
1241	1	89.4109 14.331 4.01937	0.417822 -0.609537 -0.39175
1242	1	89.4109 11.6476 1.35011	-0.248685 0.30327 0.544996
1243	1	91.6952 11.7266 3.92199	-0.598818 -0.0537614 1.24495
1244	1	91.8014 14.3255 1.49311	-0.414229 -0.451044 -1.0208
1245	1	84.7788 14.2396 4.04862	0.590537 -0.160577 -0.101209
1246	1	84.6221 11.5541 1.51913	0.501087 0.155104 -0.343264
1247	1	87.0722 11.6206 3.99844	-0.389959 -0.156162 0.181527
1248	1	87.1294 14.2844 1.41415	-0.309182 -0.244562 0.26386
1249	1	80.0656 14.2248 3.98165	0.188708 -0.107995 -0.237222
1250	1	79.9961 11.5702 1.41117	-0.261592 0.0788773 0.0711397
1251	1	82.238 11.5638 3.95968	1.5105 -0.51208 0.571945
1252	1	82.5432 14.2602 1.45588	-0.384632 -0.352684 -0.196688
1253	1	75.4715 14.1722 3.82996	-0.404357 -0.0852687 1.37245
1254	1	75.3383 11.4936 1.43018	-0.98995 0.0532982 0.925416
1255	1	77.6926 11.4351 3.99844	-0.744014 1.22106 0.241008
1256	1	77.7726 14.073 1.38507	-0.557083 0.616831 0.00587687
1257	1	70.7927 14.303 3.98783	-0.520105 -1.3544 0.520698
1258	1	70.5473 11.6122 1.36651	0.568503 -0.471106 -0.0906531
1259	1	73.011 11.4802 4.02143	-0.637169 0.658802 -0.462917
1260	1	72.997 14.1324 1.40001	0.385299 0.589471 0.0648199
1261	1	66.0548 14.1286 3.94163	0.431775 0.224651 0.876748
1262	1	65.96 11.5239 1.37444	-0.448978 -0.30057 0.0961458
1263	1	68.2594 11.5069 4.08407	0.397751 0.180053 -1.59258
1264	1	68.2422 14.1836 1.43023	1.12405 -0.469522 -1.02117
1265	1	61.3791 14.0468 4.00699	0.315396 1.02506 0.243001
1266	1	61.2074 11.4985 1.48399	0.651752 -0.280989 -0.466955
1267	1	63.6855 11.6091 3.96016	-0.684294 -0.772429 0.427743
1268	1	63.7505 14.1394 1.38956	-0.961684 -0.0768947 0.0148956
1269	1	56.6605 14.0729 3.92847	0.174114 0.286787 0.898159
1270	1	56.5047 11.5314 1.39503	0.403413 -0.392726 0.791597
1271	1	58.9183 11.4825 4.03131	-0.542913 0.342709 -0.3322
1272	1	59.0515 14.0829 1.53316	0.133163 0.388205 -0.861493
1273	1	51.9054 14.1849 3.9205	0.124315 -0.290233 -0.249419
1274	1	51.816 11.6296 1.32239	0.782433 -0.961541 0.680265
1275	1	54.1929 11.4934 3.94094	-1.08106 0.518388 0.480537
1276	1	54.3822 14.1131 1.41792	-0.908425 0.498062 0.82629
1277	1	47.3289 14.0758 3.93401	0.192575 0.598741 -0.227708
1278	1	47.2097 11.5068 1.25362	-0.124642 -0.0886024 0.542979
1279	1	49.5362 11.4498 3.87343	-0.222803 0.342129 0.105091
1280	1	49.6541 14.0969 1.24575	-0.592007 0.729055 0.87548
1281	1	42.6426 14.0897 3.84656	0.610464 -0.189974 0.785181
1282	1	42.588 11.4159 1.30708	-0.536466 0.416697 0.300576
1283	1	44.8976 11.3953 3.85983	-0.193377 0.670829 0.138862
1284	1	45.092 14.1523 1.36092	-0.889724 -0.321894 -0.0150745
1285	1	38.0592 14.0058 3.94204	-0.165129 0.764838 -0.00615889
1286	1	37.8874 11.3667 1.36727	0.184635 0.205425 0.262135
1287	1	40.1997 11.3926 3.91363	0.448554 -0.0542956 0.123068
1288	1	40.3967 13.9896 1.39575	-0.138773 0.735711 -0.0360118
1289	1	33.4295 14.0616 3.91803	-0.0432141 -0.83786 -0.0269607
1290	1	33.2281 11.4125 1.3209	1.25896 -0.548111 0.178502
1291	1	35.627 11.3958 3.9407	0.154644 0.532441 -0.262968
1292	1	35.6932 13.9749 1.42505	0.761457 0.123773 -1.45891
1293	1	28.9362 14.0149 3.90618	-0.678251 -0.924841 0.419003
1294	1	28.6988 11.4374 1.43712	0.0407276 -0.632553 -1.17598
1295	1	31.1091 11.2797 3.92392	-0.568453 0.278463 0.320618
1296	1	31.0758 14.0161 1.29932	-0.246908 -0.156004 0.299962
1297	1	24.2178 13.8747 4.00047	0.0128358 0.425572 -1.13536
1298	1	24.026 11.3082 1.4014	0.84964 -0.441748 -0.778722
1299	1	26.4491 11.2912 3.86806	-0.724434 0.774377 0.440314
1300	1	26.5138 13.9708 1.32541	-0.48653 0.43255 0.16927
1301	1	19.6312 13.9002 3.97158	-0.746951 0.00922263 -0.80807
1302	1	19.387 11.1585 1.35884	0.405612 1.89958 -0.0478405
1303	1	21.7864 11.235 3.91163	-0.692969 0.837894 -0.760105
1304	1	21.8142 13.7973 1.32715	0.840618 1.09577 0.617161
1305	1	14.869 13.7264 3.97545	0.528296 1.18709 -0.575983
1306	1	14.864 11.2026 1.33558	-0.133264 0.133564 0.724336
1307	1	17.0388 11.1715 3.91058	0.871047 0.129202 0.248126
1308	1	17.2531 13.8606 1.35208	0.362844 0.310879 0.81988
1309	1	10.2326 13.7303 4.00715	-0.0787967 0.198044 -1.19822
1310	1	10.0106 10.9976 1.50497	0.968096 0.795262 -0.39874
1311	1	12.5183 11.177 3.92388	0.0701471 -0.118378 0.11375
1312	1	12.5593 13.6766 1.35314	0.389309 0.362481 0.427214
1313	1	5.61945 13.8478 4.01941	0.588464 -0.901973 -0.253258
1314	1	5.45412 11.0448 1.39748	0.696146 0.223824 0.3241
1315	1	7.76434 11.0664 3.99041	0.0407165 0.431612 0.0247652
1316	1	7.96232 13.8178 1.426	-0.44891 -0.537785 0.0432464
1317	1	1.11984 13.5486 3.90124	-0.761461 0.504018 -0.557764
1318	1	0.811509 10.9981 1.36127	-0.417699 0.587507 -0.456706
1319	1	3.1786 11.0772 4.02369	0.479844 -0.971619 -1.56986
1320	1	3.35456 13.6076 1.34774	-0.106589 0.52137 0.222246
1321	1	140.507 14.5537 3.99384	0.535594 0.819711 -0.793204
1322	1	140.385 12.0181 1.4141	0.295045 -0.00207651 0.115208
1323	1	142.877 12.0717 3.83533	-1.13835 -0.512753 0.946024
1324	1	142.883 14.7374 1.32609	-0.14301 -0.15126 0.885148
1325	1	145.203 14.6958 3.9896	-0.625166 1.27542 -1.16728
1326	1	145.112 12.1522 1.3627	0.445365 -0.0210574 0.172554
1327	1	147.554 12.2385 3.83106	-0.186884 -0.522611 0.564267
1328	1	147.592 14.8469 1.30107	0.46828 -0.622199 0.270265
1329	2	136.96 13.2454 0.154845	0.44782 1.01663 -0.117683
1330	2	136.453 0.252144 2.87727	-0.593537 -0.554898 -1.44419
1331	2	139.178 13.3366 2.70921	1.10405 -0.681166 0.214416
1332	2	138.665 0.289738 0.12194	0.832908 -1.03167 0.32106
1333	2	132.336 13.3152 0.170894	0.2184 -0.419246 -0.234799
1334	2	131.815 0.0910215 2.69417	-0.259549 0.220582 -0.0953101
1335	2	134.639 13.3062 2.65737	0.723365 -0.19829 0.645922
1336	2	134.087 0.174991 0.201553	0.541901 0.166461 0.335553
1337	2	127.777 13.2924 0.113451	-0.315866 -0.0677071 -0.236141
1338	2	127.12 0.169737 2.61158	0.176313 0.709034 -0.068884
1339	2	130.02 13.3531 2.69412	0.178027 -0.350917 -0.437391
1340	2	129.403 0.185978 0.0455873	0.191117 -0.0362088 0.182447
1341	2	123.038 13.2228 0.158013	-0.00683865 -0.275767 -0.308313
1342	2	122.493 0.173478 2.62319	-0.720223 -0.00773837 -0.089303
1343	2	125.389 13.3819 2.65199	-0.00317686 -0.651183 -0.450626
1344	2	124.775 0.178686 0.207429	-0.184154 -0.366816 -1.31793
1345	2	118.537 13.1721 0.0587716	-0.6575 0.790554 0.192068
1346	2	117.846 0.00108083 2.69654	0.309818 0.875324 -0.44476
1347	2	120.694 13.1947 2.66119	-0.000875641 0.470776 -0.0576833
1348	2	120.213 0.143697 0.0595853	-0.460985 -0.443027 -0.10396
1349	2	114.019 13.2443 0.0966963	-1.62367 -0.578055 -0.134421
1350	2	113.272 0.0527651 2.65033	0.368217 -0.46644 0.807344
1351	2	116.225 13.132 2.67447	-0.576134 0.433996 0.284421
1352	2	115.607 -0.0901346 0.20941	-0.633281 0.844868 -0.567961
1353	2	109.344 13.168 0.242748	-1.0059 -0.542012 -0.380969
1354	2	109.346 15.7317 2.82484	-0.280748 -0.0119306 -0.655705
1355	2	111.563 13.074 2.71125	0.0598452 0.334561 0.492216
1356	2	110.962 0.00973805 0.208104	0.0908229 0.155164 -0.260021
1357	2	104.578 13.1523 0.365402	-0.361619 -0.344734 -1.32043
1358	2	104.701 15.6861 2.82316	0.0150824 -0.207335 -0.340228
1359	2	106.818 13.1431 2.82441	0.896375 -0.984606 0.463386
1360	2	106.374 0.0111992 0.184347	-0.971788 -0.0776301 0.416777
1361	2	99.9275 13.1138 0.208442	0.0832338 -0.559162 -0.0282753
1362	2	99.2076 -0.0442704 2.74709	1.19067 -0.46267 0.252481
1363	2	102.282 12.9416 2.77889	-0.431107 0.690419 -0.153554
1364	2	102.308 15.7867 0.157105	0.124152 0.124863 0.736359
1365	2	95.1541 13.048 0.149208	1.26409 -0.43506 0.263241
1366	2	95.2997 15.6521 2.64297	0.832285 -0.258028 0.209314
1367	2	97.6673 13.0261 2.80431	-1.12588 0.239662 -0.399746
1368	2	97.6858 15.6488 0.204212	0.273194 0.631214 -0.529492
1369	2	90.6236 12.962 0.129096	0.155135 -0.19653 0.413733
1370	2	90.6064 15.5788 2.68773	1.06833 -0.112468 1.05771
1371	2	92.8406 13.0608 2.74545	0.855783 -0.467032 -0.384118
1372	2	93.05 15.4656 0.132348	-0.918514 1.79303 0.532125
1373	2	85.8522 12.9291 0.229631	0.135956 0.088612 -0.495864
1374	2	86.0209 15.6483 2.6623	-0.218459 -0.558466 0.134404
1375	2	88.3182 12.9948 2.65	-0.56808 -0.271049 0.495152
1376	2	88.3527 15.5615 0.188434	-0.00568802 -0.187155 -0.336456
1377	2	81.2546 13.0059 0.133671	0.163342 -0.758504 0.141746
1378	2	81.4221 15.584 2.66681	-0.573506 -0.132822 0.281813
1379	2	83.604 12.9035 2.83553	-0.625759 -0.120299 -0.659975
1380	2	83.6931 15.5318 0.148605	0.795204 0.0659023 -0.0983086
1381	2	76.4437 12.7595 0.181204	1.27756 0.113447 -0.367848
1382	2	76.6705 15.4523 2.61549	0.125545 -0.490405 -0.0869687
1383	2	78.7758 12.8497 2.72001	1.17435 -0.400348 0.0224851
1384	2	78.9325 15.4342 0.139233	0.332611 0.296238 -0.250968
1385	2	71.8146 12.8643 0.0298936	-0.151265 -0.209781 0.555188
1386	2	71.9239 15.5817 2.82864	0.837426 -0.681882 -1.10732
1387	2	74.1543 12.897 2.74529	0.265768 -0.847163 -0.763166
1388	2	74.2973 15.4848 0.0925482	-0.250083 -0.820834 -0.178238
1389	2	67.0669 12.84 0.0870577	0.152827 0.15216 -0.213652
1390	2	67.1818 15.4781 2.63179	0.188802 0.129678 0.673626
1391	2	69.4924 12.9278 2.58379	-0.333832 0.0545757 1.36088
1392	2	69.5598 15.4495 0.168453	-0.328889 -0.378087 -0.205129
1393	2	62.3665 12.8817 0.172138	0.889707 -0.637314 -0.324458
1394	2	62.5537 15.3784 2.65923	0.902507 0.0378523 0.842095
1395	2	64.9088 12.8333 2.68004	-0.473403 0.215457 -0.195096
1396	2	64.8491 15.5087 0.12797	0.467677 -0.449778 -0.120291
1397	2	57.8334 12.8475 0.222214	-0.511125 -0.130554 -0.0164503
1398	2	57.9211 15.426 2.67723	-0.460517 0.240388 0.752442
1399	2	60.1291 12.793 2.82072	-0.00490762 -0.401541 -0.240735
1400	2	60.2695 15.3841 0.216933	0.142058 0.692281 -0.546134
1401	2	53.1608 12.8749 0.164005	-0.479086 -0.128578 -0.483908
1402	2	53.1069 15.4663 2.66914	0.931957 -0.0927367 -0.0449442
1403	2	55.3786 12.804 2.82025	0.604862 -0.0754704 -1.47675
1404	2	55.627 15.4499 0.280867	-0.286361 -0.465901 -1.03319
1405	2	48.3618 12.824 -0.0306496	0.619427 -0.164424 0.43085
1406	2	48.5061 15.4309 2.55928	-0.0384073 -0.176012 0.366781
1407	2	50.7823 12.875 2.6377	-0.806296 -0.138569 -0.217482
1408	2	50.8708 15.4743 0.130616	0.204546 0.0482644 -0.709263
1409	2	43.7613 12.8592 0.0994077	0.918098 -1.05678 0.690791
1410	2	43.8953 15.4229 2.61147	0.137283 -0.218086 0.0903324
1411	2	46.1817 12.8169 2.69482	-0.560124 -0.51519 -0.831803
1412	2	46.21 15.4034 -0.0118577	0.237972 0.570185 0.557271
1413	2	39.1762 12.7317 0.202326	-0.157325 -0.472295 -0.442511
1414	2	39.3298 15.3252 2.70169	-0.238054 0.0900684 -0.246322
1415	2	41.5095 12.7378 2.64041	-0.340158 -0.542501 -0.0134134
1416	2	41.5604 15.3896 0.0699412	0.305207 -0.64589 0.676813
1417	2	34.5503 12.583 0.08988	-0.280419 0.655751 -0.332544
1418	2	34.6453 15.2709 2.62049	-0.462677 0.885052 0.468504
1419	2	36.8179 12.7627 2.67468	0.256806 -0.827473 0.295943
1420	2	37.0132 15.379 0.0543239	-0.0849691 -0.421642 0.363346
1421	2	29.8628 12.6263 0.0374005	0.1818 0.765597 0.488018
1422	2	29.9868 15.3051 2.62987	0.628959 0.382184 -0.180499
1423	2	32.1915 12.708 2.61206	-0.0130573 0.286609 0.235399
1424	2	32.2676 15.301 0.0746521	0.61917 0.147842 0.279206
1425	2	25.3005 12.7061 0.0036585	0.107248 -1.16676 1.2429
1426	2	25.4272 15.2553 2.69117	-0.0158613 -0.526541 -0.181094
1427	2	27.5914 12.777 2.64208	0.600138 -0.785819 0.281746
1428	2	27.6763 15.2692 0.0627542	0.408643 0.5879 0.271231
1429	2	20.6697 12.5545 0.10852	-0.548158 -0.525739 -0.197556
1430	2	20.8689 15.1907 2.66753	-0.891365 -0.390153 -0.865489
1431	2	22.9746 12.6179 2.59784	-0.0255241 -0.390928 0.972883
1432	2	23.029 15.1555 0.0860718	0.293481 0.100207 0.135171
1433	2	16.0675 12.5951 0.172867	-0.471137 -0.537106 -0.819821
1434	2	16.1209 15.1304 2.6314	0.0826328 -0.207207 0.306713
1435	2	18.3309 12.5874 2.68526	0.0452244 -0.553611 -0.203093
1436	2	18.502 15.1774 0.151423	-0.204228 0.264519 -0.870396
1437	2	11.378 12.2618 0.148318	-0.654143 0.76793 0.118029
1438	2	11.4692 14.9782 2.66403	0.0866686 0.530924 -0.108024
1439	2	13.7832 12.4679 2.66974	-0.782402 -0.237189 -0.307516
1440	2	13.8245 15.1125 0.0954323	-0.646121 -0.231027 -0.335921
1441	2	6.71881 12.4081 0.170993	0.33498 -0.140822 0.0393463
1442	2	6.82883 15.1299 2.7416	-0.00906532 -0.531514 -0.660647
1443	2	8.86246 12.4764 2.79832	1.27282 -0.634663 -0.567466
1444	2	9.24773 15.0778 0.0956911	0.0992167 -0.68715 -0.140973
1445	2	2.19026 12.4153 0.0217495	-0.138656 -0.366884 0.148829
1446	2	2.23396 15.003 2.50886	0.0360085 -0.319901 -0.15371
1447	2	4.39499 12.3512 2.69889	-0.104221 0.357403 0.338928
1448	2	4.43644 14.9873 0.109171	1.08593 -0.212134 -0.104618
1449	2	-0.100411 10.068 4.7535	0.800409 -0.337985 0.614669
1450	2	141.659 13.2881 0.151201	0.317573 0.602142 0.0726264
1451	2	141.071 0.199092 2.76967	-0.538493 -0.131846 -1.11145
1452	2	143.968 13.4451 2.67874	0.905693 0.204356 -0.845839
1453	2	143.481 0.308596 0.0812007	-0.819758 -0.0746705 -0.257552
1454	2	146.392 13.4192 -0.142338	-0.0814768 0.135996 0.598373
1455	2	145.799 0.187238 2.66656	-0.514079 0.115203 0.172195
1456	2	148.449 13.0891 2.2182	-0.399959 1.09164 -1.13262
1457	3	156.603 12.9874 4.80271	0.0762121 -0.704645 -1.1099
1458	3	158.293 12.1368 2.19076	-0.522801 -0.0207485 0.932367
1459	3	156.732 14.8413 2.19895	-0.909095 -0.123815 0.495699
1460	3	158.424 15.5905 4.74868	0.668064 0.0608475 0.14906
1461	3	160.013 12.9526 4.72543	0.0541355 0.500683 0.803106
1462	3	161.79 12.0683 2.12147	-0.889178 0.922906 1.04399
1463	3	160.147 14.6625 2.22326	-0.159969 1.17632 -0.823572
1464	3	161.817 15.5761 4.80609	0.412421 -1.21124 0.511649
1465	3	163.477 12.8673 4.77781	-0.852763 0.222779 -0.270695
1466	3	165.2 12.0219 2.11085	-0.561225 -0.590144 0.660651
1467	3	163.615 14.6943 2.31515	-0.935465 -0.0802406 -1.05094
1468	3	165.262 15.4994 4.84996	0.0145503 -0.269137 -0.104887
1469	3	166.879 12.7915 4.74721	0.958034 0.482618 0.114784
1470	3	168.579 11.9485 2.11775	-0.382465 0.603889 0.504077
1471	3	167.007 14.6406 2.32581	-0.424665 0.0695795 -0.931953
1472	3	168.731 15.459 4.8476	0.0463915 0.177298 -0.887843
1473	3	170.288 12.796 4.79561	-0.452972 -0.142668 -0.22774
1474	3	171.95 11.8422 2.24183	-0.370451 1.17803 -0.343773
1475	3	170.366 14.5181 2.18136	0.32132 0.737966 -0.621681
1476	3	172.052 15.3555 4.80176	0.220886 -0.0209705 0.313905
1477	3	173.672 12.8574 4.84559	0.501866 -1.52763 -0.44936
1478	3	175.271 12.0246 2.27206	0.987895 -1.19139 -0.245915
1479	3	173.748 14.5743 2.23764	-0.237382 0.629493 0.120179
1480	3	175.518 15.4496 4.8358	0.106254 -0.93621 -0.491204
1481	3	177.133 12.7766 4.81857	-0.541515 -0.0855151 -0.0726057
1482	3	178.682 11.8961 2.24853	1.30578 0.503148 0.274873
1483	3	177.178 14.5967 2.24048	0.601076 0.0837211 -0.109938
1484	3	178.967 15.4073 4.85071	-0.504069 -0.82208 -0.26595
1485	3	180.527 12.6248 4.7612	-0.554245 -0.0103727 0.626695
1486	3	182.055 11.8721 2.19592	1.04185 -0.23866 1.11078
1487	3	180.652 14.5271 2.21831	-0.255715 -0.907936 -0.0962873
1488	3	182.303 15.2828 4.80046	0.112729 0.136306 -0.799167
1489	3	183.902 12.6555 4.93507	-0.551595 0.38308 -0.0415566
1490	3	185.482 11.8392 2.40311	0.778477 -0.943333 -1.08836
1491	3	184 14.3814 2.30187	-0.145539 1.00149 -0.131837
1492	3	185.735 15.2013 4.93072	-0.327912 -0.184418 -1.46291
1493	3	187.203 12.5665 4.94433	0.122925 0.405748 -1.00724
1494	3	188.849 11.7615 2.39778	-0.318108 -0.0349837 -1.36487
1495	3	187.314 14.414 2.28766	-0.269891 -0.232501 -0.660954
1496	3	189.058 15.1013 4.72816	0.135916 -0.205208 1.6822
1497	3	190.688 12.5305 4.85627	0.0735887 -0.109431 -0.679478
1498	3	192.255 11.7578 2.19172	0.0255639 0.2347 1.18341
1499	3	190.702 14.3155 2.27466	0.159956 1.03876 0.355091
1500	3	192.449 15.1157 4.80156	0.688629 0.488196 -0.162101
1501	3	194.122 12.4945 4.86166	-0.427942 0.14781 -0.137104
1502	3	195.681 11.6964 2.18406	-0.121295 -0.0378151 -0.22031
1503	3	194.153 14.3037 2.20522	-1.31119 -0.4405 -0.0575522
1504	3	195.758 15.0697 4.66897	2.25853 0.608476 1.14488
1505	3	197.52 12.4265 4.64186	-1.71607 1.46715 1.02802
1506	3	199.149 11.6442 2.15982	0.481026 -0.675212 0.684672
1507	3	197.487 14.345 2.17508	1.4756 -0.621694 0.218947
1508	3	199.248 15.051 4.8251	0.337707 -0.239811 -0.799252
1509	3	200.929 12.3234 4.74648	-0.614483 1.49557 1.15221
1510	3	202.536 11.5458 2.21638	0.320983 0.414072 -0.0132476
1511	3	200.976 14.1568 2.24641	-0.0618415 1.2472 0.431809
1512	3	202.676 14.9818 4.79119	-0.518081 0.386314 0.471232
1513	3	204.297 12.3641 4.77258	-0.0776363 -0.11901 0.343703
1514	3	206.065 11.5166 2.25015	-1.44006 -0.149343 0.113565
1515	3	204.38 14.0554 2.3084	0.207825 1.69648 -0.284281
1516	3	206.13 15.0049 4.8876	-0.572998 -0.281594 -0.158971
1517	3	207.672 12.2309 4.79521	0.230777 0.659294 0.477921
1518	3	209.324 11.3482 2.22267	-0.542203 -0.593342 -0.0504525
1519	3	207.844 14.1115 2.22317	-1.0948 -0.432465 0.993657
1520	3	209.44 14.8843 4.82111	0.688265 -0.744303 0.0776289
1521	3	210.978 12.2114 4.80251	0.728371 -0.44514 -0.148985
1522	3	212.675 11.2884 2.34017	0.341144 -0.12568 0.101317
1523	3	211.109 13.9581 2.22909	0.443688 -0.476322 0.343081
1524	3	212.988 14.7695 4.77048	-1.05128 -0.224226 0.400761
1525	3	214.458 12.0742 4.85948	-0.0100521 0.499956 -0.0201767
1526	3	216.191 11.3466 2.26913	-1.75233 -1.11565 -0.712129
1527	3	214.521 13.9089 2.29885	0.128563 -0.543384 -0.241348
1528	3	216.305 14.7266 4.82605	0.0653205 0.52495 -0.317374
1529	3	217.785 12.0356 4.82008	1.30416 0.400561 0.113245
1530	3	219.532 11.3074 2.27177	-0.587853 -1.49397 -0.674611
1531	3	218.059 13.8748 2.21176	-1.61793 0.601062 1.57866
1532	3	219.66 14.8071 4.86079	-0.65227 -2.17465 0.170227
1533	3	221.217 12.0817 4.7933	0.23181 -0.236064 1.50478
1534	3	222.839 11.1568 2.17588	1.14431 0.234266 -0.194229
1535	3	221.345 13.8014 2.21913	1.30856 0.091651 0.928149
1536	3	223.06 14.5536 4.85458	0.165859 0.579101 -0.351204
1537	3	224.632 11.8721 4.73824	0.215549 1.12045 -0.111235
1538	3	226.283 11.1413 2.17521	0.662003 0.285056 -0.365777
1539	3	224.716 13.8518 2.16201	0.522518 -1.25783 0.337709
1540	3	226.402 14.5231 4.67498	0.807325 1.39039 0.707986
1541	3	228.008 12.0095 4.74042	0.454705 -0.711924 0.524825
1542	3	229.635 11.042 2.27302	-0.273933 -0.124007 -1.14966
1543	3	228.133 13.7315 2.09506	0.012627 0.0493963 0.659906
1544	3	229.91 14.4833 4.67446	0.202951 0.411392 0.967617
1545	3	231.537 11.8249 4.78716	-0.525692 0.795614 -1.18732
1546	3	233.01 11.003 2.11351	0.254591 0.760882 0.772784
1547	3	231.587 13.6558 2.18648	-0.601283 -0.658635 0.379047
1548	3	233.319 14.489 4.78112	-0.302435 0.00433615 0.0760534
1549	3	234.754 11.8876 4.81532	0.624502 -1.99058 -1.43638
1550	3	236.409 10.862 2.15714	0.0681712 -0.231824 0.415972
1551	3	234.962 13.5702 2.21817	-1.30338 -0.524772 -0.688503
1552	3	236.602 14.4945 4.76581	-0.430982 -0.486171 0.689714
1553	3	238.147 11.6924 4.75362	-0.825512 0.0269242 -0.598829
1554	3	239.891 10.9191 2.11869	-0.215568 -0.363266 0.327507
1555	3	238.212 13.6015 2.26301	0.999647 -1.26895 -0.708631
1556	3	240.007 14.3365 4.69995	-0.366476 -0.406156 1.10007
1557	3	241.545 11.7265 4.74213	0.786497 -0.757719 0.250912
1558	3	243.278 10.7824 2.0997	-1.09078 -0.332939 0.685282
1559	3	241.624 13.513 2.18147	0.397726 -0.0841843 -1.08896
1560	3	243.37 14.2261 4.72689	-0.365032 0.409247 0.536584
1561	3	244.932 11.5831 4.71347	0.980263 0.14663 -0.128599
1562	3	246.679 10.7571 2.10974	-0.137088 -0.888756 -0.191782
1563	3	245.013 13.339 2.14426	0.475678 0.737728 0.829248
1564	3	246.798 14.2361 4.7854	-1.21208 -0.510611 -0.598109
1565	3	248.297 11.5402 4.64558	-0.0581651 -1.38418 -0.847523
1566	3	250.048 10.6757 2.20257	0.934674 -0.418573 0.294538
1567	3	248.424 13.3223 2.14443	0.613765 0.539896 -0.444943
1568	3	250.203 14.178 4.60249	-0.823336 0.0716726 1.26392
1569	3	251.806 11.4609 4.59325	-0.259356 0.208088 0.827225
1570	3	253.48 10.5954 2.11854	0.360644 0.693444 -0.4667
1571	3	251.916 13.2128 2.0657	-1.25979 0.266636 0.00808613
1572	3	253.576 13.9632 4.73562	-0.424209 2.05913 -0.662798
1573	3	255.14 11.4506 4.68746	0.537421 -0.739839 -0.852751
1574	3	256.911 10.5694 2.16586	-0.0594494 -0.221348 -0.835155
1575	3	255.299 13.1812 2.07563	-0.0218989 0.580347 0.00440187
1576	3	257.013 13.9794 4.49592	-0.173394 -0.468239 1.45408
1577	3	258.633 11.3537 4.55486	-1.73992 0.771395 1.58611
1578	3	260.237 10.559 2.05386	0.632424 -1.17961 0.30305
1579	3	258.68 13.1307 1.9802	0.93774 0.930669 1.11431
1580	3	260.436 13.9282 4.71152	-0.379796 -0.441583 -0.980846
1581	3	263.706 10.4863 2.00323	-1.38369 0.304423 1.19411
1582	3	262.029 13.0844 2.13678	-0.206775 0.674574 -0.624047
1583	3	263.768 13.9038 4.67925	-0.298916 -0.696238 0.28417
1584	3	265.428 11.3102 4.61107	-2.03005 0.687134 1.19323
1585	3	267.145 10.4647 2.09492	-0.629997 -0.762844 0.427511
1586	3	265.475 13.0627 2.13212	0.0960185 0.248053 -0.606563
1587	3	267.238 13.9385 4.77218	-0.270827 -0.207578 -1.65878
1588	3	268.733 11.2089 4.679	1.09377 0.813032 0.0190105
1589	3	270.585 10.3121 2.1692	-1.43049 0.0979435 0.153229
1590	3	268.902 12.9386 2.03332	0.296567 1.52265 1.99772
1591	3	270.636 13.828 4.73536	-0.891532 -1.8374 0.369812
1592	3	272.187 11.2195 4.77414	-0.0353201 -1.19763 -0.0325006
1593	3	273.832 10.2359 2.23175	-0.070847 0.544043 -0.529485
1594	3	272.31 12.907 2.18299	-0.139739 0.329783 0.00240659
1595	3	273.963 13.8299 4.71566	0.759834 -0.657945 0.174607
1596	3	275.571 11.1941 4.83763	-0.146632 -0.628385 -1.30168
1597	3	277.189 10.2758 2.18688	0.521328 -0.0544611 0.340029
1598	3	275.731 12.8669 2.17755	0.230842 0.846042 0.305583
1599	3	277.344 13.732 4.82006	-0.282335 0.977288 -0.0235236
1600	3	278.924 11.0205 4.83069	1.07925 0.91951 -1.08959
1601	3	280.742 10.2507 2.17045	-0.489854 0.29787 0.150721
1602	3	279.153 12.8467 2.29552	-0.618588 0.812206 -0.720413
1603	3	280.754 13.6688 4.78852	0.710626 0.248147 -0.263123
1604	3	282.308 11.1406 4.75504	1.18006 -0.215604 0.059341
1605	3	284.05 10.2301 2.2269	0.493664 0.264895 0.0341648
1606	3	282.536 12.8667 2.05261	-0.211176 0.782549 0.131209
1607	3	284.139 13.6446 4.63737	-0.541237 0.705244 1.62449
1608	3	285.697 11.0151 4.88575	0.706539 0.459515 -0.893038
1609	3	287.471 10.1226 2.1358	-0.0518079 -0.00158211 0.231183
1610	3	285.791 12.7998 2.16577	1.75653 -0.450244 0.0570891
1611	3	287.475 13.674 4.66174	1.77324 0.000941436 -0.752836
1612	3	289.212 11.0005 4.70482	0.737153 0.353341 0.150602
1613	3	290.82 10.0864 1.98489	0.879309 0.261874 1.46661
1614	3	289.245 12.7738 2.12011	0.601173 -0.355184 0.680144
1615	3	290.95 13.6581 4.78779	0.663392 -0.167445 -0.892346
1616	3	292.655 11.0042 4.76634	-1.36513 0.472344 -0.248491
1617	3	294.204 10.0835 2.18269	0.372682 0.239198 -0.764094
1618	3	292.734 12.7056 2.17997	-0.701587 0.805991 -0.382526
1619	3	294.396 13.5236 4.80538	-0.48187 -0.620895 -0.833982
1620	3	149.844 13.1216 4.70769	-0.615845 0.329116 0.522253
1621	3	151.445 12.1535 2.18591	0.0176555 -0.297667 -0.245215
1622	3	149.998 14.9937 2.26042	-0.685839 -0.344318 -0.288194
1623	3	151.655 15.7174 4.66102	1.21355 -0.459424 0.926329
1624	3	153.154 13.0204 4.72692	0.590032 -0.643895 0.894973
1625	3	154.812 12.2164 2.26079	0.657621 -0.965113 -2.2719
1626	3	153.367 14.8521 2.21513	-0.0212645 -0.00871491 -1.49609
1627	3	155.032 15.7028 4.6708	0.27988 0.691113 0.577248
1628	4	156.595 12.9799 1.65256	-0.343314 -0.233719 0.382246
1629	4	158.354 12.1567 4.19164	-1.27375 0.817838 -0.785726
1630	4	156.696 14.8488 4.22862	0.282302 -0.261216 -1.22746
1631	4	158.391 15.4994 1.50636	1.13362 0.393138 1.91107
1632	4	160.001 12.843 1.64854	0.715965 -0.196521 -0.574521
1633	4	161.684 12.2135 4.13412	1.21593 -0.371321 -0.864561
1634	4	160.165 14.8056 4.13306	-1.01633 0.217929 0.261504
1635	4	161.872 15.4801 1.59617	0.072261 -0.854378 0.325887
1636	4	163.468 12.8669 1.61934	0.596635 -0.0501845 -0.00949197
1637	4	165.151 12.119 4.12326	-0.105579 0.0201219 -0.534976
1638	4	163.53 14.7172 4.21724	0.230695 0.615163 0.668158
1639	4	165.274 15.458 1.65716	0.483064 -0.445428 0.460654
1640	4	166.863 12.822 1.54318	0.539613 0.0684365 0.662269
1641	4	168.607 11.9677 4.09102	-0.464315 0.666494 0.30963
1642	4	166.99 14.7404 4.27637	-0.233745 -0.872052 -0.225414
1643	4	168.692 15.3701 1.639	0.00487743 0.132745 -0.591551
1644	4	170.304 12.7096 1.51137	-0.0444366 -0.444068 0.379816
1645	4	171.975 12.0644 4.15234	0.224661 -1.07593 0.620205
1646	4	170.381 14.6353 4.09516	-0.315258 -0.335771 1.33635
1647	4	172.067 15.435 1.58837	0.297653 -1.30397 0.22602
1648	4	173.579 12.7567 1.59773	0.471138 -0.200019 0.758838
1649	4	175.374 12.0057 4.20873	-0.29222 -0.283167 0.576863
1650	4	173.782 14.6337 4.23938	0.364177 1.06458 -0.759524
1651	4	175.496 15.3874 1.65207	-0.648534 -0.854307 -0.584996
1652	4	177.097 12.7531 1.66686	-1.59369 0.0876181 -0.220799
1653	4	178.752 11.8861 4.18984	0.684931 0.491368 0.102728
1654	4	177.225 14.6395 4.16896	-0.0786962 0.149278 0.916563
1655	4	178.981 15.3288 1.65686	-0.884482 0.257605 1.05587
1656	4	180.454 12.6403 1.56872	-0.857438 0.711835 0.832749
1657	4	182.259 11.8481 4.21113	-1.04637 -0.00817212 -0.581589
1658	4	180.557 14.4539 4.18612	0.829454 1.28127 -0.146481
1659	4	182.349 15.2659 1.57924	0.333434 0.0384681 0.649851
1660	4	183.827 12.5461 1.69463	0.0400108 0.246356 -0.10326
1661	4	185.532 11.865 4.30023	-0.118601 -0.808914 0.225976
1662	4	184.029 14.479 4.247	-0.535122 -0.0773976 0.0460774
1663	4	185.681 15.23 1.69476	-0.767402 0.554934 -0.180283
1664	4	187.163 12.5839 1.67438	0.254081 -0.659843 0.169395
1665	4	188.85 11.827 4.29773	1.48056 -0.515272 0.402894
1666	4	187.353 14.3736 4.17386	-0.226539 -0.202331 1.56731
1667	4	188.994 15.1239 1.64448	0.877903 0.300815 0.202068
1668	4	190.522 12.5326 1.72682	0.299867 -1.16008 -0.874912
1669	4	192.411 11.7905 4.18787	-0.871163 -0.693991 0.26645
1670	4	190.777 14.3748 4.27846	-0.472336 -0.654721 -1.23242
1671	4	192.415 15.0472 1.64353	0.0787661 0.654644 -0.0723485
1672	4	193.939 12.4463 1.61867	1.38261 0.390396 -0.413925
1673	4	195.74 11.7419 4.10979	0.66289 -0.585195 0.609469
1674	4	194.155 14.335 4.1536	-1.66924 -0.659288 -0.178958
1675	4	195.793 15.0844 1.60908	0.979384 0.45735 -0.0197442
1676	4	197.462 12.4208 1.67719	-0.438588 0.56012 0.0840729
1677	4	199.182 11.7086 4.22544	0.680559 -0.797994 -1.88658
1678	4	197.517 14.351 4.13724	0.250276 -0.365086 0.104668
1679	4	199.33 15.0616 1.63289	-0.444575 -0.681098 0.277921
1680	4	200.898 12.3853 1.5757	-0.53236 -0.883422 0.151937
1681	4	202.567 11.601 4.16599	0.906578 0.279963 -0.477797
1682	4	200.933 14.2102 4.23331	0.420221 0.102029 -0.637042
1683	4	202.715 14.8902 1.63374	0.23252 0.820013 0.318369
1684	4	204.276 12.3056 1.64807	0.320922 -1.41355 0.395416
1685	4	205.952 11.4671 4.21386	0.396339 1.20151 -0.213673
1686	4	204.427 14.2434 4.24297	-0.437586 -0.450942 0.016385
1687	4	206.122 14.8316 1.67051	-0.580649 0.446819 0.0400992
1688	4	207.704 12.2635 1.62776	0.506499 0.253027 0.172816
1689	4	209.317 11.3709 4.15118	0.0158787 0.150541 0.801536
1690	4	207.729 14.1574 4.26169	0.518467 -1.15326 -0.962965
1691	4	209.489 14.8312 1.58814	0.502119 -0.120047 -0.121263
1692	4	211.008 12.0328 1.69363	0.812576 1.45499 -0.979982
1693	4	212.735 11.3466 4.31618	-0.57389 0.0807423 -0.546862
1694	4	211.17 14.0354 4.20105	-0.146924 0.358585 -0.00165778
1695	4	212.847 14.7747 1.74284	-0.0573556 -0.0552317 -0.432806
1696	4	214.376 12.0104 1.70264	0.719771 0.923304 -0.465241
1697	4	216.125 11.3116 4.18999	-0.239279 -0.501759 0.339546
1698	4	214.647 13.9269 4.25384	-0.800648 -0.246232 -0.593059
1699	4	216.228 14.6759 1.67235	0.859005 -0.631593 0.416784
1700	4	217.828 12.0749 1.63786	0.790719 -0.292405 -1.09057
1701	4	219.573 11.2965 4.21565	-1.16678 -0.577616 -0.311792
1702	4	217.932 13.8798 4.29714	1.20705 0.645016 -1.61463
1703	4	219.749 14.6378 1.66482	-1.11629 0.218368 -0.41162
1704	4	221.191 11.9846 1.55666	0.465664 0.210132 0.421907
1705	4	222.879 11.3233 4.13798	-0.0150064 -1.29917 -0.486684
1706	4	221.278 13.8985 4.23712	0.776432 0.553911 -0.938276
1707	4	223.05 14.5878 1.54124	-0.511823 -0.615866 -0.247398
1708	4	224.611 11.9496 1.60718	-0.464532 0.252011 -0.920493
1709	4	226.319 11.1416 4.14394	0.532762 -0.724618 -0.163661
1710	4	224.75 13.7418 4.15422	-0.861374 0.245208 -0.482517
1711	4	226.476 14.561 1.49163	-0.461129 0.174195 0.612086
1712	4	228.05 11.9338 1.48811	-0.587713 -1.08464 -0.0557365
1713	4	229.781 11.1789 4.18545	-1.11022 -0.808683 0.355984
1714	4	228.153 13.8513 4.09924	-0.160755 -0.592566 -0.508629
1715	4	229.895 14.4092 1.55802	-0.14537 1.33693 0.722746
1716	4	231.275 11.8332 1.59031	1.22393 -0.338829 -0.329405
1717	4	233.127 10.9633 4.11775	-0.0488146 0.606981 -0.269115
1718	4	231.666 13.725 4.15294	-1.15655 -0.46763 0.0590586
1719	4	233.262 14.3292 1.58311	0.414184 1.53928 -0.527189
1720	4	234.757 11.7729 1.48237	0.195321 -0.618795 1.42166
1721	4	236.385 10.9312 4.18822	0.99115 -0.0268292 -0.797278
1722	4	234.92 13.6324 4.11271	0.572917 0.784174 0.779392
1723	4	236.569 14.3787 1.62081	0.988533 0.265443 -0.672673
1724	4	238.156 11.6703 1.55552	-0.120497 0.898521 1.14779
1725	4	239.834 10.9437 4.14528	0.653099 0.527794 -0.984193
1726	4	238.214 13.5678 4.21492	0.915398 0.387924 -0.588567
1727	4	239.992 14.3783 1.51826	-0.661211 -0.869585 1.76133
1728	4	241.606 11.7011 1.50469	-0.239901 -0.558886 0.229629
1729	4	243.299 10.8874 4.10283	-2.30589 -0.334473 -0.77559
1730	4	241.639 13.5142 4.0621	0.257147 0.152431 0.912764
1731	4	243.362 14.2225 1.53485	0.112274 -0.162564 0.757785
1732	4	244.952 11.5012 1.51793	0.902897 0.567855 -0.703964
1733	4	246.545 10.6948 4.02878	1.30214 0.653125 0.737452
1734	4	245.032 13.4523 4.16639	1.02037 -0.168597 -0.834239
1735	4	246.766 14.1568 1.55659	-0.519652 -0.45196 0.204638
1736	4	248.437 11.4793 1.56672	-0.834917 0.229337 -0.606951
1737	4	250.069 10.6762 4.1839	-0.5946 1.20188 -0.9347
1738	4	248.372 13.3566 4.09132	1.22432 0.87447 0.0425336
1739	4	250.177 14.1431 1.54567	0.269654 -1.32027 -0.280746
1740	4	251.788 11.3567 1.51247	-0.199633 0.374097 -0.861144
1741	4	253.474 10.6186 4.03874	0.349002 0.711772 -0.107685
1742	4	251.832 13.3599 4.01928	0.827334 -0.778277 0.111049
1743	4	253.574 13.9847 1.50843	1.16348 0.379316 -0.462194
1744	4	255.256 11.3438 1.48959	-0.715707 -0.0629589 -0.33268
1745	4	256.881 10.6515 4.08992	-0.703025 -0.156243 -0.197233
1746	4	255.214 13.2588 4.03905	0.798391 -0.0752459 -0.284224
1747	4	257.057 14.0556 1.54999	-1.19663 -2.08658 -1.22106
1748	4	258.584 11.3208 1.40684	-0.308519 -0.481096 0.192081
1749	4	260.188 10.5513 4.05575	2.73308 -0.857551 -1.09587
1750	4	258.692 13.1665 3.98867	0.696659 0.720954 -0.464846
1751	4	260.383 13.9751 1.47904	0.696296 -0.0702021 -0.268957
1752	4	261.948 11.3237 1.44122	0.501633 -1.04407 -0.427716
1753	4	263.684 10.5317 3.98579	0.0266635 -0.460811 0.527568
1754	4	262.104 13.0452 4.03845	-0.517993 1.28631 0.938313
1755	4	263.747 13.8535 1.52058	0.389677 -1.02677 -0.795331
1756	4	265.432 11.2052 1.56347	0.0138926 0.399623 -0.984502
1757	4	267.021 10.537 4.06237	1.23939 -0.351611 -0.847619
1758	4	265.462 13.1839 4.04273	0.77291 0.0021251 0.821478
1759	4	267.238 13.7872 1.47558	-0.781454 -0.453062 -0.450083
1760	4	268.84 11.131 1.54503	0.703703 -0.527937 -0.941577
1761	4	270.499 10.4182 4.12261	-0.62857 -0.203429 -0.0226374
1762	4	268.852 13.0901 4.09819	0.692269 -0.294183 -0.704493
1763	4	270.639 13.7236 1.5311	0.0367066 0.867243 0.190279
1764	4	272.198 11.101 1.50046	0.508772 -0.168507 1.09269
1765	4	273.864 10.4062 4.13068	0.222239 -0.1201 0.778065
1766	4	272.316 12.9896 4.14846	-0.476396 0.89164 -0.695546
1767	4	274.047 13.67 1.64406	-0.71628 1.07606 -0.622307
1768	4	275.492 11.0592 1.60069	0.737612 -0.448338 -0.336559
1769	4	277.275 10.3364 4.15252	-1.0773 0.0113028 -0.0824987
1770	4	275.667 12.9801 4.11014	0.0142398 0.29267 0.713847
1771	4	277.426 13.7366 1.58815	0.445569 -0.257295 1.34122
1772	4	278.997 11.0082 1.68745	-0.485985 0.287189 -0.664843
1773	4	280.707 10.3464 4.11494	-1.36633 -0.75064 0.619839
1774	4	279.007 12.9359 4.26584	0.89599 -0.506873 -0.563525
1775	4	280.861 13.6925 1.50588	-1.12379 -0.642241 0.130932
1776	4	282.407 11.0566 1.52979	0.267084 -0.853262 -0.0965659
1777	4	284.006 10.2712 4.206	0.372474 -0.0531716 -0.244726
1778	4	282.457 12.9152 3.99201	-0.457014 0.29505 0.93964
1779	4	284.26 13.6487 1.47503	-1.11587 0.506849 -0.237738
1780	4	285.823 10.9592 1.55318	-1.16424 -0.294396 0.558329
1781	4	287.474 10.3551 4.10028	-0.966383 -0.622308 0.310786
1782	4	285.791 12.885 4.15051	0.68614 -1.10824 -0.613414
1783	4	287.576 13.4614 1.49166	-0.520353 1.82858 0.742598
1784	4	289.18 10.8953 1.54137	-0.973731 0.278986 0.439663
1785	4	290.955 10.2634 3.93188	-0.27317 -0.218133 1.60014
1786	4	289.297 12.8606 4.10509	-0.870796 0.179071 0.051089
1787	4	290.969 13.501 1.51302	0.490802 0.419776 1.13119
1788	4	292.56 10.887 1.5503	0.199073 0.305951 -0.155848
1789	4	294.38 10.3016 4.09347	0.215107 -0.336213 1.12013
1790	4	292.675 12.8684 4.10737	0.40366 -0.304195 0.603972
1791	4	294.378 13.5067 1.53436	0.11007 0.166576 0.152772
1792	4	149.666 12.8317 1.50663	0.153571 0.217479 1.70183
1793	4	151.451 12.2281 4.13967	0.237489 -0.355764 -0.263566
1794	4	149.999 14.9977 4.17934	-1.01416 -1.05553 -0.96459
1795	4	151.638 15.5964 1.47465	0.30406 0.313681 0.810752
1796	4	153.132 12.9821 1.58503	-0.0792504 0.421787 0.145797
1797	4	154.865 12.1733 4.10172	-0.0556692 0.292398 2.32729
1798	4	153.406 14.8288 4.12516	-0.891598 0.620239 0.0220417
1799	4	155.074 15.7314 1.47872	-0.690525 -1.63218 0.878677
1800	3	261.989 11.2671 4.68925	-0.127808 -0.582723 -0.24291
3001	1	135.888 14.5872 9.02625	0.797448 0.21909 -0.224935
3002	1	135.707 11.9667 6.61961	1.11419 -0.0955362 -1.28143
3003	1	138.135 12.033 8.95974	-0.632943 -0.477122 1.25206
3004	1	138.241 14.6667 6.493	-0.439951 -0.107605 0.223671
3005	1	131.28 14.6172 9.06024	0.56017 -0.373154 -0.633985
3006	1	131.103 11.8984 6.50143	0.742972 0.213551 -0.305071
3007	1	133.482 12.0519 9.10204	-0.116757 -0.877804 -0.390904
3008	1	133.508 14.6656 6.40023	1.83776 -1.29736 0.315398
3009	1	126.574 14.5982 9.07896	0.224416 -0.21269 0.198974
3010	1	126.493 11.9575 6.55487	0.167714 -0.144858 -0.88485
3011	1	128.793 11.9556 9.11418	0.536708 -0.228423 -0.205247
3012	1	128.923 14.6045 6.52898	-0.423881 0.117621 -0.24929
3013	1	121.945 14.5911 9.06193	0.257297 -0.226814 0.981
3014	1	121.817 11.99 6.40658	0.0665333 -0.0504479 1.52905
3015	1	124.244 11.9499 9.02835	-1.35299 0.620825 0.126769
3016	1	124.299 14.6318 6.50929	-0.147566 -0.566733 -0.510211
3017	1	117.41 14.484 9.19125	-0.207671 -0.195716 -0.944302
3018	1	117.228 11.8637 6.4803	0.249753 0.205195 0.339089
3019	1	119.551 11.8933 9.07862	0.0585348 0.689929 0.526095
3020	1	119.672 14.5597 6.49221	-0.916985 -0.559652 0.350816
3021	1	112.822 14.4764 9.0152	-0.456558 -0.14334 0.324813
3022	1	112.682 11.8711 6.52773	0.405381 -0.633445 -0.891569
3023	1	114.936 11.8446 9.03011	0.74061 0.248705 0.98003
3024	1	115.098 14.5081 6.61841	0.53888 0.270619 -0.702585
3025	1	108.124 14.4552 9.14971	0.962363 -0.217319 0.0324858
3026	1	108.083 11.855 6.6492	-0.793868 -0.1469 -1.2966
3027	1	110.358 11.9095 9.11256	0.288242 -0.1667 0.208707
3028	1	110.484 14.4203 6.52256	0.295692 0.562026 0.0519312
3029	1	103.541 14.4328 9.15698	-0.544946 0.661588 -0.724489
3030	1	103.305 11.7809 6.63887	0.48684 -0.816103 -0.784911
3031	1	105.686 11.8802 9.05005	-0.150047 -0.876911 1.07923
3032	1	105.783 14.3706 6.54821	-0.0632684 0.717193 0.939947
3033	1	98.8178 14.4244 9.12488	-0.274029 -0.454194 0.0365345
3034	1	98.6745 11.6645 6.58095	0.144979 1.23358 -0.0230105
3035	1	101.043 11.7389 9.19463	0.126684 0.728837 -0.388195
3036	1	101.156 14.2809 6.60094	-0.837451 1.39854 -0.541796
3037	1	94.1252 14.4187 9.19973	-0.0996611 -0.705484 -0.317473
3038	1	93.9861 11.6942 6.65257	-0.932903 1.07805 -1.06574
3039	1	96.3169 11.7867 9.17995	0.277227 -0.0613556 -1.05737
3040	1	96.4688 14.4006 6.58573	-0.681017 -0.324553 0.1767
3041	1	89.4389 14.2409 9.06021	0.089578 0.211666 0.57736
3042	1	89.4826 11.6785 6.60286	-0.966461 -0.525587 0.137141
3043	1	91.6671 11.4754 9.22072	-0.256086 1.5454 -0.448279
3044	1	91.7978 14.3284 6.55299	0.140999 -0.257684 0.49806
3045	1	84.8658 14.1803 9.12629	-1.02908 0.485317 0.365002
3046	1	84.671 11.5993 6.59512	-0.634087 -0.128863 -0.617765
3047	1	86.9531 11.5213 9.11434	0.845666 0.642999 -0.11472
3048	1	87.0741 14.1882 6.55945	0.781366 0.303173 0.341379
3049	1	80.1257 14.2186 9.06759	0.0103583 -0.242907 0.247653
3050	1	80.0128 11.5717 6.48306	-1.08868 -0.419006 1.11407
3051	1	82.3468 11.6151 9.1343	0.114547 -0.763098 -0.254692
3052	1	82.3758 14.2452 6.52643	1.00018 -0.657509 -0.103333
3053	1	75.4477 14.2136 9.06764	0.336093 0.464038 0.901024
3054	1	75.2368 11.5922 6.47514	0.917216 -0.442835 0.763386
3055	1	77.6519 11.5595 9.14876	-0.342123 -0.497865 -0.693591
3056	1	77.7467 14.1755 6.47969	0.0422586 0.264813 0.401386
3057	1	70.695 14.1697 9.11343	0.309952 0.365277 0.056283
3058	1	70.6491 11.5855 6.59329	0.205106 -0.235427 -0.492773
3059	1	72.9835 11.5817 9.13325	-0.680483 0.300639 -0.571783
3060	1	73.1328 14.2163 6.5194	-0.290873 -0.0119591 0.389036
3061	1	66.1207 14.2267 9.11991	-0.459814 -0.584014 0.735494
3062	1	65.8325 11.4913 6.62366	1.08362 0.78187 -0.0011099
3063	1	68.2546 11.5389 9.17707	-0.242441 -0.0919321 -0.481656
3064	1	68.4213 14.149 6.59015	-0.117079 0.762273 -0.965508
3065	1	61.229 14.1523 9.23765	0.428501 -0.209861 -1.33613
3066	1	61.2138 11.5223 6.62168	0.478282 -0.202989 -0.0787649
3067	1	63.4677 11.4169 9.26807	0.0563569 0.870152 -0.350773
3068	1	63.7033 14.1677 6.777	0.37598 -0.652348 -1.63
3069	1	56.5977 14.0825 9.09846	-0.00400674 0.737151 0.0393958
3070	1	56.5315 11.5972 6.57535	-0.226165 -0.058841 -0.439421
3071	1	58.855 11.5193 9.21808	-0.170481 -0.110003 -1.32371
3072	1	59.0351 14.1039 6.52364	-0.317857 0.551048 0.306264
3073	1	52.0844 14.023 8.97068	-1.11093 0.446217 1.04961
3074	1	51.8389 11.4299 6.49615	-0.0431008 0.232691 -0.17759
3075	1	54.2179 11.5118 9.08913	0.0621768 -0.41333 -0.0342442
3076	1	54.2279 14.1427 6.44348	0.26456 -0.555197 -0.157111
3077	1	47.3094 13.9713 9.01709	0.231235 1.706 0.351518
3078	1	47.1743 11.4657 6.43701	0.508179 -0.363214 0.33475
3079	1	49.5419 11.3741 9.02273	0.367665 1.27431 0.0397859
3080	1	49.6166 14.0511 6.43901	0.473 0.152173 0.66688
3081	1	42.7749 14.0438 8.97909	-0.541598 0.459747 0.906265
3082	1	42.4906 11.4249 6.4507	0.514963 0.39389 0.958497
3083	1	44.9028 11.4382 9.01375	-0.56383 0.560389 0.365041
3084	1	44.9991 14.1194 6.40791	0.0836664 -1.05016 0.671418
3085	1	38.0555 13.9788 9.09944	0.0337476 0.507642 -0.240902
3086	1	37.9596 11.4002 6.48727	0.342778 -0.280661 0.396009
3087	1	40.3463 11.3422 9.13324	-1.23892 0.777554 -0.462805
3088	1	40.3893 14.0555 6.50893	-0.498265 -0.293338 0.203245
3089	1	33.4248 13.978 9.14047	0.391002 -0.0879142 -0.0739395
3090	1	33.3167 11.3574 6.5223	0.241427 0.465403 0.579797
3091	1	35.6866 11.3976 9.07405	-0.0482934 -0.562344 0.266831
3092	1	35.7053 13.9851 6.50344	1.04224 -0.361031 0.089288
3093	1	28.8487 14.0191 9.01905	-0.102557 -0.885376 0.687668
3094	1	28.7311 11.2971 6.56479	-0.0622455 -0.0790115 -0.41302
3095	1	30.9521 11.2607 9.13055	0.206205 0.582483 -0.15098
3096	1	31.3094 13.8431 6.48475	-2.34549 1.43857 -0.329958
3097	1	24.1792 13.8752 8.97839	0.321523 0.013594 0.064072
3098	1	24.0909 11.2824 6.4834	0.145461 -0.333634 0.258715
3099	1	26.4082 11.2782 9.09777	0.711548 0.196344 -0.229617
3100	1	26.6244 13.9079 6.41487	-0.895362 0.725839 0.644681
3101	1	19.6162 13.7965 8.98502	0.380471 0.531626 0.52284
3102	1	19.4181 11.2827 6.43589	0.755876 -1.29818 0.0847061
3103	1	21.7688 11.1765 9.01927	-0.419026 0.311389 -0.102186
3104	1	21.8995 13.9431 6.46159	0.123689 -0.578809 -0.164518
3105	1	14.9306 13.7711 9.03741	-0.382314 0.0954331 -0.205654
3106	1	14.8696 11.2611 6.53752	-0.293705 -1.63393 -0.317389
3107	1	17.0977 11.0655 9.02188	0.878053 0.710689 -9.55891e-05
3108	1	17.2146 13.8429 6.47234	0.66933 -0.251616 -0.00453811
3109	1	10.3067 13.7446 9.12022	0.149766 -0.565139 -0.242062
3110	1	10.1211 11.0837 6.48797	-0.0496621 0.0841042 0.198136
3111	1	12.4331 11.1334 8.96568	0.497658 -0.367 0.803044
3112	1	12.545 13.6879 6.41885	0.519097 1.09213 1.03497
3113	1	5.72014 13.7732 9.1346	-0.867905 0.11183 -0.811376
3114	1	5.58311 11.1655 6.54281	-0.887454 0.176003 -0.00730232
3115	1	7.74781 11.0645 9.09499	1.47658 0.354181 -0.022592
3116	1	8.00512 13.7591 6.59301	-0.33337 0.600737 -1.19533
3117	1	1.03768 13.5578 9.03439	0.37323 0.498203 -0.434004
3118	1	0.790883 10.9641 6.51626	-0.63412 0.419085 -1.03762
3119	1	3.17765 11.1345 9.12099	0.514399 -0.594063 -0.49441
3120	1	3.33384 13.695 6.50245	0.429721 0.294774 -0.200967
3121	1	140.599 14.7093 9.07792	-0.0642707 -0.691555 -0.332123
3122	1	140.401 12.0886 6.51177	0.902138 -0.87075 -1.03598
3123	1	142.763 12.1191 9.10076	-0.156906 -0.330273 -0.552763
3124	1	142.898 14.6599 6.55885	-0.0941786 0.307595 -1.02587
3125	1	145.194 14.765 9.07525	0.166674 0.116417 -0.48295
3126	1	145.127 12.1192 6.45296	0.261499 0.376403 1.00866
3127	1	147.6 12.1473 9.05342	-0.0417551 0.32744 -0.248405
3128	1	147.533 14.784 6.60469	-1.60832 0.888531 -0.79492
3129	2	137.075 13.2794 5.28205	-0.91048 0.0803884 0.155507
3130	2	136.305 0.225331 7.73917	0.820898 -0.733159 0.0113207
3131	2	139.277 13.3129 7.7717	0.65077 0.981675 -0.0413322
3132	2	138.762 0.130059 5.24032	0.199824 0.461167 0.454264
3133	2	132.348 13.3295 5.27249	-0.548672 -0.368975 -0.65944
3134	2	131.805 0.0937722 7.62821	-1.11897 1.22848 1.85328
3135	2	134.73 13.3207 7.78706	-1.20194 0.416941 0.229211
3136	2	134.099 0.143806 5.20295	-0.597766 0.280571 -0.0549698
3137	2	127.682 13.3854 5.16938	0.219543 -0.365685 0.202362
3138	2	127.055 0.183252 7.88607	0.249496 -0.44537 -0.623024
3139	2	130.033 13.1964 7.68303	-0.446751 0.597451 1.37765
3140	2	129.328 0.190712 5.27479	0.742291 -0.043441 -0.743728
3141	2	122.988 13.2823 5.20041	0.822221 -0.0156309 -0.268895
3142	2	122.498 0.0915007 7.85552	-0.451394 0.222424 -0.180342
3143	2	125.419 13.2781 7.70906	-0.14279 0.285286 0.916748
3144	2	124.731 0.229118 5.22856	0.14189 -0.666645 -0.477145
3145	2	118.342 13.2646 5.22026	0.703012 -0.234409 0.0421584
3146	2	117.784 -0.0171213 7.82191	0.578624 0.597601 0.147975
3147	2	120.709 13.2819 7.82717	0.424221 -0.369455 -0.521615
3148	2	120.138 0.0514637 5.30045	0.499238 0.397381 -0.881599
3149	2	113.974 13.2495 5.26272	-0.714074 -0.12387 0.0686994
3150	2	113.18 0.0863523 7.81586	0.955447 -0.371873 0.339986
3151	2	116.251 13.1315 7.83734	-0.967203 0.574868 0.192949
3152	2	115.576 0.0806456 5.28151	-0.590377 0.0740484 0.250853
3153	2	109.188 13.1239 5.29525	0.572873 -0.187191 0.123613
3154	2	108.649 0.0130576 7.82772	-0.281851 -0.498657 0.033844
3155	2	111.687 13.1419 7.76464	-1.24815 0.566944 0.622389
3156	2	110.972 0.0496726 5.29119	-0.30096 0.110236 -0.255265
3157	2	104.561 13.0643 5.37261	-0.298574 -0.196226 -0.474476
3158	2	103.993 0.0536789 7.87316	0.0504773 -0.696932 -0.157309
3159	2	106.933 13.1215 7.87586	0.0124098 0.345095 -0.157252
3160	2	106.246 -0.0812332 5.37412	0.19583 0.248969 -0.0132546
3161	2	99.9252 13.0818 5.2448	0.125249 -0.732979 0.359537
3162	2	99.9881 15.6841 7.84774	0.949887 -0.586648 0.953663
3163	2	102.275 13.0589 7.79067	-0.163698 0.151428 1.90208
3164	2	101.553 -0.101203 5.38323	0.607722 0.0233882 -0.867167
3165	2	95.2203 13.0427 5.37645	-0.149256 0.156921 -0.565369
3166	2	95.3559 15.7828 7.9552	0.502895 -1.10984 -0.270835
3167	2	97.5951 13.1318 7.79389	0.145052 -0.702264 0.828669
3168	2	97.6406 15.575 5.30056	0.392457 0.675819 0.0618673
3169	2	90.5457 13.0685 5.34301	0.503048 -0.456733 -0.890177
3170	2	90.5639 15.5841 7.75755	1.06817 0.219277 0.345633
3171	2	92.7832 12.9122 8.02136	0.820413 0.532757 -1.01337
3172	2	93.1089 15.6483 5.29665	-0.194357 -0.00854828 -0.0706758
3173	2	85.8857 12.9229 5.37243	0.114566 -0.40697 -0.997291
3174	2	85.9378 15.4622 7.83524	1.11491 0.119692 0.488548
3175	2	88.28 12.9243 7.89075	-0.598849 -0.358925 -0.542548
3176	2	88.299 15.5527 5.28924	-0.497954 0.438134 -0.361095
3177	2	81.1663 12.7998 5.20125	-0.121178 1.14618 0.39698
3178	2	81.3806 15.5581 7.79214	-0.394215 -0.0966659 0.632307
3179	2	83.5208 12.9568 7.85926	0.172393 -0.334938 -0.140207
3180	2	83.7213 15.5193 5.31839	-0.563588 0.454391 0.0709351
3181	2	76.5474 12.8876 5.21328	-0.13663 -0.522842 -0.356335
3182	2	76.7065 15.5224 7.76344	-0.39166 -0.0126145 0.345354
3183	2	78.8582 12.8705 7.80186	0.296116 0.181774 -0.0440813
3184	2	78.9275 15.5882 5.29594	0.744302 -1.21412 -0.263493
3185	2	71.8892 12.8812 5.31579	0.0719233 -0.0480461 -0.355189
3186	2	71.9765 15.4899 7.89041	0.339392 -0.064584 0.0108027
3187	2	74.2258 12.9645 7.85647	-0.298559 -0.650182 -0.479184
3188	2	74.3731 15.4561 5.2155	-0.193526 0.573331 0.00353643
3189	2	67.218 12.8319 5.26568	-0.767848 0.314989 0.692207
3190	2	67.3449 15.4879 7.88756	-0.0989053 0.173484 -0.291749
3191	2	69.5283 12.9145 7.79414	-0.165056 -0.664058 0.902116
3192	2	69.7085 15.571 5.29742	-0.729316 -0.356078 -0.0339803
3193	2	62.502 12.8239 5.34817	0.0936536 0.171439 0.133955
3194	2	62.5944 15.4723 7.92361	-0.49128 0.137127 0.454012
3195	2	64.8176 12.8134 7.99213	-0.339364 0.0651964 -0.237507
3196	2	65.0473 15.4594 5.34527	-0.516841 -0.568122 0.172447
3197	2	57.8263 12.8157 5.29689	-0.421907 0.0228134 -0.361714
3198	2	57.8548 15.4154 7.81473	0.235598 -0.454566 0.21786
3199	2	59.9997 12.793 7.84531	0.729834 0.200526 0.645786
3200	2	60.3467 15.4458 5.28329	-0.717075 -0.321743 -0.0443936
3201	2	52.9621 12.795 5.14369	0.58521 0.0587601 0.619461
3202	2	53.2442 15.411 7.74531	-0.540728 0.173877 -0.0268914
3203	2	55.3208 12.9222 7.77096	0.550404 -0.777786 0.330863
3204	2	55.4691 15.3169 5.21893	0.89828 0.829583 -0.293108
3205	2	48.3866 12.7843 5.18216	0.385485 -0.530412 0.0410224
3206	2	48.586 15.3653 7.77005	-0.609968 0.0643563 0.14392
3207	2	50.7433 12.6892 7.81147	0.140787 0.481442 -0.872883
3208	2	50.7848 15.4516 5.20394	0.132659 0.0205425 0.0404783
3209	2	43.7102 12.766 5.17207	0.452095 -0.210256 -0.251071
3210	2	44.0089 15.3391 7.76068	-0.536972 0.63973 -0.108272
3211	2	46.098 12.8051 7.79012	-0.32553 -0.768143 -0.986782
3212	2	46.2193 15.3725 5.26448	0.127482 0.572531 -0.96345
3213	2	39.0962 12.7582 5.22569	0.754331 -0.582851 0.0109872
3214	2	39.2248 15.2524 7.83173	0.312185 0.642319 -0.0684481
3215	2	41.3959 12.721 7.89651	1.01706 -0.0963327 -1.2042
3216	2	41.6012 15.394 5.23168	0.289836 -0.0351661 -0.149893
3217	2	34.4867 12.6712 5.17551	0.0826846 0.271707 0.439956
3218	2	34.7198 15.2823 7.81885	-0.766575 0.203787 -0.0347554
3219	2	36.9619 12.6413 7.86305	-1.20718 0.403051 -0.660998
3220	2	36.9665 15.3258 5.23398	-0.308681 0.183454 -0.109818
3221	2	29.9918 12.5419 5.22634	0.183382 0.532717 -0.171919
3222	2	30.0565 15.1973 7.72997	0.778623 0.11311 0.217668
3223	2	32.204 12.6695 7.80269	0.835312 -1.04004 1.07247
3224	2	32.3739 15.2793 5.31649	0.366501 0.0921749 -0.74241
3225	2	25.3498 12.5937 5.26137	0.0354392 -0.343248 -0.477072
3226	2	25.4371 15.2791 7.69219	-0.167456 -0.449689 0.0230678
3227	2	27.6238 12.7272 7.81754	0.251638 -0.990126 -0.179167
3228	2	27.834 15.2468 5.21569	-0.0632957 0.104477 -0.0961478
3229	2	20.6861 12.5845 5.15487	0.14337 -0.215445 0.656975
3230	2	20.8572 15.2469 7.73104	-1.05921 0.067148 0.165524
3231	2	22.9466 12.4956 7.74805	0.035892 0.886454 -0.0454869
3232	2	23.0907 15.2187 5.14582	0.0878219 0.160513 0.84798
3233	2	15.9795 12.4822 5.22509	0.42742 0.122841 0.0805913
3234	2	16.1325 15.1121 7.78448	0.285623 -0.280457 0.316475
3235	2	18.4524 12.4914 7.75438	-1.53363 0.485841 0.138994
3236	2	18.4779 15.1951 5.21792	-0.330779 -0.0362181 0.0334881
3237	2	11.3996 12.4889 5.16464	-0.505467 -0.961209 0.344354
3238	2	11.5166 15.0074 7.83923	-0.0119741 0.149865 -1.27013
3239	2	13.6871 12.4499 7.72919	-0.114797 0.392778 0.463452
3240	2	13.7815 15.0782 5.22831	0.271599 -0.0686572 0.161237
3241	2	6.83749 12.5223 5.25981	-0.912926 -0.424168 0.240265
3242	2	6.84964 15.1519 7.72485	0.555892 -0.805301 1.09382
3243	2	8.98064 12.4009 7.80269	0.670027 -0.256237 0.610428
3244	2	9.19589 15.0694 5.18224	-0.311585 0.236055 0.923077
3245	2	2.18559 12.3707 5.17691	-0.369541 0.887553 1.53811
3246	2	2.2296 15.0961 7.54472	-0.0508118 -0.307879 0.664588
3247	2	4.41359 12.4807 7.84843	0.374313 -0.378291 0.101739
3248	2	4.50381 15.1671 5.3049	0.202757 -0.98777 -0.532774
3249	2	-0.0789057 10.0392 9.83511	0.615284 0.598779 0.986055
3250	2	141.75 13.3225 5.12395	-0.592636 -0.0247317 1.0914
3251	2	141.211 0.213556 7.8715	-1.33728 -0.147001 -0.52336
3252	2	143.971 13.4013 7.80037	0.779694 -0.252779 0.182204
3253	2	143.361 0.221624 5.25042	0.659816 -0.156677 0.130847
3254	2	146.288 13.4926 5.09475	1.31731 -0.996873 0.931
3255	2	145.661 0.318288 7.84356	0.386637 -0.788682 -0.252232
3256	2	148.381 13.1842 7.4105	0.07467 -1.1553 0.333546
3257	3	156.697 12.9309 9.8144	-1.59228 0.581643 0.337454
3258	3	158.326 12.1237 7.33012	-0.160943 0.964169 -0.258793
3259	3	156.646 14.7648 7.25463	0.892845 0.746819 -0.320041
3260	3	158.421 15.6098 9.87034	-0.398541 0.780465 -0.0890932
3261	3	160.003 13.019 9.94256	1.10087 -0.750341 -0.532649
3262	3	161.642 12.1179 7.25115	-0.317225 -0.848529 0.100161
3263	3	160.107 14.7663 7.36473	0.473786 0.512838 0.538803
3264	3	161.894 15.6188 9.92816	-0.115061 0.133956 -0.771707
3265	3	163.443 12.9503 9.86161	-0.528513 -0.143713 -1.70646
3266	3	165.161 12.1334 7.25708	0.320218 -0.444321 0.756178
3267	3	163.558 14.6006 7.32389	-1.20274 1.12556 -0.0260674
3268	3	165.342 15.488 10.0247	-0.904911 0.804376 -1.52694
3269	3	166.892 12.8169 9.8643	0.596035 0.528788 0.230269
3270	3	168.587 12.0119 7.35612	0.283141 -0.548911 -0.559169
3271	3	166.958 14.7245 7.38155	0.447544 -0.777617 -0.0882794
3272	3	168.724 15.2793 9.98346	0.590182 1.98289 -0.658386
3273	3	170.351 12.7553 9.89875	1.17695 0.632581 0.879522
3274	3	171.993 11.9829 7.38899	0.401791 -0.0166597 0.0882256
3275	3	170.408 14.6343 7.33936	-0.563697 -0.969079 1.26051
3276	3	172.137 15.4076 9.875	-0.223704 -0.394945 0.0358731
3277	3	173.832 12.7661 9.90285	-0.0762713 -0.649253 0.253725
3278	3	175.416 11.8145 7.30004	-0.111188 1.15395 1.11191
3279	3	173.867 14.6522 7.39417	-0.0626446 -1.42205 -1.39028
3280	3	175.464 15.427 9.90356	1.33196 -0.414076 0.585685
3281	3	177.148 12.715 9.92096	-0.939377 0.729476 0.804406
3282	3	178.754 11.8969 7.41735	0.749989 -0.188147 -0.37344
3283	3	177.213 14.5668 7.39398	0.820881 -0.787802 -0.140306
3284	3	178.915 15.3847 9.9048	0.170392 -0.751223 0.515743
3285	3	180.592 12.6835 9.92887	-1.65056 0.904317 0.658258
3286	3	182.14 11.873 7.29383	-0.430779 -0.409189 0.514528
3287	3	180.661 14.5192 7.31727	0.233044 -0.864847 0.737809
3288	3	182.219 15.2014 10.1418	1.0723 0.840621 -2.01451
3289	3	183.877 12.5539 9.92931	-0.134094 0.0944863 0.107792
3290	3	185.517 11.6742 7.49758	-0.287568 0.700459 -1.52201
3291	3	184.009 14.4643 7.49764	0.223477 -0.308551 0.305448
3292	3	185.659 15.1796 10.0084	0.870756 -0.558645 -0.310816
3293	3	187.38 12.5804 9.83377	-1.61485 -1.83413 1.43522
3294	3	189.019 11.6234 7.34472	-0.704704 -0.312129 0.100309
3295	3	187.43 14.3017 7.33463	0.308341 -0.233292 0.998875
3296	3	189.116 15.2111 9.92213	-0.587418 -0.552425 -0.119469
3297	3	190.597 12.5152 9.95704	0.277818 -0.0840847 -0.347888
3298	3	192.385 11.6288 7.43209	0.646016 0.0269017 -0.363145
3299	3	190.787 14.2782 7.38177	-0.45207 0.214063 -0.0184738
3300	3	192.486 15.1529 9.9007	0.319727 -0.867137 1.06152
3301	3	194.014 12.4853 9.95014	-0.0970238 -0.237324 0.214028
3302	3	195.888 11.6397 7.38948	-1.63676 -0.353617 -0.143141
3303	3	194.133 14.2722 7.36132	-0.0376605 -0.422889 0.505387
3304	3	195.904 15.0572 9.9899	-0.821222 0.563712 0.0278386
3305	3	197.388 12.4712 9.93613	0.918334 -0.808409 0.971921
3306	3	199.143 11.5821 7.31273	0.497919 -0.809635 0.0804402
3307	3	197.578 14.2315 7.31718	-1.49461 -0.755267 -0.226594
3308	3	199.303 15.0257 9.88863	-0.504164 0.111865 1.5012
3309	3	200.808 12.3483 9.85082	0.868657 0.0820125 1.04947
3310	3	202.591 11.4055 7.33182	-0.521576 1.31843 0.371753
3311	3	200.931 14.118 7.37143	0.643962 0.115988 -0.765991
3312	3	202.692 14.9305 9.87875	-0.518069 0.97679 0.46929
3313	3	204.292 12.3386 9.88106	-0.886223 -0.108203 0.233599
3314	3	205.902 11.4047 7.27397	0.162873 0.5472 0.515081
3315	3	204.291 14.1749 7.31082	-0.37108 -0.684482 -0.463309
3316	3	206.007 14.9146 9.74575	1.59083 -0.439165 1.71202
3317	3	207.695 12.3275 9.92773	-0.748293 -0.725093 -1.17136
3318	3	209.359 11.4453 7.35322	-0.668965 -1.20848 0.519935
3319	3	207.698 14.0161 7.36515	0.0362851 0.823445 0.631797
3320	3	209.558 14.89 9.9505	-0.283048 -0.41144 1.19726
3321	3	211.006 12.1797 9.91553	0.777918 -0.282918 0.836399
3322	3	212.752 11.3631 7.34054	-0.953814 -0.182168 0.398871
3323	3	211.113 13.974 7.31117	0.12694 0.50818 0.551617
3324	3	212.959 14.7074 9.94334	-0.997619 0.862111 -0.228204
3325	3	214.418 12.0986 9.9295	1.26023 1.191 -0.178276
3326	3	216.099 11.2522 7.36084	0.0593883 -0.747055 -0.707083
3327	3	214.553 13.9072 7.43599	0.58844 -0.201317 -0.416282
3328	3	216.313 14.7777 10.0892	-0.92649 0.760465 -1.05269
3329	3	217.867 12.1764 9.91798	0.75714 -0.918976 -1.00841
3330	3	219.488 11.2581 7.32477	0.129513 -0.684902 -0.151566
3331	3	217.943 13.8347 7.37418	-1.03536 0.0418889 -0.66581
3332	3	219.609 14.7428 9.94877	0.621223 -0.676211 -0.00703335
3333	3	221.302 12.0208 9.91902	-1.04213 -0.0555366 -0.170091
3334	3	223.013 11.2136 7.44829	-0.783331 0.450232 -1.50045
3335	3	221.334 13.7271 7.48687	0.184881 1.94713 -0.831632
3336	3	223.071 14.6804 9.88028	-0.123493 -1.16041 0.817074
3337	3	224.678 12.0279 9.97196	0.349019 -0.119558 -0.695162
3338	3	226.27 11.144 7.27283	0.51245 0.330198 -0.620417
3339	3	224.852 13.8576 7.32307	-0.702601 -0.346594 0.632423
3340	3	226.419 14.6451 9.93318	1.84689 0.462223 -0.805955
3341	3	228.075 11.8497 9.85918	-0.46883 1.19856 -0.460984
3342	3	229.711 11.0901 7.25352	-1.27647 -0.508329 0.0706794
3343	3	228.167 13.7653 7.33096	-1.64162 -1.34408 0.47803
3344	3	229.867 14.5077 9.97357	-1.02307 -0.0941027 -1.54426
3345	3	231.468 11.8456 9.80017	-0.511056 0.534451 0.854768
3346	3	233.073 10.9688 7.27194	0.0961627 -0.510912 -0.0256008
3347	3	231.503 13.6298 7.38843	0.213899 0.143657 -0.896234
3348	3	233.355 14.4583 9.8395	-1.23136 -0.352781 0.311726
3349	3	234.799 11.6715 9.86123	0.755865 -0.349331 0.49096
3350	3	236.528 10.8453 7.3127	0.0207722 0.566097 -1.27121
3351	3	234.967 13.511 7.38508	0.0172627 0.0163844 -0.922821
3352	3	236.563 14.419 9.94702	0.998256 -0.874788 -0.0481543
3353	3	238.209 11.7108 9.80202	-0.634512 0.181705 -0.0205438
3354	3	239.841 10.8772 7.32586	0.568187 0.0188249 -0.87179
3355	3	238.308 13.5644 7.2393	0.0290181 0.976287 0.484964
3356	3	239.909 14.2634 9.90889	0.845935 0.432792 -0.364541
3357	3	241.582 11.6117 9.92912	-1.10306 0.716408 -0.934714
3358	3	243.183 10.7447 7.35297	0.986421 1.30993 -0.40272
3359	3	241.694 13.4015 7.37968	-0.806719 0.817343 0.166904
3360	3	243.4 14.2083 9.92136	-0.0234371 0.0441805 -1.02655
3361	3	245.053 11.6201 9.84437	-0.78815 -0.732753 0.162898
3362	3	246.65 10.8583 7.23894	-0.818623 -1.89273 -0.386237
3363	3	245.041 13.3965 7.2535	-1.5345 -0.582149 0.503473
3364	3	246.823 14.2084 9.86733	0.372423 0.0346991 -0.602803
3365	3	248.389 11.5037 9.84993	-0.189552 0.644194 -0.243068
3366	3	250.011 10.7255 7.14137	1.34799 -0.272872 0.773092
3367	3	248.476 13.293 7.09504	0.276566 0.957455 2.1624
3368	3	250.171 14.1502 9.8071	-0.140949 -0.492376 -0.497605
3369	3	251.856 11.4392 9.87531	-0.473872 -0.499301 -1.29951
3370	3	253.472 10.6715 7.23414	-0.634741 -1.34747 0.032652
3371	3	251.934 13.2683 7.27078	-2.01135 -1.08464 -0.201458
3372	3	253.533 14.0911 9.85141	0.308922 -0.12173 -0.712218
3373	3	255.199 11.4125 9.79799	0.241505 0.100579 -1.27002
3374	3	256.879 10.5985 7.17508	-0.577441 -0.772722 -1.30408
3375	3	255.26 13.1732 7.17595	0.731164 0.993308 1.26642
3376	3	256.993 14.0139 9.7327	-0.792266 -0.206834 -0.725109
3377	3	258.535 11.3826 9.82513	0.998331 0.297602 -0.461654
3378	3	260.24 10.5639 7.20283	-0.368775 0.0840984 0.725965
3379	3	258.656 13.1451 7.17046	-0.106307 -0.335024 0.4538
3380	3	260.355 13.9424 9.71877	-0.466806 1.2319 0.586641
3381	3	263.645 10.4867 7.18516	0.631935 -0.399132 0.478045
3382	3	262.042 13.1581 7.2924	-0.192672 -1.18244 -0.728009
3383	3	263.804 13.9232 9.74449	-0.282222 0.12847 0.0803187
3384	3	265.283 11.2629 9.6351	0.756316 0.278247 0.916897
3385	3	267.109 10.3966 7.28755	-2.1676 0.64977 -0.524016
3386	3	265.463 13.1547 7.13865	0.592918 -0.66695 1.35927
3387	3	267.195 13.9529 9.77643	0.0184763 -0.243295 -0.143085
3388	3	268.745 11.2445 9.89452	0.700541 0.929494 -0.392523
3389	3	270.354 10.3645 7.31766	0.940699 0.144725 -1.28416
3390	3	268.834 13.0038 7.32859	0.620905 -0.386813 -0.853605
3391	3	270.716 13.974 9.77457	-1.20623 -0.694927 0.287688
3392	3	272.193 11.1684 9.85991	-0.889421 0.791888 0.430911
3393	3	273.775 10.2484 7.3827	0.862968 0.958959 0.0623367
3394	3	272.252 12.9499 7.37564	0.0970987 -0.0132085 -1.7938
3395	3	274.075 13.8762 9.96267	-1.21314 0.0432888 -0.676779
3396	3	275.534 11.3062 9.97352	0.705336 -1.28773 -0.576469
3397	3	277.251 10.347 7.32409	-0.387342 0.156394 0.768699
3398	3	275.566 12.9453 7.33776	1.51129 -0.916783 -0.0583411
3399	3	277.398 13.8306 10.063	-0.39152 0.122457 -1.91729
3400	3	278.965 11.1761 9.90364	0.484012 -1.24844 0.104319
3401	3	280.65 10.2962 7.23982	0.547426 -0.611808 1.20353
3402	3	279.037 12.937 7.38823	0.0686071 -0.278843 -1.16805
3403	3	280.736 13.8063 9.83353	-0.00786989 -0.157715 0.994242
3404	3	282.426 11.1397 9.81153	0.0880764 0.218175 0.454401
3405	3	284.026 10.1507 7.36577	-0.807237 1.30519 0.0182005
3406	3	282.598 12.9494 7.35697	-0.561895 -0.729767 -1.12421
3407	3	284.128 13.8475 9.82801	0.308972 -0.716641 0.386959
3408	3	285.874 11.1944 9.8714	-1.18268 -0.733127 -0.56699
3409	3	287.461 10.1676 7.36734	0.976349 0.392144 -0.528597
3410	3	285.937 12.8602 7.34999	-0.750258 0.0971527 -1.02591
3411	3	287.616 13.6515 9.90455	0.685702 1.06999 -0.271897
3412	3	289.24 11.0985 9.92244	-0.262 -0.0542586 -0.337193
3413	3	290.846 10.1993 7.36726	-0.387775 -0.817311 -0.285369
3414	3	289.212 12.909 7.21743	0.7215 -1.76179 1.1931
3415	3	291.069 13.7131 9.92413	-0.588725 -0.214897 -0.419662
3416	3	292.625 11.0131 10.0083	0.056311 0.39657 0.093838
3417	3	294.158 9.99101 7.31658	0.0514606 0.877098 0.345156
3418	3	292.666 12.8578 7.32556	-0.51925 -1.17382 -0.190759
3419	3	294.421 13.4638 9.91757	0.0909825 0.189627 0.460972
3420	3	149.908 13.0943 9.87125	-0.191 -0.26465 0.123685
3421	3	151.402 12.1761 7.27371	0.317861 0.112506 0.423067
3422	3	149.881 14.9755 7.22798	1.72429 1.00786 0.0568857
3423	3	151.597 15.6431 9.79523	0.757241 -0.395478 -1.10414
3424	3	153.259 12.9856 9.81316	1.01557 0.0663859 0.209478
3425	3	154.851 12.1805 7.28657	-0.242946 0.0911113 0.156153
3426	3	153.386 14.8264 7.24094	-1.48926 -0.284242 0.212107
3427	3	155.064 15.6195 9.84404	-0.31998 -0.421872 -0.166321
3428	4	156.556 12.9493 6.71447	0.587785 -0.718875 0.156507
3429	4	158.363 12.1631 9.28903	0.102481 0.215381 -0.497138
3430	4	156.722 14.7935 9.15989	0.251314 0.448935 1.32717
3431	4	158.465 15.4936 6.70493	-1.12795 0.98827 -0.0732235
3432	4	159.993 13.011 6.71817	-0.213016 -1.6759 -0.631373
3433	4	161.702 12.1169 9.17527	-0.0235984 1.59935 1.26081
3434	4	160.111 14.8544 9.34362	0.901051 0.0728659 -0.249012
3435	4	161.807 15.4813 6.76264	1.07885 0.630751 0.15451
3436	4	163.367 12.785 6.73301	1.25256 0.327961 -0.541473
3437	4	165.165 12.2031 9.26153	-0.156146 -1.13909 -0.495175
3438	4	163.612 14.8292 9.23538	-0.71252 -0.336452 1.41897
3439	4	165.225 15.435 6.79856	0.628296 -0.124624 -0.433325
3440	4	166.957 12.8269 6.72177	-0.968101 0.776682 0.161439
3441	4	168.702 12.0257 9.29701	-1.82487 -0.287437 0.184224
3442	4	166.978 14.7505 9.36554	0.279181 -1.31986 -0.746625
3443	4	168.753 15.3953 6.7951	-1.09779 0.174008 -0.567586
3444	4	170.315 12.7946 6.76639	-0.22956 -0.433129 -0.35974
3445	4	172.097 11.9806 9.38609	-0.535796 0.158332 -0.830649
3446	4	170.441 14.6107 9.31677	-0.276448 -0.222763 -0.186737
3447	4	172.083 15.3029 6.8096	1.20352 -0.442971 -1.34095
3448	4	173.741 12.7395 6.74983	-0.0786661 0.230411 1.06504
3449	4	175.464 11.7869 9.35872	-0.0784821 1.49615 -0.978369
3450	4	173.829 14.5934 9.27796	0.00469527 0.275997 0.751111
3451	4	175.614 15.3794 6.78453	-1.53776 0.162886 -0.542449
3452	4	177.124 12.6954 6.78841	-0.823196 0.261928 -0.359202
3453	4	178.814 11.9663 9.35255	0.516067 -0.771823 0.312989
3454	4	177.233 14.614 9.30285	-1.26787 -0.464067 0.813268
3455	4	178.984 15.2422 6.80903	-0.903564 0.800379 -0.845025
3456	4	180.462 12.6685 6.74575	-0.112715 -0.108839 -0.358941
3457	4	182.17 11.882 9.24821	0.0866694 -0.00385267 0.342263
3458	4	180.617 14.5512 9.28652	-0.447004 -0.426149 0.542997
3459	4	182.398 15.189 6.71112	-0.528838 0.19078 0.376592
3460	4	183.843 12.6658 6.88589	1.08506 -1.08446 -0.580557
3461	4	185.523 11.7338 9.36107	0.940507 0.340918 0.869761
3462	4	183.941 14.413 9.46963	0.0670596 0.747072 -0.730002
3463	4	185.766 15.1336 6.82117	-0.818055 -0.258476 0.626248
3464	4	187.248 12.3812 6.81314	0.346632 0.873293 1.1112
3465	4	188.933 11.6208 9.2915	1.12279 0.419592 -0.135122
3466	4	187.412 14.3401 9.32255	-0.282951 2.16363 -0.719067
3467	4	189.111 15.1193 6.75551	-0.0970658 0.0765665 -0.266791
3468	4	190.727 12.3959 6.7721	-0.429945 0.443965 0.421058
3469	4	192.29 11.6915 9.34694	0.247691 -0.321423 0.809437
3470	4	190.785 14.3919 9.35824	-0.246367 -0.776534 -0.432048
3471	4	192.447 15.0386 6.72577	0.665005 1.1751 0.835001
3472	4	194.134 12.3957 6.82277	-0.43507 -0.0867096 -0.313252
3473	4	195.698 11.7305 9.325	0.442694 -1.13725 0.209454
3474	4	194.171 14.3091 9.36326	0.0406793 0.462899 -0.498029
3475	4	195.798 14.9742 6.63834	1.05593 0.204298 0.71606
3476	4	197.486 12.3538 6.6627	0.563146 0.851782 -0.228061
3477	4	199.13 11.6304 9.31197	-1.09918 0.584616 -0.875577
3478	4	197.542 14.2744 9.29329	0.415854 0.534243 -0.123321
3479	4	199.265 14.8946 6.75091	0.200036 1.39824 0.345341
3480	4	200.9 12.3091 6.72145	0.0387458 -0.682966 0.183336
3481	4	202.52 11.5289 9.31057	0.374616 1.22053 -0.593892
3482	4	200.924 14.202 9.28969	0.81665 -0.0559483 0.496829
3483	4	202.601 14.9598 6.78672	0.218082 0.793792 -0.567499
3484	4	204.254 12.2937 6.72902	-0.170731 -0.138931 -0.28754
3485	4	205.886 11.5376 9.19573	1.33669 0.0696921 1.08169
3486	4	204.331 14.1925 9.21752	-0.246703 -1.0531 0.758895
3487	4	205.996 14.9211 6.83504	1.2819 0.216484 -0.335755
3488	4	207.664 12.1908 6.82208	-0.591257 -0.204557 -1.41953
3489	4	209.308 11.3961 9.31917	0.409611 1.33328 -0.499973
3490	4	207.851 14.1339 9.36527	-1.05852 0.439377 -0.919233
3491	4	209.377 14.8198 6.74847	0.97052 -0.0837854 0.613272
3492	4	211.017 12.1238 6.75307	0.856309 0.584295 -0.113309
3493	4	212.791 11.3439 9.3176	-1.71803 0.0224253 -0.223155
3494	4	211.169 14.0119 9.33162	0.580173 0.0169294 -0.669612
3495	4	212.912 14.6228 6.72755	-0.694066 1.09844 0.227254
3496	4	214.45 12.0496 6.82771	0.0687704 0.514183 -0.770273
3497	4	216.177 11.4266 9.22248	-0.576896 -0.264552 2.09351
3498	4	214.641 14.0404 9.35081	0.00876509 -1.31092 0.405872
3499	4	216.242 14.6489 6.74878	0.210804 -0.526191 0.3286
3500	4	217.739 12.0005 6.76667	1.3261 0.147196 -0.169079
3501	4	219.568 11.2361 9.28833	-0.465298 1.08609 -0.0528257
3502	4	217.892 14.0171 9.27701	0.771158 -0.351363 1.07304
3503	4	219.625 14.5231 6.79545	1.00269 1.03553 0.216363
3504	4	221.248 12.008 6.82265	0.227172 -1.65308 -1.04432
3505	4	222.969 11.2441 9.35252	0.371532 -0.202855 0.120974
3506	4	221.319 13.8653 9.39471	0.017519 0.69181 0.159933
3507	4	223.065 14.5698 6.83745	0.209208 0.0472065 -0.334046
3508	4	224.645 12.0184 6.67335	-0.186532 -0.247357 0.630482
3509	4	226.359 11.2281 9.1744	-1.15404 -0.183278 1.10323
3510	4	224.805 13.893 9.38411	-1.48581 -0.846156 -1.55207
3511	4	226.508 14.6021 6.64659	0.15293 0.27144 0.4219
3512	4	228.003 11.8475 6.7363	0.18712 1.0811 -0.977088
3513	4	229.728 11.1411 9.17329	0.419734 -1.04857 1.02128
3514	4	228.072 13.7243 9.29906	0.718589 0.986597 0.164646
3515	4	229.816 14.4158 6.73371	1.56096 0.90157 -1.17958
3516	4	231.365 11.7749 6.68349	1.74152 0.767795 0.607479
3517	4	233.12 11.0429 9.21393	-0.685748 0.112442 -0.258727
3518	4	231.512 13.7237 9.3096	0.962871 -0.0645506 -0.108084
3519	4	233.305 14.3568 6.74657	-0.702775 -0.272832 -0.0721041
3520	4	234.81 11.6614 6.67247	0.208297 0.526091 1.5381
3521	4	236.489 10.8982 9.19779	0.254027 -0.259487 1.28335
3522	4	234.948 13.467 9.29527	0.160304 1.72995 0.426341
3523	4	236.609 14.4125 6.75771	-0.381106 -0.277696 -0.696991
3524	4	238.23 11.7676 6.67298	-0.624591 -1.55306 0.406341
3525	4	239.838 10.8407 9.22623	0.78045 -0.0468844 0.808133
3526	4	238.236 13.5628 9.18815	-0.253374 0.0614295 0.906921
3527	4	240.06 14.3038 6.71296	-0.234433 -0.781079 -0.986322
3528	4	241.592 11.6146 6.73952	-0.773785 -0.336991 -0.963988
3529	4	243.249 10.9209 9.27483	0.72256 -0.861202 0.274764
3530	4	241.627 13.4879 9.31587	0.376688 -0.556595 0.530385
3531	4	243.261 14.2475 6.70125	1.92277 -0.627462 -0.286039
3532	4	244.901 11.4941 6.62801	0.160082 0.866105 1.13573
3533	4	246.65 10.7873 9.16566	0.506368 0.0935479 0.67644
3534	4	245.123 13.3859 9.26283	-0.443189 1.62287 -0.684589
3535	4	246.733 14.122 6.73735	0.769895 -0.0562228 -0.80474
3536	4	248.335 11.4862 6.54752	-0.00214847 -0.198092 0.467085
3537	4	250.066 10.8003 9.14854	0.429882 -0.225521 -0.147207
3538	4	248.499 13.3528 9.16996	-0.622287 0.131663 -0.137443
3539	4	250.171 14.0988 6.62547	0.841271 0.112434 -0.365527
3540	4	251.835 11.3695 6.55772	-1.22233 1.46271 0.380253
3541	4	253.558 10.573 9.17225	-0.821134 1.43931 0.175539
3542	4	251.858 13.2611 9.23675	0.126349 0.691153 -0.152104
3543	4	253.578 13.9938 6.68775	0.316574 0.747273 -0.624993
3544	4	255.112 11.3684 6.58995	1.4425 -0.140599 0.215175
3545	4	256.912 10.6474 9.05535	-0.694433 0.708401 1.42475
3546	4	255.174 13.2451 9.21487	0.976514 0.47555 -0.707653
3547	4	257.017 13.9161 6.53373	-1.05458 -0.163629 -0.424491
3548	4	258.543 11.3192 6.52551	0.747422 0.055373 0.293687
3549	4	260.309 10.7174 9.20913	-1.57347 -1.54563 -0.513359
3550	4	258.638 13.2129 9.15975	0.25562 -0.233634 -0.677943
3551	4	260.347 13.9364 6.64105	0.700376 -0.142519 0.0479908
3552	4	261.977 11.2085 6.64615	-0.559753 1.54364 -0.551564
3553	4	263.533 10.5334 9.15434	0.772217 -0.213818 -0.145262
3554	4	262.027 13.2269 9.21647	1.18048 -0.349028 -0.353189
3555	4	263.748 13.8261 6.64532	-0.232795 1.09367 -0.271624
3556	4	265.335 11.3126 6.62856	0.866327 -1.07604 -0.3478
3557	4	267.09 10.5372 9.19029	-0.582136 -0.630814 0.454353
3558	4	265.466 13.1684 9.16778	0.564072 -0.354551 -0.801401
3559	4	267.247 13.8202 6.65418	-1.04332 1.21866 0.456526
3560	4	268.69 11.1574 6.64076	1.49316 0.632005 -0.313554
3561	4	270.433 10.4695 9.22106	0.119663 -0.0366475 0.509379
3562	4	268.875 13.124 9.20322	0.677406 -0.269511 1.49129
3563	4	270.556 13.7396 6.71187	0.524518 0.300832 -0.26181
3564	4	272.181 11.1217 6.68497	-0.897781 -0.193188 1.08105
3565	4	273.86 10.3985 9.37187	0.766408 -0.569813 -0.842909
3566	4	272.334 13.0567 9.22998	0.535908 -0.142934 1.73854
3567	4	273.984 13.6705 6.67356	-1.42714 0.70186 -0.566805
3568	4	275.548 11.052 6.72446	-0.642917 0.484213 0.954527
3569	4	277.26 10.4019 9.28209	-0.567879 0.165985 0.638558
3570	4	275.65 13.0885 9.23979	1.11009 -0.260843 1.36109
3571	4	277.304 13.7439 6.82311	0.695748 -0.702368 -0.933441
3572	4	278.964 11.0514 6.74555	-0.211624 0.852366 0.11538
3573	4	280.732 10.4507 9.24717	-1.15136 -1.02968 -0.292999
3574	4	279.024 12.9617 9.29396	0.123742 1.34411 0.702618
3575	4	280.862 13.642 6.75018	-1.02428 -0.175703 -0.306471
3576	4	282.331 11.0858 6.69149	1.27807 0.0546258 0.556387
3577	4	284.143 10.3386 9.3219	-0.298099 0.119824 -0.445605
3578	4	282.421 13.026 9.24834	0.859018 -0.214525 0.868542
3579	4	284.257 13.7053 6.67801	0.0793409 -0.391196 -0.41063
3580	4	285.752 10.9304 6.85883	0.161621 0.901212 -0.917302
3581	4	287.493 10.3204 9.31062	0.942798 -0.0372479 -0.438368
3582	4	285.863 13.0374 9.25606	0.169024 -0.222891 0.61039
3583	4	287.58 13.6374 6.57342	-0.562994 0.408215 0.993692
3584	4	289.202 10.9042 6.71884	-1.01147 1.4032 -0.48147
3585	4	290.94 10.3001 9.30733	-0.104169 -0.430523 0.307439
3586	4	289.329 12.9299 9.26991	-0.0221387 -0.105656 -0.537705
3587	4	290.929 13.6275 6.70341	0.866124 0.122709 0.575576
3588	4	292.481 10.9176 6.72328	1.80157 0.863037 -0.218381
3589	4	294.359 10.2923 9.35822	-0.568542 -0.295519 -0.784186
3590	4	292.731 12.8471 9.29611	-0.512167 -0.425396 -0.384636
3591	4	294.333 13.5101 6.67781	0.361867 0.11406 0.333335
3592	4	149.654 13.0177 6.74246	0.277406 -1.03248 -0.294404
3593	4	151.568 12.2291 9.26218	-0.679757 0.745334 -0.853671
3594	4	149.988 14.8316 9.13396	-0.00268728 0.521194 0.0913782
3595	4	151.679 15.5953 6.60912	-0.50819 0.549356 0.248073
3596	4	153.075 12.9891 6.76348	1.13318 -0.4723 -1.57145
3597	4	154.936 12.1299 9.21061	0.323033 0.039997 0.765343
3598	4	153.375 14.7943 9.15709	-0.156256 1.07728 1.35465
3599	4	154.99 15.6621 6.66131	0.888845 -0.778453 -0.806578
3600	3	261.958 11.3956 9.84761	0.41613 0.0965598 -0.0478633
4801	1	135.956 14.7433 14.2923	-0.356209 -1.3678 -0.334874
4802	1	135.763 12.0554 11.6546	-0.229611 -0.726144 0.485691
4803	1	138.096 12.0339 14.1841	0.296811 0.172675 0.701108
4804	1	138.253 14.5519 11.5904	-0.252589 0.565206 0.621007
4805	1	131.232 14.5763 14.1916	0.139335 0.352267 0.169695
4806	1	131.202 12.0827 11.6372	0.0669051 -1.22127 0.366878
4807	1	133.499 11.966 14.3294	-0.318169 0.634772 -1.08803
4808	1	133.696 14.6531 11.6899	-0.66712 -0.409972 -0.209559
4809	1	126.629 14.6702 14.2562	0.534928 -1.00178 -0.167788
4810	1	126.457 11.9081 11.6771	0.142635 0.766726 -0.193388
4811	1	128.797 11.9087 14.1099	0.446794 1.15351 0.622011
4812	1	128.982 14.6472 11.5774	-0.00260777 -0.414532 0.341423
4813	1	121.999 14.5325 14.1798	-0.255596 0.191419 0.235419
4814	1	121.839 12.0207 11.7604	0.425532 -0.778437 -0.672017
4815	1	124.244 11.9127 14.3211	-0.559723 0.504323 -0.860946
4816	1	124.292 14.6437 11.651	0.373113 -1.32084 -0.0822638
4817	1	117.37 14.5248 14.1505	0.16547 -0.366455 0.793514
4818	1	117.274 11.8856 11.7091	-0.394247 0.240326 0.0272637
4819	1	119.506 11.8548 14.2205	0.664108 -0.513819 0.495355
4820	1	119.618 14.5713 11.6991	0.262029 -0.174249 -0.0555353
4821	1	112.772 14.494 14.1518	0.253637 -0.225053 1.18621
4822	1	112.638 11.8499 11.7358	0.116702 -0.629029 -0.750669
4823	1	114.935 11.8001 14.2539	0.0927596 0.844091 -0.689374
4824	1	115.164 14.5484 11.6321	-0.935696 -0.519576 -0.284363
4825	1	108.116 14.4547 14.3338	1.17492 0.227586 -0.233117
4826	1	107.932 11.8137 11.781	0.327082 0.0857705 -0.157223
4827	1	110.304 11.7248 14.2632	-0.13887 0.370837 0.982559
4828	1	110.544 14.394 11.7	-0.837535 0.891134 0.557262
4829	1	103.424 14.4973 14.3554	0.269275 -0.760035 -0.246103
4830	1	103.408 11.9252 11.6704	0.380171 -0.657751 1.31001
4831	1	105.71 11.8671 14.3991	-0.126034 -0.046378 -0.155693
4832	1	105.85 14.4272 11.706	-0.145539 0.852086 0.516939
4833	1	98.853 14.4377 14.3243	-0.146802 -0.244107 -0.656488
4834	1	98.5604 11.7498 11.6965	0.48036 0.305408 0.0888494
4835	1	100.947 11.6669 14.2361	-0.147975 0.878598 0.400393
4836	1	101.124 14.3403 11.7004	-0.107701 0.603093 0.221678
4837	1	94.0802 14.2688 14.2526	0.331736 -0.324676 -0.880363
4838	1	94.0742 11.7027 11.6892	-0.192744 -0.782302 0.105835
4839	1	96.3577 11.7734 14.2773	-0.157811 -0.297939 0.450326
4840	1	96.5147 14.4386 11.7576	-0.679981 -0.221 -1.0261
4841	1	89.4748 14.214 14.329	-0.171707 0.680871 -1.05115
4842	1	89.2946 11.4951 11.7581	-0.00780833 1.00144 -0.859917
4843	1	91.6759 11.5926 14.2362	0.449676 0.0427459 0.184687
4844	1	91.7896 14.1824 11.6255	-0.352667 0.861898 0.544071
4845	1	84.8576 14.2791 14.1622	-0.419026 -0.568763 0.95617
4846	1	84.7168 11.5729 11.5915	-0.32529 -0.188122 0.848052
4847	1	86.9471 11.6297 14.2747	0.552634 -0.281834 -0.0151442
4848	1	87.1638 14.12 11.6893	-0.240973 1.39655 -0.193501
4849	1	80.0878 14.1675 14.1882	0.0297545 0.522963 0.711252
4850	1	79.9437 11.577 11.6818	0.00609344 -0.412437 -0.551838
4851	1	82.3281 11.5802 14.2492	-0.480278 0.652915 -0.163415
4852	1	82.4825 14.1963 11.6597	0.133096 -0.0488701 0.190816
4853	1	75.4939 14.0714 14.2716	-1.31951 1.23269 -0.368162
4854	1	75.2811 11.5291 11.7269	-0.0461526 0.0339142 -0.506488
4855	1	77.6368 11.5357 14.219	-0.428492 -0.797616 0.596714
4856	1	77.7725 14.0715 11.7278	-0.276313 1.01467 -0.571697
4857	1	70.5776 14.0964 14.1321	0.99136 0.316172 1.2083
4858	1	70.5024 11.5131 11.6571	1.79933 -0.42193 0.314561
4859	1	73.0479 11.5226 14.2859	-1.20924 0.0905922 -0.466848
4860	1	73.1232 14.1828 11.7035	-0.537552 0.238584 -0.348922
4861	1	65.9897 14.235 14.2105	0.299811 -0.813083 0.0287715
4862	1	65.8168 11.524 11.6929	0.505813 -0.525961 0.331071
4863	1	68.1132 11.4363 14.1137	0.913406 0.992086 1.7586
4864	1	68.4676 14.0922 11.7057	-1.85509 0.816401 -0.308419
4865	1	61.3616 14.1787 14.1526	-0.417826 -0.485702 1.61765
4866	1	61.1272 11.5314 11.6771	0.143399 -0.243435 0.858073
4867	1	63.573 11.4683 14.2561	-1.15812 0.807423 -0.240201
4868	1	63.6663 14.1359 11.6398	0.371562 -0.295348 0.170533
4869	1	56.7835 14.1736 14.3051	-0.827259 0.165626 0.546854
4870	1	56.5704 11.3482 11.6389	-0.595573 1.86841 0.624446
4871	1	58.8643 11.5884 14.2825	0.707404 -1.01605 0.0462476
4872	1	58.8657 14.056 11.7424	0.927369 1.00732 -0.039301
4873	1	52.024 14.1222 14.1871	0.182209 0.689772 -0.202122
4874	1	51.8429 11.5172 11.6052	0.565477 -1.12607 -0.245098
4875	1	54.2093 11.5392 14.3039	0.294686 -0.33891 -0.932354
4876	1	54.3478 14.0485 11.6378	-0.253356 0.391623 0.316901
4877	1	47.233 14.0565 14.1172	0.922989 0.422207 -0.0137237
4878	1	47.2266 11.4857 11.5946	-0.433028 0.531039 -0.0114394
4879	1	49.5203 11.5568 14.1056	0.10725 -0.50057 0.130083
4880	1	49.7468 14.1897 11.5899	-0.4217 -0.756431 -0.52874
4881	1	42.7131 14.0713 14.2622	-0.551562 0.782469 -1.02381
4882	1	42.617 11.5291 11.6532	0.110435 -0.914788 -0.0785525
4883	1	44.845 11.4874 14.2116	0.140953 0.147864 -0.642475
4884	1	45.014 14.2886 11.6971	-0.36149 -1.88652 -0.0925501
4885	1	38.1781 13.9903 14.2382	-0.806234 0.493543 0.0534101
4886	1	38.0213 11.4272 11.6223	0.054016 0.0166481 0.0101983
4887	1	40.2053 11.4432 14.2312	0.380085 -0.257871 -0.511355
4888	1	40.4823 14.0644 11.5532	-0.158928 -0.281048 0.441168
4889	1	33.4335 13.9472 14.2241	0.227991 0.299009 -0.211582
4890	1	33.4177 11.3674 11.6649	-1.05448 -0.436403 -0.690977
4891	1	35.6463 11.334 14.0315	0.0244343 0.0810841 1.74992
4892	1	35.8486 14.0423 11.6302	-1.13983 -0.674477 1.06538
4893	1	28.731 13.9777 14.1423	0.717863 -0.11645 0.372514
4894	1	28.6491 11.3311 11.7272	0.627934 -0.0331206 -0.798709
4895	1	31.0734 11.3933 14.2279	-1.09491 -0.493281 -0.748861
4896	1	31.0769 13.9127 11.6941	0.751769 0.254911 -0.213237
4897	1	24.1973 13.9083 14.2081	-0.183745 0.400552 -0.762637
4898	1	24.0341 11.2622 11.6176	-0.272331 0.822929 -1.11451
4899	1	26.3236 11.3405 14.1314	0.393336 0.291742 -0.332485
4900	1	26.4927 13.9426 11.5847	0.159185 -0.164495 -0.777267
4901	1	19.5853 13.8843 14.2403	0.0895505 -0.218293 -0.712009
4902	1	19.3683 11.1713 11.6399	1.14674 -0.0110848 -0.39765
4903	1	21.7772 11.2799 14.1856	-0.469159 -0.225626 -0.374026
4904	1	21.8542 13.8766 11.5598	0.827046 -0.52198 0.407732
4905	1	14.8746 13.7703 14.2276	0.164302 0.531792 -0.514188
4906	1	14.7638 11.1822 11.5455	0.0246484 0.0386614 0.454782
4907	1	17.0897 11.3327 14.1909	0.370293 -0.513222 -0.441245
4908	1	17.2505 13.8685 11.593	0.00269927 -0.296449 0.17932
4909	1	10.3418 13.6244 14.2173	-0.184193 0.660648 0.588655
4910	1	10.1048 11.1885 11.6307	0.624877 -1.1729 0.597583
4911	1	12.4554 11.1129 14.1795	0.103287 -0.639939 -0.0681414
4912	1	12.6224 13.7043 11.6239	0.0323086 0.252642 -1.17651
4913	1	5.66799 13.6645 14.2297	-0.0413888 0.777022 0.183311
4914	1	5.64626 11.0066 11.6423	-0.858482 0.889346 0.825049
4915	1	7.88925 11.0651 14.3037	-0.273772 0.216623 -0.289849
4916	1	7.93034 13.7163 11.6211	0.782808 0.231066 0.997511
4917	1	1.14288 13.6846 14.1541	-0.450682 -0.0448377 0.310603
4918	1	0.870377 11.0353 11.5214	-0.474883 -0.476649 -0.147475
4919	1	3.18295 10.9476 14.1194	0.517358 0.782789 0.770631
4920	1	3.44876 13.7417 11.637	0.128795 -0.456332 0.0573808
4921	1	140.573 14.6002 14.2759	-0.196259 1.02033 -0.20524
4922	1	140.454 12.0871 11.6584	0.221303 -0.148245 -0.0578812
4923	1	142.913 12.1372 14.2447	-1.14922 -0.831605 -0.284889
4924	1	142.881 14.6301 11.6486	-0.0199185 1.36595 0.268411
4925	1	145.254 14.8306 14.2103	0.291946 -0.569081 -0.819149
4926	1	145.107 12.193 11.5809	0.773863 -0.202515 0.127796
4927	1	147.537 12.101 14	0.0802089 -0.0680303 0.216216
4928	1	147.523 14.7654 11.5888	0.468091 0.411315 0.194234
4929	2	136.972 13.2621 10.346	0.385743 0.334745 -0.381404
4930	2	136.357 0.169658 12.8793	0.76356 -0.196629 0.194962
4931	2	139.408 13.3348 12.9944	-0.786175 0.0693231 -0.440604
4932	2	138.735 0.10088 10.3296	-0.292729 0.828291 0.25635
4933	2	132.382 13.3211 10.3982	0.379322 0.523021 -0.193143
4934	2	131.773 0.0956608 12.939	0.0457917 0.709352 0.196812
4935	2	134.684 13.3192 13.1122	0.406081 0.40766 -0.926909
4936	2	134.202 0.148536 10.2491	-0.821025 0.11977 0.92503
4937	2	127.733 13.2727 10.4161	-0.339718 0.15651 -0.457097
4938	2	127.144 0.086209 12.8882	-0.494839 0.841593 0.362475
4939	2	130.018 13.3239 12.895	0.16766 -0.240745 -0.0174171
4940	2	129.562 0.195094 10.3309	-0.840763 0.192343 -0.0753184
4941	2	123.119 13.3029 10.427	-0.37544 -0.125397 -0.481792
4942	2	122.495 0.105605 12.8876	-0.435267 0.364182 0.467723
4943	2	125.454 13.2854 12.9875	-0.544715 0.189616 -0.0121703
4944	2	124.669 0.0933354 10.3557	0.84558 0.312433 0.30028
4945	2	118.465 13.1832 10.4736	0.331827 0.116575 -0.41947
4946	2	117.776 0.112705 12.9044	0.24509 0.381654 0.343965
4947	2	120.65 13.2231 13.0283	0.706142 0.401371 -0.447014
4948	2	120.092 0.173404 10.4595	-0.116685 -0.972165 -1.14056
4949	2	113.812 13.1071 10.2965	0.482207 0.656311 0.652537
4950	2	113.313 0.0546196 12.8747	-0.583726 -0.408187 0.566185
4951	2	116.153 13.2427 12.9171	0.238245 -0.658146 0.309829
4952	2	115.611 0.0454919 10.4195	-0.467876 0.608844 -0.494616
4953	2	109.285 13.1961 10.5559	-0.72411 -0.702654 -1.26547
4954	2	108.605 0.0377212 13.0621	0.203807 -0.12235 -0.456238
4955	2	111.487 13.0219 13.0766	0.716115 0.857197 -0.857626
4956	2	110.986 -0.0771217 10.2876	-0.568373 0.871728 0.737254
4957	2	104.685 13.2054 10.4174	-0.528862 -0.477966 -0.0700936
4958	2	103.906 -0.00306688 13.0092	0.28827 -0.249154 -0.23468
4959	2	106.906 13.2092 13.0765	-0.0648192 -0.756676 0.0541037
4960	2	106.383 -0.0516798 10.4246	-0.799211 0.779095 0.261915
4961	2	99.8927 13.101 10.4233	-0.0362627 -0.562613 -0.0571869
4962	2	100.001 15.7061 12.9145	0.253474 0.115395 0.417235
4963	2	102.179 13.1031 13.1107	0.498335 -0.0747998 -0.834906
4964	2	101.619 -0.0573442 10.3913	0.0772794 -0.478325 0.633372
4965	2	95.2447 13.0412 10.4333	0.0412883 0.712293 0.419623
4966	2	95.3237 15.621 12.9942	-0.0154288 0.543642 -0.112276
4967	2	97.5871 13.2222 12.9765	0.394502 -1.42974 0.801478
4968	2	97.6907 15.7226 10.4195	0.475978 -0.337279 0.439897
4969	2	90.5644 12.883 10.3364	-0.258069 -0.0432007 0.742518
4970	2	90.6364 15.6009 12.9868	0.294369 -0.548155 -0.103268
4971	2	92.9135 12.8429 12.9183	-0.610465 1.08874 0.44931
4972	2	93.0157 15.6986 10.4293	-0.427788 -0.300414 -0.209054
4973	2	85.9032 12.8491 10.4029	0.345077 0.054939 -0.153998
4974	2	86.1329 15.6386 12.9818	-0.450802 -0.691244 -0.303942
4975	2	88.2481 12.8962 13.0134	-0.124335 -0.297761 0.297904
4976	2	88.2736 15.534 10.3739	0.481072 -0.0311276 0.00793098
4977	2	81.2662 12.856 10.3368	-0.758058 0.910779 0.715814
4978	2	81.3695 15.5177 13.0293	-0.153834 -0.260922 -0.82927
4979	2	83.5924 12.7911 12.8893	-0.102386 0.901899 0.281114
4980	2	83.8102 15.5798 10.4775	-0.425516 -0.535566 -0.232901
4981	2	76.5125 12.8085 10.4182	0.0896006 0.443836 0.019688
4982	2	76.6614 15.4384 12.9619	0.0405672 0.30068 0.165809
4983	2	78.8245 12.7865 13.0263	0.500776 0.582667 -0.560322
4984	2	79.0427 15.4768 10.4472	-0.167634 0.0047156 -0.415301
4985	2	71.7818 12.828 10.3491	0.240301 0.331433 0.642539
4986	2	71.8577 15.432 12.94	0.251739 -0.0664262 -0.270951
4987	2	74.2154 12.878 12.9857	0.233141 -0.438064 0.21563
4988	2	74.405 15.6345 10.4779	-0.487087 -0.737995 -0.95395
4989	2	67.0896 12.8275 10.4561	0.627505 0.283569 -0.203963
4990	2	67.3495 15.4818 12.9628	-0.454315 0.170051 0.154449
4991	2	69.4151 12.7601 12.9523	-0.0212218 -0.228047 -0.175043
4992	2	69.527 15.4954 10.452	1.19725 -0.457118 -0.0348416
4993	2	62.2832 12.8299 10.4538	0.948282 -0.327655 -0.0578934
4994	2	62.5743 15.3849 12.9185	-0.0692386 0.539949 -0.358226
4995	2	64.7484 12.8142 13.0046	0.0453739 0.337415 -0.315515
4996	2	65.0231 15.5787 10.3873	-0.34272 -0.561832 0.433827
4997	2	57.695 12.7842 10.411	-0.0310224 -0.32286 0.2156
4998	2	57.9933 15.4657 13.1008	-0.878428 -0.373017 -1.22767
4999	2	60.0507 12.9127 13.0736	0.0597856 -0.960618 -0.975586
5000	2	60.1862 15.4658 10.459	-0.652242 -0.67531 0.0211281
5001	2	53.1166 12.6354 10.3879	-0.000913325 1.64192 -0.224229
5002	2	53.2773 15.4728 12.8014	-0.511932 -0.502816 0.873713
5003	2	55.4421 12.8894 13.0316	0.510048 -0.957118 -0.146998
5004	2	55.4992 15.4117 10.4756	0.615305 -0.089459 -1.05096
5005	2	48.4977 12.7956 10.2136	-0.121663 -0.548959 1.20097
5006	2	48.5629 15.3531 12.8941	-0.0712865 0.62829 0.285212
5007	2	50.8536 12.8396 12.8166	-0.722719 0.352392 0.916384
5008	2	50.8931 15.4484 10.2852	0.433169 0.179142 0.0243181
5009	2	43.7936 12.8859 10.3954	0.474301 -0.544646 -0.364253
5010	2	43.9416 15.4988 13.0747	-0.151307 -0.0593416 -0.942037
5011	2	46.0624 12.7419 12.9253	-0.0154865 0.617036 -0.584205
5012	2	46.2 15.4163 10.3891	1.11152 -0.249916 -0.0842256
5013	2	39.2162 12.7801 10.3261	0.323951 -0.88199 0.397629
5014	2	39.345 15.2186 12.8964	-0.0408418 0.99534 0.0622569
5015	2	41.4682 12.7292 12.8975	0.114408 0.453651 0.489704
5016	2	41.747 15.3896 10.3472	-0.607194 0.218204 -0.365556
5017	2	34.5867 12.6288 10.4195	0.246973 0.788769 -0.397119
5018	2	34.6299 15.3114 12.9818	0.285988 -0.12069 -0.744308
5019	2	36.9671 12.736 12.9852	-0.403669 -0.26103 -0.82104
5020	2	36.9134 15.3131 10.4025	0.629477 0.48706 -0.680374
5021	2	29.8668 12.5938 10.4304	0.0609772 0.363401 -0.503542
5022	2	30.0418 15.2464 12.9816	-0.437612 0.627225 -0.60808
5023	2	32.2898 12.5744 12.9271	-0.352188 1.06954 0.317202
5024	2	32.352 15.3432 10.4239	-0.3432 -0.760501 -0.171106
5025	2	25.2825 12.5652 10.2813	-0.303752 0.314475 0.672256
5026	2	25.521 15.1432 12.9579	-1.12127 1.33228 -0.0822943
5027	2	27.593 12.716 12.8227	-0.450816 -0.542787 0.884533
5028	2	27.7168 15.2855 10.3006	-0.438749 -0.102171 -0.0257264
5029	2	20.7037 12.4791 10.3285	-0.690207 0.19867 -0.0779918
5030	2	20.8664 15.2025 12.859	-0.865308 -0.232844 0.443862
5031	2	23.0015 12.559 12.9376	-0.329717 0.452616 -0.322763
5032	2	23.1278 15.1712 10.3153	-0.593095 0.24188 -0.0475709
5033	2	15.9922 12.4703 10.2949	0.497293 -0.104053 0.197948
5034	2	16.0486 15.1586 12.9092	0.557868 -0.36693 -0.415862
5035	2	18.3543 12.5376 12.9258	-0.345939 0.511478 -0.102866
5036	2	18.5924 15.2033 10.3072	-0.654484 -0.76112 0.239306
5037	2	11.4074 12.3819 10.3751	-0.328489 0.470109 -0.410735
5038	2	11.6127 14.8808 12.9264	-0.97268 1.41333 0.235187
5039	2	13.6214 12.437 12.8408	0.87092 -0.449346 0.956017
5040	2	13.8193 15.1205 10.2752	0.380917 -0.480192 0.210978
5041	2	6.77539 12.3987 10.4098	-0.306872 -0.0848349 -0.309431
5042	2	6.79144 15.0727 12.8845	0.69975 -0.577078 0.281222
5043	2	9.06385 12.4279 13.0359	-0.353912 -0.0779143 -0.85963
5044	2	9.33735 15.0147 10.4389	-1.55643 0.111773 -0.371283
5045	2	2.2469 12.5224 10.3554	-0.574986 -0.116563 0.491971
5046	2	2.26243 14.9973 12.7835	-0.0145241 0.0454214 0.28548
5047	2	4.54075 12.3834 13.03	-0.761108 -0.619464 -1.31245
5048	2	4.51408 15.1091 10.3291	0.654265 -0.28613 0.0922822
5049	2	0.022548 10.0082 15.1317	-0.867607 -0.238252 -0.971539
5050	2	141.627 13.4451 10.4021	0.46878 -0.776476 -0.175866
5051	2	141.102 0.182673 12.9875	-0.464624 0.196421 -0.559938
5052	2	144.05 13.4936 12.9302	0.32451 -0.478444 0.25573
5053	2	143.428 0.218087 10.4138	-0.300271 -0.20276 -0.209718
5054	2	146.476 13.6173 10.1969	-0.490762 -1.22403 -0.0952583
5055	2	145.801 0.243323 12.899	-0.698204 0.257023 0.00863381
5056	2	148.445 13.0893 12.3897	-0.00293869 -0.185287 0.36087
5057	3	156.583 13.0554 15.1207	-0.11919 -0.681225 -1.03711
5058	3	158.26 12.1524 12.4252	0.266348 1.35934 0.796388
5059	3	156.616 14.911 12.4831	1.01334 -1.62694 -0.942753
5060	3	158.351 15.5418 15.0173	0.777855 1.07855 -0.718229
5061	3	159.999 12.8914 15.0776	-0.174157 0.431423 -0.629767
5062	3	161.764 12.1647 12.4791	-1.19759 -1.33566 -0.333271
5063	3	160.103 14.8473 12.5067	-1.13104 -1.14365 0.100952
5064	3	161.794 15.5738 15.0269	0.326482 -0.0743955 0.285859
5065	3	163.511 12.9567 15.074	-1.22884 -0.440487 -0.176448
5066	3	165.094 12.1122 12.4306	0.961825 0.287386 0.342658
5067	3	163.469 14.6919 12.4418	0.989154 -0.442792 0.54622
5068	3	165.224 15.441 15.0924	1.03684 0.811719 -0.202514
5069	3	166.869 12.8553 14.982	-0.256398 -0.338598 0.444664
5070	3	168.589 11.976 12.3957	-0.171063 0.115581 0.452654
5071	3	166.924 14.6321 12.5182	0.863886 0.828467 0.0492076
5072	3	168.719 15.4141 15.0216	0.252923 0.0565616 0.62475
5073	3	170.272 12.7067 14.9533	-0.00692177 1.05197 -0.478113
5074	3	172.038 11.9402 12.3956	0.22074 0.036747 -0.10074
5075	3	170.399 14.6963 12.4704	-0.196602 -1.95907 0.367613
5076	3	172.127 15.4587 15.0132	-1.05768 -1.11829 1.15809
5077	3	173.566 12.7737 15.0852	1.54678 0.754661 -1.23932
5078	3	175.349 11.9326 12.5162	0.107473 -0.644554 -0.190449
5079	3	173.805 14.6741 12.4635	-0.720983 -1.37742 0.260274
5080	3	175.521 15.3674 15.0308	-0.505295 0.288753 0.578828
5081	3	177.024 12.6828 15.1199	0.197719 0.503519 -0.778795
5082	3	178.696 11.8489 12.5173	0.732982 0.366478 0.0282853
5083	3	177.156 14.5042 12.5822	-0.342642 -0.160624 -0.613834
5084	3	178.983 15.2777 15.1545	-0.627899 1.03561 -1.18998
5085	3	180.501 12.6438 15.0211	0.203899 0.0613655 -0.0131489
5086	3	182.048 11.7372 12.5929	0.533924 1.92489 -0.07861
5087	3	180.536 14.5531 12.5201	-0.0643136 -0.449698 0.757793
5088	3	182.448 15.3112 14.9902	-2.13071 -0.134052 0.705304
5089	3	183.878 12.6149 15.1542	-0.263992 -0.236475 -0.661976
5090	3	185.556 11.8111 12.5035	0.0343921 -0.0875455 -1.8796
5091	3	184.029 14.2687 12.5245	-0.545005 1.85475 -0.328157
5092	3	185.745 15.1413 15.1226	-1.07024 0.213336 0.319966
5093	3	187.267 12.5639 15.1093	-1.63068 1.1901 0.32175
5094	3	188.994 11.7423 12.521	-1.3504 1.01583 0.526521
5095	3	187.349 14.391 12.5045	-0.307006 -0.827417 0.0645356
5096	3	189.082 15.1567 15.0894	0.464029 -0.202717 0.0205097
5097	3	190.554 12.4625 15.1064	1.48606 0.313464 0.340002
5098	3	192.328 11.6891 12.4761	-0.11415 0.580957 0.70695
5099	3	190.734 14.3826 12.5356	-0.413756 -0.255603 -0.06104
5100	3	192.532 15.0362 15.0469	-0.433613 0.449792 0.503199
5101	3	194.051 12.3832 15.0327	0.169911 0.484917 0.39662
5102	3	195.728 11.5667 12.5623	0.390997 1.35549 -0.0316967
5103	3	194.133 14.2985 12.5241	-0.283619 -0.434729 0.259252
5104	3	195.933 15.0941 15.0577	0.0185914 -0.0523142 -0.709027
5105	3	197.527 12.3813 15.1228	-1.08314 0.0113639 -0.15844
5106	3	199.12 11.5115 12.554	0.429703 1.21746 -0.399374
5107	3	197.564 14.22 12.5528	0.615065 0.286197 0.108302
5108	3	199.386 15.0104 15.0716	-0.20177 0.374494 -0.477435
5109	3	200.846 12.3557 15.0074	1.07943 0.723782 0.0386842
5110	3	202.489 11.5514 12.4792	1.26671 -0.711421 -0.183484
5111	3	201.052 14.1268 12.4131	-0.344587 1.05702 0.370705
5112	3	202.793 14.9211 15.06	-0.811003 0.476533 -0.231648
5113	3	204.288 12.2692 15.1209	0.617919 0.527326 -1.28467
5114	3	205.939 11.4707 12.49	-0.0108448 0.0315884 0.964735
5115	3	204.465 14.1053 12.4802	-1.34559 -0.0199217 -0.0713497
5116	3	206.063 14.8969 15.0953	1.24186 0.623962 0.443849
5117	3	207.695 12.3192 15.057	0.62061 -0.00271364 0.310865
5118	3	209.268 11.3881 12.5362	0.618471 -0.184012 -0.473692
5119	3	207.695 14.0441 12.4699	0.877695 0.0519981 0.0272946
5120	3	209.489 14.8708 15.0115	-0.154916 0.575552 -0.173683
5121	3	211.072 12.1584 15.0543	-1.04678 -0.32805 0.679803
5122	3	212.756 11.3214 12.4791	-0.974159 -0.305171 0.103452
5123	3	211.206 13.9772 12.5541	-0.410222 -0.190656 -0.464888
5124	3	212.861 14.845 15.1567	0.341659 -0.87593 -0.000144144
5125	3	214.37 12.1101 15.0997	0.790967 -0.636414 0.321103
5126	3	216.111 11.2659 12.4598	0.607134 -0.434113 -0.96865
5127	3	214.525 13.9003 12.5944	0.299902 0.134704 -0.196891
5128	3	216.292 14.7022 15.1429	-0.653947 0.307103 -0.680335
5129	3	217.838 12.0836 14.9594	0.2866 -0.812763 1.18435
5130	3	219.571 11.2338 12.4946	-0.317498 -0.322849 0.117103
5131	3	217.886 13.8476 12.4417	1.11855 1.0453 1.69185
5132	3	219.698 14.6383 15.1023	-0.965569 0.646117 -0.583715
5133	3	221.234 12.0287 15.0084	0.63269 0.0248301 -0.040463
5134	3	222.855 11.2406 12.4849	1.24572 -0.739935 0.066686
5135	3	221.306 13.8096 12.5	-0.0661622 0.788908 -0.710852
5136	3	223.11 14.6433 14.9593	-1.75408 0.905867 0.374593
5137	3	224.676 11.9951 14.9383	-0.340879 -0.807152 1.51229
5138	3	226.339 11.1315 12.4331	-0.299155 -0.447853 -0.569112
5139	3	224.784 13.7611 12.4674	-1.18715 0.514758 -0.093041
5140	3	226.42 14.6359 14.9361	0.865439 0.302238 0.530684
5141	3	228.047 11.9565 14.8356	0.212434 -0.218227 1.54498
5142	3	229.785 11.1174 12.3451	-0.851369 -0.0135851 -0.422112
5143	3	228.046 13.7823 12.4189	0.135766 -0.350089 -1.15532
5144	3	229.902 14.5297 15.0407	-0.439266 -1.50694 -0.837893
5145	3	231.38 11.881 15.0027	-0.61789 -0.836345 0.725752
5146	3	233.101 10.9541 12.5259	-0.132524 0.424164 -1.73405
5147	3	231.483 13.6628 12.4466	-0.0324024 0.657184 0.0186844
5148	3	233.329 14.3892 14.9918	-1.10305 0.213271 0.302932
5149	3	234.768 11.7621 14.9717	0.0407697 -1.21733 -0.421065
5150	3	236.588 10.9843 12.3194	-1.36688 -0.164608 1.24627
5151	3	234.836 13.5594 12.4016	0.127883 0.148367 0.56211
5152	3	236.648 14.4186 15.0355	-0.109266 -0.825075 -0.456566
5153	3	238.146 11.7172 15.0299	-0.501536 -0.905399 -0.651491
5154	3	239.838 10.8812 12.417	-0.881092 -0.926703 0.468635
5155	3	238.391 13.5208 12.4572	-0.225505 0.330368 0.13303
5156	3	239.954 14.3396 15.0412	0.852039 -0.375232 -1.68909
5157	3	241.529 11.7311 14.9399	-0.251764 -0.625793 -0.0373224
5158	3	243.204 10.8144 12.4113	0.0638105 0.149624 0.489872
5159	3	241.715 13.4011 12.3934	-0.116005 1.6898 -0.577972
5160	3	243.34 14.2608 15.0224	-0.550668 -0.687197 -0.661349
5161	3	245.038 11.6279 14.9241	-0.554302 -0.519667 0.485655
5162	3	246.635 10.715 12.4323	0.170319 -0.172017 -0.271684
5163	3	245.103 13.3014 12.4508	-0.249269 0.75164 -1.04475
5164	3	246.724 14.2031 14.9929	0.909883 -0.156394 0.057516
5165	3	248.431 11.5422 14.9702	0.278826 0.0486221 -0.143249
5166	3	249.998 10.6058 12.3456	1.07528 0.163953 -0.382299
5167	3	248.419 13.3605 12.4214	1.06191 -0.768504 0.30073
5168	3	250.275 14.1255 14.9258	-1.49467 0.585717 0.883634
5169	3	251.841 11.4273 14.7938	-0.810019 0.0306282 1.58411
5170	3	253.428 10.661 12.2516	1.07492 -0.810494 0.55842
5171	3	251.836 13.3287 12.3057	0.179586 -0.950051 1.27405
5172	3	253.625 14.0045 14.9304	0.95648 0.125732 -0.446893
5173	3	255.238 11.3616 14.9025	0.294292 0.531225 -0.255627
5174	3	256.849 10.5668 12.3602	0.436582 0.308959 0.00934613
5175	3	255.323 13.2477 12.2827	-0.409608 -0.176947 -0.0661395
5176	3	257.155 13.9657 14.9292	-1.04672 0.533249 0.158623
5177	3	258.703 11.3096 14.8426	0.40602 0.280131 0.0596395
5178	3	260.304 10.5991 12.3454	-0.963328 -0.841357 -0.448371
5179	3	258.711 13.2363 12.3344	0.0552463 0.364039 0.341268
5180	3	260.494 14.0562 14.8789	-0.518524 -0.650321 1.14599
5181	3	263.669 10.4952 12.3542	0.35401 0.017922 -0.0311462
5182	3	262.053 13.1915 12.3021	0.912093 -0.00678961 -1.63259
5183	3	263.752 13.842 14.9141	0.570315 0.612472 -0.265601
5184	3	265.435 11.2555 14.968	0.126182 -0.395575 0.0896365
5185	3	267.083 10.393 12.3525	-0.801447 0.198824 0.0106478
5186	3	265.525 13.0581 12.2923	-0.987797 -0.66234 -0.162283
5187	3	267.197 13.7835 14.8576	-0.611376 0.842714 0.400555
5188	3	268.791 11.1872 14.9266	0.674446 0.818415 0.5572
5189	3	270.496 10.3254 12.4645	-0.1885 0.0627894 -1.03683
5190	3	268.851 13.03 12.3335	1.18437 0.0939562 -0.435254
5191	3	270.508 13.874 14.9756	1.79653 -0.493828 -0.274722
5192	3	272.148 11.1848 14.998	0.755272 0.603237 -1.07082
5193	3	273.83 10.3335 12.4558	-0.0580204 0.349614 -0.202682
5194	3	272.327 13.0734 12.3823	-1.4343 -0.884441 0.602812
5195	3	273.9 13.8632 15.0498	0.929689 -1.15889 0.0751442
5196	3	275.518 11.1573 15.0312	0.265894 0.0143004 0.155471
5197	3	277.215 10.2794 12.4866	0.984981 0.86214 -0.322187
5198	3	275.643 13.0009 12.5724	0.260629 -0.371731 -0.976397
5199	3	277.343 13.7449 15.0898	0.257997 -0.421688 -1.00131
5200	3	278.981 11.1098 15.0954	-0.19108 0.207889 0.0185158
5201	3	280.652 10.2905 12.5192	0.259585 -0.484329 -0.746771
5202	3	279.063 12.9217 12.4349	-0.218693 1.28329 1.39006
5203	3	280.726 13.7356 14.913	0.639758 0.0296261 0.555943
5204	3	282.412 10.991 14.96	0.562704 0.979645 0.406509
5205	3	284.076 10.2973 12.3662	0.678325 -1.26653 0.22517
5206	3	282.448 12.7671 12.3847	0.0386072 1.76491 0.49052
5207	3	284.145 13.7459 14.8667	0.798487 -0.662162 0.63682
5208	3	285.729 11.0272 15.0179	0.493473 0.465322 -0.609705
5209	3	287.451 10.1948 12.4239	0.0106561 -0.729578 0.330563
5210	3	285.827 12.8949 12.3601	0.838739 -0.723137 0.977184
5211	3	287.605 13.6065 14.9402	0.168434 0.120081 0.0559393
5212	3	289.173 10.9389 15.0372	-0.535069 0.457617 -1.2836
5213	3	290.866 10.2213 12.4639	0.188244 -0.4759 0.367369
5214	3	289.246 12.7955 12.4949	1.36263 -0.0302413 -0.0672785
5215	3	291.044 13.6022 14.9909	-0.458586 -0.361669 0.078925
5216	3	292.609 11.0574 14.9992	0.323833 -1.45603 0.326877
5217	3	294.297 10.1609 12.3931	0.323887 -0.615759 0.427904
5218	3	292.661 12.9322 12.4605	1.04014 0.268098 0.165952
5219	3	294.467 13.3815 15.0187	0.7392 0.52234 0.0176827
5220	3	149.748 13.0791 14.9799	-0.545101 -0.113301 -0.787412
5221	3	151.593 12.166 12.4247	-1.05183 0.850157 -0.0479704
5222	3	149.844 15.1239 12.4871	0.172414 -0.812656 -0.971168
5223	3	151.615 15.5726 14.9223	-0.589816 -0.281573 0.022388
5224	3	153.169 12.9822 15.0165	0.571843 -0.487047 -0.033635
5225	3	154.939 12.22 12.474	0.234976 0.105283 -0.00243993
5226	3	153.217 14.808 12.3983	0.47538 -0.896077 -0.0374056
5227	3	154.974 15.6491 14.915	0.436622 0.78713 0.5993
5228	4	156.586 13.0037 11.7832	0.546456 0.569584 0.309136
5229	4	158.24 12.2052 14.4317	0.405496 0.661099 -0.212923
5230	4	156.685 14.872 14.4113	-0.782704 -0.432381 -0.396242
5231	4	158.377 15.65 11.8232	-0.0473384 -0.683143 0.366422
5232	4	160.015 12.9568 11.8757	0.409059 0.349102 0.500488
5233	4	161.727 12.1686 14.4544	0.444934 0.15458 -0.300705
5234	4	160.035 14.7638 14.5015	1.12275 0.161569 -0.924518
5235	4	161.831 15.5183 11.9242	-0.307124 0.197919 -0.969818
5236	4	163.438 12.8191 11.7342	-0.326957 0.966629 1.61792
5237	4	165.112 12.1103 14.4195	0.39114 0.4581 -0.716457
5238	4	163.532 14.7472 14.4064	-0.50957 0.286353 -0.18137
5239	4	165.216 15.4191 11.9153	0.303145 0.429074 0.557449
5240	4	166.876 12.8585 11.8409	-0.0306116 -1.25975 -0.265145
5241	4	168.468 11.9914 14.3831	1.41548 0.722589 -0.632914
5242	4	167.011 14.673 14.4621	-1.06822 0.734966 -0.334411
5243	4	168.707 15.4189 11.9021	-0.65211 0.14939 0.458029
5244	4	170.335 12.7409 11.9116	-0.575268 0.579427 -0.680387
5245	4	172.011 12.0099 14.3353	-1.03388 -1.00954 0.431422
5246	4	170.424 14.6534 14.4389	-0.275819 -0.685332 -0.174153
5247	4	172.089 15.3509 11.7952	0.230283 -0.58269 0.173016
5248	4	173.759 12.7926 11.8568	-0.649721 0.185154 -0.0801342
5249	4	175.287 11.9121 14.4511	0.333501 1.50389 0.709753
5250	4	173.745 14.6935 14.4169	1.44545 -1.23516 0.236737
5251	4	175.498 15.3215 11.9108	0.58922 0.363462 -0.851574
5252	4	177.075 12.6826 11.9666	-0.619052 -0.186926 -1.23338
5253	4	178.764 11.9071 14.4542	-0.495924 1.01946 0.135337
5254	4	177.209 14.5973 14.4988	0.140362 -0.733017 0.699448
5255	4	178.773 15.2206 11.8824	1.67267 1.32047 0.0235488
5256	4	180.406 12.6922 11.9654	0.807603 -0.749439 -0.750814
5257	4	182.217 11.7555 14.5291	-0.656189 1.09737 -0.353293
5258	4	180.633 14.5141 14.5423	0.435138 0.137552 -1.13684
5259	4	182.339 15.2408 12.0065	-0.381351 -0.274263 0.950778
5260	4	183.788 12.5364 11.8643	0.0688986 -1.32307 0.457367
5261	4	185.52 11.8812 14.3767	0.643527 -0.302909 1.99413
5262	4	183.963 14.3989 14.4394	1.90604 -0.165259 0.426552
5263	4	185.688 15.1989 11.9348	-0.512621 -0.115693 0.35244
5264	4	187.299 12.5611 11.8192	-0.193889 -0.31327 0.667614
5265	4	188.845 11.7995 14.5548	1.42615 -1.5677 -1.64877
5266	4	187.387 14.4304 14.4714	0.244411 -0.721664 -0.297367
5267	4	188.973 15.1523 11.8553	1.67923 0.129695 0.422006
5268	4	190.634 12.5147 11.9047	0.536537 0.415344 0.0409887
5269	4	192.336 11.6988 14.4389	-0.983773 -0.322672 0.554403
5270	4	190.776 14.2943 14.5091	-0.369294 0.504487 -0.477093
5271	4	192.445 15.1202 11.9323	0.276341 -0.0848091 -0.811598
5272	4	194.04 12.4529 11.9298	0.363197 -0.287014 -0.305685
5273	4	195.791 11.6355 14.5335	-0.0336809 0.168478 -0.513945
5274	4	194.215 14.2443 14.4846	0.238961 0.456818 -0.185502
5275	4	195.833 15.0354 11.9867	0.971705 0.412976 -0.820742
5276	4	197.505 12.4 11.9544	-1.1208 -0.468238 -0.951287
5277	4	199.159 11.6202 14.503	0.269247 -0.500905 -0.607255
5278	4	197.652 14.1761 14.5103	-0.549718 1.51714 -0.0101515
5279	4	199.335 14.9932 11.9355	-0.562571 -0.312248 -1.05293
5280	4	200.866 12.3075 11.8775	-1.05662 -0.279984 -0.903193
5281	4	202.559 11.5754 14.4087	0.305383 0.0533425 0.805237
5282	4	201.062 14.1905 14.3596	-0.200041 0.242879 0.86273
5283	4	202.761 14.9849 11.8587	-0.269193 -0.439465 -0.327203
5284	4	204.257 12.2612 11.8662	-0.0703957 0.0922425 -0.211231
5285	4	206.079 11.501 14.5309	-2.3088 -0.124562 -1.14489
5286	4	204.469 14.1366 14.4396	-1.11301 -0.844583 -0.166596
5287	4	206.082 14.8566 11.7968	-0.0353822 0.115867 -0.587119
5288	4	207.626 12.1744 11.8043	-0.00675866 0.479692 1.37922
5289	4	209.301 11.3992 14.458	0.732067 0.476479 0.365234
5290	4	207.769 14.1646 14.445	-0.127619 -0.554529 -0.317385
5291	4	209.483 14.7991 12.0014	0.0767709 -0.737563 -0.999337
5292	4	210.998 12.1118 11.9364	0.742754 0.505745 -0.585438
5293	4	212.678 11.3291 14.4572	0.877897 -0.0390064 -0.260269
5294	4	211.159 14.0064 14.5366	0.617345 0.493007 -0.353902
5295	4	212.949 14.6961 11.8673	-1.18068 0.297372 0.745523
5296	4	214.442 12.1162 11.8812	0.287558 -0.608703 -0.0973822
5297	4	216.165 11.2941 14.3425	-0.919079 0.45365 1.4098
5298	4	214.539 13.9293 14.5165	-0.160941 0.680509 0.598922
5299	4	216.222 14.6908 12.0331	0.0186248 -0.631032 -0.907193
5300	4	217.946 12.0883 11.8149	-1.36841 -1.32993 0.711857
5301	4	219.554 11.2206 14.4865	-0.444673 0.403669 -1.03305
5302	4	217.916 13.9207 14.4752	1.01971 0.246174 -0.562292
5303	4	219.603 14.6624 11.8822	0.207638 -0.390848 0.196239
5304	4	221.248 11.9786 11.8431	-0.899885 0.710579 0.42559
5305	4	222.945 11.171 14.4097	-0.442411 0.432389 0.675623
5306	4	221.308 13.9111 14.4382	1.29101 -1.02794 -0.19163
5307	4	223.048 14.5486 11.8702	0.226212 0.561362 -0.0115125
5308	4	224.624 11.9168 11.9007	0.217288 0.357558 0.112659
5309	4	226.352 11.1219 14.3631	-0.426917 1.15651 -0.135765
5310	4	224.732 13.8633 14.4591	0.759744 -0.714043 -1.32976
5311	4	226.357 14.6631 11.8283	1.06542 -0.122694 1.15149
5312	4	227.998 11.9086 11.7814	0.660842 0.183099 0.634225
5313	4	229.723 11.1572 14.247	-0.25204 -0.926328 1.12389
5314	4	228.08 13.8133 14.3089	0.59623 0.238143 1.14593
5315	4	229.766 14.5005 11.8435	0.875511 0.200307 1.28314
5316	4	231.498 11.8751 11.7969	-0.151055 -0.984283 -0.674815
5317	4	232.97 10.9918 14.3833	1.27841 0.62074 1.01143
5318	4	231.542 13.645 14.4105	0.446108 1.54441 -0.471329
5319	4	233.154 14.4742 11.7979	0.927327 -0.612002 0.0497779
5320	4	234.796 11.7087 11.8095	0.0419366 -0.0627204 0.119673
5321	4	236.409 10.9275 14.3165	0.948669 0.135887 -0.120592
5322	4	234.934 13.5411 14.4055	0.577538 1.4638 -0.957274
5323	4	236.655 14.2735 11.9696	-0.762826 -0.470198 -1.59159
5324	4	238.243 11.7615 11.7558	0.087807 -0.474076 -0.355195
5325	4	239.769 10.8088 14.3691	1.11821 1.53165 -0.0647527
5326	4	238.338 13.5149 14.3896	-0.929174 0.596724 0.479973
5327	4	240.056 14.332 11.8628	-0.329803 -0.765176 -0.611375
5328	4	241.497 11.6067 11.8585	1.04276 -0.527881 -0.518311
5329	4	243.247 10.8889 14.362	0.186382 0.616891 -0.217478
5330	4	241.662 13.5427 14.2658	-0.398301 0.003984 1.91686
5331	4	243.467 14.1781 11.8351	-0.565808 -0.616935 0.134902
5332	4	244.919 11.4943 11.7927	0.878576 -0.0473159 0.202829
5333	4	246.729 10.7306 14.3827	-0.523354 0.786042 -0.155386
5334	4	244.991 13.5021 14.3313	1.03271 -0.760594 1.07043
5335	4	246.78 14.1457 11.8403	-0.459017 -0.0292781 -0.349622
5336	4	248.363 11.4351 11.8344	-0.761975 1.14827 -0.688624
5337	4	250.102 10.7078 14.2335	-0.413353 0.46248 1.38001
5338	4	248.474 13.4037 14.4105	-0.0779409 -0.072237 -0.48537
5339	4	250.178 14.0749 11.7531	-0.880453 0.629617 0.29916
5340	4	251.775 11.4253 11.7949	-1.08837 0.780522 -0.120439
5341	4	253.503 10.7016 14.2117	0.410597 -0.709067 0.413661
5342	4	251.88 13.2818 14.3786	0.639576 0.464559 -1.36501
5343	4	253.508 14.12 11.7878	1.36682 -0.909909 -0.0306197
5344	4	255.192 11.3478 11.6784	-0.07594 0.763837 1.22549
5345	4	256.987 10.6129 14.3045	-1.02831 -0.601691 -0.146735
5346	4	255.441 13.2108 14.2179	-1.01737 0.235393 1.09336
5347	4	257.039 14.0161 11.6228	-0.507818 0.0770051 1.63109
5348	4	258.591 11.4215 11.7645	-0.507171 -1.21618 0.0974434
5349	4	260.411 10.4964 14.2537	-1.37138 -0.102062 0.643522
5350	4	258.831 13.1883 14.3501	-0.592707 0.103527 -0.997246
5351	4	260.411 13.9838 11.6681	-0.762281 0.180637 0.552721
5352	4	261.984 11.2926 11.7964	0.54002 0.604196 -0.558928
5353	4	263.712 10.6349 14.3144	0.36035 -1.97786 0.215342
5354	4	262.052 13.1907 14.1502	0.601838 -0.371303 2.33432
5355	4	263.846 13.9021 11.6457	-0.431697 -0.613026 1.07158
5356	4	265.353 11.1756 11.6295	0.758622 0.552313 0.494509
5357	4	267.134 10.4518 14.3638	-1.03684 0.771346 -1.08596
5358	4	265.455 12.9988 14.2623	0.385272 1.38938 0.0909572
5359	4	267.208 13.8755 11.751	-0.159525 0.0691262 -0.345396
5360	4	268.824 11.1272 11.8356	-0.530991 0.605991 -0.225927
5361	4	270.468 10.4355 14.3721	0.121889 -0.468428 0.213191
5362	4	268.904 13.0558 14.2697	-0.390955 -0.370589 0.582644
5363	4	270.608 13.8214 11.7131	0.040941 0.870258 0.732645
5364	4	272.149 11.1662 11.8217	0.455261 0.125825 0.0428356
5365	4	273.878 10.4086 14.4013	-0.982326 -1.25957 0.0470152
5366	4	272.295 13.0476 14.3578	-1.08864 -0.0892494 0.159349
5367	4	274.017 13.8251 11.9044	0.182468 0.774937 -0.729331
5368	4	275.581 11.1499 11.9204	-0.596002 0.0836049 -0.524288
5369	4	277.224 10.4135 14.4182	0.817265 -0.689538 0.677149
5370	4	275.616 12.9795 14.4302	0.0298995 0.875987 1.6943
5371	4	277.335 13.7703 11.9557	0.331001 -0.101569 0.0448308
5372	4	279.007 11.1509 11.8674	-0.699901 -1.93231 -0.296298
5373	4	280.689 10.3209 14.4848	-0.843869 -0.474152 -0.728859
5374	4	279.01 12.9256 14.4505	0.433128 0.199639 -0.764732
5375	4	280.784 13.6965 11.8716	0.129932 -0.537325 -0.952019
5376	4	282.392 10.9879 11.7913	-0.745029 -0.217304 -0.400525
5377	4	284.088 10.2375 14.3191	-0.0403147 0.0209797 0.270834
5378	4	282.487 12.8667 14.3497	-0.656633 0.245067 -0.0605713
5379	4	284.151 13.682 11.8127	-0.0543403 0.0821492 -0.469923
5380	4	285.805 11.0138 11.7611	-0.0738573 0.61078 0.843511
5381	4	287.412 10.2255 14.4058	0.667197 -0.354218 -0.172083
5382	4	285.889 12.8798 14.3565	-0.764678 0.161636 -0.587978
5383	4	287.66 13.6003 11.8787	-1.60332 0.00919963 -0.894328
5384	4	289.173 10.969 11.884	0.113193 0.159398 -0.564862
5385	4	290.913 10.2306 14.4386	0.215615 -0.491864 -0.227336
5386	4	289.35 12.7898 14.4088	-0.58691 0.209468 0.245272
5387	4	290.962 13.6788 11.8682	-0.192875 -0.934593 -0.27735
5388	4	292.603 11.0779 12.0212	-0.173152 -1.2162 -1.35404
5389	4	294.426 10.2603 14.4805	0.595986 -0.109983 -0.165345
5390	4	292.758 12.8291 14.4453	-0.476779 0.808442 -1.32878
5391	4	294.401 13.6052 11.8247	-0.57157 -0.11731 0.169455
5392	4	149.728 12.8722 11.8404	0.144085 0.232598 -0.155109
5393	4	151.404 12.3432 14.3258	1.16796 -0.235985 0.614673
5394	4	149.859 14.8557 14.3302	0.773293 0.937038 0.562924
5395	4	151.573 15.6153 11.7107	-0.136118 0.40645 1.01177
5396	4	153.254 12.9108 11.8032	-0.408313 1.15888 -0.322214
5397	4	154.916 12.2341 14.4348	-0.170174 -0.213075 -0.0306839
5398	4	153.343 14.7716 14.3617	-0.739063 0.9965 -0.486081
5399	4	154.912 15.6109 11.8123	0.390928 -0.841869 -0.378128
5400	3	262.026 11.3339 14.8445	-0.485768 0.720823 0.68155
