# Supplementary material for: Deep-potential enabled multiscale simulation of gallium nitride devices on boron arsenide cooling substrates
Source: Nat Commun. 2024 Mar 25;15:2540. doi: 10.1038/s41467-024-46806-7 (PMC10963741; doi:10.1038/s41467-024-46806-7)
Supplement: Supplementary file 2 — Source Data [file 41467_2024_46806_MOESM2_ESM.zip › Source Data/Source Data for Supplementary Figures/Source data.xlsx]

## Sheet: Supplementary Figure 1
Supplementary Figure 1a
	GaN	Frequency	Group velocity
		0.43706	3.61119
		0.86702	3.52343
		1.28309	3.38124
		1.67906	3.19045
		2.04951	2.95867
		2.39003	2.69473
		2.69733	2.40821
		2.96927	4.12957e-05
		0.82948	3.65002
		0.96723	3.71296
		1.22432	3.63928
		1.54784	3.50103
		1.88882	3.30654
		2.22291	3.06668
		2.53699	2.7925
		2.82345	2.49519
		3.07795	0.93818
		1.6502	3.59916
		1.72322	3.58096
		1.88584	3.423
		2.11132	3.3885
		2.37243	3.27929
		2.64393	3.10361
		2.90832	2.87919
		3.15418	2.62492
		3.37448	1.62262
		2.37761	2.82589
		2.41827	2.857
		2.53351	2.92155
		2.70621	2.96519
		2.91534	2.95304
		3.1412	2.87905
		3.36784	2.75509
		3.58348	2.60021
		3.78014	1.88625
		2.9406	2.1394
		2.97356	2.1842
		3.06821	2.29012
		3.21332	2.40012
		3.39394	2.47088
		3.59471	2.48615
		3.80198	2.44984
		4.00474	2.37622
		4.19479	1.71432
		3.34697	1.4646
		3.37621	1.53163
		3.46081	1.69181
		3.59219	1.86827
		3.7585	2.00575
		3.94691	2.08096
		4.14539	2.09242
		4.3436	2.04987
		4.5333	1.24946
		3.61205	0.89935
		3.63977	1.00531
		3.72011	1.23902
		3.84532	1.4791
		4.00453	1.66172
		4.18575	1.76524
		4.26708	1.20475
		4.46572	2.16132
		4.75428	0.71806
		3.76205	0.43718
		3.78931	0.62599
		3.86822	0.95496
		3.99088	1.24668
		4.14622	1.45288
		4.32206	1.56375
		4.39103	0.56575
		4.46393	1.19476
		4.67333	0.30822
		3.81159	1.36975e-16
		3.83877	0.44743
		3.91736	0.84696
		4.03928	1.16278
		4.19319	1.37716
		4.3667	1.48928
		4.46816	0.44503
		4.48296	0.71258
		4.63864	5.57981e-06
		1.42901	3.59122
		1.5195	3.63682
		1.74691	3.81914
		1.98934	3.70956
		2.26693	3.53538
		2.55162	3.30639
		2.82603	3.03854
		3.07946	2.74758
		3.30565	2.44952
		2.1652	3.51186
		2.19863	3.37726
		2.35618	3.29207
		2.60121	3.53592
		2.82491	3.52141
		3.05943	3.38105
		3.29131	3.19188
		3.50903	2.97772
		3.70515	2.29838
		2.91887	3.28537
		2.90905	3.16447
		2.94561	2.81972
		3.07555	2.54685
		3.29819	2.65079
		3.5394	2.89939
		3.75972	2.97262
		3.96321	2.89438
		4.14605	2.33061
		3.41457	2.97836
		3.43818	2.93595
		3.49153	2.61588
		3.53143	2.10103
		3.61052	1.74371
		3.78246	1.97061
		4.03232	2.28307
		4.29172	2.23225
		4.49701	1.55289
		3.75572	2.73853
		3.77997	2.72976
		3.84634	2.63347
		3.92371	2.08254
		3.94283	1.4748
		3.97237	1.17965
		4.1007	1.66061
		4.33204	2.32828
		4.61	0.35064
		3.96584	2.62263
		3.99004	2.62254
		4.0584	2.58598
		4.15504	2.33621
		4.22623	1.34169
		4.20097	1.0533
		4.20388	0.91818
		4.32164	1.66336
		4.55304	0.81339
		4.06752	2.57508
		4.09168	2.57685
		4.16047	2.55547
		4.26147	2.39887
		4.36123	1.66466
		4.36924	0.6159
		4.3145	0.65118
		4.34497	1.06447
		4.50428	0.81577
		2.80058	3.39226
		2.80307	3.24986
		2.85071	2.83634
		3.00631	2.59939
		3.28155	2.86984
		3.63896	3.18797
		3.86244	3.37577
		4.04932	3.18766
		4.21284	2.857
		3.47619	3.24327
		3.45284	3.15146
		3.41068	2.76862
		3.40895	2.09461
		3.50116	1.72141
		3.70763	2.19162
		4.00801	2.76428
		4.34641	2.71808
		4.59572	1.23664
		4.13196	2.90273
		4.08832	2.93878
		3.98612	2.81665
		3.8706	2.35064
		3.80192	1.54298
		3.83478	1.10756
		3.99407	1.86028
		4.26446	2.64701
		4.59356	1.66935
		4.48276	3.52508
		4.4925	3.36973
		4.47201	2.61496
		4.33275	2.50167
		4.16355	2.08127
		4.05367	1.21947
		4.06095	0.86004
		4.20945	1.8564
		4.48114	0.85106
		4.6594	3.61827
		4.6746	3.55391
		4.70457	3.17189
		4.66718	2.18948
		4.49381	2.13214
		4.30411	1.66127
		4.1955	0.73762
		4.22304	0.96449
		4.40052	0.55164
		4.71692	3.64388
		4.73276	3.59029
		4.7694	3.3109
		4.77062	2.33437
		4.63382	1.85717
		4.42818	1.6323
		4.2761	0.82328
		4.24856	0.53221
		4.37383	0.5423
		4.06977	3.05302
		4.02863	3.04113
		3.92403	2.87847
		3.80637	2.35041
		3.74101	1.46769
		3.78416	1.09394
		3.959	1.98013
		4.24773	2.81828
		4.59984	3.23688
		4.65797	2.78974
		4.6024	2.87464
		4.45353	2.96789
		4.25571	2.79708
		4.06933	2.17573
		3.96062	1.14337
		3.98347	0.89301
		4.15752	2.06632
		4.46	2.13636
		5.16086	2.36596
		5.10571	2.47827
		4.94115	2.8047
		4.70214	2.95391
		4.44245	2.7058
		4.22365	1.95303
		4.11014	0.79986
		4.1505	1.05625
		4.35358	0.80288
		5.37712	2.94063
		5.35993	2.62939
		5.2533	2.29771
		5.02521	2.61879
		4.7394	2.67836
		4.46249	2.24874
		4.26142	1.28062
		4.19781	0.25769
		4.30348	0.32161
		5.17302	2.5499
		5.10769	2.72293
		4.92895	3.02156
		4.67893	3.12386
		4.41159	2.82825
		4.18932	2.01873
		4.07765	0.8041
		4.12554	1.11816
		4.34033	2.44356
		5.62636	2.10235
		5.55657	2.37383
		5.36342	2.85778
		5.08611	3.16855
		4.77154	3.14051
		4.47274	2.64979
		4.25263	1.61248
		4.17452	0.35399
		4.27392	0.67909
		5.82636	1.65716
		5.76524	1.86843
		5.58316	2.41412
		5.30538	2.8805
		4.97468	3.03568
		4.64246	2.74601
		4.37106	1.90677
		4.22662	0.56726
		4.25435	0.21381
		6.03536	1.79074
		5.96097	2.15688
		5.75509	2.78211
		5.45664	3.22685
		5.10829	3.37177
		4.75459	3.12859
		4.45018	2.36853
		4.26047	1.05424
		4.24034	0.58173
		0	0
		0.43706	3.61119
		0.86702	3.52343
		1.28309	3.38124
		1.67906	3.19045
		2.04951	2.95867
		2.39003	2.69473
		2.69733	2.40821
		2.96927	4.12942e-05
		0.86219	3.73118
		1.02641	4.33577
		1.50632	4.5158
		1.89855	4.35907
		2.20803	4.35666
		2.50689	4.24701
		2.81108	4.13019
		3.1058	3.98483
		3.07795	0.93818
		1.67147	3.38345
		1.7286	3.40264
		2.00695	4.03074
		2.44783	4.26418
		2.8885	4.00465
		3.26589	3.98383
		3.60246	4.14353
		3.56543	2.09532
		3.37448	1.62262
		2.45582	3.51209
		2.48087	3.39402
		2.6013	3.20511
		2.86483	3.35656
		3.24058	3.62429
		3.66294	3.68676
		4.08369	3.585
		3.95296	2.27636
		3.78014	1.88625
		3.23516	3.3632
		3.23183	3.26039
		3.24714	2.90511
		3.33309	2.46543
		3.52537	2.45654
		3.8225	2.89238
		4.19454	3.29504
		4.36646	2.18764
		4.19479	1.71432
		3.97151	3.12599
		3.94813	3.07149
		3.89264	2.83532
		3.84551	2.31653
		3.85926	1.68538
		3.97532	1.66091
		4.20579	2.35839
		4.53267	3.05143
		4.5333	1.24946
		4.6381	2.72458
		4.5996	2.73941
		4.49563	2.70825
		4.35978	2.46168
		4.24214	1.87926
		4.19723	1.11787
		4.3775	1.78966
		4.56972	1.74508
		4.75428	0.71806
		5.17261	1.87915
		5.12371	2.00977
		4.98905	2.23896
		4.80063	2.30573
		4.60336	2.04001
		4.44956	1.37777
		4.5068	1.58602
		4.69043	1.53413
		4.67333	0.30845
		5.40633	7.16813e-16
		5.35348	0.85965
		5.20747	1.52087
		5.0002	1.86366
		4.77431	1.8205
		4.57946	1.34248
		4.54805	1.51001
		4.72722	1.45629
		4.63864	5.57981e-06
		1.51946	3.9046
		1.57895	3.87981
		1.85658	4.25155
		2.31782	4.22437
		2.72641	3.94352
		3.06448	4.05023
		3.37689	4.17539
		3.49975	2.11727
		3.30565	2.44962
		2.27109	3.71852
		2.31418	3.72108
		2.43849	3.69429
		2.69819	3.64785
		3.10633	3.7775
		3.52508	3.62879
		3.89485	2.78444
		3.87134	2.46106
		3.70515	2.29881
		2.92168	3.36615
		2.96753	3.32727
		3.06915	3.35011
		3.22647	3.29338
		3.44363	3.05478
		3.75082	3.08539
		4.11822	3.04042
		4.28511	2.01991
		4.14605	2.33043
		3.6602	3.22806
		3.64609	3.13189
		3.6373	2.78421
		3.71643	2.85463
		3.87109	2.96164
		4.06352	2.89759
		4.28714	2.65198
		4.52831	1.7428
		4.49701	1.56183
		4.35319	2.93709
		4.31994	2.91674
		4.23676	2.75186
		4.16497	2.26314
		4.21794	2.57951
		4.36942	2.8086
		4.55006	2.72213
		4.71603	1.76489
		4.61	0.36703
		4.95865	2.3916
		4.91279	2.46211
		4.78892	2.54831
		4.62907	2.36202
		4.5252	1.90265
		4.59228	2.57545
		4.74099	2.56343
		4.81013	1.17038
		4.55304	0.81508
		5.37108	1.1225
		5.31884	1.3971
		5.17554	1.82869
		4.97827	1.99484
		4.79365	1.64999
		4.75186	2.19073
		4.86337	2.59667
		4.76833	2.54185
		4.50428	0.81518
		3.03055	3.74607
		3.06208	3.74944
		3.15341	3.74723
		3.29474	3.71593
		3.47105	3.64169
		3.66543	3.52569
		4.02197	3.08037
		4.28569	1.58776
		4.21284	2.86576
		3.69161	3.58008
		3.72033	3.57923
		3.80042	3.57482
		3.92172	3.55023
		4.07316	3.48733
		4.24292	3.37193
		4.41825	3.15608
		4.57642	2.55669
		4.59572	1.21589
		4.19059	3.33139
		4.22013	3.38977
		4.29345	3.44904
		4.40294	3.45319
		4.53936	3.39611
		4.69077	3.24158
		4.8348	2.76526
		4.86475	1.43642
		4.59356	1.50805
		4.78022	2.70969
		4.74327	2.70699
		4.693	2.72464
		4.74825	3.25681
		4.86378	3.3426
		4.99364	3.07846
		5.05764	1.6209
		4.82645	2.87855
		4.48114	0.80303
		5.29579	1.97583
		5.2462	2.11553
		5.12362	2.24852
		5.03706	2.47638
		5.08995	3.15319
		5.1859	2.69363
		5.04386	2.72849
		4.69728	2.88515
		4.40052	0.55186
		5.52894	0.69659
		5.47767	1.09667
		5.34442	1.56937
		5.21025	1.86306
		5.21181	2.95438
		5.3223	3.41571
		4.98495	3.16422
		4.63438	2.6656
		4.37383	0.53875
		4.41147	3.25231
		4.43452	3.2592
		4.5005	3.26899
		4.60115	3.2575
		4.72545	3.19623
		4.85942	3.02115
		4.97217	2.39793
		4.92663	1.83133
		4.59984	3.04415
		4.9482	3.12677
		4.97005	3.12284
		5.03071	3.11259
		5.12029	3.06959
		5.22375	2.90119
		5.30318	2.1878
		5.20302	2.20374
		4.84945	3.39889
		4.46	2.0327
		5.32257	2.91138
		5.33514	3.02209
		5.38428	3.12128
		5.46316	3.07194
		5.53674	2.52636
		5.43772	2.32824
		5.07752	3.4327
		4.68352	3.20967
		4.35358	0.80343
		5.66534	1.83313
		5.63864	2.08703
		5.6247	2.72232
		5.67997	3.04817
		5.69085	1.99617
		5.32689	3.47699
		4.91882	3.34128
		4.55865	2.69169
		4.30348	0.32045
		5.54585	2.48136
		5.56367	2.48528
		5.61327	2.47529
		5.67937	2.32705
		5.70139	1.50731
		5.48794	2.91256
		5.09289	3.60563
		4.68382	3.33579
		4.34033	2.44356
		5.92404	2.19486
		5.93922	2.18959
		5.97873	2.09038
		5.97966	1.31507
		5.71494	3.2109
		5.30899	3.67495
		4.8927	3.47563
		4.52815	2.74441
		4.27392	0.72519
		6.10538	1.93537
		6.11691	2.00621
		6.16215	2.12359
		5.9749	3.13255
		5.58705	3.49158
		5.17265	3.52912
		4.7756	3.15638
		4.45026	2.28765
		4.25435	0.19841
		6.26773	0.92991
		6.26797	0.66859
		6.15466	2.15153
		5.85674	3.19879
		5.47696	3.60345
		5.06916	3.57762
		4.68779	3.05625
		4.3933	2.01243
		4.24034	0.61404
		0	0
		0.88191	7.58221
		1.84477	8.44369
		2.9074	9.13039
		3.69816	0.94599
		3.56803	1.21886
		3.40412	1.50682
		3.20484	1.8056
		2.96927	9.51517e-06
		1.81228	7.89854
		2.00178	7.78895
		2.45803	7.63117
		3.22907	8.12896
		3.75609	1.02193
		3.63618	1.28547
		3.48415	1.57203
		3.29834	1.87488
		3.37245	3.20541
		3.5491	7.39411
		3.65821	7.38928
		3.93273	7.32996
		4.03175	1.3086
		3.95681	1.44964
		3.85556	1.6314
		3.72565	1.8493
		3.91517	4.22524
		4.19661	3.63831
		4.46957	1.87442
		4.46036	1.87737
		4.43229	1.88828
		4.38407	1.91282
		4.31384	1.95871
		4.21959	2.03311
		4.09959	2.13969
		4.47809	3.43032
		4.83285	1.8186
		4.92013	1.96926
		4.90939	1.96899
		4.87694	1.97008
		4.82215	1.97774
		4.7442	1.99894
		4.64233	2.03997
		4.51624	2.10372
		4.60271	3.44263
		5.01373	0.04081
		5.30416	1.3341
		5.29197	1.34638
		5.25534	1.38321
		5.19413	1.44427
		5.10828	1.52792
		4.99802	1.63027
		4.86413	1.74458
		4.70827	1.86116
		4.92202	0.63859
		5.50753	0.48328
		5.49562	0.52698
		5.45982	0.64104
		5.39997	0.79654
		5.31599	0.97309
		5.20813	1.15741
		5.0772	1.33854
		4.92493	1.50534
		4.77598	0.58577
		5.55199	0.000935769
		5.54158	0.17351
		5.51015	0.35054
		5.45725	0.53334
		5.38232	0.72186
		5.28499	0.9131
		5.16541	1.10085
		4.99233	3.04874
		4.865	0.29658
		5.54606	3.39381e-17
		5.53648	0.15945
		5.50752	0.32265
		5.45855	0.49221
		5.38875	0.66865
		5.29739	0.84963
		5.18424	1.02956
		4.91539	2.69225
		4.89639	9.75375e-06
		3.06931	7.37668
		3.19738	7.37217
		3.506	7.29552
		3.96105	4.9797
		3.90865	1.4974
		3.80092	1.66963
		3.66787	1.90695
		3.68153	4.23305
		3.95348	4.19975
		4.40899	2.45427
		4.40355	2.21385
		4.37401	2.15029
		4.31992	2.18946
		4.24503	2.25946
		4.15182	2.35716
		4.05915	2.34916
		4.30082	3.50711
		4.61889	2.49866
		4.85587	2.54893
		4.84663	2.5602
		4.8177	2.58941
		4.76762	2.62686
		4.6962	2.66742
		4.60461	2.70833
		4.50374	2.62986
		4.59933	2.84184
		4.96384	0.7093
		5.30189	2.37108
		5.29198	2.3854
		5.2612	2.42483
		5.20736	2.4791
		5.12886	2.53655
		5.02589	2.58764
		4.90258	2.60105
		4.79858	2.06985
		5.00932	0.38962
		5.60956	1.93391
		5.59891	1.9551
		5.56593	2.01292
		5.50803	2.09091
		5.42264	2.16618
		5.30804	2.21275
		5.16254	2.19217
		4.99726	1.90984
		5.05303	1.89474
		5.73297	1.80962
		5.72244	1.82375
		5.68966	1.85971
		5.63126	1.89768
		5.5419	1.90475
		5.41092	1.86971
		5.21356	2.0774
		5.02439	1.78103
		5.15337	2.43731
		5.74768	1.88497
		5.73693	1.88377
		5.7034	1.87398
		5.64268	1.8322
		5.54342	1.7339
		5.3742	1.9268
		5.10422	2.52967
		5.04233	2.79993
		5.2062	2.52086
		4.90936	2.71133
		4.90225	2.73186
		4.87654	2.79671
		4.82874	2.8827
		4.76061	2.95909
		4.67562	3.00765
		4.58381	2.94089
		4.59212	2.2911
		4.89322	2.97699
		5.43567	2.82927
		5.43076	2.84874
		5.41214	2.90615
		5.37313	2.98625
		5.31004	3.06297
		5.22299	3.11476
		5.11675	3.10291
		5.01352	2.76726
		5.05293	1.34419
		5.86522	2.56194
		5.85955	2.58247
		5.83939	2.6413
		5.79712	2.7265
		5.72481	2.809
		5.61506	2.82138
		5.45458	2.61934
		5.29087	2.08367
		5.3529	2.48913
		6.10936	2.38333
		6.10147	2.39976
		6.07442	2.44298
		6.01759	2.4831
		5.90867	2.44547
		5.70571	2.53315
		5.4579	2.06696
		5.46057	2.93632
		5.60154	2.84751
		6.1904	2.45314
		6.17892	2.45054
		6.13929	2.42314
		6.04808	2.31478
		5.84708	2.55925
		5.54376	2.67144
		5.45017	2.98556
		5.58193	3.32925
		5.73187	3.0099
		6.20575	2.51655
		6.18995	2.49232
		6.13467	2.37672
		6.00201	2.21876
		5.73435	2.76906
		5.37061	3.20312
		5.46832	3.48918
		5.62175	3.4174
		5.76963	3.06265
		5.99223	2.52292
		5.99117	2.53161
		5.98337	2.56259
		5.95867	2.62233
		5.90867	2.70668
		5.83072	2.79921
		5.69955	2.93455
		5.45705	1.64086
		5.49318	2.68986
		6.39254	2.04766
		6.39065	2.05424
		6.3808	2.07957
		6.3501	2.12525
		6.24284	2.22417
		5.94648	2.6346
		5.75729	1.71559
		5.81189	2.60393
		5.93372	2.62941
		6.59119	1.90454
		6.58274	1.90279
		6.5438	1.84913
		6.38356	2.4257
		6.07858	2.75605
		5.89562	2.02414
		5.96263	2.85992
		6.08506	2.90041
		6.21008	2.61414
		6.64521	1.83143
		6.61036	1.61428
		6.45148	2.11732
		6.15653	2.92898
		5.87307	2.06265
		5.95122	3.20917
		6.08428	3.20644
		6.21543	3.06234
		6.33296	2.71053
		6.75205	1.32052
		6.75043	1.30904
		6.74349	1.28721
		6.50182	2.8899
		6.2017	1.97919
		6.10954	1.56107
		6.18824	2.22215
		6.29948	2.27917
		6.40947	2.15443
		6.80692	1.44587
		6.73117	1.88912
		6.52848	2.47035
		6.29253	1.54566
		6.27712	1.83469
		6.38053	2.1849
		6.49856	2.18736
		6.60734	2.05233
		6.69659	1.77683
		6.60266	1.02245
		6.52153	1.63841
		6.29939	2.49305
		6.24542	2.24304
		6.35654	2.31519
		6.48185	2.31411
		6.60478	2.21819
		6.71053	2.03462
		6.78998	1.71631
		6.49328	1.59189
		6.43704	1.53323
		6.39443	0.44921
		6.46388	1.08999
		6.57204	1.2865
		6.69407	1.32233
		6.81	1.21965
		6.90307	1.02118
		6.96423	0.80086
		3.91846	0
		3.90517	0.22147
		3.86488	0.44959
		3.79644	0.68991
		3.69816	0.94599
		3.56803	1.21886
		3.40412	1.50682
		3.20484	1.8056
		2.96927	9.51658e-06
		3.95667	0.38477
		3.94468	0.44262
		3.90824	0.58867
		3.84602	0.78722
		4.06405	3.21417
		3.90613	3.12649
		3.73844	3.10696
		3.56474	3.28452
		3.37245	3.19994
		4.12231	1.13225
		4.1126	1.15137
		4.08293	1.20955
		4.34029	7.16765
		4.88851	5.10268
		4.71112	4.29503
		4.52606	4.1134
		4.36161	3.95655
		4.19661	3.61703
		5.13649	6.59366
		5.21545	6.63169
		5.42464	6.6741
		5.72003	6.60591
		5.7863	3.84624
		5.56427	3.79075
		5.32988	3.53498
		5.09125	3.16718
		4.83285	1.79856
		6.51894	5.59194
		6.58379	5.62713
		6.73986	4.37835
		6.60976	2.61964
		6.37464	2.72503
		6.09086	2.84753
		5.76631	2.98579
		5.40547	3.1635
		5.01373	0.04081
		7.32889	0.82698
		7.2677	1.22621
		7.0979	1.84703
		6.84702	2.35829
		6.53763	2.77642
		6.18117	3.15902
		5.78351	3.49439
		5.35567	3.6838
		4.92202	0.64492
		7.31961	0.71971
		7.24636	1.39357
		7.04585	2.22799
		6.75563	2.82133
		6.40571	3.23827
		6.01397	3.53704
		5.59464	3.68595
		5.16971	3.57143
		4.77598	0.58962
		7.09535	1.04666
		7.02336	1.56266
		6.82342	2.33105
		6.52947	2.91275
		6.17335	3.29133
		5.78042	3.47887
		5.37579	3.42903
		5.02464	1.27566
		4.865	0.29658
		6.95317	4.71533e-16
		6.8824	1.15204
		6.68549	2.07099
		6.39549	2.70295
		6.04445	3.0927
		5.65986	3.25798
		5.27098	3.15151
		5.04994	1.19943
		4.89639	9.75375e-06
		4.12325	1.21477
		4.1077	1.25865
		4.06416	1.34497
		4.01288	2.93896
		4.63738	7.16722
		4.4589	4.0484
		4.27923	3.89819
		4.11729	3.83304
		3.95348	3.90889
		4.55859	6.25713
		4.6421	6.5647
		4.86872	6.71724
		5.19395	6.67749
		5.4565	4.04603
		5.24764	4.00031
		5.03453	3.75633
		4.83061	3.39901
		4.61889	2.47423
		5.9365	5.85198
		6.00709	5.90734
		6.19715	5.98546
		6.35832	3.07163
		6.15452	3.09429
		5.90101	3.09796
		5.615	3.02429
		5.30282	2.95733
		4.96384	0.68691
		7.13005	4.10291
		7.12568	2.1521
		6.99249	2.00171
		6.77366	2.29173
		6.49569	2.59755
		6.16943	2.91534
		5.80121	3.21258
		5.40305	3.36828
		5.00932	0.43186
		7.35974	0.146
		7.28855	1.16649
		7.09496	2.03376
		6.81701	2.6098
		6.48379	3.0074
		6.11175	3.28529
		5.71724	3.35412
		5.33952	3.01359
		5.05303	1.8946
		7.20462	1.06189
		7.13066	1.59524
		6.92793	2.35276
		6.63587	2.88062
		6.29085	3.15873
		5.92642	3.13003
		5.59448	2.78374
		5.34637	2.76017
		5.15337	2.43859
		6.97962	0.70729
		6.90834	1.35415
		6.71137	2.16814
		6.42668	2.68737
		6.09814	2.8332
		5.78514	2.59057
		5.55172	2.60702
		5.37338	2.75861
		5.2062	2.52116
		5.67313	5.72316
		5.74566	5.78379
		5.94194	5.89097
		6.21932	3.1086
		6.02047	3.14787
		5.77542	3.13801
		5.50078	3.01375
		5.20621	2.85842
		4.89322	2.79263
		6.75588	4.7687
		6.81954	4.82896
		6.85125	2.19766
		6.6512	2.35902
		6.39057	2.58981
		6.08039	2.85048
		5.72994	3.07579
		5.36001	3.04582
		5.05293	1.36329
		7.32052	0.51521
		7.25229	1.18601
		7.0665	1.94853
		6.79997	2.47079
		6.4818	2.81979
		6.1324	2.97021
		5.78934	2.65627
		5.52789	2.566
		5.3529	2.49019
		7.27294	0.83849
		7.19652	1.49115
		6.99107	2.27218
		6.70568	2.68482
		6.39273	2.59853
		6.12044	2.19304
		5.9239	2.53883
		5.75905	2.90287
		5.60154	2.85008
		7.03718	1.13546
		6.96464	1.6155
		6.76977	2.23348
		6.5128	2.29051
		6.28799	1.94953
		6.13708	2.35506
		6.00907	2.74767
		5.87571	3.02584
		5.73187	3.01036
		6.88924	0.35684
		6.81948	1.17054
		6.63604	1.82861
		6.41531	1.77361
		6.25174	1.99864
		6.13662	2.467
		6.02676	2.79847
		5.90566	3.05875
		5.76963	3.06207
		7.27978	0.71069
		7.21241	1.24849
		7.02792	1.95494
		6.76092	2.4787
		6.43783	2.87767
		6.07436	3.15726
		5.72796	2.87541
		5.60901	2.89199
		5.49318	2.69504
		7.28816	0.59611
		7.20864	1.42107
		6.9957	2.28377
		6.70109	2.7133
		6.41109	1.83555
		6.28077	2.10135
		6.17699	2.40338
		6.05988	2.59579
		5.93372	2.63448
		7.08489	1.26746
		7.01034	1.70544
		6.82001	2.01705
		6.64669	1.1816
		6.56977	1.64844
		6.50289	1.96997
		6.42233	2.25161
		6.32424	2.51818
		6.21008	2.61457
		6.84292	0.85438
		6.7927	0.89495
		6.7149	1.15494
		6.66491	1.6018
		6.62035	1.82614
		6.5711	2.04239
		6.51042	2.29791
		6.43212	2.57729
		6.33296	2.70969
		7.09856	1.28302
		7.01893	1.80042
		6.80304	2.53351
		6.72709	1.29171
		6.69752	1.36286
		6.65202	1.51494
		6.5888	1.7272
		6.50743	1.95664
		6.40947	2.15443
		6.92903	0.92892
		6.92504	0.92662
		6.91076	0.92954
		6.88912	0.93668
		6.86517	0.98636
		6.84016	1.11413
		6.80921	1.32262
		6.76375	1.58043
		6.69659	1.77438
		6.98509	1.06018
		6.97841	1.02542
		6.95754	0.98819
		6.9289	0.97577
		6.9033	1.00493
		6.88546	1.11207
		6.86937	1.29792
		6.8417	1.53761
		6.78998	1.7158
		7.08465	0.46026
		7.07472	0.45999
		7.04936	0.44485
		7.02012	0.38878
		6.99994	0.32767
		6.99484	0.35757
		6.99824	0.45768
		6.99365	0.59719
		6.96423	0.79709
		3.91846	0
		3.90517	0.22147
		3.86488	0.44959
		3.79644	0.68991
		4.01471	9.13227
		5.07432	8.3611
		6.00798	7.10614
		6.78287	5.79688
		7.41837	2.75037
		4.33294	3.34837
		4.32245	3.36397
		4.27909	3.37269
		4.19422	3.33221
		4.18648	8.34258
		5.15841	7.85932
		6.04184	6.818
		6.79167	5.66882
		7.41748	0.1398
		5.24959	4.38885
		5.23683	4.36802
		5.18398	4.35096
		5.07299	4.36653
		4.91659	4.37393
		5.57401	6.56081
		6.27019	5.93743
		6.91432	5.16724
		7.48403	0.74292
		6.20342	3.87516
		6.18129	3.83884
		6.10854	3.79476
		5.97684	3.83411
		6.08406	6.4411
		6.49753	6.03593
		6.94291	5.4432
		7.38998	4.77475
		7.81619	2.32566
		6.94989	2.628
		6.91234	2.63245
		6.82329	3.46345
		7.02922	5.85186
		7.32246	5.81612
		7.63057	5.59056
		7.93623	5.20576
		8.22861	4.69795
		8.49956	3.5011
		7.67988	4.48992
		7.73988	4.59893
		7.90637	4.80507
		8.1455	4.93929
		8.4159	4.9189
		8.68291	4.74764
		8.92536	4.46032
		9.13309	4.08307
		9.30143	3.42542
		8.57137	3.33048
		8.62927	3.44985
		8.78942	3.6843
		9.01765	3.8288
		9.2719	3.79019
		9.51533	3.5965
		9.72371	3.31813
		9.88479	3.01016
		9.99418	2.61788
		9.16422	1.84729
		9.2192	2.0401
		9.37032	2.38223
		9.58348	2.57934
		9.81887	2.54979
		10.0424	2.34187
		10.2306	2.04358
		10.3704	1.73812
		10.4561	1.41633
		9.37861	6.074e-16
		9.43202	0.86614
		9.57793	1.5082
		9.78206	1.82967
		10.0064	1.85476
		10.2197	1.65963
		10.4003	1.3241
		10.5354	0.91173
		10.6185	9.3457e-07
		4.93379	4.10973
		4.92663	4.09116
		4.88839	4.08127
		4.79563	4.10703
		4.64364	4.13111
		5.40752	6.89613
		6.1709	6.20664
		6.85565	5.34045
		7.44889	4.89204
		5.81633	4.06332
		5.80092	4.0253
		5.7444	3.97173
		5.63006	3.99083
		5.60712	6.45376
		6.09791	6.03868
		6.63004	5.45499
		7.15535	4.80403
		7.64509	1.61353
		6.63872	3.19077
		6.60924	3.15234
		6.51981	3.09788
		6.47625	5.85642
		6.78719	5.95883
		7.12932	5.68059
		7.48297	5.2316
		7.83358	4.67157
		8.16841	3.03994
		7.21592	2.45443
		7.23134	4.40824
		7.39144	5.11522
		7.63584	5.25562
		7.91503	5.22778
		8.19711	5.0461
		8.464	4.73579
		8.70677	4.31929
		8.91978	3.45226
		8.14477	3.83772
		8.20419	3.9461
		8.36831	4.16215
		8.6022	4.30043
		8.8638	4.27181
		9.11724	4.0938
		9.3399	3.8171
		9.5209	3.47788
		9.65619	2.96042
		8.87634	2.59863
		8.93276	2.74189
		9.08823	3.01068
		9.30833	3.16787
		9.55209	3.12595
		9.78395	2.92144
		9.97969	2.63475
		10.1265	2.33758
		10.2198	2.00373
		9.28314	1.02863
		9.3364	1.3385
		9.48239	1.8139
		9.68772	2.08277
		9.91427	2.0912
		10.1296	1.89538
		10.3106	1.58207
		10.4441	1.24299
		10.524	0.87122
		6.46395	3.26097
		6.43875	3.21338
		6.35927	3.12949
		6.22019	5.93269
		6.54957	5.83272
		6.91237	5.54967
		7.2931	5.10335
		7.67446	4.56046
		8.04068	3.97923
		7.02976	2.11655
		6.98557	2.15181
		7.00167	4.99524
		7.25268	5.15603
		7.54106	5.11826
		7.83772	4.92779
		8.12749	4.6126
		8.40231	4.19889
		8.65499	3.12615
		7.71558	3.87357
		7.77669	3.99152
		7.94499	4.21787
		8.18375	4.35695
		8.45088	4.32951
		8.71318	4.15706
		8.95151	3.88248
		9.15736	3.53043
		9.32652	2.85977
		8.49144	2.96867
		8.54955	3.09883
		8.70919	3.34333
		8.93443	3.48489
		9.18384	3.4435
		9.42264	3.24952
		9.62802	2.96531
		9.78861	2.64076
		9.90088	2.19117
		9.02807	1.80678
		9.08181	1.99198
		9.22923	2.32191
		9.43684	2.51825
		9.66619	2.50149
		9.884	2.30779
		10.0665	2.0162
		10.2004	1.71251
		10.281	1.39714
		9.22919	0.65332
		9.28035	1.06353
		9.42072	1.61175
		9.61843	1.92075
		9.83675	1.96073
		10.0438	1.79216
		10.2166	1.50673
		10.3416	1.20897
		10.4136	0.934
		7.51878	3.65829
		7.58065	3.7858
		7.75093	4.03025
		7.99201	4.17911
		8.26189	4.15382
		8.52881	3.98407
		8.77553	3.71814
		8.99477	3.38051
		9.18192	2.95129
		8.18315	2.75547
		8.24274	2.90473
		8.40569	3.17495
		8.63419	3.32292
		8.88661	3.27815
		9.13016	3.08398
		9.34495	2.80342
		9.52171	2.4761
		9.65676	1.90176
		8.72144	2.02544
		8.77613	2.18872
		8.92532	2.47447
		9.13391	2.62934
		9.36357	2.58772
		9.58286	2.38633
		9.77027	2.08803
		9.91378	1.75131
		10.0087	1.29851
		9.05547	0.98323
		9.10515	1.26725
		9.24103	1.70939
		9.43173	1.97194
		9.64184	2.00426
		9.84095	1.85132
		10.007	1.58751
		10.1266	1.29957
		10.1943	1.02765
		8.57051	1.81113
		8.62577	1.99315
		8.77583	2.29435
		8.98453	2.43874
		9.21383	2.37567
		9.43398	2.1559
		9.6254	1.84404
		9.777	1.48906
		9.88344	1.1229
		8.88598	1.16044
		8.93517	1.38656
		9.06808	1.73334
		9.25165	1.90565
		9.45219	1.87362
		9.64357	1.68511
		9.80752	1.38935
		9.93172	1.02912
		10.0086	0.50763
		9.02772	0.13464
		9.07437	0.76814
		9.20116	1.31619
		9.37724	1.58626
		9.56881	1.60283
		9.74768	1.43633
		9.89396	1.16733
		9.99569	0.88426
		10.0475	0.67623
		9.03846	0.72804
		9.08377	1.02468
		9.2042	1.40368
		9.3664	1.55779
		9.53886	1.49957
		9.69903	1.29203
		9.83178	0.98197
		9.92611	0.60136
		9.9739	0.22273
		10.2157	0
		10.1844	0.52236
		10.0859	1.15699
		9.88927	2.19016
		9.5466	3.49716
		9.06483	4.38646
		8.52046	4.56279
		7.97579	4.50886
		7.41837	2.75037
		10.1496	0.56984
		10.105	0.90312
		9.99298	1.39214
		9.80129	2.1635
		9.48667	3.23105
		9.04297	4.09941
		8.52429	4.44224
		7.98334	4.5528
		7.41748	0.04413
		9.97006	0.97873
		9.92502	1.2039
		9.80274	1.60224
		9.61295	2.08966
		9.34194	2.73033
		8.97728	3.41359
		8.53224	3.95852
		8.03143	4.37245
		7.48403	0.71251
		9.72881	1.09067
		9.69203	1.19254
		9.58827	1.40892
		9.42853	1.66865
		9.21612	2.01412
		8.94698	2.49038
		8.61905	3.07004
		8.23802	3.6895
		7.81619	2.32973
		9.51438	0.69494
		9.49835	0.62948
		9.451	0.57
		9.3735	0.80535
		9.2658	1.30144
		9.12603	1.93046
		8.95181	2.64042
		8.74227	3.38454
		8.49956	3.5011
		9.46658	0.34598
		9.48152	0.52774
		9.51612	0.86333
		9.54961	1.26165
		9.56525	1.71403
		9.5537	2.19589
		9.50923	2.68512
		9.42661	3.16841
		9.30143	3.42526
		9.64835	1.09611
		9.68299	1.2686
		9.77001	1.53605
		9.87562	1.72598
		9.9719	1.8797
		10.0415	2.04474
		10.0733	2.23593
		10.0591	2.46059
		9.99418	2.62087
		9.88061	0.81012
		9.92185	1.06008
		10.0291	1.39165
		10.1671	1.53181
		10.3026	1.50639
		10.4116	1.4026
		10.4787	1.31924
		10.4947	1.34896
		10.4561	1.41987
		9.976	2.71821e-16
		10.0205	0.71178
		10.1363	1.15534
		10.285	1.26571
		10.4306	1.11886
		10.548	0.81284
		10.6228	0.42054
		10.6474	0.02347
		10.6185	9.3457e-07
		10.0267	0.89482
		9.98095	1.14848
		9.85882	1.57487
		9.66711	2.1283
		9.38417	2.87664
		8.99682	3.62408
		8.52768	4.13511
		8.00939	4.4756
		7.44889	4.62636
		9.81537	1.11002
		9.77452	1.25766
		9.66038	1.55154
		9.48473	1.89038
		9.24714	2.31772
		8.94027	2.84837
		8.56404	3.41568
		8.12822	3.95767
		7.64509	1.60158
		9.58138	0.98342
		9.55541	0.98236
		9.4807	1.01448
		9.36339	1.16305
		9.2066	1.49247
		9.0088	2.00411
		8.76772	2.65349
		8.48508	3.37363
		8.16841	3.0421
		9.43733	0.30923
		9.43951	0.20776
		9.44043	0.3243
		9.4281	0.81878
		9.39213	1.39913
		9.32647	2.0047
		9.22761	2.6179
		9.09269	3.22431
		8.91978	3.45052
		9.51117	0.84852
		9.54043	1.02909
		9.61154	1.30823
		9.69201	1.54352
		9.75671	1.79221
		9.79202	2.08419
		9.79054	2.40831
		9.74669	2.75158
		9.65619	2.96145
		9.73751	1.06517
		9.77677	1.25007
		9.87692	1.51176
		10.0018	1.64026
		10.1203	1.6771
		10.2119	1.69963
		10.2637	1.76045
		10.2678	1.89025
		10.2198	2.00713
		9.90485	0.61464
		9.94755	0.92696
		10.0587	1.29126
		10.2018	1.41071
		10.3425	1.32426
		10.4567	1.12754
		10.5298	0.92663
		10.5535	0.85235
		10.524	0.87292
		9.60736	1.08074
		9.57839	1.09967
		9.49534	1.16704
		9.36542	1.32357
		9.19189	1.6268
		8.97259	2.09924
		8.70482	2.70475
		8.39106	3.37424
		8.04068	4.03831
		9.42629	0.66711
		9.42135	0.53172
		9.40289	0.28503
		9.36271	0.58944
		9.29301	1.16858
		9.18889	1.79168
		9.04799	2.4299
		8.86966	3.06659
		8.65499	3.12439
		9.3929	0.41628
		9.41778	0.61841
		9.47576	0.88859
		9.53445	1.14077
		9.56953	1.4572
		9.56954	1.83981
		9.5304	2.25427
		9.45003	2.67925
		9.32652	2.85863
		9.54487	0.9814
		9.58418	1.17131
		9.68102	1.40244
		9.79464	1.48684
		9.89339	1.52294
		9.96004	1.61204
		9.98631	1.78369
		9.96762	2.02536
		9.90088	2.19232
		9.72342	0.9412
		9.76454	1.14793
		9.87004	1.41522
		10.003	1.49945
		10.1308	1.44303
		10.2325	1.34281
		10.2959	1.28221
		10.3136	1.32066
		10.281	1.39893
		9.79067	0.88399
		9.83274	1.11744
		9.94137	1.41699
		10.0797	1.51314
		10.2149	1.43958
		10.3261	1.27982
		10.4011	1.10143
		10.4323	0.9785
		10.4136	0.93399
		9.34707	0.06302
		9.37012	0.36345
		9.42269	0.61624
		9.47236	0.87141
		9.49473	1.22402
		9.47878	1.64331
		9.42163	2.08196
		9.32282	2.52066
		9.18192	2.9794
		9.40395	0.50922
		9.4447	0.83464
		9.54241	1.11661
		9.65113	1.16327
		9.73726	1.16258
		9.78466	1.26487
		9.78783	1.48641
		9.74539	1.78163
		9.65676	1.90198
		9.52363	0.74209
		9.56612	0.99348
		9.67291	1.26095
		9.80275	1.28875
		9.92155	1.16501
		10.0092	1.03303
		10.0557	1.01748
		10.0564	1.16435
		10.0087	1.29881
		9.58648	1.03327
		9.62711	1.22147
		9.73215	1.47085
		9.86619	1.53719
		9.99765	1.4436
		10.1062	1.27332
		10.1799	1.10467
		10.2112	1.0191
		10.1943	1.02783
		9.43345	0.07489
		9.4776	0.70096
		9.58748	1.0649
		9.71867	1.07713
		9.83523	0.88059
		9.9166	0.64665
		9.95342	0.5855
		9.9425	0.79019
		9.88344	1.1229
		9.41581	0.68036
		9.45756	0.95458
		9.5658	1.27121
		9.70417	1.33544
		9.83885	1.17781
		9.94673	0.89056
		10.0145	0.58073
		10.0359	0.45
		10.0086	0.50772
		9.37658	1.07701
		9.41754	1.25521
		9.52426	1.49345
		9.66239	1.54644
		9.8006	1.42651
		9.91841	1.21009
		10.0038	0.96352
		10.0488	0.75782
		10.0475	0.67611
		9.23912	0.92383
		9.28113	1.13828
		9.39304	1.43837
		9.54252	1.53692
		9.69606	1.41279
		9.82812	1.12868
		9.92279	0.75603
		9.97219	0.36373
		9.9739	0.2273
		17.3627	0
		17.9656	0.06187
		17.9765	0.11929
		17.9939	0.1683
		18.0166	0.20586
		18.043	0.23014
		18.0714	0.24066
		18.1004	0.23822
		18.1283	4.24573e-07
		17.3775	0.1363
		17.6039	2.99687
		17.9162	2.05316
		18.012	0.23081
		18.0361	0.27356
		18.0647	0.30944
		18.0959	0.33755
		18.1282	0.35895
		18.1601	0.27397
		17.4291	0.33342
		17.5542	1.93218
		17.8407	2.61157
		18.0538	0.30678
		18.0838	0.37225
		18.1197	0.43412
		18.16	0.49062
		18.2026	0.54167
		18.2458	0.46949
		17.5343	0.60668
		17.6079	1.25253
		17.802	1.95393
		18.0569	2.23746
		18.1457	0.46813
		18.1936	0.55143
		18.2475	0.62519
		18.3051	0.68827
		18.3639	0.55931
		17.7059	0.90613
		17.7424	0.97806
		17.8468	1.19507
		18.0057	1.50075
		18.2026	1.7859
		18.275	0.65796
		18.3441	0.73584
		18.4176	0.79536
		18.4923	0.56512
		17.9388	1.12893
		17.9522	1.08185
		17.9951	0.99226
		18.0731	0.99915
		18.1918	1.19616
		18.3526	1.50484
		18.4405	0.82111
		18.5273	0.86688
		18.6153	0.51283
		18.2004	1.13277
		18.2037	1.1129
		18.2177	1.06006
		18.2518	1.01023
		18.3179	1.04347
		18.4253	1.22194
		18.5313	0.84781
		18.625	0.87919
		18.7201	0.4025
		18.2825	0.27699
		18.2927	0.32296
		18.3228	0.42654
		18.3715	0.54346
		18.4364	0.65097
		18.5146	0.73763
		18.6026	0.79713
		18.6965	0.82639
		18.7923	0.22563
		18.3167	1.02402e-16
		18.3266	0.16482
		18.356	0.32227
		18.4036	0.46533
		18.4672	0.58767
		18.544	0.68401
		18.6307	0.75052
		18.7234	0.78504
		18.8184	9.77208e-07
		17.4107	0.27132
		17.5499	2.09739
		17.8415	2.48328
		18.0879	1.52406
		18.1266	0.64512
		18.1524	0.62823
		18.179	0.60751
		18.205	0.58106
		18.2278	0.5372
		17.4894	0.49997
		17.5734	1.35753
		17.7827	2.02112
		18.0204	1.83994
		18.1721	0.81293
		18.2322	0.82787
		18.2747	0.84365
		18.3137	0.81195
		18.3484	0.71773
		17.6292	0.78826
		17.6721	0.93036
		17.7891	1.23565
		17.9513	1.48304
		18.1196	1.39484
		18.2541	0.92606
		18.3477	0.80516
		18.4205	0.86937
		18.4817	0.73614
		17.8349	1.05712
		17.8488	0.97682
		17.8926	0.84647
		17.9703	0.90703
		18.0819	1.14799
		18.2191	1.30557
		18.362	1.18971
		18.4875	0.94729
		18.5859	0.41937
		18.0889	1.18755
		18.0862	1.12882
		18.0868	0.99132
		18.1072	0.87872
		18.1605	0.92196
		18.252	1.11504
		18.3759	1.28245
		18.5144	1.25077
		18.6421	0.32146
		18.3416	1.01759
		18.3258	0.95419
		18.3069	0.87367
		18.3022	0.8091
		18.3214	0.80332
		18.3718	0.90282
		18.4553	1.06975
		18.5651	1.18431
		18.6857	0.56347
		18.4423	1.33778
		18.4384	1.07187
		18.4317	0.66713
		18.43	0.3844
		18.4412	0.33021
		18.4732	0.5219
		18.5316	0.78118
		18.6165	1.00167
		18.7217	0.61326
		17.6039	0.74325
		17.6472	0.89613
		17.7648	1.21555
		17.9276	1.4891
		18.1038	1.55813
		18.2673	1.33627
		18.3963	0.88117
		18.4761	0.62886
		18.5096	0.80779
		17.782	1.00815
		17.7946	0.90742
		17.8353	0.73041
		17.91	0.79393
		18.0211	1.10132
		18.1641	1.37733
		18.326	1.45529
		18.4849	1.25036
		18.6106	0.26483
		18.0176	1.20653
		18.0117	1.14383
		18.0033	0.96211
		18.0121	0.74126
		18.056	0.71364
		18.1439	0.96952
		18.2738	1.27208
		18.4329	1.43368
		18.5987	0.23558
		18.2814	1.22331
		18.268	1.21853
		18.2378	1.16037
		18.212	1.01799
		18.2102	0.85247
		18.2458	0.81092
		18.324	0.96711
		18.4412	1.18552
		18.5851	0.38088
		18.5107	0.9221
		18.4955	0.9487
		18.4599	0.94899
		18.4218	0.86566
		18.3964	0.7201
		18.3959	0.59941
		18.4293	0.65051
		18.5001	0.86687
		18.6057	0.45223
		18.6079	0.49958
		18.5917	0.58553
		18.5547	0.61894
		18.514	0.51664
		18.4819	0.3078
		18.4692	0.0315
		18.4851	0.32013
		18.5353	0.662
		18.6207	0.46344
		17.9931	1.20914
		17.9862	1.14303
		17.9748	0.94355
		17.9799	0.67798
		18.021	0.6223
		18.1084	0.92383
		18.2412	1.28854
		18.4085	1.52595
		18.5902	1.28372
		18.2481	1.32173
		18.2323	1.3192
		18.1948	1.25788
		18.1582	1.07919
		18.1458	0.83016
		18.1747	0.70889
		18.2523	0.89425
		18.3765	1.2108
		18.5371	0.29134
		18.5103	1.24864
		18.4929	1.27461
		18.448	1.29298
		18.393	1.2173
		18.3478	1.02524
		18.3299	0.77429
		18.3516	0.64327
		18.4187	0.81076
		18.5301	0.27451
		18.7015	0.88575
		18.6854	0.91722
		18.6416	0.95868
		18.5816	0.92861
		18.5204	0.78893
		18.4737	0.54883
		18.4561	0.30694
		18.4782	0.43022
		18.5453	0.27853
		18.5103	1.37216
		18.4913	1.39901
		18.4416	1.41851
		18.3795	1.33558
		18.3269	1.1188
		18.303	0.82151
		18.3215	0.6317
		18.3887	0.79327
		18.5038	1.14028
		18.7672	1.27263
		18.7477	1.30534
		18.6938	1.35664
		18.6178	1.33869
		18.5374	1.19433
		18.4713	0.91774
		18.4363	0.56276
		18.4451	0.39218
		18.5045	0.19082
		18.9021	0.98483
		18.8838	1.01427
		18.8308	1.07621
		18.75	1.10182
		18.6558	1.01871
		18.5677	0.79449
		18.5054	0.44733
		18.4836	0.06442
		18.5101	0.13994
		19.031	1.24764
		19.0087	1.2854
		18.9449	1.36328
		18.849	1.40195
		18.7367	1.33069
		18.6276	1.11803
		18.5411	0.76721
		18.4942	0.31506
		18.4986	0.26635
		17.9618	0
		17.9656	0.06187
		17.9765	0.11929
		17.9939	0.1683
		18.0166	0.20586
		18.043	0.23014
		18.0714	0.24066
		18.1004	0.23822
		18.1283	4.24596e-07
		17.9781	0.12817
		17.982	0.14532
		17.9935	0.18506
		18.0898	1.09927
		18.1687	1.17885
		18.2103	1.37361
		18.2172	0.40704
		18.1901	0.39127
		18.1601	0.27397
		18.0126	0.16732
		18.0174	0.18948
		18.0313	0.24238
		18.136	2.20742
		18.3591	1.54425
		18.3617	0.70981
		18.3269	0.67176
		18.2878	0.63122
		18.2458	0.46949
		18.0516	0.17419
		18.0578	0.20913
		18.0762	0.28736
		18.1059	0.37815
		18.3175	2.14995
		18.5245	0.8457
		18.4757	0.81807
		18.4215	0.78356
		18.3639	0.55931
		18.0916	0.18498
		18.0997	0.23499
		18.1236	0.33967
		18.1621	0.45453
		18.2133	0.56301
		18.4223	1.96658
		18.6337	0.87534
		18.5653	0.86269
		18.4923	0.56512
		18.1399	0.25364
		18.1496	0.30466
		18.1782	0.41626
		18.2242	0.54018
		18.2853	0.65471
		18.3586	0.74991
		18.5517	1.79754
		18.7008	0.88864
		18.6153	0.51283
		18.2083	0.34077
		18.2186	0.3823
		18.2493	0.48007
		18.2986	0.59419
		18.3643	0.70083
		18.4431	0.78751
		18.5781	1.50156
		18.7727	1.77481
		18.7201	0.4025
		18.4227	0.75884
		18.4243	0.76032
		18.4317	0.7622
		18.4515	0.77085
		18.4937	0.82548
		18.5689	0.98091
		18.6849	1.23677
		18.8436	1.5207
		18.7923	0.22563
		18.5135	2.64946e-16
		18.5147	0.02542
		18.5209	0.09217
		18.5388	0.22426
		18.5776	0.4347
		18.6461	0.71244
		18.7503	1.02421
		18.8919	1.32353
		18.8184	9.77208e-07
		18.0786	0.66744
		18.0811	0.66796
		18.0892	0.66569
		18.1046	0.65771
		18.2038	0.55822
		18.2398	0.40537
		18.2489	0.43465
		18.2435	0.48454
		18.2278	0.53844
		18.1715	1.22462
		18.1764	1.2118
		18.1922	1.16691
		18.2259	1.02549
		18.3045	0.93472
		18.3754	0.84767
		18.3892	0.75072
		18.3757	0.73367
		18.3484	0.71824
		18.226	1.45223
		18.2345	1.45718
		18.2605	1.46232
		18.3056	1.42687
		18.3763	1.24086
		18.4749	0.88843
		18.541	0.5441
		18.529	0.75778
		18.4817	0.73646
		18.2716	1.52499
[truncated: 15,862 more rows]

## Sheet: Supplementary Figure 6
Supplementary Figure 6a
	250 K	Frequency	Spectral heat flux
		0	0.00183
		0.08	0.00231
		0.16	0.00284
		0.24	0.00339
		0.32	0.00396
		0.4	0.00453
		0.48	0.00509
		0.56	0.00565
		0.64	0.00621
		0.72	0.00677
		0.8	0.00736
		0.88	0.00798
		0.96	0.00862
		1.04	0.0093
		1.12	0.01
		1.2	0.0107
		1.28	0.01139
		1.36	0.01204
		1.44	0.01262
		1.52	0.01311
		1.6	0.01351
		1.68	0.01381
		1.76	0.014
		1.84	0.01414
		1.92	0.01423
		2	0.01436
		2.08	0.0146
		2.16	0.01498
		2.24	0.01559
		2.32	0.01645
		2.4	0.0176
		2.48	0.01902
		2.56	0.02072
		2.64	0.02264
		2.72	0.02474
		2.8	0.02701
		2.88	0.02939
		2.96	0.03208
		3.04	0.03522
		3.12	0.03905
		3.2	0.04383
		3.28	0.04995
		3.36	0.0577
		3.44	0.06741
		3.52	0.07924
		3.6	0.09323
		3.68	0.10993
		3.76	0.12846
		3.84	0.14916
		3.92	0.17193
		4	0.19645
		4.08	0.2225
		4.16	0.24971
		4.24	0.27732
		4.32	0.30445
		4.4	0.32977
		4.48	0.35192
		4.56	0.36933
		4.64	0.38086
		4.72	0.38574
		4.8	0.38418
		4.88	0.37701
		4.96	0.3656
		5.04	0.35175
		5.12	0.33692
		5.2	0.3225
		5.28	0.30914
		5.36	0.29692
		5.44	0.28533
		5.52	0.27379
		5.6	0.26161
		5.68	0.24844
		5.76	0.23416
		5.84	0.21876
		5.92	0.2033
		6	0.18769
		6.08	0.17238
		6.16	0.15785
		6.24	0.14412
		6.32	0.13119
		6.4	0.11905
		6.48	0.10756
		6.56	0.0966
		6.64	0.08604
		6.72	0.07593
		6.8	0.06619
		6.88	0.05701
		6.96	0.0484
		7.04	0.04065
		7.12	0.03401
		7.2	0.02875
		7.28	0.02515
		7.36	0.02318
		7.44	0.02289
		7.52	0.02407
		7.6	0.0264
		7.68	0.02945
		7.76	0.03282
		7.84	0.03604
		7.92	0.03885
		8	0.04104
		8.08	0.04266
		8.16	0.04373
		8.24	0.04449
		8.32	0.04516
		8.4	0.04598
		8.48	0.04705
		8.56	0.04844
		8.64	0.05007
		8.72	0.0518
		8.8	0.05349
		8.88	0.05501
		8.96	0.05619
		9.04	0.05697
		9.12	0.05729
		9.2	0.05721
		9.28	0.0567
		9.36	0.05573
		9.44	0.05434
		9.52	0.0525
		9.6	0.05029
		9.68	0.04776
		9.76	0.045
		9.84	0.04213
		9.92	0.03924
		10	0.03646
		10.08	0.03376
		10.16	0.03114
		10.24	0.02853
		10.32	0.02592
		10.4	0.02322
		10.48	0.02042
		10.56	0.01756
		10.64	0.01473
		10.72	0.012
		10.8	0.00945
		10.88	0.0072
		10.96	0.00528
		11.04	0.00372
		11.12	0.00256
		11.2	0.00176
		11.28	0.00128
		11.36	0.00104
		11.44	0.00101
		11.52	0.00111
		11.6	0.00124
		11.68	0.00137
		11.76	0.00143
		11.84	0.00144
		11.92	0.0014
		12	0.00135
		12.08	0.00134
		12.16	0.00139
		12.24	0.00152
		12.32	0.00174
		12.4	0.00202
		12.48	0.00233
		12.56	0.00261
		12.64	0.00282
		12.72	0.00292
		12.8	0.00289
		12.88	0.00273
		12.96	0.00248
		13.04	0.0022
		13.12	0.00191
		13.2	0.00167
		13.28	0.00152
		13.36	0.00144
		13.44	0.00144
		13.52	0.0015
		13.6	0.00157
		13.68	0.00165
		13.76	0.00171
		13.84	0.00175
		13.92	0.00177
		14	0.00179
		14.08	0.00183
		14.16	0.00187
		14.24	0.00192
		14.32	0.00199
		14.4	0.00209
		14.48	0.00221
		14.56	0.00238
		14.64	0.00259
		14.72	0.00285
		14.8	0.00316
		14.88	0.00354
		14.96	0.00396
		15.04	0.00442
		15.12	0.00489
		15.2	0.00536
		15.28	0.00581
		15.36	0.00623
		15.44	0.00657
		15.52	0.00684
		15.6	0.00699
		15.68	0.00703
		15.76	0.00695
		15.84	0.00674
		15.92	0.00651
		16	0.00625
		16.08	0.0061
		16.16	0.00616
		16.24	0.00659
		16.32	0.00752
		16.4	0.00906
		16.48	0.01136
		16.56	0.0145
		16.64	0.01852
		16.72	0.02337
		16.8	0.02899
		16.88	0.03521
		16.96	0.04185
		17.04	0.04867
		17.12	0.05546
		17.2	0.06208
		17.28	0.06837
		17.36	0.07428
		17.44	0.07973
		17.52	0.08461
		17.6	0.08886
		17.68	0.09226
		17.76	0.0946
		17.84	0.09565
		17.92	0.09526
		18	0.09337
		18.08	0.09005
		18.16	0.08558
		18.24	0.08026
		18.32	0.07449
		18.4	0.06877
		18.48	0.06355
		18.56	0.05914
		18.64	0.05581
		18.72	0.05361
		18.8	0.05252
		18.88	0.05236
		18.96	0.05286
		19.04	0.05367
		19.12	0.05447
		19.2	0.05495
		19.28	0.05486
		19.36	0.05405
		19.44	0.05247
		19.52	0.05012
		19.6	0.04708
		19.68	0.04347
		19.76	0.03939
		19.84	0.03505
		19.92	0.03062
		20	0.0263
		20.08	0.02224
		20.16	0.01859
		20.24	0.0154
		20.32	0.01273
		20.4	0.01053
		20.48	0.00875
		20.56	0.00726
		20.64	0.00598
		20.72	0.00487
		20.8	0.00389
		20.88	0.00306
		20.96	0.00237
		21.04	0.00187
		21.12	0.00153
		21.2	0.00136
		21.28	0.00133
		21.36	0.00142
		21.44	0.00159
		21.52	0.0018
		21.6	0.002
		21.68	0.00215
		21.76	0.00225
		21.84	0.00226
		21.92	0.00219
		22	0.00203
		22.08	0.00182
		22.16	0.00157
		22.24	0.00131
		22.32	0.00105
		22.4	0.000808762
		22.48	0.000601431
		22.56	0.000428657
		22.64	0.000291602
		22.72	0.000186497
		22.8	0.000110402
		22.88	5.98877e-05
		22.96	2.35399e-05
		23.04	4.40883e-06
		23.12	-4.42083e-06
		23.2	-1.17457e-05
		23.28	-1.22977e-05
		23.36	-1.24347e-05
		23.44	-1.04382e-05
		23.52	-6.85056e-06
		23.6	-1.08755e-06
		23.68	7.64585e-06
		23.76	1.88456e-05
		23.84	3.31949e-05
		23.92	4.85586e-05
		24	6.46665e-05
		24.08	8.03907e-05
		24.16	9.41007e-05
		24.24	0.000104819
		24.32	0.000112145
		24.4	0.00011532
		24.48	0.000114941
		24.56	0.000110803
		24.64	0.000103615
		24.72	9.43646e-05
		24.8	8.41299e-05
		24.88	7.3725e-05
		24.96	6.33896e-05
		25.04	5.41097e-05
		25.12	4.60245e-05
		25.2	3.83757e-05
		25.28	3.09616e-05
		25.36	2.3655e-05
		25.44	1.63822e-05
		25.52	8.9013e-06
		25.6	1.50016e-06
		25.68	-5.47928e-06
		25.76	-1.12562e-05
		25.84	-1.62374e-05
		25.92	-1.96271e-05
		26	-2.22215e-05
		26.08	-2.38115e-05
		26.16	-2.50362e-05
		26.24	-2.60948e-05
		26.32	-2.69878e-05
		26.4	-2.78722e-05
		26.48	-2.86982e-05
		26.56	-2.96011e-05
		26.64	-3.06179e-05
		26.72	-3.20234e-05
		26.8	-3.42253e-05
		26.88	-3.74266e-05
		26.96	-4.19437e-05
		27.04	-4.7787e-05
		27.12	-5.44017e-05
		27.2	-6.19953e-05
		27.28	-6.93349e-05
		27.36	-7.56152e-05
		27.44	-8.03073e-05
		27.52	-8.28107e-05
		27.6	-8.27218e-05
		27.68	-8.00449e-05
		27.76	-7.49658e-05
		27.84	-6.79357e-05
		27.92	-5.97563e-05
		28	-5.05082e-05
		28.08	-4.09201e-05
		28.16	-3.12967e-05
		28.24	-2.20736e-05
		28.32	-1.35651e-05
		28.4	-5.8448e-06
		28.48	6.27241e-07
		28.56	5.32645e-06
		28.64	8.19364e-06
		28.72	8.88124e-06
		28.8	7.33109e-06
		28.88	4.15399e-06
		28.96	-4.16607e-07
		29.04	-5.72808e-06
		29.12	-1.09537e-05
		29.2	-1.53708e-05
		29.28	-1.8725e-05
		29.36	-2.05043e-05
		29.44	-2.12544e-05
		29.52	-2.08632e-05
		29.6	-2.0097e-05
		29.68	-1.9171e-05
		29.76	-1.83964e-05
		29.84	-1.80291e-05
		29.92	-1.83962e-05
		30	-1.9166e-05
		30.08	-2.06986e-05
		30.16	-2.27302e-05
		30.24	-2.5371e-05
		30.32	-2.86037e-05
		30.4	-3.2008e-05
		30.48	-3.56926e-05
		30.56	-4.0036e-05
		30.64	-4.45718e-05
		30.72	-4.9846e-05
		30.8	-5.51682e-05
		30.88	-6.09135e-05
		30.96	-6.74224e-05
		31.04	-7.37829e-05
		31.12	-8.21878e-05
		31.2	-8.87507e-05
		31.28	-9.57521e-05
		31.36	-0.000102607
		31.44	-0.000106398
		31.52	-0.000105134
		31.6	-9.70348e-05
		31.68	-8.06178e-05
		31.76	-5.50638e-05
		31.84	-2.12233e-05
		31.92	1.8679e-05
		32	6.05897e-05
		32.08	9.98808e-05
		32.16	0.000132053
		32.24	0.000153881
		32.32	0.000163557
		32.4	0.000161126
		32.48	0.000148732
		32.56	0.000128817
		32.64	0.000105154
		32.72	8.1148e-05
		32.8	5.88738e-05
		32.88	4.0478e-05
		32.96	2.62042e-05
		33.04	1.68985e-05
		33.12	1.21983e-05
		33.2	1.08269e-05
		33.28	1.35745e-05
		33.36	1.63988e-05
		33.44	2.20592e-05
		33.52	2.86194e-05
		33.6	3.43239e-05
		33.68	3.93288e-05
		33.76	4.36085e-05
		33.84	4.7061e-05
		33.92	4.95237e-05
		34	5.08781e-05
		34.08	5.10525e-05
		34.16	5.04237e-05
		34.24	4.89948e-05
		34.32	4.68495e-05
		34.4	4.40645e-05
		34.48	4.07051e-05
		34.56	3.70726e-05
		34.64	3.33905e-05
		34.72	2.998e-05
		34.8	2.70105e-05
		34.88	2.49504e-05
		34.96	2.37634e-05
		35.04	2.35443e-05
		35.12	2.41958e-05
		35.2	2.53663e-05
		35.28	2.69227e-05
		35.36	2.85609e-05
		35.44	3.01593e-05
		35.52	3.15229e-05
		35.6	3.24143e-05
		35.68	3.29096e-05
		35.76	3.27896e-05
		35.84	3.18111e-05
		35.92	2.99897e-05
		36	2.71628e-05
		36.08	2.34807e-05
		36.16	1.8941e-05
		36.24	1.39783e-05
		36.32	8.82512e-06
		36.4	3.76518e-06
		36.48	-1.09813e-06
		36.56	-5.3499e-06
		36.64	-8.89388e-06
		36.72	-1.14828e-05
		36.8	-1.30296e-05
		36.88	-1.34508e-05
		36.96	-1.27173e-05
		37.04	-1.11575e-05
		37.12	-8.84813e-06
		37.2	-6.36543e-06
		37.28	-4.22355e-06
		37.36	-2.61425e-06
		37.44	-1.9176e-06
		37.52	-2.11601e-06
		37.6	-3.11998e-06
		37.68	-4.4635e-06
		37.76	-5.90321e-06
		37.84	-7.02836e-06
		37.92	-7.50047e-06
		38	-7.2314e-06
		38.08	-6.18562e-06
		38.16	-4.4711e-06
		38.24	-2.28795e-06
		38.32	1.1693e-07
		38.4	2.51606e-06
		38.48	4.70282e-06
		38.56	6.51235e-06
		38.64	7.97501e-06
		38.72	8.93035e-06
		38.8	9.42193e-06
		38.88	9.44592e-06
		38.96	9.05661e-06
		39.04	8.47844e-06
		39.12	7.65351e-06
		39.2	6.80593e-06
		39.28	5.91851e-06
		39.36	5.16104e-06
		39.44	4.64041e-06
		39.52	4.28943e-06
		39.6	4.15389e-06
		39.68	4.21709e-06
		39.76	4.39296e-06
		39.84	4.56815e-06
		39.92	4.79329e-06
		40	4.93874e-06
		40.08	4.97798e-06
		40.16	4.97439e-06
		40.24	4.90132e-06
		40.32	4.7181e-06
		40.4	4.49922e-06
		40.48	4.2538e-06
		40.56	3.95134e-06
		40.64	3.63033e-06
		40.72	3.31133e-06
		40.8	2.98131e-06
		40.88	2.70257e-06
		40.96	2.46384e-06
		41.04	2.2581e-06
		41.12	2.12e-06
		41.2	2.01592e-06
		41.28	1.97657e-06
		41.36	1.97321e-06
		41.44	2.00394e-06
		41.52	2.05238e-06
		41.6	2.09962e-06
		41.68	2.15695e-06
		41.76	2.20176e-06
		41.84	2.21026e-06
		41.92	2.20385e-06
		42	2.13881e-06
		42.08	2.05318e-06
		42.16	1.94275e-06
		42.24	1.81548e-06
		42.32	1.68644e-06
		42.4	1.57939e-06
		42.48	1.49207e-06
		42.56	1.43352e-06
		42.64	1.40266e-06
		42.72	1.3971e-06
		42.8	1.40709e-06
		42.88	1.42092e-06
		42.96	1.44796e-06
		43.04	1.47882e-06
		43.12	1.52231e-06
		43.2	1.57437e-06
		43.28	1.64211e-06
		43.36	1.72817e-06
		43.44	1.83331e-06
		43.52	1.96444e-06
		43.6	2.12165e-06
		43.68	2.29291e-06
		43.76	2.48458e-06
		43.84	2.67e-06
		43.92	2.85107e-06
		44	3.00337e-06
		44.08	3.11827e-06
		44.16	3.18914e-06
		44.24	3.19518e-06
		44.32	3.15506e-06
		44.4	3.05604e-06
		44.48	2.90272e-06
		44.56	2.71768e-06
		44.64	2.51482e-06
		44.72	2.32174e-06
		44.8	2.16794e-06
		44.88	2.07321e-06
		44.96	2.07807e-06
		45.04	2.16631e-06
		45.12	2.33684e-06
		45.2	2.56847e-06
		45.28	2.81134e-06
		45.36	3.01897e-06
		45.44	3.12803e-06
		45.52	3.12564e-06
		45.6	2.98583e-06
		45.68	2.71777e-06
		45.76	2.36203e-06
		45.84	1.95208e-06
		45.92	1.53074e-06
		46	1.15801e-06
		46.08	8.53842e-07
		46.16	6.57141e-07
		46.24	5.69508e-07
		46.32	5.83028e-07
		46.4	6.99743e-07
		46.48	8.80613e-07
		46.56	1.11201e-06
		46.64	1.37183e-06
		46.72	1.62414e-06
		46.8	1.86379e-06
		46.88	2.05928e-06
		46.96	2.19635e-06
		47.04	2.27169e-06
		47.12	2.25808e-06
		47.2	2.18446e-06
		47.28	2.04511e-06
		47.36	1.8536e-06
		47.44	1.64309e-06
		47.52	1.44706e-06
		47.6	1.29523e-06
		47.68	1.19974e-06
		47.76	1.17644e-06
		47.84	1.21394e-06
		47.92	1.28904e-06
		48	1.38014e-06
		48.08	1.46106e-06
		48.16	1.50425e-06
		48.24	1.49752e-06
		48.32	1.44104e-06
		48.4	1.3491e-06
		48.48	1.24732e-06
		48.56	1.14359e-06
		48.64	1.06533e-06
		48.72	1.01893e-06
		48.8	1.00559e-06
		48.88	1.02409e-06
		48.96	1.05702e-06
		49.04	1.10308e-06
		49.12	1.15347e-06
		49.2	1.20261e-06
		49.28	1.25038e-06
		49.36	1.29346e-06
		49.44	1.33876e-06
		49.52	1.3847e-06
		49.6	1.42438e-06
		49.68	1.45492e-06
		49.76	1.47244e-06
		49.84	1.47061e-06
		49.92	1.44498e-06
		50	1.40052e-06
		50.08	1.33652e-06
		50.16	1.25937e-06
		50.24	1.1779e-06
		50.32	1.09728e-06
		50.4	1.03022e-06
		50.48	9.82039e-07
		50.56	9.56371e-07
		50.64	9.54435e-07
		50.72	9.74725e-07
		50.8	1.01285e-06
		50.88	1.06288e-06
		50.96	1.11902e-06
		51.04	1.17413e-06
		51.12	1.22439e-06
		51.2	1.26091e-06
		51.28	1.27865e-06
		51.36	1.27722e-06
		51.44	1.25555e-06
		51.52	1.20917e-06
		51.6	1.14206e-06
		51.68	1.05864e-06
		51.76	9.64624e-07
		51.84	8.66355e-07
		51.92	7.73247e-07
		52	6.90096e-07
		52.08	6.20564e-07
		52.16	5.66487e-07
		52.24	5.31318e-07
		52.32	5.11097e-07
		52.4	5.076e-07
		52.48	5.20857e-07
		52.56	5.45947e-07
		52.64	5.80882e-07
		52.72	6.22642e-07
		52.8	6.67647e-07
		52.88	7.10325e-07
		52.96	7.44267e-07
		53.04	7.67518e-07
		53.12	7.76457e-07
		53.2	7.73843e-07
		53.28	7.58451e-07
		53.36	7.40431e-07
		53.44	7.20996e-07
		53.52	7.01126e-07
		53.6	6.84773e-07
		53.68	6.7414e-07
		53.76	6.68383e-07
		53.84	6.66432e-07
		53.92	6.65333e-07
		54	6.63269e-07
		54.08	6.58349e-07
		54.16	6.51975e-07
		54.24	6.43944e-07
		54.32	6.34971e-07
		54.4	6.24723e-07
		54.48	6.17418e-07
		54.56	6.10049e-07
		54.64	6.04331e-07
		54.72	6.01983e-07
		54.8	6.01852e-07
		54.88	6.02813e-07
		54.96	6.0444e-07
		55.04	6.07097e-07
		55.12	6.10272e-07
		55.2	6.14179e-07
		55.28	6.18147e-07
		55.36	6.21287e-07
		55.44	6.23784e-07
		55.52	6.22475e-07
		55.6	6.18229e-07
		55.68	6.10094e-07
		55.76	5.97583e-07
		55.84	5.81357e-07
		55.92	5.62797e-07
		56	5.43078e-07
		56.08	5.23653e-07
		56.16	5.0605e-07
		56.24	4.90511e-07
		56.32	4.78083e-07
		56.4	4.68244e-07
		56.48	4.61034e-07
		56.56	4.55716e-07
		56.64	4.51376e-07
		56.72	4.47706e-07
		56.8	4.44612e-07
		56.88	4.41541e-07
		56.96	4.38127e-07
		57.04	4.35318e-07
		57.12	4.33141e-07
		57.2	4.31897e-07
		57.28	4.31953e-07
		57.36	4.32579e-07
		57.44	4.34602e-07
		57.52	4.36408e-07
		57.6	4.37749e-07
		57.68	4.37383e-07
		57.76	4.35858e-07
		57.84	4.32474e-07
		57.92	4.2744e-07
		58	4.21635e-07
		58.08	4.15857e-07
		58.16	4.11136e-07
		58.24	4.07342e-07
		58.32	4.05449e-07
		58.4	4.05809e-07
		58.48	4.08547e-07
		58.56	4.13342e-07
		58.64	4.18816e-07
		58.72	4.2495e-07
		58.8	4.30299e-07
		58.88	4.33965e-07
		58.96	4.33465e-07
		59.04	4.29069e-07
		59.12	4.20279e-07
		59.2	4.07296e-07
		59.28	3.91908e-07
		59.36	3.75122e-07
		59.44	3.587e-07
		59.52	3.4395e-07
		59.6	3.3054e-07
		59.68	3.18874e-07
		59.76	3.09007e-07
		59.84	3.00095e-07
		59.92	2.90813e-07
		60	2.81571e-07
		60.08	2.71659e-07
		60.16	2.61141e-07
		60.24	2.50327e-07
		60.32	2.38952e-07
		60.4	2.28103e-07
		60.48	2.16744e-07
		60.56	2.05308e-07
		60.64	1.93352e-07
		60.72	1.81915e-07
		60.8	1.71495e-07
		60.88	1.6219e-07
		60.96	1.54892e-07
		61.04	1.5005e-07
		61.12	1.49138e-07
		61.2	1.5011e-07
		61.28	1.5374e-07
		61.36	1.57218e-07
		61.44	1.60525e-07
		61.52	1.6161e-07
		61.6	1.59175e-07
		61.68	1.52368e-07
		61.76	1.42088e-07
		61.84	1.29111e-07
		61.92	1.14479e-07
		62	9.94415e-08
		62.08	8.41995e-08
		62.16	6.97568e-08
		62.24	5.56653e-08
		62.32	3.85141e-08
		62.4	1.48929e-08
		62.48	-1.63445e-08
		62.56	-5.80332e-08
		62.64	-1.14215e-07
		62.72	-1.92008e-07
		62.8	-2.85053e-07
		62.88	-3.96193e-07
		62.96	-5.23716e-07
		63.04	-6.49809e-07
		63.12	-7.60252e-07
		63.2	-8.46827e-07
		63.28	-8.92492e-07
		63.36	-8.92555e-07
		63.44	-8.41591e-07
		63.52	-7.56528e-07
		63.6	-6.48183e-07
		63.68	-5.27875e-07
		63.76	-4.18194e-07
		63.84	-3.36287e-07
		63.92	-2.86132e-07
		64	-2.59157e-07
		64.08	-2.53349e-07
		64.16	-2.48664e-07
		64.24	-2.30039e-07
		64.32	-1.8311e-07
		64.4	-1.00356e-07
		64.48	2.05057e-08
		64.56	1.72591e-07
		64.64	3.40202e-07
		64.72	5.06771e-07
		64.8	6.58202e-07
		64.88	7.84535e-07
		64.96	8.74229e-07
		65.04	9.35139e-07
		65.12	9.74734e-07
		65.2	9.94609e-07
		65.28	1.00758e-06
		65.36	1.02413e-06
		65.44	1.04075e-06
		65.52	1.05851e-06
		65.6	1.06933e-06
		65.68	1.07661e-06
		65.76	1.06894e-06
		65.84	1.04354e-06
		65.92	1.00884e-06
		66	9.68463e-07
		66.08	9.21488e-07
		66.16	8.69603e-07
		66.24	8.23883e-07
		66.32	7.80222e-07
		66.4	7.41023e-07
		66.48	7.05048e-07
		66.56	6.73267e-07
		66.64	6.43836e-07
		66.72	6.1676e-07
		66.8	5.92234e-07
		66.88	5.71855e-07
		66.96	5.56362e-07
		67.04	5.46699e-07
		67.12	5.42394e-07
		67.2	5.4238e-07
		67.28	5.45543e-07
		67.36	5.49541e-07
		67.44	5.51933e-07
		67.52	5.51568e-07
		67.6	5.46763e-07
		67.68	5.38157e-07
		67.76	5.26651e-07
		67.84	5.14057e-07
		67.92	5.02371e-07
		68	4.94036e-07
		68.08	4.90225e-07
		68.16	4.9119e-07
		68.24	4.95519e-07
		68.32	5.01705e-07
		68.4	5.06835e-07
		68.48	5.08383e-07
		68.56	5.04899e-07
		68.64	4.9575e-07
		68.72	4.81553e-07
		68.8	4.64042e-07
		68.88	4.44529e-07
		68.96	4.25454e-07
		69.04	4.07063e-07
		69.12	3.90977e-07
		69.2	3.76643e-07
		69.28	3.63769e-07
		69.36	3.51683e-07
		69.44	3.3942e-07
		69.52	3.27127e-07
		69.6	3.15062e-07
		69.68	3.03062e-07
		69.76	2.91625e-07
		69.84	2.8086e-07
		69.92	2.71214e-07
		70	2.63328e-07
		70.08	2.57639e-07
		70.16	2.53624e-07
		70.24	2.52287e-07
		70.32	2.5337e-07
		70.4	2.56577e-07
		70.48	2.61061e-07
		70.56	2.66955e-07
		70.64	2.72933e-07
		70.72	2.78242e-07
		70.8	2.82243e-07
		70.88	2.84277e-07
		70.96	2.84158e-07
		71.04	2.82378e-07
		71.12	2.7913e-07
		71.2	2.75305e-07
		71.28	2.71388e-07
		71.36	2.68186e-07
		71.44	2.66209e-07
		71.52	2.65365e-07
		71.6	2.65605e-07
		71.68	2.66168e-07
		71.76	2.66419e-07
		71.84	2.66152e-07
		71.92	2.64704e-07
		72	2.62303e-07
		72.08	2.58879e-07
		72.16	2.5507e-07
		72.24	2.51049e-07
		72.32	2.47411e-07
		72.4	2.43995e-07
		72.48	2.4117e-07
		72.56	2.39135e-07
		72.64	2.37611e-07
		72.72	2.36517e-07
		72.8	2.3588e-07
		72.88	2.35294e-07
		72.96	2.34758e-07
		73.04	2.34159e-07
		73.12	2.33413e-07
		73.2	2.32481e-07
		73.28	2.31395e-07
		73.36	2.30103e-07
		73.44	2.28665e-07
		73.52	2.27257e-07
		73.6	2.25919e-07
		73.68	2.24653e-07
		73.76	2.23512e-07
		73.84	2.22524e-07
		73.92	2.21488e-07
		74	2.20347e-07
		74.08	2.19028e-07
		74.16	2.17478e-07
		74.24	2.15636e-07
		74.32	2.13441e-07
		74.4	2.11182e-07
		74.48	2.0876e-07
		74.56	2.06235e-07
		74.64	2.03642e-07
		74.72	2.00878e-07
		74.8	1.97882e-07
		74.88	1.94607e-07
		74.96	1.91168e-07
		75.04	1.87697e-07
		75.12	1.84461e-07
		75.2	1.81557e-07
		75.28	1.79267e-07
		75.36	1.77497e-07
		75.44	1.76284e-07
		75.52	1.75315e-07
		75.6	1.74273e-07
		75.68	1.72934e-07
		75.76	1.71053e-07
		75.84	1.68668e-07
		75.92	1.65867e-07
		76	1.62837e-07
		76.08	1.6005e-07
		76.16	1.57761e-07
		76.24	1.56232e-07
		76.32	1.55631e-07
		76.4	1.56002e-07
		76.48	1.57343e-07
		76.56	1.59319e-07
		76.64	1.61815e-07
		76.72	1.64561e-07
		76.8	1.67194e-07
		76.88	1.6953e-07
		76.96	1.71271e-07
		77.04	1.72291e-07
		77.12	1.72269e-07
		77.2	1.70994e-07
		77.28	1.68498e-07
		77.36	1.64757e-07
		77.44	1.60042e-07
		77.52	1.54741e-07
		77.6	1.49313e-07
		77.68	1.44344e-07
		77.76	1.40378e-07
		77.84	1.37758e-07
		77.92	1.36647e-07
		78	1.37046e-07
		78.08	1.38717e-07
		78.16	1.41272e-07
		78.24	1.44194e-07
		78.32	1.47259e-07
		78.4	1.49995e-07
		78.48	1.52154e-07
		78.56	1.53628e-07
		78.64	1.54172e-07
		78.72	1.53761e-07
		78.8	1.52467e-07
		78.88	1.50214e-07
		78.96	1.47249e-07
		79.04	1.43678e-07
		79.12	1.39788e-07
		79.2	1.35668e-07
		79.28	1.31641e-07
		79.36	1.27843e-07
		79.44	1.24335e-07
		79.52	1.21291e-07
		79.6	1.18634e-07
		79.68	1.16547e-07
		79.76	1.14989e-07
		79.84	1.14111e-07
		79.92	1.1386e-07
		80	1.14261e-07
		80.08	1.153e-07
		80.16	1.16731e-07
		80.24	1.18403e-07
		80.32	1.20097e-07
		80.4	1.21595e-07
		80.48	1.22602e-07
		80.56	1.23206e-07
		80.64	1.23362e-07
		80.72	1.23102e-07
		80.8	1.2265e-07
		80.88	1.22102e-07
		80.96	1.21528e-07
		81.04	1.21004e-07
		81.12	1.20405e-07
		81.2	1.19666e-07
		81.28	1.18673e-07
		81.36	1.17371e-07
		81.44	1.15752e-07
		81.52	1.13867e-07
		81.6	1.11836e-07
		81.68	1.09853e-07
		81.76	1.08039e-07
		81.84	1.06515e-07
		81.92	1.05324e-07
		82	1.04419e-07
		82.08	1.03727e-07
		82.16	1.03113e-07
		82.24	1.02523e-07
		82.32	1.01854e-07
		82.4	1.01029e-07
		82.48	1.00013e-07
		82.56	9.87963e-08
		82.64	9.7412e-08
		82.72	9.58684e-08
		82.8	9.41935e-08
		82.88	9.24653e-08
		82.96	9.06781e-08
		83.04	8.90105e-08
		83.12	8.75111e-08
		83.2	8.63052e-08
		83.28	8.53647e-08
		83.36	8.47585e-08
		83.44	8.45087e-08
		83.52	8.45179e-08
		83.6	8.47543e-08
		83.68	8.51841e-08
		83.76	8.57455e-08
		83.84	8.63434e-08
		83.92	8.69188e-08
		84	8.74331e-08
		84.08	8.78079e-08
		84.16	8.79741e-08
		84.24	8.78215e-08
		84.32	8.729e-08
		84.4	8.63548e-08
		84.48	8.50428e-08
		84.56	8.3389e-08
		84.64	8.15184e-08
		84.72	7.94954e-08
		84.8	7.7477e-08
		84.88	7.55735e-08
		84.96	7.38842e-08
		85.04	7.25045e-08
		85.12	7.14547e-08
		85.2	7.06791e-08
		85.28	7.02061e-08
		85.36	6.99721e-08
		85.44	6.99578e-08
		85.52	7.00943e-08
		85.6	7.03088e-08
		85.68	7.05799e-08
		85.76	7.08227e-08
		85.84	7.09746e-08
		85.92	7.10118e-08
		86	7.09004e-08
		86.08	7.06637e-08
		86.16	7.02891e-08
		86.24	6.9825e-08
		86.32	6.93145e-08
		86.4	6.88151e-08
		86.48	6.83342e-08
		86.56	6.78731e-08
		86.64	6.74253e-08
		86.72	6.69658e-08
		86.8	6.64735e-08
		86.88	6.59677e-08
		86.96	6.54436e-08
		87.04	6.49289e-08
		87.12	6.44147e-08
		87.2	6.39139e-08
		87.28	6.34339e-08
		87.36	6.29588e-08
		87.44	6.24606e-08
		87.52	6.19457e-08
		87.6	6.1421e-08
		87.68	6.08985e-08
		87.76	6.04139e-08
		87.84	5.99853e-08
		87.92	5.96094e-08
		88	5.92927e-08
		88.08	5.90093e-08
		88.16	5.8723e-08
		88.24	5.83918e-08
		88.32	5.79864e-08
		88.4	5.75036e-08
		88.48	5.6945e-08
		88.56	5.63283e-08
		88.64	5.5693e-08
		88.72	5.50436e-08
		88.8	5.44053e-08
		88.88	5.37777e-08
		88.96	5.31352e-08
		89.04	5.25044e-08
		89.12	5.18703e-08
		89.2	5.12567e-08
		89.28	5.06909e-08
		89.36	5.01814e-08
		89.44	4.97549e-08
		89.52	4.94171e-08
		89.6	4.91656e-08
		89.68	4.89518e-08
		89.76	4.87625e-08
		89.84	4.85599e-08
		89.92	4.83156e-08
		90	4.80218e-08
		90.08	4.76792e-08
		90.16	4.72574e-08
		90.24	4.67815e-08
		90.32	4.62356e-08
		90.4	4.56156e-08
		90.48	4.49063e-08
		90.56	4.41089e-08
		90.64	4.32586e-08
		90.72	4.23594e-08
		90.8	4.14297e-08
		90.88	4.05111e-08
		90.96	3.96134e-08
		91.04	3.87754e-08
		91.12	3.79918e-08
		91.2	3.72448e-08
		91.28	3.65498e-08
		91.36	3.59138e-08
		91.44	3.53335e-08
		91.52	3.48353e-08
		91.6	3.44097e-08
		91.68	3.40444e-08
		91.76	3.36994e-08
		91.84	3.33429e-08
		91.92	3.29115e-08
		92	3.23749e-08
		92.08	3.172e-08
		92.16	3.09563e-08
		92.24	3.01201e-08
		92.32	2.92853e-08
		92.4	2.84931e-08
		92.48	2.7815e-08
		92.56	2.72656e-08
		92.64	2.68676e-08
		92.72	2.65949e-08
		92.8	2.63871e-08
		92.88	2.62542e-08
		92.96	2.61592e-08
		93.04	2.60616e-08
		93.12	2.59474e-08
		93.2	2.57767e-08
		93.28	2.55602e-08
		93.36	2.52989e-08
		93.44	2.49756e-08
		93.52	2.4594e-08
		93.6	2.41648e-08
		93.68	2.37265e-08
		93.76	2.32539e-08
		93.84	2.2742e-08
		93.92	2.21591e-08
		94	2.14988e-08
		94.08	2.07275e-08
		94.16	1.98181e-08
		94.24	1.87362e-08
		94.32	1.7505e-08
		94.4	1.61484e-08
		94.48	1.47612e-08
		94.56	1.33899e-08
		94.64	1.22501e-08
		94.72	1.13266e-08
		94.8	1.08215e-08
		94.88	1.09762e-08
		94.96	1.18127e-08
		95.04	1.34237e-08
		95.12	1.58238e-08
		95.2	1.90143e-08
		95.28	2.26255e-08
		95.36	2.64729e-08
		95.44	3.01228e-08
		95.52	3.32636e-08
		95.6	3.55996e-08
		95.68	3.70689e-08
		95.76	3.76325e-08
		95.84	3.74315e-08
		95.92	3.65612e-08
		96	3.53179e-08
		96.08	3.37464e-08
		96.16	3.17978e-08
		96.24	2.95322e-08
		96.32	2.6944e-08
		96.4	2.40285e-08
		96.48	2.08406e-08
		96.56	1.75297e-08
		96.64	1.42589e-08
		96.72	1.12459e-08
		96.8	8.58384e-09
		96.88	6.47051e-09
		96.96	4.86823e-09
		97.04	3.71345e-09
		97.12	3.12019e-09
		97.2	2.98734e-09
		97.28	3.22851e-09
		97.36	3.7233e-09
		97.44	4.48829e-09
		97.52	5.26521e-09
		97.6	5.99895e-09
		97.68	6.52625e-09
		97.76	6.81732e-09
		97.84	6.74802e-09
		97.92	6.41135e-09
		98	5.82376e-09
		98.08	5.15768e-09
		98.16	4.36988e-09
		98.24	3.66304e-09
		98.32	3.14057e-09
		98.4	2.7644e-09
		98.48	2.63548e-09
		98.56	2.77453e-09
		98.64	3.16139e-09
		98.72	3.70336e-09
		98.8	4.30197e-09
		98.88	4.84528e-09
		98.96	5.21555e-09
		99.04	5.35056e-09
		99.12	5.16341e-09
		99.2	4.68561e-09
		99.28	3.93991e-09
		99.36	3.00759e-09
		99.44	2.01225e-09
		99.52	1.04816e-09
		99.6	2.25321e-10
		99.68	-4.11806e-10
		99.76	-8.28268e-10
		99.84	-1.03783e-09
		99.92	-1.08047e-09
		100	-9.90656e-10
	300 K	0	0.01691
		0.08	0.01703
		0.16	0.01628
		0.24	0.01479
		0.32	0.01284
		0.4	0.01074
		0.48	0.00879
		0.56	0.00725
		0.64	0.00623
		0.72	0.00578
		0.8	0.00588
		0.88	0.00645
		0.96	0.00739
		1.04	0.00861
		1.12	0.01004
		1.2	0.0115
		1.28	0.01325
		1.36	0.01499
		1.44	0.0167
		1.52	0.01836
		1.6	0.02
		1.68	0.02155
		1.76	0.023
		1.84	0.02441
		1.92	0.02582
		2	0.02722
		2.08	0.02853
		2.16	0.02991
		2.24	0.03118
		2.32	0.03253
		2.4	0.03374
		2.48	0.03486
		2.56	0.03582
		2.64	0.03658
		2.72	0.0374
		2.8	0.03815
		2.88	0.03918
		2.96	0.04092
		3.04	0.0437
		3.12	0.04819
		3.2	0.0546
		3.28	0.0638
		3.36	0.07619
		3.44	0.092
		3.52	0.11145
		3.6	0.13469
		3.68	0.16315
		3.76	0.19448
		3.84	0.23031
		3.92	0.27045
		4	0.31533
		4.08	0.36602
		4.16	0.42208
		4.24	0.48297
		4.32	0.5472
		4.4	0.61186
		4.48	0.67285
		4.56	0.7259
		4.64	0.76615
		4.72	0.79023
		4.8	0.79622
		4.88	0.78421
		4.96	0.75651
		5.04	0.71637
		5.12	0.66803
		5.2	0.61568
		5.28	0.56273
		5.36	0.512
		5.44	0.46465
		5.52	0.42145
		5.6	0.3826
		5.68	0.34747
		5.76	0.31554
		5.84	0.2857
		5.92	0.25954
		6	0.23482
		6.08	0.21196
		6.16	0.19062
		6.24	0.17031
		6.32	0.15168
		6.4	0.13439
		6.48	0.118
		6.56	0.10269
		6.64	0.08824
		6.72	0.07452
		6.8	0.06176
		6.88	0.04991
		6.96	0.03926
		7.04	0.0301
		7.12	0.02276
		7.2	0.01763
		7.28	0.01472
		7.36	0.01417
		7.44	0.01574
		7.52	0.01901
		7.6	0.02354
		7.68	0.02894
		7.76	0.03457
		7.84	0.04024
		7.92	0.04566
		8	0.05084
		8.08	0.05573
		8.16	0.06034
		8.24	0.06484
		8.32	0.06931
		8.4	0.07363
		8.48	0.07768
		8.56	0.08132
		8.64	0.08442
		8.72	0.08686
		8.8	0.08859
		8.88	0.08959
		8.96	0.09
		9.04	0.08999
		9.12	0.08965
		9.2	0.08917
		9.28	0.08844
		9.36	0.08737
		9.44	0.08591
		9.52	0.08384
		9.6	0.08103
		9.68	0.07747
		9.76	0.07315
		9.84	0.06821
		9.92	0.06281
		10	0.05709
		10.08	0.05128
		10.16	0.04549
		10.24	0.03999
		10.32	0.03483
		10.4	0.03001
		10.48	0.02586
		10.56	0.02268
		10.64	0.02015
		10.72	0.01832
		10.8	0.01711
		10.88	0.01636
		10.96	0.01592
		11.04	0.01573
		11.12	0.0157
		11.2	0.01585
		11.28	0.01626
		11.36	0.01687
		11.44	0.01776
		11.52	0.01866
		11.6	0.01931
		11.68	0.0195
		11.76	0.01901
		11.84	0.01789
		11.92	0.01605
		12	0.01372
		12.08	0.01119
		12.16	0.0087
		12.24	0.00647
		12.32	0.00471
		12.4	0.00359
		12.48	0.00307
		12.56	0.00317
		12.64	0.0036
		12.72	0.00426
		12.8	0.00523
		12.88	0.00617
		12.96	0.00694
		13.04	0.00749
		13.12	0.00787
		13.2	0.00809
		13.28	0.00819
		13.36	0.00823
		13.44	0.00823
		13.52	0.00818
		13.6	0.00803
		13.68	0.00776
		13.76	0.00739
		13.84	0.00687
		13.92	0.00628
		14	0.00556
		14.08	0.00501
		14.16	0.00457
		14.24	0.00433
		14.32	0.00432
		14.4	0.00447
		14.48	0.00474
		14.56	0.00507
		14.64	0.00547
		14.72	0.00592
		14.8	0.00641
		14.88	0.00698
		14.96	0.00768
		15.04	0.00848
		15.12	0.0094
		15.2	0.01037
		15.28	0.01136
		15.36	0.01231
		15.44	0.01314
		15.52	0.01385
		15.6	0.01441
		15.68	0.01475
		15.76	0.01486
		15.84	0.01474
		15.92	0.01443
		16	0.01403
		16.08	0.0136
		16.16	0.01347
		16.24	0.01388
		16.32	0.01507
		16.4	0.01738
		16.48	0.02101
		16.56	0.02609
		16.64	0.03272
		16.72	0.04068
		16.8	0.04975
		16.88	0.05956
		16.96	0.06981
		17.04	0.08005
		17.12	0.08994
		17.2	0.09934
		17.28	0.10817
		17.36	0.11637
		17.44	0.12399
		17.52	0.13104
		17.6	0.13741
		17.68	0.14285
		17.76	0.14694
		17.84	0.14926
		17.92	0.14946
		18	0.14742
		18.08	0.14316
		18.16	0.13704
		18.24	0.12969
		18.32	0.12155
		18.4	0.11356
		18.48	0.10629
		18.56	0.10015
		18.64	0.09552
		18.72	0.09229
		18.8	0.09021
		18.88	0.08913
		18.96	0.08862
		19.04	0.08836
		19.12	0.08794
		19.2	0.08723
		19.28	0.08601
		19.36	0.08409
		19.44	0.08148
		19.52	0.07815
		19.6	0.074
		19.68	0.06907
		19.76	0.06339
		19.84	0.05716
		19.92	0.05062
		20	0.04405
		20.08	0.03766
		20.16	0.03173
		20.24	0.02646
		20.32	0.02194
		20.4	0.01813
		20.48	0.01505
		20.56	0.01245
		20.64	0.01034
		20.72	0.00856
		20.8	0.00698
		20.88	0.00571
		20.96	0.00469
		21.04	0.00382
		21.12	0.00309
		21.2	0.0025
		21.28	0.00202
		21.36	0.0016
		21.44	0.00124
		21.52	0.000945274
		21.6	0.000673903
		21.68	0.000434837
		21.76	0.000267182
		21.84	0.000142365
		21.92	6.29205e-05
		22	9.40492e-06
		22.08	-2.75422e-05
		22.16	-5.97817e-05
		22.24	-0.000106578
		22.32	-0.000174848
		22.4	-0.000262547
		22.48	-0.000355935
		22.56	-0.000440465
		22.64	-0.000512078
		22.72	-0.000556646
		22.8	-0.00057283
		22.88	-0.000544583
		22.96	-0.00048158
		23.04	-0.000399829
		23.12	-0.000312927
		23.2	-0.000218061
		23.28	-0.000127594
		23.36	-5.44049e-05
		23.44	1.06832e-06
		23.52	3.39094e-05
		23.6	5.3768e-05
		23.68	6.44318e-05
		23.76	6.6175e-05
		23.84	6.74842e-05
		23.92	6.84018e-05
		24	6.75999e-05
		24.08	6.66831e-05
		24.16	6.25982e-05
		24.24	5.65197e-05
		24.32	4.31049e-05
		24.4	2.65628e-05
		24.48	8.35648e-06
		24.56	-9.44747e-06
		24.64	-2.51324e-05
		24.72	-3.44774e-05
		24.8	-3.73239e-05
		24.88	-3.15018e-05
		24.96	-1.74995e-05
		25.04	3.8805e-07
		25.12	1.87411e-05
		25.2	3.43528e-05
		25.28	4.42644e-05
		25.36	4.25963e-05
		25.44	3.26341e-05
		25.52	1.38446e-05
		25.6	-1.34609e-05
		25.68	-4.6186e-05
		25.76	-8.46096e-05
		25.84	-0.000124545
		25.92	-0.000167105
		26	-0.000210844
		26.08	-0.000256631
		26.16	-0.000302676
		26.24	-0.000348746
		26.32	-0.000394205
		26.4	-0.000432904
		26.48	-0.000463805
		26.56	-0.000482852
		26.64	-0.000487404
		26.72	-0.00047577
		26.8	-0.000446799
		26.88	-0.000403763
		26.96	-0.000350164
		27.04	-0.000292399
		27.12	-0.000235212
		27.2	-0.000184419
		27.28	-0.000144645
		27.36	-0.000116626
		27.44	-9.93366e-05
		27.52	-8.94365e-05
		27.6	-8.46104e-05
		27.68	-7.96113e-05
		27.76	-7.10702e-05
		27.84	-5.59542e-05
		27.92	-3.43968e-05
		28	-9.26899e-06
		28.08	1.91522e-05
		28.16	4.64339e-05
		28.24	6.92566e-05
		28.32	8.44606e-05
		28.4	9.03467e-05
		28.48	8.84649e-05
		28.56	7.7431e-05
		28.64	6.27112e-05
		28.72	4.35611e-05
		28.8	2.38378e-05
		28.88	5.6649e-06
		28.96	-1.13814e-05
		29.04	-2.73443e-05
		29.12	-4.03022e-05
		29.2	-5.01217e-05
		29.28	-5.74057e-05
		29.36	-5.77001e-05
		29.44	-5.01885e-05
		29.52	-3.57068e-05
		29.6	-1.39927e-05
		29.68	1.27482e-05
		29.76	3.70662e-05
		29.84	5.45415e-05
		29.92	5.89586e-05
		30	4.60968e-05
		30.08	1.27476e-05
		30.16	-4.07027e-05
		30.24	-0.000108614
		30.32	-0.000187445
		30.4	-0.000270778
		30.48	-0.000350101
		30.56	-0.000426314
		30.64	-0.000492132
		30.72	-0.000549871
		30.8	-0.000603008
		30.88	-0.00066588
		30.96	-0.000727267
		31.04	-0.000796672
		31.12	-0.000860819
		31.2	-0.00092197
		31.28	-0.000968897
		31.36	-0.001
		31.44	-0.00101
		31.52	-0.000961965
		31.6	-0.00083385
		31.68	-0.000589549
		31.76	-0.000207126
		31.84	0.000326717
		31.92	0.00101
		32	0.00181
		32.08	0.00266
		32.16	0.00348
		32.24	0.00419
		32.32	0.00471
		32.4	0.00499
		32.48	0.00501
		32.56	0.00478
		32.64	0.00436
		32.72	0.00381
		32.8	0.00318
		32.88	0.00254
		32.96	0.00194
		33.04	0.00142
		33.12	0.000976416
		33.2	0.00063395
		33.28	0.000373297
		33.36	0.000192742
		33.44	7.2119e-05
		33.52	3.51951e-06
		33.6	-3.7202e-05
		33.68	-5.84516e-05
		33.76	-7.62293e-05
		33.84	-9.10033e-05
		33.92	-9.89056e-05
		34	-0.000102392
		34.08	-0.000104668
		34.16	-0.000107304
		34.24	-0.000105797
		34.32	-0.000101364
		34.4	-9.21398e-05
		34.48	-7.98811e-05
		34.56	-6.37674e-05
		34.64	-4.48831e-05
		34.72	-2.45314e-05
		34.8	-3.62103e-06
		34.88	1.86619e-05
		34.96	4.07177e-05
		35.04	6.20959e-05
		35.12	8.3351e-05
		35.2	0.000103273
		35.28	0.000122318
		35.36	0.00013977
		35.44	0.00015562
		35.52	0.000168544
		35.6	0.000178048
		35.68	0.000184351
		35.76	0.000186239
		35.84	0.000184288
		35.92	0.000177424
		36	0.000165763
		36.08	0.000150111
		36.16	0.000130353
		36.24	0.000107111
		36.32	8.16178e-05
		36.4	5.47807e-05
		36.48	2.72042e-05
		36.56	5.94905e-07
		36.64	-2.32848e-05
		36.72	-4.35334e-05
		36.8	-5.92076e-05
		36.88	-6.96641e-05
		36.96	-7.4808e-05
		37.04	-7.52735e-05
		37.12	-7.12754e-05
		37.2	-6.43871e-05
		37.28	-5.63124e-05
		37.36	-4.75168e-05
		37.44	-3.94206e-05
		37.52	-3.2297e-05
		37.6	-2.61612e-05
		37.68	-2.04413e-05
		37.76	-1.5893e-05
		37.84	-1.17918e-05
		37.92	-8.04908e-06
		38	-4.90336e-06
		38.08	-1.75258e-06
		38.16	1.11124e-06
		38.24	3.29049e-06
		38.32	5.77983e-06
		38.4	8.68651e-06
		38.48	1.25858e-05
		38.56	1.75482e-05
		38.64	2.44003e-05
		38.72	3.2039e-05
		38.8	3.96093e-05
		38.88	4.66373e-05
		38.96	5.18718e-05
		39.04	5.52389e-05
		39.12	5.54202e-05
		39.2	5.2587e-05
		39.28	4.719e-05
		39.36	4.03768e-05
		39.44	3.33369e-05
		39.52	2.67608e-05
		39.6	2.10869e-05
		39.68	1.67306e-05
		39.76	1.37265e-05
		39.84	1.19778e-05
		39.92	1.11738e-05
		40	1.10604e-05
		40.08	1.11333e-05
		40.16	1.15352e-05
		40.24	1.21788e-05
		40.32	1.2895e-05
		40.4	1.39058e-05
		40.48	1.5069e-05
		40.56	1.62722e-05
		40.64	1.7541e-05
		40.72	1.87069e-05
		40.8	1.95827e-05
		40.88	2.01216e-05
		40.96	2.01016e-05
		41.04	1.94622e-05
		41.12	1.81618e-05
		41.2	1.61134e-05
		41.28	1.36034e-05
		41.36	1.07354e-05
		41.44	7.64906e-06
		41.52	4.6648e-06
		41.6	1.88903e-06
		41.68	-4.30906e-07
		41.76	-2.29316e-06
		41.84	-3.66942e-06
		41.92	-4.56126e-06
		42	-4.99775e-06
		42.08	-5.07887e-06
		42.16	-4.83645e-06
		42.24	-4.22465e-06
		42.32	-3.41784e-06
		42.4	-2.34404e-06
		42.48	-1.12802e-06
		42.56	1.62409e-07
		42.64	1.43881e-06
		42.72	2.55552e-06
		42.8	3.39396e-06
		42.88	3.83217e-06
		42.96	3.85744e-06
		43.04	3.32047e-06
		43.12	2.30632e-06
		43.2	8.51665e-07
		43.28	-9.52598e-07
		43.36	-2.9101e-06
		43.44	-4.8835e-06
		43.52	-6.68788e-06
		43.6	-8.2153e-06
		43.68	-9.52084e-06
		43.76	-1.04392e-05
		43.84	-1.11327e-05
		43.92	-1.16849e-05
		44	-1.21274e-05
		44.08	-1.25386e-05
		44.16	-1.30013e-05
		44.24	-1.33097e-05
		44.32	-1.34966e-05
		44.4	-1.33865e-05
		44.48	-1.27702e-05
		44.56	-1.17408e-05
		44.64	-1.01073e-05
		44.72	-7.97876e-06
		44.8	-5.51307e-06
		44.88	-2.90201e-06
		44.96	-4.57242e-07
		45.04	1.59746e-06
		45.12	3.05884e-06
		45.2	3.82838e-06
		45.28	4.03534e-06
		45.36	3.74281e-06
		45.44	3.13938e-06
		45.52	2.45363e-06
		45.6	2.02088e-06
		45.68	1.92139e-06
		45.76	2.2877e-06
		45.84	3.17429e-06
		45.92	4.39866e-06
		46	5.87295e-06
		46.08	7.42734e-06
		46.16	8.83043e-06
		46.24	9.87115e-06
		46.32	1.04958e-05
		46.4	1.04754e-05
		46.48	9.92818e-06
		46.56	8.90067e-06
		46.64	7.50499e-06
		46.72	5.99335e-06
		46.8	4.421e-06
		46.88	3.05619e-06
		46.96	1.9765e-06
		47.04	1.19962e-06
		47.12	8.74028e-07
		47.2	9.14459e-07
		47.28	1.21107e-06
		47.36	1.71867e-06
		47.44	2.2524e-06
		47.52	2.78368e-06
		47.6	3.2305e-06
		47.68	3.49704e-06
		47.76	3.51689e-06
		47.84	3.40178e-06
		47.92	3.21395e-06
		48	2.94664e-06
		48.08	2.70257e-06
		48.16	2.47923e-06
		48.24	2.27365e-06
		48.32	2.07711e-06
		48.4	1.93816e-06
		48.48	1.81077e-06
		48.56	1.73847e-06
		48.64	1.74914e-06
		48.72	1.83643e-06
		48.8	2.01012e-06
		48.88	2.24251e-06
		48.96	2.47205e-06
		49.04	2.65723e-06
		49.12	2.8009e-06
		49.2	2.86209e-06
		49.28	2.81707e-06
		49.36	2.67714e-06
		49.44	2.46234e-06
		49.52	2.18877e-06
		49.6	1.8764e-06
		49.68	1.5388e-06
		49.76	1.23531e-06
		49.84	9.98597e-07
		49.92	8.67095e-07
		50	8.6808e-07
		50.08	1.01881e-06
		50.16	1.2949e-06
		50.24	1.65032e-06
		50.32	2.03292e-06
		50.4	2.34151e-06
		50.48	2.5149e-06
		50.56	2.51335e-06
		50.64	2.3169e-06
		50.72	1.93298e-06
		50.8	1.39632e-06
		50.88	7.83699e-07
		50.96	1.78304e-07
		51.04	-3.59696e-07
		51.12	-7.63399e-07
		51.2	-1.02404e-06
		51.28	-1.12628e-06
		51.36	-1.09574e-06
		51.44	-9.68353e-07
		51.52	-7.92526e-07
		51.6	-6.21382e-07
		51.68	-4.86743e-07
		51.76	-4.0169e-07
		51.84	-3.76166e-07
		51.92	-4.06776e-07
		52	-4.61965e-07
		52.08	-5.17795e-07
		52.16	-5.61495e-07
		52.24	-5.83553e-07
		52.32	-5.63992e-07
		52.4	-5.05557e-07
		52.48	-4.16954e-07
		52.56	-3.06135e-07
		52.64	-2.113e-07
		52.72	-1.6009e-07
		52.8	-1.59037e-07
		52.88	-2.2366e-07
		52.96	-3.65619e-07
		53.04	-5.78586e-07
		53.12	-8.41349e-07
		53.2	-1.12885e-06
		53.28	-1.40769e-06
		53.36	-1.63457e-06
		53.44	-1.81268e-06
		53.52	-1.91689e-06
		53.6	-1.95055e-06
		53.68	-1.91469e-06
		53.76	-1.83313e-06
		53.84	-1.71717e-06
		53.92	-1.57645e-06
		54	-1.40057e-06
		54.08	-1.21244e-06
		54.16	-1.02312e-06
		54.24	-8.18788e-07
		54.32	-6.04384e-07
		54.4	-3.86986e-07
		54.48	-1.75626e-07
		54.56	1.37329e-08
		54.64	1.87127e-07
		54.72	3.35477e-07
		54.8	4.52129e-07
		54.88	5.37558e-07
		54.96	5.80643e-07
		55.04	5.85973e-07
		55.12	5.59255e-07
		55.2	4.99965e-07
		55.28	4.09939e-07
		55.36	3.03398e-07
		55.44	1.90265e-07
		55.52	8.52046e-08
		55.6	5.04058e-09
		55.68	-4.70377e-08
		55.76	-6.9606e-08
		55.84	-5.4555e-08
		55.92	-1.0751e-08
		56	5.28444e-08
		56.08	1.24267e-07
		56.16	1.86292e-07
		56.24	2.42247e-07
		56.32	2.82022e-07
		56.4	2.99668e-07
		56.48	2.99974e-07
		56.56	2.86847e-07
		56.64	2.62942e-07
		56.72	2.28764e-07
		56.8	1.90802e-07
		56.88	1.4822e-07
		56.96	1.12109e-07
		57.04	8.13668e-08
		57.12	5.5975e-08
		57.2	3.29458e-08
		57.28	1.95839e-08
		57.36	5.68737e-09
		57.44	-1.73686e-08
		57.52	-4.52916e-08
		57.6	-8.70372e-08
		57.68	-1.35983e-07
		57.76	-1.84995e-07
		57.84	-2.20375e-07
		57.92	-2.25221e-07
		58	-1.89048e-07
		58.08	-1.04004e-07
		58.16	2.60106e-08
		58.24	1.8998e-07
		58.32	3.77529e-07
		58.4	5.56033e-07
		58.48	7.06892e-07
		58.56	7.98533e-07
		58.64	8.09294e-07
		58.72	7.32278e-07
		58.8	5.6381e-07
		58.88	3.1811e-07
		58.96	8.72619e-09
		59.04	-3.21186e-07
		59.12	-6.36899e-07
		59.2	-9.04897e-07
		59.28	-1.08988e-06
		59.36	-1.1809e-06
		59.44	-1.17018e-06
		59.52	-1.06688e-06
		59.6	-8.89295e-07
		59.68	-6.73148e-07
[truncated: 13,016 more rows]

## Sheet: Supplementary Figure 7
Figure S8
		Length	Interfacial thermal conductance
		300	260
		600	495
		1000	555
		1400	471
		1800	521

## Sheet: Supplementary Figure 8
Figure S9
	GaN (a axis)	Length	Thermal conductivity
		1	1.33836
		1.25893	1.57459
		1.58489	1.86508
		1.99526	2.22026
		2.51189	2.65159
		3.16228	3.17119
		3.98107	3.79123
		6.30957	5.35769
		7.94328	6.22738
		10	7.45842
		12.5892	9.16269
		15.8489	11.3247
		19.9526	13.9869
		25.1189	17.2303
		31.6228	21.1311
		39.8107	25.7092
		50.1187	31.0498
		63.0957	37.1942
		79.4328	44.167
		100	51.9455
		125.893	60.4388
		158.489	69.5467
		199.526	79.192
		251.189	89.2727
		316.228	99.6655
		398.107	110.154
		501.187	120.52
		630.957	130.594
		794.328	140.247
		1000	149.433
		1258.93	158.124
		1584.89	166.267
		1995.26	173.786
		2511.89	180.609
		3162.28	186.684
		3981.07	191.993
		5011.87	196.546
		6309.57	200.383
		7943.28	203.532
		10000	206.036
		12589.3	208.022
		15848.9	209.568
		19952.6	210.747
		25118.9	211.622
		31622.8	212.256
		39810.7	212.718
		50118.7	213.082
		63095.7	213.451
		79432.8	213.864
		100000	214.301
		125893	214.711
		158489	215.044
		199526	215.27
		251189	215.382
		316228	215.388
		398107	215.318
		501187	215.222
		630957	215.182
		794328	215.321
		1000000	215.725
	GaN (c axis)	1	0.78557
		1.25893	1.08935
		1.58489	1.46356
		1.99526	1.92156
		2.51189	2.47731
		3.16228	3.14389
		3.98107	3.93087
		5.01187	4.84051
		6.30957	5.86318
		10	7.93616
		12.5892	9.47662
		15.8489	11.6077
		19.9526	14.3336
		25.1189	17.6717
		31.6228	21.6466
		39.8107	26.3182
		50.1187	31.7456
		63.0957	37.9704
		79.4328	44.9745
		100	52.7334
		125.893	61.1583
		158.489	70.1487
		199.526	79.584
		251.189	89.3462
		316.228	99.3166
		398.107	109.379
		501.187	119.419
		630.957	129.334
		794.328	139.031
		1000	148.438
		1258.93	157.49
		1584.89	166.134
		1995.26	174.32
		2511.89	181.991
		3162.28	189.079
		3981.07	195.519
		5011.87	201.265
		6309.57	206.307
		7943.28	210.66
		10000	214.358
		12589.3	217.456
		15848.9	220.021
		19952.6	222.119
		25118.9	223.823
		31622.8	225.199
		39810.7	226.303
		50118.7	227.188
		63095.7	227.903
		79432.8	228.485
		100000	228.957
		125893	229.33
		158489	229.625
		199526	229.858
		251189	230.043
		316228	230.19
		398107	230.307
		501187	230.4
		630957	230.476
		794328	230.551
		1000000	230.564
	BAs	1	0.79028
		1.25893	0.97666
		1.58489	1.29351
		1.99526	1.60358
		2.51189	1.90959
		3.16228	2.29898
		3.98107	2.96235
		5.01187	3.78574
		6.30957	4.85755
		7.94328	6.23208
		10	7.89036
		12.5892	9.70783
		15.8489	11.1662
		19.9526	14.8302
		25.1189	19.4424
		31.6228	24.3558
		39.8107	29.7615
		50.1187	35.9658
		63.0957	42.9839
		79.4328	52.4033
		100	65.1916
		125.893	81.8893
		158.489	99.8129
		199.526	121.585
		251.189	147.207
		316.228	177.216
		398.107	212.045
		501.187	251.863
		630.957	295.958
		794.328	344.098
		1000	395.681
		1258.93	450.216
		1584.89	506.307
		1995.26	562.959
		2511.89	618.737
		3162.28	672.765
		3981.07	724.476
		5011.87	773.096
		6309.57	818.659
		7943.28	861.034
		10000	900.339
		12589.3	936.766
		15848.9	970.507
		19952.6	1001.76
		25118.9	1030.65
		31622.8	1057.29
		39810.7	1081.77
		50118.7	1104.02
		63095.7	1124.08
		79432.8	1141.95
		100000	1157.66
		125893	1171.32
		158489	1183.04
		199526	1192.98
		251189	1201.33
		316228	1208.27
		398107	1214
		501187	1218.7
		630957	1222.52
		794328	1225.63
		1000000	1228.14
