# Supplementary material for: Deep-potential enabled multiscale simulation of gallium nitride devices on boron arsenide cooling substrates
Source: Nat Commun. 2024 Mar 25;15:2540. doi: 10.1038/s41467-024-46806-7 (PMC10963741; doi:10.1038/s41467-024-46806-7)
Supplement: Supplementary file 2 — Source Data [file 41467_2024_46806_MOESM2_ESM.zip › Source Data/Source Data for Supplementary Figures/Stress.txt]

ITEM: TIMESTEP
200000
ITEM: NUMBER OF ATOMS
5400
ITEM: BOX BOUNDS xy xz yz pp pp pp
-6.8170589690075190e-01 2.9562237462862566e+02 7.3436873173323824e-01
-3.6362472197123630e-02 1.5729447206297358e+01 0.0000000000000000e+00
-3.5466252659080766e-02 1.5341766252659593e+01 0.0000000000000000e+00
ITEM: ATOMS id type x y z c_stN[1] c_stN[2] c_stN[3]
1	1	135.484 4.18875 4.00033	-9667.85	-243.196	-1.17656
2	1	135.388 1.61499 1.31565	-15035.7	-34363.5	-22220.3
3	1	137.639 1.56715 3.86541	-14.8673	-82355	-532.711
4	1	137.827 4.26461 1.36388	-117503	-109397	-38127.6
5	1	130.816 4.07839 4.06073	-41520.6	-36984.2	-403.247
6	1	130.699 1.41632 1.38913	-9885.16	-11135.5	-48161.8
7	1	133.014 1.46986 3.93037	-430.117	-7393.81	-89480.2
8	1	133.148 4.12416 1.29886	-24237.9	-17479.6	-2.15216
9	1	126.226 4.1018 3.96899	-20620.6	-86204.8	-4858.98
10	1	126.227 1.53429 1.45718	-1329.66	-82440.3	-12611.3
11	1	128.368 1.44585 3.99893	-23563.4	-157285	-91534.2
12	1	128.536 4.02668 1.42041	-48985.9	-73487.8	-3818.14
13	1	121.57 3.96896 3.96739	-101290	-2238.66	-160520
14	1	121.501 1.42514 1.32426	-66041.7	-3071.8	-180.156
15	1	123.649 1.37853 3.94039	-83117.8	-14054.3	-256.553
16	1	123.951 3.99314 1.43305	-137745	-18.4514	-4901.55
17	1	116.87 3.99449 4.03785	-327361	-247.583	-32326.4
18	1	116.81 1.40997 1.45587	-42483.6	-37063.4	-177373
19	1	119.092 1.3565 3.90743	-4959.2	-2748.01	-12296.8
20	1	119.287 4.12219 1.36318	-446350	-77914	-78916.1
21	1	112.267 3.90568 4.02335	-818.299	-0.60267	-522.67
22	1	112.062 1.31159 1.36725	-49587.2	-15240.4	-66465.9
23	1	114.374 1.36703 3.94925	-28932.9	-1417.77	-77623.8
24	1	114.607 4.01618 1.46993	-80089.4	-6282.51	-3516.38
25	1	107.609 3.85147 4.00213	-7917.13	-6465.68	-36626.3
26	1	107.577 1.23314 1.27012	-122.513	-26941.7	-821.952
27	1	109.797 1.32797 3.94396	-11093.6	-94598.4	-30327.1
28	1	110.008 3.88302 1.29359	-2936.03	-45639.5	-62032.5
29	1	103.005 3.77356 3.99473	-155139	-20216.3	-15446.9
30	1	102.914 1.17711 1.3588	-1253.97	-80548.3	-84220.7
31	1	105.306 1.17818 3.99334	-2927.7	-2099.78	-5004.32
32	1	105.262 3.73708 1.38024	-9602.14	-90951.5	-13529.5
33	1	98.2769 3.8611 4.03168	-28920.7	-5778.93	-4430.41
34	1	98.183 1.24765 1.50785	-22875.4	-5247.84	-28101.3
35	1	100.513 1.2828 4.05964	-43.2884	-8345.2	-25565.7
36	1	100.598 3.86688 1.50384	-67935.8	-101962	-3353.9
37	1	93.6517 3.8833 3.96003	-39120.7	-2129.32	-30121.5
38	1	93.467 1.10387 1.476	-5409.21	-21243.7	-174107
39	1	95.8237 1.24953 4.04952	-1482.12	-108989	-4354.01
40	1	95.9539 3.80245 1.4761	-29065.4	-95571	-12815.4
41	1	88.979 3.70097 4.06854	-47078.4	-8543.75	-178348
42	1	88.8721 1.1351 1.49141	-122026	-31621.3	-22228
43	1	91.2178 1.10633 3.99761	-40296.6	-12052.5	-21916.9
44	1	91.3354 3.75969 1.4749	-1970.41	-23517.7	-41393.5
45	1	84.3346 3.72261 4.01294	-45266	-78848.2	-53072
46	1	84.2829 1.06826 1.48368	-1405.77	-22886	-36528.7
47	1	86.5912 1.08937 4.06746	-3670.49	-116125	-119.719
48	1	86.579 3.72655 1.34617	-26.6009	-77608.5	-78780.2
49	1	79.6817 3.718 4.05996	-11015.5	-1776.45	-12131.7
50	1	79.507 1.0749 1.50573	-43969.5	-68486.1	-14337.2
51	1	81.9122 1.08308 4.06395	-2778.15	-726.134	-10084.8
52	1	81.9862 3.71192 1.62531	-5973.22	-15110.4	-5051.2
53	1	74.9562 3.71938 4.01727	-13839.5	-115.413	-1087.74
54	1	74.8016 1.00896 1.50755	-18276.4	-509.445	-59090.3
55	1	77.1581 1.08555 4.14539	-83729.5	-25541.6	-823.342
56	1	77.3534 3.72479 1.42274	-17691.7	-3553.02	-174777
57	1	70.3346 3.62013 3.97695	-81737.3	-17106.6	-2548.09
58	1	70.1533 1.05832 1.38763	-35548.4	-17461.6	-83162.3
59	1	72.4979 0.935112 4.01796	-21410.7	-321.331	-146431
60	1	72.6209 3.62428 1.39458	-4812.37	-111469	-60848.4
61	1	65.5825 3.60402 4.05355	-43403.1	-27.4314	-77940.3
62	1	65.3884 1.05527 1.4594	-46209.8	-33866.2	-3545.08
63	1	67.7779 1.0794 3.95813	-45599.3	-2827.23	-107549
64	1	67.8864 3.61466 1.43653	-16423.2	-229.926	-68490.5
65	1	60.7814 3.59674 3.91825	-45778.1	-143573	-30541.4
66	1	60.7765 0.961634 1.44266	-3936.6	-2784.66	-21144.1
67	1	63.1289 1.01901 4.01912	-7226.96	-619.351	-50159.1
68	1	63.2227 3.57663 1.40653	-254304	-108113	-1189.65
69	1	56.1785 3.53009 3.94684	-110622	-19215.5	-27.9934
70	1	56.1668 0.960496 1.3819	-25522.9	-39304.4	-9529.83
71	1	58.4185 0.937757 4.0401	-4943.96	-1933.22	-3539.02
72	1	58.4618 3.58612 1.49255	-735.429	-22272	-117.724
73	1	51.5674 3.65435 3.89904	-26997.8	-1046.7	-6440.44
74	1	51.3714 0.993155 1.34086	-19976.2	-139438	-12695.2
75	1	53.7143 1.04902 3.9595	-15873.1	-226671	-70327.2
76	1	53.8778 3.43446 1.32007	-884.689	-12794.7	-1493.72
77	1	46.8574 3.55295 3.86204	-210.022	-38169.7	-20993.3
78	1	46.8303 0.981437 1.33132	-768.334	-827.269	-5460.09
79	1	49.1341 0.953914 3.96621	-45104.2	-39.0809	-22317
80	1	49.2862 3.73277 1.29741	-61577.4	-4256.55	-8683.52
81	1	42.372 3.50178 3.8797	-5869.74	-188886	-6123.55
82	1	42.151 0.914936 1.29223	-3556.83	-120328	-100801
83	1	44.4806 0.907041 3.9565	-30202.3	-24880.3	-66831.4
84	1	44.5504 3.58707 1.32696	-75.7148	-79370.6	-21497
85	1	37.6311 3.58476 3.93633	-6475.92	-34787.8	-37036
86	1	37.5576 0.821862 1.23989	-45798.2	-51976.3	-2656.69
87	1	39.855 0.942646 3.80761	-33078.3	-3990.8	-15475.6
88	1	40.0159 3.59429 1.33191	-140436	-226289	-50629.4
89	1	33.0035 3.49015 3.87445	-64686	-23600.7	-344604
90	1	32.9534 0.779233 1.24578	-19931.1	-7841.23	-1854.31
91	1	35.1755 0.943937 3.89368	-9958.29	-1031.2	-1030.69
92	1	35.3671 3.51867 1.27955	-36004.4	-55502.9	-61692.9
93	1	28.4154 3.37022 3.83195	-43981.1	-60227.9	-34560.6
94	1	28.2398 0.87365 1.35953	-52719.5	-15090.3	-13796.4
95	1	30.6706 0.935847 3.88211	-12283.7	-190524	-441.832
96	1	30.6707 3.46208 1.29051	-23104.2	-46829.7	-21282.3
97	1	23.7766 3.42531 3.94419	-11482.1	-193329	-204017
98	1	23.529 0.854937 1.40128	-26187.7	-3337.19	-55927.7
99	1	25.8617 0.79216 3.89668	-9497.4	-25378.4	-3022.86
100	1	26.053 3.48319 1.34232	-976.7	-35851	-2216.21
101	1	19.058 3.37847 3.97033	-11419.3	-63.8668	-50038.4
102	1	19.0251 0.761416 1.52547	-37507.4	-11480.6	-794.847
103	1	21.3615 0.814783 4.09073	-20411.8	-10062.8	-22194.6
104	1	21.4483 3.43837 1.32561	-48569.4	-12.2541	-393.548
105	1	14.5253 3.36734 4.07226	-0.620112	-1927.78	-1241.57
106	1	14.3345 0.684626 1.42814	-1132.42	-45086.1	-6711.42
107	1	16.6515 0.642999 3.93591	-8317.67	-73990.1	-2441
108	1	16.8422 3.23267 1.33066	-63898.4	-21647.4	-48114.2
109	1	9.79191 3.2302 3.91648	-95629.1	-1526.83	-37445
110	1	9.76659 0.703439 1.37614	-4742.53	-1015.19	-5065.58
111	1	12.0287 0.679578 3.91714	-5200.62	-18161.3	-2293.34
112	1	12.2497 3.26122 1.43461	-14001.4	-28.4713	-10574.5
113	1	5.1275 3.20273 3.99246	-95.1441	-2419.78	-30232.5
114	1	5.07342 0.496145 1.38552	-7242.57	-6399.26	-243.231
115	1	7.32186 0.61012 4.01058	-16289.5	-604.272	-132402
116	1	7.48825 3.247 1.34298	-26230.6	-43115.8	-54809.5
117	1	0.732044 3.18228 3.84368	-10001.6	-113887	-26285.4
118	1	0.451356 0.494588 1.31023	-57375.2	-143783	-10708.5
119	1	2.82168 0.602186 3.989	-10121.6	-14594.7	-108115
120	1	2.88018 3.1412 1.46012	-31124.8	-24176.3	-142.045
121	1	140.018 4.21519 3.94507	-77097.2	-1247.28	-4700.75
122	1	139.934 1.55841 1.44624	-17340.6	-23185.9	-17230.8
123	1	142.317 1.63687 3.963	-3066.48	-16705.7	-6254.64
124	1	142.449 4.17753 1.41809	-15690.3	-8950.94	-41450.7
125	1	144.812 4.33489 3.89745	-46450.5	-3738.27	-106089
126	1	144.613 1.6216 1.37151	-7737.63	-34974.1	-70980.6
127	1	147.117 1.66296 3.74656	-8185.57	-16701.7	-6816.3
128	1	147.132 4.40509 1.23566	-51240.3	-0.062626	-18851.5
129	2	136.595 2.93312 15.4149	-53.6186	-15867	-122088
130	2	136.712 5.48333 2.69894	-68971.8	-133370	-13820.3
131	2	138.875 2.86698 2.69336	-4813	-70.846	-85981.8
132	2	139.08 5.51497 0.138062	-123733	-25656.8	-2929.03
133	2	131.959 2.73799 0.133796	-1740.64	-26298	-22711.9
134	2	132.088 5.29476 2.58407	-20821.9	-12225.3	-6557.27
135	2	134.282 2.85767 2.63892	-41077.2	-110042	-42121.2
136	2	134.398 5.53861 0.0537617	-2740.44	-67.4316	-4976.95
137	2	127.247 2.76958 0.0709639	-53593.8	-17654.7	-1648.56
138	2	127.376 5.37333 2.71828	-2719.17	-18487	-195551
139	2	129.592 2.67285 2.65986	-9824.61	-87.2981	-1561.83
140	2	129.806 5.41731 0.161166	-141.043	-4668.73	-38269.4
141	2	122.709 2.62696 0.164376	-13502.8	-15651.2	-5967.9
142	2	122.838 5.30582 2.712	-24964.5	-472.308	-6706.79
143	2	125.103 2.75306 2.68566	-42157.9	-20832.8	-209410
144	2	125.089 5.47051 0.0919949	-7293.79	-1366.94	-8005.01
145	2	118.047 2.76243 0.157866	-177191	-32208.3	-150985
146	2	118.062 5.42829 2.71726	-41.283	-58322.2	-143870
147	2	120.337 2.70562 2.60116	-124421	-10288.2	-5110.39
148	2	120.571 5.44431 0.110296	-14617.6	-207015	-22143.9
149	2	113.444 2.58977 0.218953	-9890.37	-47670.6	-8405.92
150	2	113.414 5.17284 2.74072	-3865.55	-6242.12	-104.326
151	2	115.62 2.73433 2.75064	-1210.42	-9.62261	-170.518
152	2	115.889 5.24764 0.129237	-89.3187	-2376.19	-52936.9
153	2	108.829 2.51281 0.0259436	-189.217	-100925	-13610.9
154	2	108.822 5.08845 2.68685	-77082	-5471.96	-1473.23
155	2	110.959 2.56889 2.66406	-83228.2	-3698.47	-134748
156	2	111.123 5.234 0.0613327	-18211.3	-62341.3	-29647.8
157	2	104.104 2.51983 0.108459	-865.221	-10830.4	-34359.5
158	2	104.23 5.13068 2.71011	-306.943	-28520.3	-142751
159	2	106.428 2.51915 2.79824	-69042.5	-4681.66	-2446.08
160	2	106.579 5.14753 0.211883	-221777	-58758.8	-65.1584
161	2	99.3534 2.66453 0.191167	-49324.1	-7732.43	-627.114
162	2	99.5758 5.17811 2.86388	-5088.23	-47309.9	-61555
163	2	101.846 2.44457 2.6148	-56983.8	-37448.9	-33527.3
164	2	101.755 5.18958 0.230625	-3918.12	-8546.26	-14431.7
165	2	94.7669 2.46546 0.103078	-911.945	-94090.1	-29791.4
166	2	94.9198 5.19894 2.6579	-3742.61	-13610.5	-6863.62
167	2	97.0495 2.48456 2.77613	-55361.8	-30944.4	-8459.32
168	2	97.1765 5.04827 0.164474	-109544	-19511.7	-10262.7
169	2	90.187 2.43834 0.182753	-1086.54	-20430.7	-1559.46
170	2	90.2648 5.08973 2.73843	-54019.1	-5651.15	-43.5529
171	2	92.3502 2.46356 2.78709	-78473.1	-73067.7	-64986.1
172	2	92.643 5.06692 0.194569	-15.8333	-120809	-26.2133
173	2	85.4924 2.38041 0.189973	-7086.98	-99599.7	-55343.1
174	2	85.5559 4.98946 2.68307	-26251.9	-27219.9	-39618.4
175	2	87.7498 2.38773 2.74598	-44162.1	-15273.5	-33171.6
176	2	87.8621 5.07621 0.167719	-128991	-12847.8	-1045.19
177	2	80.7087 2.38398 0.102524	-12692.8	-16454.6	-48983.9
178	2	80.8584 5.02375 2.8024	-6297.33	-11377.4	-294.073
179	2	83.1265 2.38995 2.80924	-1439.32	-202989	-15333.1
180	2	83.2513 4.96758 0.326612	-17.4523	-4539.23	-76999.2
181	2	76.094 2.32191 0.238396	-44.1207	-38049.7	-94428.7
182	2	76.1565 4.98912 2.70143	-10841.7	-35385.3	-37893.2
183	2	78.4476 2.42062 2.72308	-67011.7	-916.402	-46410.9
184	2	78.604 4.98139 0.262089	-30687.9	-35271.3	-1409.94
185	2	71.3203 2.33938 0.202427	-42930.3	-3048.65	-5227.02
186	2	71.6057 4.98019 2.70979	-184766	-96107.9	-5048.4
187	2	73.7255 2.29833 2.74228	-84427.9	-6372.97	-1139.86
188	2	73.918 4.9752 0.137062	-112027	-63196.5	-73682.1
189	2	66.6881 2.29206 0.167561	-63543.6	-51263.4	-4050.62
190	2	66.7448 4.90711 2.73288	-68424.3	-154487	-5565.03
191	2	68.9919 2.36471 2.78198	-8.65103	-242.425	-3039.85
192	2	69.0684 4.97874 0.151973	-13042.5	-4468.63	-34140.1
193	2	61.9256 2.23414 0.176875	-2800.7	-144797	-16954.1
194	2	62.0773 4.92471 2.74564	-46093.9	-8171.15	-1267.69
195	2	64.3009 2.39509 2.80831	-3180.35	-46967.4	-383.122
196	2	64.4638 4.81885 0.0734371	-35759.6	-21.512	-31496.9
197	2	57.294 2.23195 0.149913	-26118.6	-42887.4	-28173.5
198	2	57.3122 4.88798 2.62443	-24614.2	-92162.7	-107071
199	2	59.6095 2.32158 2.79574	-36930.5	-20847.7	-2478.2
200	2	59.7416 4.77524 -0.028052	-38016.7	-135813	-60984.8
201	2	52.5762 2.26527 0.113942	-69188.3	-8890.46	-81556.6
202	2	52.856 4.78771 2.56588	-3772.32	-1283.56	-156390
203	2	55.0417 2.22465 2.69869	-75080.9	-755.104	-2222.43
204	2	55.0424 4.78723 0.106161	-1602.56	-58045	-5998.78
205	2	48.1529 2.36136 0.0658029	-78062.1	-794.856	-150747
206	2	48.1154 4.98181 2.65279	-2456.41	-55586	-27.0333
207	2	50.2951 2.3366 2.61795	-36892.9	-23.6347	-29015.7
208	2	50.4923 4.91886 -0.0211673	-17882	-6139.27	-10.9426
209	2	43.352 2.32427 0.0319763	-2677.09	-6784.31	-44672
210	2	43.4255 4.82503 2.48778	-6422.21	-43398.3	-5835.49
211	2	45.6571 2.21044 2.58671	-2893.72	-71414.9	-38541.9
212	2	45.8954 4.83613 0.00271045	-84618.2	-8565.63	-10015.6
213	2	38.7832 2.16623 0.0859025	-29783.4	-205047	-19057.7
214	2	38.73 4.88386 2.6146	-0.00216076	-67373.1	-7266.67
215	2	41.1069 2.18996 2.64174	-168.342	-149449	-289454
216	2	41.1611 4.82661 0.0197964	-2824.41	-37339	-123417
217	2	34.0716 2.21565 15.4946	-26697.3	-20130.2	-276018
218	2	34.1707 4.86639 2.57129	-43862.4	-28599	-37233
219	2	36.4604 2.16771 2.65767	-308.918	-32270.1	-385.401
220	2	36.5314 4.83746 0.00857671	-4837.5	-201742	-1322
221	2	29.5089 2.24702 0.0617554	-10319.7	-69529	-468.121
222	2	29.6446 4.7694 2.6591	-34.2563	-912.337	-9522.28
223	2	31.8338 2.10663 2.54842	-21177.4	-11754.6	-37368
224	2	31.8635 4.73201 -0.0125293	-34424.1	-146166	-4492.32
225	2	24.7774 2.01608 0.101955	-56511.3	-7.40807	-72872
226	2	25.0014 4.81166 2.63812	-59085.8	-235.145	-2459.41
227	2	27.0488 2.12898 2.59257	-32625.3	-2198.72	-191641
228	2	27.33 4.70202 0.0989332	-3158.06	-42555	-8177.4
229	2	20.2711 2.08399 0.190525	-221178	-63366.4	-43851.9
230	2	20.3074 4.6314 2.6175	-40566	-5140.47	-32258.5
231	2	22.5718 2.25858 2.67828	-158383	-78038.6	-33833.6
232	2	22.6439 4.68524 0.0843945	-91719.2	-102383	-352.157
233	2	15.5953 2.11133 0.0969291	-14218.2	-13446.4	-58698.8
234	2	15.7134 4.61867 2.6059	-2520.32	-567.521	-1318.09
235	2	17.8357 2.06483 2.72879	-17223.2	-28142.4	-7044.34
236	2	17.9375 4.70131 0.101863	-11926.1	-78485.5	-1879.48
237	2	11.0013 1.98154 0.166476	-27510.1	-23806.4	-65550.5
238	2	11.119 4.50125 2.77051	-6708.18	-159062	-86326
239	2	13.3796 1.96527 2.69034	-775.111	-4433.75	-11351.8
240	2	13.5253 4.75868 0.177526	-74386.2	-74.6846	-24143.7
241	2	6.2638 1.8546 0.136643	-98599.9	-9380.51	-63279.6
242	2	6.37484 4.59602 2.65902	-113831	-1605.05	-130293
243	2	8.59264 1.93926 2.71641	-11274.6	-74425.4	-31009.9
244	2	8.74424 4.48677 0.128896	-12530.2	-6761.6	-41664.4
245	2	1.6847 1.95935 0.226762	-10268.7	-8228.21	-11.282
246	2	1.80281 4.66777 2.57765	-71816.4	-102236	-125997
247	2	3.92873 1.80848 2.67344	-9666.5	-98937.3	-81439.4
248	2	4.02625 4.30505 0.112116	-51207.1	-37664.2	-2123.76
249	2	0.192074 15.1929 4.90617	-24830.8	-50740.2	-4125.32
250	2	141.158 2.91571 0.15968	-48247	-71642.6	-5595.13
251	2	141.387 5.61823 2.61858	-137924	-13198.8	-60321.8
252	2	143.573 2.9461 2.65994	-202983	-46522.4	-59859.2
253	2	143.688 5.52732 0.139152	-73054	-28391.8	-17162.5
254	2	145.819 2.97944 0.0178816	-40548.6	-61689.2	-31916.2
255	2	145.929 5.47469 2.65589	-5303.58	-55924.5	-10455.4
256	2	147.986 2.60835 2.11831	-20.9958	-5964.41	-2612.83
257	3	156.051 2.46234 4.81549	-1656.98	-3226.09	-26118.7
258	3	157.863 1.7462 2.1824	-25753.1	-11087.2	-751.384
259	3	156.211 4.36145 2.26162	-1386.83	-95762.9	-11300.8
260	3	158.04 5.05608 4.82944	-31937.5	-63902.6	-53594.8
261	3	159.618 2.36081 4.80725	-6912.02	-7828.18	-16100.3
262	3	161.232 1.61878 2.17721	-39307.3	-30976	-105564
263	3	159.655 4.29804 2.32094	-131461	-135155	-35997
264	3	161.388 5.00497 4.8929	-2964.94	-24999.2	-27090.5
265	3	162.914 2.34192 4.87219	-28786.1	-978.961	-85115.5
266	3	164.644 1.47221 2.28712	-9850.82	-1833.97	-137931
267	3	163.038 4.17026 2.3747	-29670	-14269.6	-78417.9
268	3	164.787 4.96801 4.82236	-136982	-66240.7	-89664.9
269	3	166.343 2.30875 4.79104	-61054.2	-12721.2	-2992.28
270	3	168.002 1.5024 2.22618	-7756.61	-17176.3	-250340
271	3	166.359 4.13748 2.21346	-18007.1	-55533.2	-2592.07
272	3	168.153 4.9305 4.70445	-99535.5	-79883.4	-82716.1
273	3	169.781 2.17795 4.77101	-54138.8	-18525.6	-1164.58
274	3	171.434 1.38345 2.18177	-77777	-118.899	-26669.3
275	3	169.813 3.93566 2.21754	-10.4397	-84626.8	-221338
276	3	171.584 4.8385 4.69913	-30679.8	-55071.6	-9666.24
277	3	173.212 2.25747 4.70076	-66246.5	-7845.19	-2419.55
278	3	174.824 1.39165 2.13754	-4598.86	-36063.6	-230432
279	3	173.25 4.05597 2.19011	-96806.6	-19128.4	-11.8356
280	3	175.027 4.90828 4.79871	-0.105471	-40.2502	-24912.1
281	3	176.66 2.23771 4.72649	-8382.5	-36879.7	-3829.89
282	3	178.257 1.39664 2.1551	-1115.61	-139186	-128119
283	3	176.648 3.99592 2.08372	-33183	-7811.29	-67333.6
284	3	178.412 4.8593 4.89884	-46601.9	-12395	-16662.9
285	3	179.818 2.176 4.81939	-88382.9	-42494.6	-51738.5
286	3	181.604 1.38751 2.20655	-16537.6	-67498.4	-7220.9
287	3	179.976 3.99722 2.31504	-11237	-16899	-22064.6
288	3	181.729 4.74632 4.82783	-111608	-280.801	-84900.4
289	3	183.28 2.17865 4.87965	-4656.12	-2696.18	-2779.58
290	3	185.007 1.28409 2.31772	-5518.13	-16057.6	-5261.52
291	3	183.42 3.87799 2.28661	-14664.9	-2089.35	-104717
292	3	185.221 4.71768 4.69656	-4864.8	-13399.9	-124491
293	3	186.728 2.12241 4.8149	-15092.4	-197.986	-2598.06
294	3	188.439 1.13976 2.30491	-4675.63	-259817	-4539.52
295	3	186.765 3.84998 2.21254	-12553.3	-9421.12	-122.686
296	3	188.613 4.66046 4.76494	-108659	-81158.5	-18205.5
297	3	190.173 1.94566 4.85761	-18122.3	-131975	-2896.41
298	3	191.772 1.06865 2.1846	-5435.69	-16424.2	-72778.4
299	3	190.24 3.83672 2.19392	-1260.84	-378029	-6665.74
300	3	191.987 4.60291 4.68976	-30034.6	-132846	-13637.6
301	3	193.603 1.8491 4.86937	-32936.2	-7713.99	-18407.5
302	3	195.246 1.08097 2.33545	-2810.46	-4695.06	-3674.7
303	3	193.661 3.72493 2.2493	-15251.1	-109855	-45384
304	3	195.418 4.57654 4.76108	-53924.4	-31781.3	-436.392
305	3	196.928 1.78372 4.75726	-39947.3	-4536.03	-1653.93
306	3	198.64 0.984017 2.20047	-53472.6	-58435.5	-57025.9
307	3	197.013 3.76125 2.1888	-49125	-155.926	-37308.8
308	3	198.707 4.49244 4.83811	-138599	-35173.2	-79315.1
309	3	200.269 1.87604 4.81286	-57839.6	-16050.5	-958.336
310	3	202.103 1.03948 2.28744	-3820.12	-3832.23	-9493.17
311	3	200.423 3.67433 2.23511	-36992	-217686	-47612
312	3	202.156 4.42874 4.73842	-9715.12	-3976.59	-11835.6
313	3	203.831 1.68324 4.8848	-10245.6	-14089.4	-20446.5
314	3	205.462 0.93419 2.24348	-8205.9	-256.785	-2970.97
315	3	203.924 3.59638 2.24315	-19689.9	-201236	-16000.2
316	3	205.553 4.39571 4.78163	-284869	-45394.5	-26504
317	3	207.152 1.79724 4.9044	-1734.69	-14530.6	-40999
318	3	208.858 0.850282 2.2554	-93699.4	-50164.6	-223249
319	3	207.28 3.5188 2.29988	-45425.5	-18445.4	-10245
320	3	209.039 4.2409 4.77575	-181174	-326.985	-9.84742
321	3	210.62 1.6682 4.9158	-7500.12	-77015.5	-3125.16
322	3	212.253 0.816893 2.38105	-2011.82	-6514.14	-10172.5
323	3	210.754 3.46997 2.22207	-2036.03	-10461.3	-419.079
324	3	212.417 4.4284 4.85757	-49560.6	-63525.7	-100181
325	3	213.897 1.59444 4.77392	-1815.46	-14019.8	-30651
326	3	215.669 0.826459 2.26846	-45498.4	-214.228	-63357.3
327	3	214.104 3.44327 2.33225	-99693.1	-765.306	-23587.6
328	3	215.842 4.24429 4.78339	-82649.4	-130264	-53461.4
329	3	217.383 1.59296 4.73733	-13169	-605.985	-63544
330	3	218.863 0.637408 2.2002	-18276.2	-158371	-41122.9
331	3	217.534 3.34929 2.16139	-1361.87	-138117	-7937.89
332	3	219.229 4.14395 4.70641	-1921.21	-33141.5	-10760.6
333	3	220.658 1.56812 4.86626	-116224	-105648	-118.64
334	3	222.304 0.526744 2.23238	-9676.14	-49679.7	-207678
335	3	220.813 3.16652 2.17375	-69612	-49252.9	-44101.8
336	3	222.512 4.10711 4.714	-9791.85	-26726.1	-7422.87
337	3	223.991 1.45472 4.74237	-189.815	-9701.13	-56607.8
338	3	225.757 0.568555 2.19881	-84075.1	-6823.54	-27381.1
339	3	224.266 3.16086 2.19736	-27781.8	-49845.8	-92576.3
340	3	225.928 3.954 4.7331	-33902.5	-3319.97	-62281.8
341	3	227.532 1.37888 4.68594	-45370	-466.924	-35978
342	3	229.295 0.514591 2.17715	-199.237	-70168.7	-1752.53
343	3	227.566 3.17382 2.05354	-235026	-62186.2	-27048
344	3	229.223 3.96646 4.74555	-13795.8	-6091.61	-14687.9
345	3	230.82 1.34793 4.82437	-173715	-6267.22	-1728.82
346	3	232.586 0.486346 2.15761	-17541.2	-7548.72	-1783.1
347	3	231.04 3.0678 2.19361	-72542.1	-188422	-3619.81
348	3	232.665 3.93999 4.73441	-10386.8	-6054	-1446.41
349	3	234.236 1.25568 4.76054	-759.653	-20609.3	-28229.8
350	3	235.93 0.46464 2.26634	-75651.6	-13260.4	-1807.65
351	3	234.392 3.21536 2.24753	-120407	-152539	-16345.9
352	3	236.046 3.85072 4.72021	-111044	-12871.7	-0.722791
353	3	237.623 1.2287 4.72837	-21080.8	-32190.8	-52809.8
354	3	239.326 0.419926 2.15042	-92207.3	-2638.54	-136884
355	3	237.746 3.01677 2.23928	-62410.4	-62238.3	-278.008
356	3	239.414 3.87022 4.86829	-181236	-30732.3	-15755.5
357	3	241.111 1.09711 4.74963	-7551.81	-26495.9	-15019.1
358	3	242.779 0.328231 2.08572	-88671.2	-2468.7	-190882
359	3	241.148 3.01152 2.23715	-17858	-3657.39	-7109.08
360	3	242.795 3.72327 4.73614	-6960.26	-112917	-54622.9
361	3	244.387 1.05208 4.74235	-24841.3	-98.4195	-85905.1
362	3	246.161 0.301412 2.02395	-77318	-780.462	-4516.29
363	3	244.566 2.81122 2.14595	-51599.2	-1480.19	-28977.1
364	3	246.193 3.69916 4.6725	-10080.3	-160843	-88791.9
365	3	247.748 1.02924 4.66445	-36164.1	-28391.9	-11452.1
366	3	249.577 0.109807 2.11657	-3330.66	-68895.3	-2791.19
367	3	247.955 2.73242 2.1514	-504.999	-116756	-13172.4
368	3	249.508 3.51138 4.72582	-8946.96	-4370.41	-108784
369	3	251.22 0.848575 4.65639	-10603.4	-339691	-75924.8
370	3	252.904 0.0642051 2.06035	-32859.3	-23500.9	-12525
371	3	251.362 2.80103 2.11711	-53.4749	-17761.3	-72845.8
372	3	253.045 3.43936 4.66452	-22150.3	-1143.64	-43412.1
373	3	254.601 0.807436 4.59893	-13572	-44057.1	-42809.2
374	3	256.34 0.131283 2.1297	-140227	-67807.2	-139742
375	3	254.648 2.69659 2.08947	-4075.96	-13509.8	-17945.7
376	3	256.426 3.43723 4.63497	-12141.5	-11160.4	-285202
377	3	258.026 0.917728 4.7064	-85158.6	-10673.3	-45058.3
378	3	259.6 -0.00452226 2.13181	-115036	-9095.23	-102352
379	3	258.133 2.75916 2.13096	-444.77	-98.5321	-88831.5
380	3	259.88 3.466 4.73972	-7563.87	-1662.68	-6293.83
381	3	263.096 -0.0359653 2.03832	-69330.4	-82132.9	-10480.8
382	3	261.481 2.48008 1.99837	-1447.7	-229.62	-61332.7
383	3	263.233 3.35128 4.56161	-150400	-36603.5	-255.885
384	3	264.73 0.75085 4.619	-21452.4	-267968	-6393.76
385	3	267.21 15.7219 2.09417	-102785	-602.791	-1170.69
386	3	264.985 2.53632 2.0345	-118981	-47183.2	-7679.64
387	3	266.633 3.3622 4.69102	-8404.74	-18799.2	-1794.5
388	3	268.144 0.717515 4.71164	-29346	-748.268	-30974.1
389	3	270.691 15.5726 2.14841	-23532.9	-17102.1	-124831
390	3	268.349 2.50301 2.09647	-53671.2	-29531.2	-15892.7
391	3	270.038 3.24245 4.65128	-148556	-18173.5	-30023.6
392	3	271.556 0.755466 4.74789	-73447.3	-49423.8	-271623
393	3	273.979 15.689 2.1566	-52919.8	-20684	-26199.7
394	3	271.698 2.51821 2.04108	-2942.51	-43321.9	-210948
395	3	273.473 3.38917 4.6796	-4078.48	-8547.98	-7465.49
396	3	275.012 0.804246 4.77337	-19091.9	-7587.53	-259759
397	3	277.546 15.5669 2.1884	-77550	-19227.3	-111293
398	3	275.071 2.45787 2.13349	-4174.51	-12859.6	-92691.3
399	3	276.928 3.29287 4.73405	-2650.76	-402.94	-82134.5
400	3	278.529 0.689124 4.63953	-31331.8	-101166	-27759.1
401	3	281.009 15.5875 2.23169	-74364.1	-27168.2	-22280.5
402	3	278.486 2.44357 2.21383	-692.064	-14701.1	-27965.4
403	3	280.284 3.41055 4.76883	-3006.32	-7721.26	-12426
404	3	281.925 0.776115 4.77324	-117645	-17471.5	-65278.8
405	3	284.374 15.5679 2.23894	-14748.5	-28751	-30331.1
406	3	281.919 2.47903 2.19283	-14502.7	-144314	-79745.7
407	3	283.726 3.30938 4.65493	-24575.9	-22899.2	-40581.6
408	3	285.265 0.59032 4.88276	-116376	-2201.99	-12569.6
409	3	287.728 15.4114 2.12738	-1201.32	-9294.01	-194058
410	3	285.417 2.36664 2.2496	-257.484	-48782.6	-75217.8
411	3	287.141 3.20507 4.66464	-112449	-4396.72	-55313.5
412	3	288.689 0.46546 4.84562	-174286	-385.555	-480.037
413	3	291.054 15.4145 2.16737	-27189.8	-18336.7	-4166.95
414	3	288.747 2.34744 2.14417	-506.781	-248.16	-29916.9
415	3	290.541 3.14276 4.6673	-714.786	-2307.3	-4302.83
416	3	292.083 0.499857 4.80006	-86445.1	-16368	-2005.58
417	3	294.589 15.2983 2.09411	-1.36481	-2872.38	-621.505
418	3	292.151 2.33017 2.11541	-7469.78	-64728.5	-197566
419	3	293.886 3.0641 4.72916	-54206.4	-17529.4	-198540
420	3	149.305 2.45447 4.76363	-685.177	-1228.71	-2430.45
421	3	151.083 1.61221 2.27779	-63615.3	-10282.8	-189784
422	3	149.574 4.46664 2.27586	-4638.59	-20703	-54356
423	3	151.12 5.13797 4.67706	-2126.23	-9160.17	-82140.9
424	3	152.794 2.45134 4.87637	-81436.3	-73572.9	-35732.3
425	3	154.505 1.68384 2.29604	-2868.17	-1678.88	-159.551
426	3	152.861 4.2128 2.24134	-37125.3	-94036.3	-4095.06
427	3	154.549 5.19152 4.79719	-41450.8	-4746.91	-9937.92
428	4	156.165 2.48794 1.6627	-2333.24	-62945.1	-44852.3
429	4	157.814 1.68923 4.11859	-3936.98	-363428	-63909.9
430	4	156.273 4.35739 4.2077	-11654	-172.5	-434.494
431	4	157.985 5.00177 1.70491	-178345	-34488.5	-2435.59
432	4	159.581 2.42998 1.70198	-312.298	-318830	-17437.1
433	4	161.274 1.5352 4.13216	-7884.99	-136791	-7.97662
434	4	159.735 4.2319 4.26586	-56144.6	-16437.3	-52002.8
435	4	161.358 5.05251 1.66514	-3341.83	-10573	-947.433
436	4	162.916 2.35581 1.55826	-21035.1	-9027.7	-27025.4
437	4	164.629 1.50332 4.21621	-172119	-8162.62	-123741
438	4	163.052 4.17739 4.33818	-46598.7	-5708.32	-234.97
439	4	164.699 4.90076 1.64308	-44310.1	-37314.7	-197005
440	4	166.285 2.28457 1.68353	-28536.8	-10848	-57105.3
441	4	167.962 1.49371 4.18524	-615.253	-667.619	-72935
442	4	166.474 4.1402 4.12057	-187207	-2585.28	-49294.6
443	4	168.16 4.82029 1.5985	-14660	-111020	-433266
444	4	169.823 2.17733 1.61514	-39361.1	-153488	-43575.3
445	4	171.482 1.37019 4.12527	-2319.57	-28166.8	-93.7043
446	4	169.821 4.05867 4.13291	-126163	-29658.3	-98619
447	4	171.5 4.72749 1.52004	-7624.03	-21536.4	-12320.9
448	4	173.137 2.2459 1.60776	-1.30154	-1368.32	-8228.38
449	4	174.854 1.43495 4.15789	-93142	-7498.89	-51948.3
450	4	173.316 4.07818 4.04442	-2.67057	-17751.8	-91416.8
451	4	174.915 4.75647 1.6259	-140022	-53251.6	-51695.2
452	4	176.499 2.12761 1.53525	-74167.4	-3028.32	-41258.4
453	4	178.161 1.36053 4.0822	-28193.6	-17627.8	-181654
454	4	176.693 4.0491 4.13892	-23740.3	-19773.6	-2157.76
455	4	178.3 4.77348 1.61599	-93611.9	-169777	-61965.6
456	4	179.912 2.14626 1.54524	-172434	-41026.5	-7355.66
457	4	181.527 1.4258 4.18992	-5533.1	-48623.3	-188583
458	4	180.102 4.02003 4.22184	-1297.94	-25191.1	-842.667
459	4	181.776 4.66993 1.68054	-50984.9	-46499.1	-27952.6
460	4	183.36 2.07316 1.63179	-2348.26	-43917.6	-414.701
461	4	185.023 1.32489 4.215	-27195.7	-4989.35	-82.8771
462	4	183.491 3.96899 4.20794	-22013.9	-69461.9	-69596.6
463	4	185.145 4.73338 1.62346	-18021.5	-21.232	-8716.05
464	4	186.778 1.9586 1.6152	-3808.94	-547.396	-38184.8
465	4	188.42 1.24705 4.18506	-666.497	-57.0034	-11163.8
466	4	186.904 3.89431 4.12862	-72025.8	-2661.91	-69536.1
467	4	188.519 4.63381 1.73082	-73574.5	-5404.31	-22753.8
468	4	190.123 1.88826 1.59815	-1.33496	-293731	-12033.3
469	4	191.898 1.18791 4.16597	-99897	-71001.1	-40730.5
470	4	190.236 3.73149 4.20313	-387.207	-214.709	-5812.75
471	4	191.985 4.59442 1.63989	-3317.03	-49664.7	-103314
472	4	193.508 1.82574 1.6061	-1400.04	-153.714	-13410.9
473	4	195.256 0.989925 4.24006	-11052.3	-127093	-64391
474	4	193.681 3.71695 4.21007	-33693.7	-17100.2	-51650.2
475	4	195.332 4.5314 1.55394	-5079.27	-40805.2	-70282.2
476	4	196.953 1.8899 1.58901	-33869.2	-10396	-6681.17
477	4	198.616 1.07343 4.23819	-25131.8	-6961.26	-25001.2
478	4	197.017 3.67007 4.12794	-6723.33	-760.418	-92376.9
479	4	198.792 4.51561 1.61803	-45505.2	-3633.12	-69580
480	4	200.341 1.8227 1.57406	-47987.7	-4339.17	-25080.6
481	4	202.04 1.05025 4.26313	-23063.5	-15996.4	-9804.44
482	4	200.42 3.67518 4.21943	-74562.7	-8420.75	-13492.9
483	4	202.22 4.41686 1.65488	-1304.14	-34638.7	-19615
484	4	203.772 1.71197 1.58465	-498.826	-16549.1	-8082.11
485	4	205.589 0.933472 4.18536	-74629.4	-82603.9	-628.99
486	4	203.86 3.52357 4.14597	-19927.4	-25455.1	-234612
487	4	205.589 4.28019 1.65755	-108456	-58461.4	-509.421
488	4	207.143 1.68776 1.64418	-126675	-86505.7	-44788.3
489	4	208.834 0.998413 4.3012	-384.247	-56004.6	-6538.46
490	4	207.276 3.63598 4.21674	-37925.7	-6916.28	-139204
491	4	209.023 4.24819 1.65899	-9167.9	-46005.4	-630.515
492	4	210.57 1.64494 1.66979	-2488.73	-136428	-28449.5
493	4	212.223 0.837014 4.29565	-1626.98	-133058	-4365.15
494	4	210.755 3.48942 4.24234	-5644.85	-3219.37	-63736
495	4	212.448 4.16654 1.62949	-89207.9	-44257.3	-41593.5
496	4	213.965 1.566 1.69697	-51324.6	-48654.2	-20462.3
497	4	215.699 0.907823 4.22518	-25794.9	-14859.9	-126595
498	4	214.109 3.46365 4.22966	-626.596	-18988.2	-78033.8
499	4	215.847 4.19262 1.69663	-962.376	-118731	-117497
500	4	217.308 1.499 1.52545	-16986.6	-609.111	-332.424
501	4	218.99 0.680455 4.1937	-143439	-43355.7	-13646.1
502	4	217.507 3.42116 4.10807	-4703.51	-74705.7	-76234.9
503	4	219.237 4.04757 1.56575	-99892.6	-54885.9	-24393.4
504	4	220.572 1.36506 1.54529	-15465.7	-41870.3	-148875
505	4	222.299 0.74712 4.10096	-16994.3	-57879.5	-106855
506	4	220.841 3.30926 4.15739	-731.455	-132288	-7343.16
507	4	222.455 4.00533 1.53834	-20369.2	-10156.1	-17988
508	4	224.026 1.35745 1.57466	-10657	-5305.32	-273484
509	4	225.684 0.640811 4.14463	-105134	-51387.7	-3489.27
510	4	224.217 3.33026 4.14899	-122756	-446.129	-92497.3
511	4	225.886 3.96474 1.48697	-107693	-127154	-19967.8
512	4	227.507 1.29944 1.67571	-75016.4	-70171	-375.349
513	4	229.196 0.529893 4.11106	-7249.51	-7022.96	-52609.6
514	4	227.591 3.26435 4.02843	-1274.71	-107328	-15518.8
515	4	229.311 3.88809 1.56546	-14815	-70726.5	-132722
516	4	230.988 1.25833 1.59145	-184698	-43326.5	-4830.44
517	4	232.45 0.581497 4.12473	-1683.12	-60909.5	-16106.4
518	4	230.972 3.19636 4.2217	-7482.21	-6043.62	-799.706
519	4	232.68 3.8862 1.58188	-7690.67	-125327	-18689.2
520	4	234.335 1.34273 1.61909	-55662.4	-16690.1	-5439.32
521	4	235.902 0.464707 4.19452	-23026.8	-4627.21	-2629.04
522	4	234.349 3.14499 4.2002	-2611.64	-183963	-130604
523	4	236.057 3.90481 1.61165	-45199.7	-27671.3	-29647.6
524	4	237.65 1.14297 1.58229	-10887.6	-10017.9	-151753
525	4	239.36 0.46279 4.16018	-198820	-22693.2	-481.846
526	4	237.776 3.12827 4.20256	-37905	-115781	-8041.81
527	4	239.476 3.76497 1.64566	-33374.9	-81293.7	-1383.7
528	4	241.05 1.19136 1.55191	-146226	-7665.76	-468.341
529	4	242.681 0.238399 4.0739	-1125.63	-46495.3	-6363.25
530	4	241.071 3.0161 4.13878	-2494.9	-32431.9	-38975.6
531	4	242.801 3.66816 1.53428	-213218	-20300.2	-9534.46
532	4	244.47 1.00549 1.49665	-48524	-3842.51	-18085.3
533	4	246.083 0.172101 4.07016	-2863.31	-111848	-30616.3
534	4	244.493 2.92517 4.08372	-31662.8	-41.7281	-154765
535	4	246.274 3.56403 1.45465	-435.133	-4750.91	-58.3502
536	4	247.905 0.885504 1.42763	-5512.88	-653.45	-4180.08
537	4	249.48 0.247031 4.07809	-8588.6	-44660.2	-14846.9
538	4	247.883 2.8875 4.07634	-3026.59	-13807.2	-12905.8
539	4	249.646 3.53403 1.51208	-212236	-18034.4	-24133.9
540	4	251.249 0.944913 1.58721	-36834.3	-308997	-123968
541	4	252.887 0.0717085 4.03295	-227111	-5182.02	-64215.8
542	4	251.341 2.70229 4.08815	-44201.6	-4385.91	-26366
543	4	252.973 3.52837 1.44697	-138612	-4698.8	-2191.95
544	4	254.595 0.859596 1.51311	-30226.4	-6710.57	-1539.48
545	4	256.315 0.0728864 4.05181	-193.704	-5442.92	-284.717
546	4	254.738 2.68131 3.97968	-58820.1	-263.22	-186851
547	4	256.372 3.39146 1.48872	-8781.18	-5734.59	-23680.9
548	4	258.006 0.845068 1.44218	-17097.2	-2121.49	-139033
549	4	259.668 0.101439 4.15656	-92069.5	-44453.4	-13695.9
550	4	258.116 2.76203 4.11417	-40248.1	-9371.59	-3716.68
551	4	259.819 3.44637 1.55739	-3092.71	-17403.1	-51199.6
552	4	261.399 0.661221 1.4666	-1086.53	-22725.8	-74131.5
553	4	263.036 -0.0118842 3.97945	-3188.23	-49237.6	-37827.6
554	4	261.545 2.62601 3.97037	-4234.36	-36781.9	-5791.65
555	4	263.262 3.32222 1.50012	-75566.7	-47821.6	-16625.1
556	4	264.842 0.713206 1.47388	-15367.8	-9631.26	-2295.87
557	4	267.16 15.6763 4.03375	-56762.7	-524.702	-69539.4
558	4	264.978 2.58202 3.97695	-6586.67	-55171.9	-11466.4
559	4	266.642 3.28088 1.44836	-8503.18	-734.703	-94758.3
560	4	268.268 0.636479 1.51069	-32092.6	-28863.2	-33509.5
561	4	270.635 15.7225 4.1416	-24997.7	-16993.2	-76861
562	4	268.314 2.53305 4.07924	-24288.9	-9987.09	-1891.61
563	4	270.015 3.27789 1.44408	-7680.78	-3272.6	-39302.6
564	4	271.605 0.655291 1.46723	-154109	-439.743	-41.187
565	4	273.279 -0.0700965 4.11525	-3090.55	-23015.8	-81689.5
566	4	271.748 2.61263 4.00391	-28687.9	-230030	-7937.46
567	4	273.417 3.15972 1.47486	-41437.7	-43.1113	-4250.62
568	4	275.051 0.593483 1.6569	-125203	-211502	-115206
569	4	276.639 -0.0575362 4.24999	-2346.66	-91269.3	-111086
570	4	275.186 2.62708 4.10359	-239381	-519.544	-2184.68
571	4	276.817 3.30645 1.6134	-69926.2	-59959.6	-26777.8
572	4	278.535 0.55114 1.63901	-7565.29	-34580.1	-39199.6
573	4	280.246 -0.103888 4.1885	-1037.48	-60196.5	-65220
574	4	278.649 2.52734 4.19766	-120597	-51.4055	-5851.56
575	4	280.267 3.25318 1.59547	-20186.7	-31898.1	-107761
576	4	281.89 0.598346 1.55138	-34935.6	-118513	-217493
577	4	284.234 15.5831 4.25119	-13484.8	-2252.02	-1310.51
578	4	281.979 2.6753 4.09978	-34589.4	-8165.45	-18562.9
579	4	283.657 3.20861 1.54747	-18631.1	-2323.31	-3799.45
580	4	285.275 0.54308 1.54472	-142160	-70387.5	-305.068
581	4	287.687 15.5328 4.14733	-7711.55	-41144.1	-17867.4
582	4	285.412 2.40501 4.17388	-9399.13	-13235.9	-29526
583	4	287.136 3.16981 1.58862	-108277	-184423	-110.124
584	4	288.635 0.450941 1.50702	-53968	-22748.3	-6289.72
585	4	291.161 15.4704 4.16706	-11387.9	-3866.88	-69070.5
586	4	288.816 2.31453 4.15268	-101690	-31075.5	-2245.51
587	4	290.418 3.05521 1.55819	-141386	-1854.57	-10727.5
588	4	292.106 0.40287 1.68264	-53787.4	-21478.5	-17513.8
589	4	294.546 15.4266 4.22494	-528.04	-249.727	-13793.5
590	4	292.234 2.33073 4.06494	-129089	-676.236	-11087.4
591	4	293.831 3.06187 1.49698	-62682.7	-51041	-126499
592	4	149.301 2.33408 1.64196	-8242.79	-3318.53	-52330.9
593	4	151.04 1.74967 4.19647	-36998.9	-61420.2	-644.974
594	4	149.539 4.24249 4.11878	-3100.62	-40639.6	-42060.4
595	4	151.309 5.12005 1.59843	-158361	-31865.4	-5400.68
596	4	152.715 2.40758 1.54616	-125795	-15521	-227173
597	4	154.424 1.60117 4.25761	-373425	-66869.5	-268941
598	4	152.84 4.32007 4.20863	-74379.5	-9506	-110499
599	4	154.517 5.06088 1.59142	-29530.6	-45137	-90633.5
600	3	261.373 0.810248 4.58521	-353.632	-204333	-32198.8
1801	1	135.545 4.15405 9.14613	-1047.19	-73016.6	-262648
1802	1	135.41 1.60107 6.52277	-2611.65	-9031.47	-115669
1803	1	137.704 1.53908 9.00494	-130435	-2529.53	-13983.2
1804	1	137.764 4.21188 6.44273	-1728.76	-9590.39	-73272.1
1805	1	130.791 4.11124 9.08221	-296839	-11534	-21681
1806	1	130.771 1.51211 6.54958	-103778	-75157.7	-9293.26
1807	1	133.048 1.6534 9.12838	-989.488	-101466	-35586.7
1808	1	133.153 4.09818 6.52661	-3596.57	-238918	-317876
1809	1	126.152 4.01104 9.03041	-2857.95	-95442.1	-97900.5
1810	1	126.131 1.40689 6.50727	-42922	-32940.5	-41.3933
1811	1	128.322 1.52834 9.06499	-211414	-55653.5	-1546.75
1812	1	128.611 4.05338 6.43673	-7632.58	-4067.36	-26921.8
1813	1	121.618 3.92263 9.12274	-3565.75	-7358.35	-18028.3
1814	1	121.401 1.42315 6.52935	-18714.5	-20108.7	-105555
1815	1	123.755 1.35869 9.09551	-3684.12	-115633	-12486.5
1816	1	123.857 3.93687 6.50098	-213602	-39374.5	-1153.74
1817	1	116.858 3.92128 9.14513	-1996.7	-2714.18	-1775.07
1818	1	116.859 1.38088 6.46018	-35.6629	-68674.4	-25195.5
1819	1	119.054 1.39189 9.12827	-68171.1	-123.504	-158679
1820	1	119.199 3.95964 6.54717	-3603	-99205.1	-33865.9
1821	1	112.28 3.85314 9.18831	-2039.47	-16140.5	-1.82491
1822	1	112.096 1.22916 6.51753	-52705.8	-11704.6	-4171.93
1823	1	114.606 1.23788 9.00659	-35530	-1428.66	-143937
1824	1	114.588 3.79791 6.58363	-159314	-7549.42	-62384.3
1825	1	107.644 3.92275 9.16596	-11085.2	-1744.66	-20400.3
1826	1	107.606 1.18451 6.54639	-86721.2	-5350.03	-33444.8
1827	1	109.801 1.28731 9.08605	-6324.96	-65454.8	-36031.2
1828	1	109.879 3.89449 6.59825	-101823	-17084.9	-3056.07
1829	1	103.001 3.89037 9.20267	-37477.2	-2008.38	-14320.7
1830	1	102.81 1.23586 6.5755	-101271	-58592.3	-1809.23
1831	1	105.247 1.39637 9.15393	-41412	-84401.9	-26415.2
1832	1	105.353 3.82059 6.50891	-16669.2	-8823.28	-212412
1833	1	98.3386 3.82187 9.10628	-6793.04	-6727.23	-99918.7
1834	1	98.245 1.26593 6.57995	-148.194	-16665	-15428.6
1835	1	100.614 1.1026 9.14076	-30970.7	-0.102632	-59695.3
1836	1	100.717 3.81222 6.59822	-57055.9	-34990	-2.16107
1837	1	93.585 3.77178 9.16739	-96836.5	-15366	-29442.4
1838	1	93.5028 1.19411 6.52109	-8026.31	-8494.7	-1338.12
1839	1	95.8505 1.11418 8.99171	-4558.89	-7425.91	-2505.84
1840	1	96.0105 3.82059 6.59351	-17753.8	-14806.5	-116.442
1841	1	88.9406 3.80377 9.10639	-29188	-5326.38	-21812.7
1842	1	88.9317 1.12286 6.61378	-29476.2	-7462.92	-111845
1843	1	91.1227 1.16463 9.16107	-219713	-9053.27	-217.287
1844	1	91.429 3.75493 6.6137	-225224	-113902	-909.368
1845	1	84.2534 3.77614 9.24374	-2835.41	-192784	-107202
1846	1	84.1122 1.11729 6.63312	-188843	-29767.5	-15406.8
1847	1	86.5166 1.13231 9.14472	-36661.5	-69713.4	-393.308
1848	1	86.6375 3.74418 6.6217	-7915.86	-85553.6	-75288.5
1849	1	79.5695 3.60085 9.2407	-237592	-7335.23	-7103.05
1850	1	79.5926 1.09171 6.62878	-132595	-58123.4	-31032.2
1851	1	81.8704 1.15823 9.28844	-4556.17	-6020.08	-169616
1852	1	82.0955 3.7531 6.71588	-29250	-61839.5	-3900.24
1853	1	74.9565 3.71023 9.15747	-1486.64	-73.5677	-8678.37
1854	1	74.8665 0.988577 6.57341	-21232.7	-31694.5	-42062.3
1855	1	77.1708 1.0381 9.04469	-67028.7	-55.2609	-1645.35
1856	1	77.2579 3.70359 6.64484	-3814.53	-8053.54	-27797.6
1857	1	70.3022 3.64081 9.18595	-40233.1	-43480.6	-97918.2
1858	1	70.1815 1.0172 6.51358	-24255.9	-61041.8	-39659.2
1859	1	72.5852 0.979542 9.15158	-56103.4	-34213	-53428.4
1860	1	72.6898 3.63076 6.57166	-5020.85	-19868.7	-43.5475
1861	1	65.6056 3.53507 9.03136	-62809.8	-66944.9	-7883.26
1862	1	65.4619 0.977636 6.55246	-2069.72	-90547.3	-53754.7
1863	1	67.8305 0.985649 9.06734	-6647.95	-10563.7	-272.907
1864	1	67.9738 3.60668 6.53083	-22894.9	-50614.2	-1016.41
1865	1	60.9719 3.6953 9.09548	-67890.7	-37.9963	-72173.1
1866	1	60.8548 1.01246 6.55074	-28995.2	-5567.3	-2357.36
1867	1	63.1064 0.984718 9.1154	-21579.6	-39781	-124144
1868	1	63.2054 3.51991 6.43823	-143575	-12620.2	-132762
1869	1	56.2132 3.56174 9.08666	-6775.44	-14348.6	-43115.8
1870	1	56.0979 0.92444 6.47876	-1714.04	-15.7263	-644.987
1871	1	58.4576 0.917065 9.08079	-13.6102	-4564.85	-171870
1872	1	58.593 3.67067 6.43085	-467.002	-211809	-36315
1873	1	51.6309 3.60259 9.05313	-3493.81	-5130.25	-3676.03
1874	1	51.5029 1.04986 6.5289	-536.836	-130645	-7492.77
1875	1	53.8253 0.948678 9.12898	-25033.2	-22300.6	-1324.41
1876	1	53.8469 3.56864 6.51092	-13904.1	-268525	-24392.3
1877	1	46.916 3.61074 9.04557	-26695.2	-3705.78	-49742.9
1878	1	46.7786 0.957343 6.49103	-18726.4	-400.497	-12.591
1879	1	49.0626 1.07277 8.98692	-11766.5	-26744.1	-160862
1880	1	49.2093 3.69297 6.43764	-62253.2	-2437.12	-151.679
1881	1	42.3083 3.50172 9.0369	-8951.96	-30473.3	-17128.3
1882	1	42.165 0.944533 6.4316	-21133.3	-84060.5	-38423.2
1883	1	44.4789 1.01063 9.17912	-635.056	-41824	-413.393
1884	1	44.5816 3.61136 6.50877	-30767.7	-11142.4	-34802.9
1885	1	37.6443 3.57159 9.08559	-1294.32	-216213	-1334.57
1886	1	37.5717 0.922483 6.56826	-1450.74	-115938	-2742.72
1887	1	39.9186 0.923902 9.02577	-16253.8	-9499.49	-62214.2
1888	1	39.9148 3.61923 6.42696	-26191.9	-14992.5	-16213.5
1889	1	32.9585 3.51754 8.95928	-166598	-681.96	-28553.5
1890	1	32.8994 0.872548 6.41194	-1065.27	-4454.9	-119416
1891	1	35.1441 0.827301 9.03309	-81672	-3425.45	-21777.1
1892	1	35.3697 3.52653 6.47553	-120176	-53059.2	-890.574
1893	1	28.4558 3.46598 9.10718	-52612.9	-10319.9	-4029.12
1894	1	28.2951 0.936405 6.52523	-11343.1	-731.052	-10441
1895	1	30.6225 0.82939 9.08024	-5634.73	-100858	-22316.7
1896	1	30.6989 3.41726 6.44413	-17091.2	-85788.8	-11743.9
1897	1	23.8359 3.44812 9.10233	-64388.6	-126543	-45565.5
1898	1	23.634 0.764378 6.51808	-42688.6	-58806.5	-7210.59
1899	1	25.9323 0.801064 9.1149	-173085	-105061	-64227.8
1900	1	26.037 3.40092 6.45908	-8182.49	-38195.1	-18384.5
1901	1	19.1987 3.32833 9.0011	-31007.1	-20812.6	-7870.03
1902	1	19.0435 0.763671 6.57501	-6393.27	-9616.1	-6701.12
1903	1	21.2781 0.701319 8.98552	-5466.82	-13090.2	-442.63
1904	1	21.5016 3.43117 6.41179	-2977.07	-27.8789	-94952.4
1905	1	14.3816 3.29875 9.12967	-3268.07	-57745.9	-11411.4
1906	1	14.4687 0.741836 6.51844	-133805	-16754.5	-20074.9
1907	1	16.6834 0.749434 9.04333	-34889.5	-85785.6	-20.2041
1908	1	16.7973 3.3322 6.52252	-40908.7	-6394.97	-32297.8
1909	1	9.87666 3.22598 9.02766	-3759.6	-22744.4	-3373.25
1910	1	9.67197 0.653149 6.44344	-84979.5	-1218.83	-6703.54
1911	1	12.0356 0.695906 9.07782	-9577.09	-71006.9	-196.204
1912	1	12.1526 3.28256 6.55188	-283259	-9576.71	-10349.7
1913	1	5.13871 3.26906 9.04761	-21466.6	-56272.4	-19764.1
1914	1	5.10936 0.779229 6.57055	-11624.3	-953.336	-51636.2
1915	1	7.52634 0.67826 9.06322	-16328.1	-52066.9	-29762.4
1916	1	7.54326 3.3296 6.48276	-105.002	-37408.6	-48299.6
1917	1	0.63168 2.97365 9.01189	-21658.9	-1473.69	-7375.74
1918	1	0.409662 0.459027 6.45118	-160031	-21798.9	-11131.4
1919	1	2.70904 0.470936 9.10424	-9008.91	-4815.32	-5.57371
1920	1	2.82098 3.19033 6.54342	-18774.5	-52437.6	-5004.56
1921	1	140.146 4.185 9.04433	-3125.65	-117998	-21510.2
1922	1	140.055 1.48661 6.41787	-139034	-34280.2	-80858.1
1923	1	142.411 1.76584 9.07836	-1576.41	-10097.3	-36.5979
1924	1	142.478 4.31788 6.43175	-56633.7	-91231.8	-39554
1925	1	144.76 4.38015 9.11723	-1070.68	-0.00068942	-176121
1926	1	144.731 1.64485 6.53124	-16731	-2302.4	-12547.1
1927	1	147.012 1.61424 9.15203	-270.058	-2980.83	-509760
1928	1	147.001 4.24588 6.54193	-431.099	-52230.1	-55968
1929	2	136.608 2.91121 5.18631	-98216.2	-8627.26	-272.554
1930	2	136.675 5.55462 7.74565	-23824.5	-14597.4	-5837.4
1931	2	138.916 2.83732 7.73531	-30245.1	-7119.67	-11305.4
1932	2	139.096 5.56302 5.16626	-83501.3	-7984.84	-59506.5
1933	2	131.959 2.7135 5.29624	-15203.1	-31036.7	-13612.6
1934	2	132.16 5.46815 7.852	-8726.27	-32101.1	-5705.89
1935	2	134.277 2.81054 7.83179	-46055.4	-8571.01	-43246.6
1936	2	134.32 5.47247 5.24609	-72005.3	-28414.5	-6820.61
1937	2	127.422 2.69633 5.16785	-22207.1	-8730.28	-27535.7
1938	2	127.366 5.40728 7.8007	-127308	-11347.6	-5.17449
1939	2	129.61 2.79056 7.82021	-1292.33	-28714	-455.58
1940	2	129.842 5.40346 5.22885	-138682	-9671.03	-15437.3
1941	2	122.643 2.6743 5.238	-37501.1	-2299.47	-453.958
1942	2	122.858 5.32203 7.80314	-102501	-37467.8	-1253.93
1943	2	125.008 2.60362 7.82746	-9183.48	-5693.18	-17465.5
1944	2	125.019 5.34072 5.2717	-3638.75	-497.664	-5485.59
1945	2	117.984 2.73305 5.17753	-10557	-7116.88	-19013.9
1946	2	118.108 5.20963 7.76533	-130702	-1128.61	-13492.7
1947	2	120.289 2.66856 7.84265	-772.028	-27804.3	-14353.5
1948	2	120.47 5.2798 5.18227	-1326.31	-27525.4	-17385.2
1949	2	113.31 2.48635 5.32364	-7758.36	-36943.9	-624.923
1950	2	113.479 5.08818 7.9655	-18737.9	-38148.8	-4637.14
1951	2	115.798 2.57227 7.81929	-12375.4	-1254.48	-859.596
1952	2	115.803 5.27679 5.32869	-10065.9	-44018.7	-165.179
1953	2	108.738 2.54286 5.25182	-6105.79	-2650.06	-7334.75
1954	2	108.821 5.25734 7.90761	-4343.63	-13258.7	-1049.02
1955	2	110.978 2.47357 7.81991	-150581	-12000.5	-8814.71
1956	2	111.128 5.18333 5.33877	-35827.8	-17527.8	-25886.4
1957	2	104.219 2.47956 5.22682	-6627.56	-22026.3	-82.9988
1958	2	104.133 5.20827 7.89403	-58794.6	-1483.38	-34070.6
1959	2	106.527 2.545 7.78957	-466.661	-30905.6	-4.91085
1960	2	106.387 5.10445 5.20442	-79863.6	-7821.15	-175332
1961	2	99.4403 2.5355 5.37047	-112472	-6695.08	-41386.5
1962	2	99.6102 5.17325 7.73327	-15718.1	-22093.6	-56180.4
1963	2	101.776 2.613 7.77887	-91039.9	-4392.14	-55243.1
1964	2	101.91 5.06411 5.21282	-67997.2	-51171.5	-1045.07
1965	2	94.8123 2.59508 5.27622	-693.449	-39860.3	-43601.1
1966	2	94.7062 5.00346 7.86339	-54156.7	-2782.7	-17785.3
1967	2	97.1501 2.47122 7.90738	-1151.18	-164673	-6362.81
1968	2	97.163 5.09335 5.32779	-29158	-71280.6	-23171.3
1969	2	90.1954 2.38365 5.37628	-16309.2	-108725	-56757.3
1970	2	90.1771 5.00632 7.86998	-3652.43	-3853.93	-5998.58
1971	2	92.4313 2.49042 8.00637	-97765.7	-4215.64	-47132.1
1972	2	92.6218 5.10722 5.38075	-45159.3	-82640.3	-16990.6
1973	2	85.4144 2.40278 5.38869	-30111.7	-277.101	-25721.2
1974	2	85.6342 5.06979 7.96094	-6361.22	-10780.3	-48681.3
1975	2	87.7561 2.44376 7.92517	-2756.01	-57442.8	-149580
1976	2	87.8228 4.96535 5.25032	-3318.18	-11239.3	-26502.7
1977	2	80.8294 2.52413 5.41627	-8493.02	-46492.6	-85078.2
1978	2	80.853 5.01868 8.04348	-15886.8	-28063.7	-25377.8
1979	2	83.1541 2.46621 8.11678	-172724	-22321.4	-23828.7
1980	2	83.2489 5.05139 5.43059	-1792.56	-35188.8	-6474.78
1981	2	76.0917 2.46046 5.38227	-7275.06	-3261.74	-62450.5
1982	2	76.1456 5.03488 7.8366	-1988.05	-36061.2	-195605
1983	2	78.3634 2.41648 7.98003	-47910	-2588.42	-29942.6
1984	2	78.5746 5.03622 5.41419	-1826.54	-93.3758	-76906.1
1985	2	71.4714 2.23371 5.20812	-108888	-20431.4	-151576
1986	2	71.558 4.96913 7.87447	-31667.3	-207979	-2490.08
1987	2	73.6703 2.30028 7.82406	-557.976	-117262	-3970.89
1988	2	73.9152 4.97923 5.2899	-133914	-65475.7	-8821.02
1989	2	66.6977 2.30229 5.25211	-259798	-105484	-6053.84
1990	2	66.8093 4.84032 7.85192	-28382.4	-21682.7	-57823
1991	2	69.1116 2.28962 7.75871	-716.624	-32252.8	-159555
1992	2	69.1919 4.98465 5.23346	-52.1075	-25027.4	-6207.03
1993	2	61.961 2.25346 5.23577	-17016	-7652.1	-11554.6
1994	2	62.2172 4.92418 7.81082	-13686.5	-284.15	-4303.64
1995	2	64.301 2.32588 7.74844	-22985.8	-2120.91	-172644
1996	2	64.4077 4.92829 5.25593	-270002	-24017.3	-373.778
1997	2	57.3063 2.24416 5.25254	-35756.1	-13370.3	-5503.83
1998	2	57.4337 4.91881 7.8289	-4406.54	-88164.6	-52742.4
1999	2	59.7424 2.25834 7.81469	-7381.17	-248.285	-7.33488
2000	2	59.7499 4.95087 5.22948	-79221.6	-4132.3	-5761.69
2001	2	52.7074 2.37298 5.1872	-38684.2	-54.7424	-36952.6
2002	2	52.7138 4.95799 7.8012	-127386	-53.1995	-15701.2
2003	2	55.0313 2.25804 7.79257	-52163.3	-9232.28	-12602.3
2004	2	55.0938 4.86225 5.25699	-488.716	-57600.9	-225443
2005	2	47.9756 2.24646 5.11582	-1092.05	-24035.1	-126811
2006	2	48.1938 4.94357 7.72389	-48437.9	-6975.19	-145087
2007	2	50.3467 2.40301 7.74862	-8535.63	-1.79695	-250.701
2008	2	50.4606 4.89593 5.2064	-50494.8	-46080.4	-402.453
2009	2	43.3429 2.22703 5.19943	-9916.94	-93.0855	-14917.5
2010	2	43.482 4.7914 7.75432	-39452.8	-198763	-132.436
2011	2	45.6365 2.23897 7.81137	-5627.11	-413.405	-5179.29
2012	2	45.8226 4.77613 5.21117	-7719.15	-63522.9	-11945
2013	2	38.7663 2.26268 5.2659	-14534.5	-4410.77	-52830
2014	2	38.8412 4.89175 7.68491	-38888.3	-18977.2	-3561.36
2015	2	41.0116 2.19812 7.71302	-370204	-23755.4	-39550.5
2016	2	41.1161 4.77212 5.15474	-48962.9	-262.795	-797.741
2017	2	34.1976 2.21506 5.16579	-6458.69	-20196.6	-7174.98
2018	2	34.2587 4.81591 7.73056	-47926.7	-9393.95	-34441.9
2019	2	36.5195 2.1797 7.72801	-16443.1	-4928.63	-4601.88
2020	2	36.5077 4.82409 5.22244	-0.13722	-12207.6	-2030.99
2021	2	29.4999 2.22977 5.155	-8564.62	-122510	-1193.49
2022	2	29.6338 4.76466 7.70555	-6121.82	-75013.9	-144241
2023	2	31.7498 2.11002 7.65742	-263.5	-9123.42	-1483.1
2024	2	31.946 4.83725 5.26794	-6613.89	-3449.67	-11417.3
2025	2	24.8569 2.11814 5.19622	-5354.75	-55924.8	-269.313
2026	2	24.9656 4.65193 7.80168	-114856	-65623.5	-1635.34
2027	2	27.2199 2.2334 7.7454	-50127.7	-0.0864932	-46349.8
2028	2	27.3471 4.67933 5.121	-336.15	-17085.5	-1660.83
2029	2	20.1984 2.13105 5.27065	-1687.71	-26186.6	-41442
2030	2	20.44 4.67056 7.72104	-117777	-550.743	-109113
2031	2	22.6142 2.11998 7.83353	-44764.2	-20531.2	-230.863
2032	2	22.6889 4.75878 5.18123	-23781.3	-1111.71	-278554
2033	2	15.5814 2.10381 5.2596	-13346.6	-44078.6	-13942.5
2034	2	15.7152 4.62797 7.87409	-122269	-127045	-26543.3
2035	2	17.8667 2.06866 7.82128	-1416.82	-220151	-83429.4
2036	2	18.0027 4.64714 5.24833	-16061.3	-8740.1	-70950.8
2037	2	10.9073 1.99054 5.27737	-2490.97	-37985.4	-19798
2038	2	11.0181 4.50444 7.8277	-117836	-15897.6	-12761
2039	2	13.3314 1.97848 7.85206	-6779.27	-695.639	-17303.2
2040	2	13.3272 4.55966 5.3125	-4108.47	-1600.67	-1136.86
2041	2	6.29117 1.9905 5.2568	-90618.3	-2433.2	-6602.52
2042	2	6.4082 4.53382 7.74501	-13697.2	-129986	-38.466
2043	2	8.67035 1.88728 7.77906	-65971.1	-112722	-20491
2044	2	8.737 4.55611 5.19554	-56024.1	-79365.1	-6642.58
2045	2	1.70053 2.00464 5.24575	-103135	-79441.6	-117417
2046	2	1.79471 4.50459 7.74634	-6802.02	-8726.44	-535362
2047	2	4.00371 1.93855 7.84201	-40754.3	-162.821	-16923.6
2048	2	3.96699 4.42142 5.21655	-9328.15	-1327.5	-10622.8
2049	2	0.273755 15.3347 10.0383	-21060	-34032.3	-7585.93
2050	2	141.311 2.99286 5.25501	-49832.6	-49423.9	-1025.12
2051	2	141.514 5.59675 7.77754	-28014.8	-19320	-2336.83
2052	2	143.6 2.99713 7.78858	-114470	-77559.5	-18790.1
2053	2	143.759 5.63084 5.1496	-90871.7	-3503.51	-3252.71
2054	2	145.931 3.01188 5.06797	-26376.6	-446.896	-6221.61
2055	2	145.986 5.47864 7.82929	-106068	-30026.1	-208405
2056	2	147.926 2.61659 7.49604	-7558.6	-27510.9	-35137.1
2057	3	156.125 2.44268 10.024	-125778	-85779	-17900.6
2058	3	157.875 1.61127 7.38986	-1672.58	-1298.06	-66793.7
2059	3	156.168 4.3779 7.38856	-11010.9	-49189.8	-78328.7
2060	3	157.988 5.08493 9.91047	-23303.3	-95487.6	-679.664
2061	3	159.529 2.36987 9.95439	-59682.7	-38279.7	-2005.23
2062	3	161.334 1.58769 7.41102	-51706.1	-74909.9	-117792
2063	3	159.638 4.24494 7.39563	-8923.2	-3347.68	-10213.6
2064	3	161.332 5.02162 9.96496	-3129.84	-24470.9	-14774.2
2065	3	163.072 2.47395 9.90623	-1156.53	-7581.2	-15936.6
2066	3	164.754 1.587 7.32704	-13276.4	-14371.5	-3421.52
2067	3	163.113 4.22023 7.36587	-20356.5	-53725.5	-101362
2068	3	164.886 4.97901 9.93552	-1328.09	-253151	-2940.89
2069	3	166.433 2.31878 9.94778	-9753.68	-75024	-44829.2
2070	3	168.024 1.45083 7.36641	-2648.38	-38468.7	-303.109
2071	3	166.494 4.14826 7.35825	-56.7308	-19005.2	-3005.15
2072	3	168.277 4.88644 9.83607	-7897.43	-28491.5	-13002.8
2073	3	169.865 2.25142 9.788	-187767	-680.219	-83140.6
2074	3	171.484 1.35813 7.27534	-4992.1	-7444.29	-14194.5
2075	3	169.896 4.08161 7.31189	-9866.58	-558.745	-25570.5
2076	3	171.551 4.95566 9.89151	-162.459	-415.707	-112877
2077	3	173.052 2.26988 9.88593	-129840	-857.715	-178333
2078	3	174.871 1.42413 7.28479	-244351	-1002.33	-24813.3
2079	3	173.267 4.03765 7.21759	-28496.6	-141538	-18443.3
2080	3	174.948 4.90217 9.97507	-130049	-1090.34	-132912
2081	3	176.489 2.30386 9.92483	-56143.8	-65736.9	-34883
2082	3	178.161 1.47045 7.55332	-1476.71	-8570.15	-188711
2083	3	176.674 3.96563 7.39772	-29033.4	-4.071	-2719.48
2084	3	178.401 4.85755 9.89415	-13230	-4254.15	-4509.86
2085	3	179.882 2.17155 9.92805	-6.55825	-10869	-13466
2086	3	181.6 1.42751 7.42582	-93717	-6008.35	-8054.21
2087	3	180.049 4.05577 7.35654	-188617	-4838.49	-5233.05
2088	3	181.77 4.8471 9.9468	-396.077	-97821.8	-727.533
2089	3	183.292 2.15816 9.90185	-50854.7	-89284.4	-193144
2090	3	184.999 1.25593 7.36001	-132092	-11631.8	-58451
2091	3	183.482 4.00597 7.33406	-14667	-38838.1	-11930.3
2092	3	185.218 4.7436 9.87888	-38474.8	-232.955	-28091
2093	3	186.676 2.0277 9.88098	-32983.1	-32868.4	-29.0253
2094	3	188.468 1.13272 7.40187	-34945.4	-273.415	-35035.4
2095	3	186.895 3.80207 7.32513	-8234.86	-2620.78	-2424.09
2096	3	188.563 4.63824 9.8735	-1280.85	-17256.9	-1132.5
2097	3	190.123 1.97461 9.9142	-53073	-1667.53	-87045.4
2098	3	191.853 1.09507 7.41773	-320863	-3746.08	-6.99597
2099	3	190.362 3.71577 7.3661	-12158.5	-106083	-187708
2100	3	191.949 4.65491 9.88485	-22548.1	-96512.1	-581.836
2101	3	193.543 2.04188 9.94	-89443.1	-49.8513	-107248
2102	3	195.173 1.15012 7.41729	-270968	-9115.52	-56371.6
2103	3	193.608 3.81831 7.31372	-12434	-66718	-27.4893
2104	3	195.372 4.60318 9.89824	-6388.8	-53400.6	-2997.45
2105	3	196.902 1.94966 9.91647	-24767	-15521.3	-55069.9
2106	3	198.527 1.10939 7.36493	-11531.4	-1684.74	-6554.18
2107	3	197.02 3.68202 7.40706	-4418.56	-110686	-50977.7
2108	3	198.783 4.46129 10.0184	-158454	-23771.4	-3838.18
2109	3	200.209 1.82105 9.83687	-6389.68	-133748	-1978.38
2110	3	201.953 1.02549 7.40592	-139390	-230.889	-24029.2
2111	3	200.469 3.69811 7.35996	-1589.8	-353668	-30855.1
2112	3	202.181 4.46765 9.96701	-296814	-35326.8	-49548.4
2113	3	203.745 1.82685 9.86245	-86814.8	-36184	-30599.4
2114	3	205.382 0.951601 7.42233	-1359.76	-1585.09	-57041.9
2115	3	203.837 3.69936 7.33299	-11393.2	-5182.43	-96023.6
2116	3	205.577 4.5155 10.0108	-8206.5	-8107.62	-13055
2117	3	207.058 1.78756 9.92206	-67851.9	-10.7641	-46821.5
2118	3	208.765 0.908662 7.43881	-28599.5	-95324.6	-2070.28
2119	3	207.189 3.62157 7.44144	-2865.61	-22.703	-120000
2120	3	209.098 4.45387 9.97953	-25381.1	-6783.36	-2321.13
2121	3	210.55 1.6861 9.99026	-12058.1	-13573.2	-3201.75
2122	3	212.217 0.782912 7.52111	-83794.9	-15686.1	-64726
2123	3	210.692 3.44932 7.34968	-31524.3	-8038.22	-88946
2124	3	212.397 4.22391 9.94298	-119795	-16011.6	-3366.66
2125	3	213.922 1.57088 9.96557	-487.366	-13444.2	-21701.3
2126	3	215.508 0.789226 7.28207	-3909.48	-3252.03	-51330.6
2127	3	214.115 3.37211 7.35451	-14214.8	-532.44	-22370.2
2128	3	215.788 4.20874 9.83723	-95289.3	-111653	-131778
2129	3	217.307 1.54311 9.81603	-84664.6	-2197.47	-102326
2130	3	218.94 0.775229 7.3024	-517.024	-40818.6	-92017.1
2131	3	217.425 3.40831 7.31477	-13399.4	-49701.9	-159315
2132	3	219.102 4.09036 9.99932	-12145.9	-54216.9	-17303
2133	3	220.816 1.50489 10.0471	-2604.24	-3330.54	-12220.1
2134	3	222.41 0.729141 7.37533	-2234.4	-1452.86	-3800.64
2135	3	220.8 3.3385 7.43214	-99076.3	-29403.3	-9557.3
2136	3	222.518 4.08603 9.93549	-22641.4	-5938	-1024.67
2137	3	224.2 1.47312 9.94268	-275.225	-43445.2	-88212.8
2138	3	225.761 0.674039 7.32424	-15797.8	-97.3528	-30375.2
2139	3	224.234 3.16539 7.3667	-193.354	-23740.9	-26937.6
2140	3	226.028 3.99898 9.8572	-2338.24	-1845.77	-47537.2
2141	3	227.671 1.25012 9.93444	-44283.5	-5908.54	-24129
2142	3	229.108 0.49433 7.23959	-82958.2	-823.559	-144680
2143	3	227.513 3.07217 7.3	-23172.5	-122023	-79809.4
2144	3	229.321 4.07629 9.89452	-37239.2	-1170.36	-384.926
2145	3	230.92 1.37629 9.94383	-2451.57	-59939	-311637
2146	3	232.544 0.499608 7.35036	-1171.38	-84549.4	-4546.11
2147	3	230.845 3.1069 7.37425	-102.849	-10362.6	-51625.2
2148	3	232.622 3.94742 9.87943	-4914.55	-14136.3	-34066.9
2149	3	234.202 1.29239 9.90041	-43912.5	-49249	-38037.3
2150	3	235.971 0.421687 7.40511	-24743.8	-26051.1	-28663.2
2151	3	234.234 3.02524 7.25645	-14177.1	-277526	-8930.28
2152	3	235.958 3.9199 9.89867	-85570.9	-12056.4	-61882.5
2153	3	237.649 1.2944 9.97186	-40262.9	-10516.1	-141.887
2154	3	239.316 0.260526 7.23822	-82777.1	-204307	-60133.1
2155	3	237.678 2.95519 7.44971	-126701	-857.828	-18990.5
2156	3	239.429 3.80893 9.83734	-2536.41	-3968.27	-13550.9
2157	3	241.072 1.17077 9.80053	-6473.4	-4073.79	-17591.2
2158	3	242.702 0.203661 7.31797	-509.553	-1253.38	-26954.9
2159	3	241.141 2.95443 7.28692	-4121.59	-22700.6	-91813.7
2160	3	242.88 3.85994 9.82239	-12944	-262642	-87617.9
2161	3	244.492 1.0776 9.86863	-87354.7	-18813.3	-46216.2
2162	3	246.102 0.190046 7.25041	-3324.06	-107619	-17585.8
2163	3	244.545 2.82613 7.36557	-5735.98	-55144.3	-1721.59
2164	3	246.265 3.6662 9.86589	-76845.7	-2186.23	-64484.2
2165	3	247.85 1.04705 9.82136	-6038.88	-2182.6	-7054.63
2166	3	249.526 0.195875 7.23636	-22543.1	-19268.8	-113848
2167	3	247.913 2.81362 7.249	-3582.29	-50397.7	-52952
2168	3	249.674 3.6495 9.89401	-16523.8	-129465	-203826
2169	3	251.352 0.973806 9.81096	-57478.3	-14549.9	-69205.8
2170	3	252.9 0.147961 7.22681	-21609.6	-74681.1	-79024.9
2171	3	251.282 2.64736 7.32696	-182.961	-35931.7	-5718.89
2172	3	253.066 3.56748 9.87982	-46569.8	-0.95359	-21404.5
2173	3	254.685 0.861332 9.79457	-17667.4	-1151.05	-10171.1
2174	3	256.275 -0.00271948 7.20506	-2693.58	-25449.5	-20001.8
2175	3	254.689 2.72186 7.18579	-21684.6	-3537.78	-2704.33
2176	3	256.446 3.51805 9.81059	-67259.4	-20239.1	-12962.8
2177	3	257.938 0.89884 9.864	-33341.7	-2465.02	-9086.21
2178	3	259.732 0.0482762 7.34585	-3281.8	-8155.94	-5717.82
2179	3	258.1 2.59041 7.28466	-35537.3	-1023.1	-28580.9
2180	3	259.86 3.4655 9.72891	-6437	-2447.25	-50321.2
2181	3	263.124 0.0203474 7.22203	-96868.1	-7017.83	-72202.5
2182	3	261.458 2.60959 7.17187	-4727.08	-72799.4	-51426.3
2183	3	263.193 3.49873 9.70128	-200645	-96878.1	-39360.8
2184	3	264.729 0.740306 9.8751	-90900.2	-252868	-38297
2185	3	267.204 15.6992 7.31522	-179441	-3713.93	-19375.9
2186	3	264.859 2.62034 7.16101	-84036.3	-20492.4	-482538
2187	3	266.65 3.37688 9.71195	-74915.8	-670.504	-711.084
2188	3	268.257 0.808892 9.70974	-9364.5	-2882.47	-1868.31
2189	3	270.745 15.6446 7.24634	-92771.4	-18645.2	-561.087
2190	3	268.279 2.60875 7.0986	-0.95539	-3758.44	-187036
2191	3	269.971 3.3324 9.81382	-26578.9	-5244.31	-19.8508
2192	3	271.655 0.719826 9.76395	-21563.4	-5685.82	-172.193
2193	3	274.119 15.6406 7.28095	-391.622	-2844.87	-3014.02
2194	3	271.748 2.51817 7.26308	-371376	-121765	-15629.1
2195	3	273.579 3.31698 9.79689	-31092.3	-7637.87	-29544.3
2196	3	275.079 0.704307 9.8839	-1296.58	-17399.6	-82878.2
2197	3	277.538 15.6824 7.32589	-140841	-318.877	-18199.1
2198	3	275.125 2.5679 7.23662	-24944.7	-53804.9	-2432.19
2199	3	276.904 3.371 9.82085	-4142.08	-5072.31	-5524.93
2200	3	278.472 0.680835 9.8934	-11734.8	-21085.4	-13837.3
2201	3	280.897 15.5993 7.31011	-146.242	-106083	-59676.8
2202	3	278.509 2.37514 7.22755	-7141.32	-47045	-11272.2
2203	3	280.238 3.28173 9.81792	-125651	-26728.2	-44052.6
2204	3	281.844 0.746421 9.90049	-13111.5	-158757	-8587.48
2205	3	284.269 15.6047 7.27986	-156750	-7665.59	-4640.26
2206	3	281.885 2.45007 7.19656	-34656.7	-1760.63	-14442.7
2207	3	283.736 3.08221 9.80172	-6646.68	-41416.9	-52031.2
2208	3	285.303 0.494799 9.81571	-67932.7	-63992.7	-26938.4
2209	3	287.608 15.3455 7.32904	-34924.9	-729.536	-161.852
2210	3	285.411 2.49352 7.22233	-0.985945	-65.1796	-5194.99
2211	3	287.041 3.13011 9.92399	-41392.3	-269.039	-1829.06
2212	3	288.585 0.45436 9.98794	-12894.6	-36254.1	-45918.5
2213	3	291.037 15.3747 7.37852	-35316.7	-21326.5	-12326.2
2214	3	288.688 2.33997 7.29704	-294.849	-38623	-6556.03
2215	3	290.384 3.01238 9.81342	-43566.3	-9167.37	-618.113
2216	3	292.054 0.395587 9.88976	-25611.5	-123.201	-150986
2217	3	294.495 15.3106 7.29343	-1539.32	-82810	-15407.5
2218	3	292.202 2.21512 7.32719	-1998.85	-67225.6	-3856.93
2219	3	293.817 2.89684 9.97022	-106257	-17896.4	-18636.5
2220	3	149.29 2.68388 9.95225	-11656.9	-16570.7	-80820
2221	3	150.986 1.70559 7.461	-26805.7	-72553.2	-12907
2222	3	149.394 4.41061 7.25395	-76.7301	-58445.4	-17672.9
2223	3	151.055 5.10717 9.92585	-0.305363	-96508.4	-3167.94
2224	3	152.755 2.49231 9.79651	-3648.84	-12623.6	-47531.5
2225	3	154.561 1.72895 7.30052	-25638.1	-19241.3	-119379
2226	3	152.808 4.27867 7.29628	-16903.8	-6098.16	-34580.7
2227	3	154.578 5.06086 9.94695	-16758.7	-125961	-2243.43
2228	4	156.16 2.49016 6.79415	-49065.7	-14431.2	-11832.4
2229	4	157.852 1.68404 9.35361	-73384.3	-125112	-48238.3
2230	4	156.301 4.29634 9.32849	-3827.21	-2484.08	-63807.4
2231	4	157.963 5.00722 6.74849	-15886.5	-114184	-3260.21
2232	4	159.587 2.35985 6.72029	-33205.6	-40195.5	-40784.6
2233	4	161.254 1.672 9.33667	-333765	-56979.9	-17437.4
2234	4	159.673 4.23294 9.40034	-105737	-44456.6	-7926.2
2235	4	161.343 4.98496 6.80357	-24886.2	-14202.3	-4703.94
2236	4	162.999 2.28306 6.81861	-8171.56	-973.77	-48245
2237	4	164.74 1.61026 9.23829	-16441.1	-320.131	-3420.96
2238	4	163.142 4.32421 9.45644	-418.779	-8770.72	-19995.9
2239	4	164.831 4.96278 6.84994	-35471.2	-6063.82	-95401.6
2240	4	166.36 2.2547 6.71183	-158339	-1288.71	-155.417
2241	4	168.151 1.59352 9.26611	-139937	-2540.83	-9889.93
2242	4	166.589 4.13857 9.28667	-513.172	-77673.6	-3242.29
2243	4	168.218 4.88916 6.76193	-474.992	-98.8835	-1390.28
2244	4	169.756 2.17708 6.71199	-51.4846	-307735	-61988.8
2245	4	171.492 1.57414 9.1947	-1821.92	-193780	-22909.9
2246	4	169.904 4.11468 9.25576	-95641.6	-5553.3	-37485.8
2247	4	171.601 4.76052 6.68363	-984.705	-2638.72	-163.65
2248	4	173.203 2.19236 6.69101	-1927.55	-2392.97	-53643.4
2249	4	174.84 1.51402 9.271	-4077.72	-6034.7	-14781.3
2250	4	173.214 4.14533 9.23227	-4822.66	-3157.56	-74.2869
2251	4	175.002 4.77286 6.74169	-33.2867	-49.1777	-58721.9
2252	4	176.544 2.16567 6.72764	-12971.3	-133342	-194.432
2253	4	178.153 1.35405 9.41279	-170.983	-3866.43	-2886.02
2254	4	176.664 4.20805 9.38848	-5682.48	-13735.3	-9673.06
2255	4	178.322 4.77889 6.77248	-112619	-31451.6	-18683.1
2256	4	179.844 2.18466 6.74405	-3848.12	-6710.13	-607.457
2257	4	181.566 1.40116 9.33658	-15782.2	-22093.1	-70906.7
2258	4	180.073 4.00109 9.37002	-148763	-86683.3	-25743.9
2259	4	181.796 4.87694 6.71194	-45794	-377.276	-9014.29
2260	4	183.365 2.2169 6.77061	-42012	-1213.34	-19328.4
2261	4	184.964 1.3247 9.36122	-59437.9	-41621.4	-18554.2
2262	4	183.484 3.99882 9.29458	-56638.1	-13759.5	-132900
2263	4	185.242 4.62108 6.73895	-211061	-62507.3	-11552.2
2264	4	186.769 1.98537 6.73433	-236.844	-10376.9	-25993
2265	4	188.362 1.32573 9.37703	-43370.5	-10754.8	-18814.1
2266	4	186.798 3.87479 9.26762	-30811.8	-47957.7	-25622.5
2267	4	188.624 4.65579 6.72688	-153806	-413.662	-27319
2268	4	190.182 1.82827 6.80861	-1625.57	-23601.6	-21780.6
2269	4	191.867 1.18016 9.36957	-32852.3	-2737.11	-9946.05
2270	4	190.217 3.78849 9.28168	-743.064	-115099	-36112.6
2271	4	192.017 4.61148 6.69639	-2384.05	-3620.92	-32143.4
2272	4	193.462 1.92585 6.82422	-151.454	-3744.12	-7891.07
2273	4	195.207 1.19024 9.33698	-10345.9	-126.316	-16.1712
2274	4	193.62 3.88066 9.28684	-81988.1	-8672.44	-10114.5
2275	4	195.315 4.49653 6.70816	-5693.96	-89016.1	-3592.73
2276	4	196.881 1.86006 6.71336	-279991	-30561.6	-16770
2277	4	198.5 1.02062 9.27387	-9862.35	-47566	-30725.5
2278	4	197.084 3.75235 9.28213	-38335.6	-52851.1	-109.686
2279	4	198.781 4.39123 6.73033	-139706	-92016.9	-65473.3
2280	4	200.285 1.86168 6.82475	-9698.01	-29749.2	-134985
2281	4	201.964 1.09686 9.35835	-61544.6	-114819	-25062.3
2282	4	200.497 3.67832 9.34635	-44573.4	-53298.6	-30942.1
2283	4	202.185 4.39236 6.76688	-27844.8	-3573.16	-19580.4
2284	4	203.792 1.79174 6.8142	-5813.98	-23217	-35428.8
2285	4	205.384 0.950651 9.35662	-107983	-22270.8	-111085
2286	4	203.916 3.70137 9.39555	-140.861	-6859.72	-310050
2287	4	205.553 4.45438 6.7318	-82818.5	-99858.8	-43043
2288	4	207.11 1.69859 6.79437	-14982.5	-1132.88	-231000
2289	4	208.772 0.885579 9.39267	-302678	-9290.35	-18901.6
2290	4	207.317 3.62871 9.42324	-46468.3	-52809.8	-25043.8
2291	4	208.95 4.3199 6.73609	-23264.5	-176114	-10820.3
2292	4	210.539 1.53687 6.85742	-1506.74	-1910.24	-24096.8
2293	4	212.201 0.826174 9.4224	-81.1952	-3197.14	-2718.35
2294	4	210.666 3.57109 9.2669	-30475.4	-22530.4	-3020.2
2295	4	212.38 4.25045 6.78034	-76390.5	-71661.8	-1199.88
2296	4	213.891 1.55776 6.701	-19594.1	-5973.2	-30941
2297	4	215.538 0.776688 9.2719	-17688.7	-35873.7	-17160.6
2298	4	214.092 3.40203 9.31746	-114576	-13321.2	-70437
2299	4	215.769 4.11294 6.69852	-3.92272	-144783	-10219.4
2300	4	217.342 1.53444 6.72236	-99896.9	-3803.9	-48245.6
2301	4	219.074 0.866892 9.31026	-13158.2	-11833.2	-13265.8
2302	4	217.448 3.38622 9.28783	-2357.81	-23510.8	-5267.83
2303	4	219.125 4.13805 6.68538	-43208.7	-35240.1	-107970
2304	4	220.715 1.5665 6.77915	-6.2643	-76665.3	-257561
2305	4	222.484 0.812419 9.33173	-57913.6	-107710	-75.286
2306	4	220.857 3.33868 9.36529	-68846.7	-5700.78	-878.313
2307	4	222.519 3.98066 6.74887	-10267.7	-3322.61	-25640.4
2308	4	224.077 1.36662 6.65663	-4594.29	-21466.3	-81949
2309	4	225.894 0.616591 9.2228	-8717.41	-1192.33	-13958.5
2310	4	224.278 3.27169 9.29875	-43.8972	-3210.2	-116815
2311	4	225.927 3.96282 6.69971	-17641.6	-87198.6	-14348.2
2312	4	227.479 1.26786 6.59298	-678.774	-116536	-87271
2313	4	229.276 0.530139 9.23224	-5301.69	-31901.9	-29065.9
2314	4	227.619 3.13094 9.238	-46663.3	-8204.18	-8925.71
2315	4	229.15 3.87211 6.76672	-37786.1	-111027	-1410.43
2316	4	230.802 1.31067 6.75881	-2053.9	-68702.7	-440.711
2317	4	232.508 0.453946 9.3264	-7765.11	-23133.8	-4255.86
2318	4	230.921 3.18974 9.33529	-37166.2	-2644.89	-13732.1
2319	4	232.523 3.76073 6.69064	-81726.8	-1389.17	-11889.2
2320	4	234.184 1.18351 6.74282	-5325.72	-40425.1	-4994
2321	4	235.901 0.506489 9.31868	-1846.79	-7231.57	-44053.7
2322	4	234.327 3.19922 9.30427	-238426	-16794.6	-1361.79
2323	4	236.058 3.74595 6.71609	-13225.4	-123637	-28906.1
2324	4	237.643 1.09791 6.69837	-186.498	-2072.7	-173903
2325	4	239.272 0.312565 9.1867	-1048.72	-49153.4	-12889.4
2326	4	237.669 3.13524 9.41673	-162.306	-279.188	-1147.83
2327	4	239.426 3.68894 6.76397	-19775.8	-3816.36	-37916.4
2328	4	241.063 1.07879 6.68879	-9986.88	-67832.1	-172.043
2329	4	242.748 0.297501 9.25962	-25410.9	-33607.6	-30356
2330	4	241.094 3.05469 9.24199	-1528.38	-16072.4	-37518.5
2331	4	242.879 3.66016 6.67043	-15826.8	-19599.6	-605.839
2332	4	244.451 1.02639 6.72593	-25932	-48149.1	-4111.3
2333	4	246.129 0.328852 9.19876	-9188.6	-2293.51	-72050.3
2334	4	244.534 2.91087 9.26778	-43495.3	-45714.7	-194.145
2335	4	246.265 3.60182 6.67688	-2554.41	-28608.2	-32689.2
2336	4	247.832 0.991186 6.59196	-21704.8	-49866.6	-32450.6
2337	4	249.601 0.275317 9.1916	-19486.1	-9802.76	-12061.7
2338	4	247.939 2.92608 9.22952	-130157	-11506	-805.087
2339	4	249.621 3.53178 6.60214	-28440	-61633	-13889.7
2340	4	251.219 0.854989 6.62795	-5932.57	-106006	-692.126
2341	4	252.977 0.134049 9.21932	-11409.5	-120298	-22674.7
2342	4	251.375 2.79438 9.20948	-71585.1	-57476.3	-70569
2343	4	252.985 3.40554 6.57768	-17909.7	-60259.4	-347.097
2344	4	254.658 0.81089 6.58092	-18728.1	-90127.1	-4806.69
2345	4	256.336 0.129713 9.14416	-759.724	-32255.9	-1240.43
2346	4	254.691 2.7747 9.20113	-4263.59	-22492.7	-36299.6
2347	4	256.429 3.3954 6.59705	-27620.1	-3848.36	-72381
2348	4	258.045 0.719333 6.62203	-1581.21	-2420.31	-2475.69
2349	4	259.666 0.108687 9.25721	-91038.9	-5263.84	-90973.1
2350	4	258.082 2.76644 9.16114	-9182.97	-40532.9	-11930.1
2351	4	259.794 3.36902 6.75866	-31178.1	-33939.7	-7643.83
2352	4	261.431 0.78325 6.62569	-9487.13	-78836.6	-7762.32
2353	4	263.057 0.0405995 9.20109	-6381.4	-2563.03	-2877.77
2354	4	261.433 2.65499 9.1458	-6125.84	-31004.7	-15244
2355	4	263.153 3.39901 6.47999	-119562	-9099.31	-275955
2356	4	264.845 0.704101 6.57989	-5604.57	-16324	-18024
2357	4	266.464 -0.0617182 9.32591	-9443.91	-866.253	-58242.8
2358	4	264.894 2.61556 9.15066	-85750.2	-28648.5	-1472.27
2359	4	266.564 3.37884 6.59084	-694.329	-85534.7	-1669.64
2360	4	268.2 0.770937 6.58058	-379.475	-36491	-570438
2361	4	270.641 15.7323 9.1952	-42592.8	-171913	-68396.9
2362	4	268.306 2.63581 9.03096	-46168.3	-2669.28	-31664
2363	4	270.061 3.29719 6.67456	-4303.33	-1734.95	-451.513
2364	4	271.659 0.718576 6.70348	-392996	-827.13	-70562
2365	4	274.11 15.6235 9.2888	-247.525	-1476.32	-28212.3
2366	4	271.813 2.5713 9.23796	-5430.8	-30809.8	-5754.51
2367	4	273.419 3.313 6.68431	-5353.15	-270.779	-12749.7
2368	4	275.038 0.691885 6.753	-69.3651	-39379.7	-88710.2
2369	4	277.444 15.7162 9.30301	-21066.7	-2825.31	-2995.01
2370	4	275.263 2.53504 9.21365	-50020.8	-16736.8	-72115.8
2371	4	276.877 3.18837 6.62983	-118640	-5237.07	-5415.1
2372	4	278.532 0.571497 6.60576	-6.78988	-323.807	-130834
2373	4	280.855 15.6066 9.24767	-68088.7	-12457.2	-42368.5
2374	4	278.481 2.44619 9.18676	-65013.3	-23232.6	-2047.43
2375	4	280.162 3.27019 6.66998	-49941.8	-28557.5	-698.225
2376	4	281.828 0.696101 6.64033	-3695.89	-178.634	-4084.57
2377	4	284.256 15.6478 9.23502	-68714.5	-2316.67	-7159.07
2378	4	281.903 2.53001 9.16926	-139317	-82303	-8.24309
2379	4	283.63 3.19944 6.64435	-140.685	-70217.6	-237050
2380	4	285.328 0.54241 6.72935	-1695.03	-741.873	-5886.45
2381	4	287.719 15.3709 9.31673	-5438.22	-17617.9	-1280.39
2382	4	285.455 2.32473 9.1874	-85019.6	-2223.99	-21373.7
2383	4	287.084 3.18858 6.64103	-659.515	-52684.9	-45174.4
2384	4	288.649 0.429659 6.76301	-2869.71	-9876.1	-2727.34
2385	4	291.068 15.5392 9.35309	-88.4165	-4.08871	-2275.02
2386	4	288.622 2.3307 9.24007	-3513.1	-75143	-58500.5
2387	4	290.448 3.02677 6.72642	-11547.2	-5656.52	-150721
2388	4	292.055 0.280605 6.77596	-125833	-12047.8	-41160.7
2389	4	294.612 15.4685 9.37854	-15674.4	-124893	-8944.63
2390	4	292.12 2.17634 9.25015	-8014.24	-40260.9	-154193
2391	4	293.805 3.0622 6.63311	-1729.76	-1099.25	-84212.6
2392	4	149.147 2.31879 6.81434	-29862.7	-0.385797	-33.6188
2393	4	150.937 1.78157 9.38893	-54263.6	-4613.99	-10874.2
2394	4	149.458 4.46388 9.18045	-29276.8	-2245.53	-260.071
2395	4	151.145 5.07614 6.65874	-6569.34	-3278.23	-29317.7
2396	4	152.719 2.37934 6.80896	-3765.79	-252.39	-8168.18
2397	4	154.455 1.73704 9.33486	-562.538	-4887.22	-187594
2398	4	152.814 4.33245 9.2802	-153228	-60483.5	-17438.4
2399	4	154.504 5.01525 6.71644	-41780.7	-471.676	-17545.5
2400	3	261.39 0.797906 9.77349	-23711.3	-9386.34	-5523.82
3601	1	135.438 4.15682 14.1903	-78496.7	-19483.2	-60428.1
3602	1	135.397 1.50288 11.5657	-31.0458	-12.1833	-21932.1
3603	1	137.706 1.56355 14.0529	-187.587	-20881.4	-26501.4
3604	1	137.795 4.19077 11.6591	-10770.7	-83565.5	-22615.8
3605	1	130.742 4.00895 14.1766	-26603.3	-62165.7	-5354.24
3606	1	130.592 1.51798 11.6965	-23611.1	-161138	-208.598
3607	1	133.104 1.45982 14.1701	-138879	-4646.98	-32085.4
3608	1	133.057 4.16172 11.6225	-400.727	-38917.1	-29596.7
3609	1	126.195 4.16783 14.2317	-49793.7	-91676.6	-390.948
3610	1	125.946 1.46224 11.6564	-9986.6	-67073.6	-1501.23
3611	1	128.391 1.39718 14.1389	-948.773	-3799.89	-11587.6
3612	1	128.477 4.12873 11.5912	-16505.6	-97.2656	-41119.6
3613	1	121.628 4.11494 14.2268	-6161.62	-28168.3	-97562.2
3614	1	121.482 1.35084 11.5996	-32445.5	-171672	-59343
3615	1	123.719 1.39437 14.1853	-154496	-12935.3	-87537.1
3616	1	123.841 4.03893 11.6588	-189664	-2696.5	-54063.3
3617	1	116.942 3.96299 14.2035	-101878	-27689.1	-2.4845
3618	1	116.83 1.20099 11.5888	-80109.7	-36142.6	-25005.3
3619	1	119.214 1.38795 14.1464	-378452	-7851.18	-41031.1
3620	1	119.197 4.06042 11.6797	-52343.1	-217468	-314123
3621	1	112.295 3.90432 14.3396	-20767.1	-6749.09	-10280.2
3622	1	112.275 1.2439 11.6255	-1605.61	-109723	-67011.7
3623	1	114.463 1.3689 14.1713	-83160.5	-3739.85	-6864.67
3624	1	114.627 3.92304 11.6597	-4625.94	-44869	-135231
3625	1	107.657 3.89408 14.2856	-163.65	-305497	-43726.7
3626	1	107.457 1.32019 11.624	-7021.34	-35733.8	-787.592
3627	1	109.808 1.12239 14.0846	-40749.8	-11174.6	-68159.9
3628	1	110.026 3.84798 11.7157	-121.462	-35816.9	-3.24256
3629	1	102.869 3.88819 14.2206	-3700.87	-7012.4	-22585.1
3630	1	102.921 1.19734 11.6713	-18382.5	-45209.6	-33978.3
3631	1	105.185 1.24102 14.2615	-32679.7	-234387	-19470.6
3632	1	105.306 3.93404 11.7491	-9587.5	-1259.92	-18615.4
3633	1	98.3445 3.90506 14.2833	-133351	-45681.9	-3039.15
3634	1	98.2417 1.18775 11.5891	-23129.8	-25758.7	-5730.02
3635	1	100.424 1.27528 14.1826	-142178	-95.5355	-38148.4
3636	1	100.697 3.7701 11.6878	-1271.41	-39548.6	-30451.8
3637	1	93.7135 3.84067 14.3046	-159187	-45517.8	-50023.5
3638	1	93.5767 1.20202 11.8044	-18992	-39211.8	-7506.29
3639	1	96.0026 1.2581 14.2113	-8.35342	-640.776	-472.225
3640	1	96.0085 3.74865 11.6784	-16692.3	-69.1446	-53748.2
3641	1	89.0257 3.84144 14.2731	-12144.8	-166107	-24557.8
3642	1	88.9281 1.18466 11.7718	-189027	-1395.28	-112041
3643	1	91.2773 1.19284 14.1916	-3075.13	-19926	-110161
3644	1	91.2833 3.81236 11.7524	-962.512	-5045.14	-1097.08
3645	1	84.2966 3.82009 14.3304	-2216.87	-258860	-9770.56
3646	1	84.1901 1.07678 11.8051	-29217	-462.967	-18145.5
3647	1	86.5282 1.06785 14.287	-244850	-6989.76	-40647
3648	1	86.6079 3.76286 11.6606	-1275.4	-43511.3	-20971.2
3649	1	79.6292 3.76634 14.2998	-67197.2	-18875.1	-104015
3650	1	79.4357 0.989475 11.7923	-48043.6	-5287.67	-24384.7
3651	1	81.9119 1.04221 14.3206	-178427	-140.216	-15457.9
3652	1	81.9018 3.76315 11.7796	-31569.1	-1825.06	-39073.5
3653	1	75.0368 3.71408 14.3123	-10511.2	-10181.3	-150714
3654	1	74.8522 1.08185 11.8061	-122312	-25436	-18.6076
3655	1	77.1775 0.923482 14.3053	-2627.19	-26984.4	-65556.8
3656	1	77.2338 3.63905 11.8074	-106365	-68083.2	-79220.5
3657	1	70.2824 3.719 14.2517	-1440.98	-37574.5	-2051.68
3658	1	70.183 1.05035 11.6221	-93949.2	-8271.76	-4096.3
3659	1	72.5525 1.04902 14.2597	-9029.16	-87470.8	-1355.48
3660	1	72.6688 3.55964 11.7211	-8294.93	-4818.1	-24386.6
3661	1	65.6046 3.50325 14.2106	-63109.9	-2390.55	-32857.1
3662	1	65.431 0.935982 11.6325	-20251	-15105.7	-261920
3663	1	67.798 1.06577 14.2449	-32289.8	-3178.58	-20133.9
3664	1	67.8804 3.6381 11.6867	-3229.72	-31422.4	-6691.33
3665	1	60.8042 3.47425 14.1717	-4483.66	-9911.49	-13546.9
3666	1	60.755 0.974028 11.701	-1827.41	-141118	-16097.9
3667	1	62.9905 0.967891 14.2004	-17378.3	-11108.2	-3796.38
3668	1	63.343 3.67375 11.667	-29257.9	-17655.9	-29319.8
3669	1	56.1919 3.5438 14.1354	-7186.76	-77.9874	-18996.9
3670	1	56.1667 0.959238 11.653	-13370	-15205.2	-37685.3
3671	1	58.3903 0.941766 14.1881	-2350.76	-10232.7	-9788.46
3672	1	58.5946 3.48503 11.673	-1649.91	-1277.03	-40115.3
3673	1	51.5243 3.59758 14.1784	-89436.3	-11265.2	-31112.8
3674	1	51.4254 1.00986 11.6429	-5365.67	-22337.5	-2419.71
3675	1	53.7506 0.96035 14.1867	-14351.9	-124305	-2406.88
3676	1	53.9084 3.57831 11.5748	-378.407	-3974.97	-41054.3
3677	1	46.9845 3.53444 14.2101	-207039	-44069.1	-20629.7
3678	1	46.7918 0.924149 11.637	-8230.11	-556.502	-72110.6
3679	1	49.1481 0.935443 14.1306	-50737.1	-9952.89	-27245.7
3680	1	49.1493 3.58831 11.6158	-35003.8	-94793.3	-18276.7
3681	1	42.2646 3.52404 14.1432	-6521.91	-3183.85	-165884
3682	1	42.0793 0.98234 11.6047	-87707.5	-44145.2	-34563.5
3683	1	44.4754 0.965059 14.234	-139029	-23304.4	-1129.39
3684	1	44.6336 3.68044 11.6505	-89431.2	-79892.8	-1697.66
3685	1	37.6574 3.49416 14.2089	-42514.7	-1157.18	-632.907
3686	1	37.5657 1.03336 11.5424	-7940.94	-20717.7	-5531.13
3687	1	39.8669 0.994104 14.0588	-992.828	-1333.33	-50624.7
3688	1	39.9576 3.58325 11.5639	-3250.76	-63983.3	-10200.6
3689	1	33.001 3.43449 14.2256	-19261.3	-111232	-3123.63
3690	1	32.8676 0.938566 11.6133	-145293	-8925.57	-13415.7
3691	1	35.2031 0.993494 14.0765	-10945	-61.9592	-64766.6
3692	1	35.242 3.50082 11.5534	-69667.2	-6529.37	-32195.1
3693	1	28.5016 3.41206 14.1282	-31657.8	-60020.2	-371.019
3694	1	28.2028 0.804819 11.6643	-1574.25	-20075.5	-25469.4
3695	1	30.5595 0.821626 14.0931	-2778.19	-35423.8	-69848.6
3696	1	30.7518 3.49347 11.5266	-1171.8	-36387.5	-8910.45
3697	1	23.6861 3.3858 14.2059	-28264.3	-106841	-35233.2
3698	1	23.5855 0.785223 11.6501	-30210.5	-42400.1	-10649.4
3699	1	25.936 0.776101 14.2237	-22337.1	-134310	-2857.76
3700	1	26.1481 3.40931 11.644	-1697.54	-91963.4	-69549
3701	1	18.9504 3.2979 14.1684	-4561.21	-185394	-24213.4
3702	1	18.9771 0.751826 11.6269	-1118.44	-11962.2	-37361.6
3703	1	21.3955 0.715707 14.3301	-67188.1	-1035.08	-47.7226
3704	1	21.4416 3.3304 11.6369	-96438.4	-12925.4	-10087.8
3705	1	14.5332 3.34439 14.2366	-608.116	-7616.47	-54108.7
3706	1	14.298 0.676613 11.6395	-38077.8	-131.392	-4656.65
3707	1	16.5767 0.741395 14.1348	-6209.29	-46942.2	-69064.8
3708	1	16.7615 3.3959 11.5947	-208955	-35841.4	-12669.7
3709	1	9.90902 3.30397 14.266	-126613	-37822.1	-1318.48
3710	1	9.79147 0.587547 11.6678	-40987.3	-7868.8	-213720
3711	1	12.1015 0.635222 14.2277	-20931.5	-15412	-92952.7
3712	1	12.1465 3.16574 11.729	-34219.6	-44847.8	-28.4138
3713	1	5.2185 3.10687 14.1693	-22179.3	-2798.24	-48805.5
3714	1	5.10672 0.506397 11.5453	-797.287	-10010.9	-20884.3
3715	1	7.37837 0.473221 14.2142	-52479.6	-248631	-34.6008
3716	1	7.52169 3.21261 11.5945	-18366.7	-124619	-18090.8
3717	1	0.648523 3.17177 14.1933	-25111.6	-1593.06	-71295.4
3718	1	0.268521 0.552169 11.6174	-54544	-4047.28	-15497.2
3719	1	2.70645 0.568891 14.108	-421.116	-11458.5	-28507
3720	1	2.81144 3.12632 11.6221	-11783.7	-38103.6	-16625.2
3721	1	140.052 4.17045 14.2056	-26666.3	-38527.8	-3686.1
3722	1	140.031 1.58121 11.5979	-90921.4	-5238.49	-407.448
3723	1	142.363 1.6009 14.2642	-3783.48	-6476.6	-69365.2
3724	1	142.416 4.25499 11.7093	-24582.6	-225714	-23541
3725	1	144.679 4.32811 14.2626	-17525.8	-3242.78	-13307.3
3726	1	144.704 1.7568 11.6424	-701.897	-3993.49	-5072.13
3727	1	146.959 1.64204 14.1355	-30717.6	-817.684	-47327.9
3728	1	147.053 4.29984 11.7066	-4944.55	-100708	-3902.91
3729	2	136.682 2.83096 10.3922	-76783.8	-412.544	-21436.6
3730	2	136.824 5.50913 13.0031	-16337	-85826.7	-35876.5
3731	2	138.937 2.9113 12.8606	-1610.94	-28902.6	-16383.8
3732	2	138.992 5.53207 10.3108	-34694.9	-34.1311	-3575.35
3733	2	131.857 2.84043 10.4035	-257.973	-4609.79	-1895.59
3734	2	132.06 5.36866 12.9722	-41311.2	-22432	-109085
3735	2	134.216 2.8209 12.8527	-85.3797	-63915.3	-1035.07
3736	2	134.503 5.49069 10.4039	-5532.62	-17559.1	-8434.49
3737	2	127.226 2.8095 10.3869	-52974.1	-1069.83	-277247
3738	2	127.448 5.40029 12.9209	-0.999699	-49815.6	-14865.4
3739	2	129.605 2.85525 12.895	-75309.8	-185907	-23844
3740	2	129.758 5.46239 10.3744	-90963.5	-5781.64	-21916.4
3741	2	122.751 2.6898 10.3369	-402354	-66391.3	-5313.1
3742	2	122.844 5.35448 13.0443	-72614.9	-17868.2	-8729.18
3743	2	124.905 2.70795 12.9845	-76012.7	-47460.2	-16090.6
3744	2	125.109 5.46264 10.4417	-5689.09	-85816.4	-100245
3745	2	118.1 2.64979 10.4096	-39266.7	-69814	-15465.3
3746	2	118.125 5.38416 12.9535	-28787.1	-4407.42	-264632
3747	2	120.335 2.7202 12.9001	-34793.5	-35323.9	-15542
3748	2	120.463 5.25452 10.3251	-1446.93	-1421.6	-13016.7
3749	2	113.478 2.54336 10.3936	-241048	-7267.44	-289931
3750	2	113.419 5.2949 12.8872	-48507.3	-147780	-149704
3751	2	115.756 2.64275 12.9583	-5190.64	-19795.8	-25804.8
3752	2	115.895 5.29691 10.3346	-25803.1	-78688.6	-2590.42
3753	2	108.746 2.55837 10.4327	-7.16092	-53657.5	-23912.3
3754	2	108.946 5.20457 12.9321	-53.3269	-87486.6	-59158.7
3755	2	111.178 2.57488 12.9661	-5230.4	-53331.8	-17591.3
3756	2	111.235 5.2733 10.4419	-22.077	-119608	-660.348
3757	2	104.2 2.63125 10.5008	-11997.5	-44903.2	-750.271
3758	2	104.113 5.24102 12.9847	-113331	-31073.4	-21658.7
3759	2	106.407 2.63711 12.9632	-24203.3	-1088.43	-40576.5
3760	2	106.616 5.18287 10.4218	-683.636	-14294	-21.9069
3761	2	99.4874 2.47221 10.3712	-610.075	-17048.5	-56977.2
3762	2	99.5615 5.06572 12.9335	-64585.9	-10865.7	-4371.89
3763	2	101.744 2.55122 12.8827	-110289	-108160	-154542
3764	2	101.858 5.21782 10.3573	-2798.79	-26728.3	-235432
3765	2	94.7548 2.4287 10.4578	-5074.78	-4643.33	-220222
3766	2	94.9333 5.08048 12.9694	-2362.06	-36457.3	-23755.9
3767	2	97.1762 2.51005 12.9166	-120969	-126.818	-872.169
3768	2	97.2158 5.21 10.4046	-18328.7	-5533.36	-2393.11
3769	2	90.1021 2.57189 10.4192	-0.749658	-73218	-53831.4
3770	2	90.2067 5.05792 13.0444	-13289.1	-33995.7	-43350.5
3771	2	92.4462 2.46997 13.0611	-347.786	-15442.4	-29861.2
3772	2	92.4919 5.15509 10.5162	-138343	-20996.9	-88.7787
3773	2	85.3351 2.37294 10.4862	-90666.9	-23036.5	-15429.1
3774	2	85.549 5.07502 12.9432	-9666.52	-23695.7	-11098.3
3775	2	87.874 2.52216 12.9335	-5719.38	-8482.2	-18136.9
3776	2	87.8633 5.13688 10.4324	-29059.1	-51429.7	-4.34471
3777	2	80.6731 2.31612 10.584	-55542.8	-39326.8	-29430.7
3778	2	80.8443 5.03657 13.0852	-64776.6	-22747.3	-71872.8
3779	2	83.0367 2.5117 13.0365	-3236.1	-21436.9	-16546.3
3780	2	83.1851 5.14134 10.4541	-18942.7	-1458.66	-1022.26
3781	2	76.1045 2.29072 10.557	-208.607	-300847	-1493.01
3782	2	76.1709 5.05829 13.1447	-8741.99	-41891.2	-3642.08
3783	2	78.3246 2.34413 13.1158	-7969.05	-65615.7	-100457
3784	2	78.3913 4.88604 10.5341	-52112.6	-5515.42	-9898.78
3785	2	71.3725 2.40223 10.4256	-18209	-16769.9	-30929.8
3786	2	71.5207 4.85215 12.9475	-8204.8	-0.000191058	-2565.88
3787	2	73.6809 2.3611 13.1062	-98545.3	-152.863	-41163.7
3788	2	73.8095 4.91088 10.5076	-1389.88	-7613.95	-182.168
3789	2	66.6843 2.30226 10.4462	-390.057	-7022.58	-51258.4
3790	2	66.8153 4.97539 12.9905	-113560	-0.0983552	-27630.7
3791	2	68.9923 2.34888 12.9617	-7633.15	-75496.3	-1104.24
3792	2	69.0988 4.93458 10.4114	-18526.2	-212.682	-41291.1
3793	2	62.0004 2.37254 10.3678	-47952.8	-46959.7	-44.7604
3794	2	62.1568 4.96417 12.894	-45380.1	-27301.6	-6671.91
3795	2	64.341 2.27955 12.9881	-3418.28	-2996.09	-20763.1
3796	2	64.5953 5.02864 10.3814	-3119.27	-325.865	-1333.37
3797	2	57.3369 2.28637 10.4346	-171119	-14603.5	-142049
3798	2	57.4516 4.98793 12.9113	-69714.9	-9.64663	-1375.09
3799	2	59.5973 2.26552 12.9938	-145230	-239848	-252291
3800	2	59.8497 4.88681 10.3441	-37356.8	-1616.64	-59451.8
3801	2	52.6988 2.30337 10.3118	-104755	-9244.99	-25964.3
3802	2	52.7526 4.85454 12.9525	-20046.8	-1120.76	-23.7247
3803	2	55.0269 2.20697 12.8375	-14801.7	-17611.5	-142083
3804	2	55.1167 4.9133 10.325	-9813.42	-10868.2	-3207.8
3805	2	48.0327 2.44843 10.2943	-85505.4	-162799	-47686.1
3806	2	48.1413 4.92865 12.9068	-11874.9	-74675.4	-5148.27
3807	2	50.2606 2.26773 12.8292	-5710.74	-15227.5	-1881.33
3808	2	50.4781 4.9221 10.387	-111817	-18981.1	-3608.8
3809	2	43.308 2.37803 10.4782	-812.333	-1986.05	-2305.48
3810	2	43.4848 4.85803 12.9524	-59.6504	-14266.4	-36070.4
3811	2	45.7044 2.1956 12.9643	-642.194	-28264.3	-39975.1
3812	2	45.8258 4.89867 10.3386	-3197.74	-53433.9	-52485.6
3813	2	38.7675 2.25277 10.2806	-12384.6	-1479.39	-49610
3814	2	38.8387 4.81116 12.8552	-792.392	-989.668	-48703
3815	2	41.0714 2.27682 12.8409	-66333.9	-87431.6	-2427.93
3816	2	41.1982 4.9303 10.3924	-158490	-13094.7	-15865.6
3817	2	34.1043 2.17713 10.2637	-119.506	-7255.53	-35070.3
3818	2	34.2137 4.83236 12.8441	-22555.8	-843.995	-75010.2
3819	2	36.4457 2.2798 12.8865	-1095.03	-6880.43	-8181.75
3820	2	36.4754 4.83219 10.3353	-19383.7	-54339.2	-4565.47
3821	2	29.5577 2.06267 10.388	-40441.3	-244.619	-176871
3822	2	29.6423 4.73254 12.8177	-447.017	-80565	-100151
3823	2	31.7039 2.13444 12.8577	-105727	-88968.4	-18333.7
3824	2	31.939 4.72262 10.2817	-6436.23	-10933.6	-13195.1
3825	2	24.8803 2.16991 10.4034	-59007.6	-41735.4	-36052.8
3826	2	25.0099 4.7477 12.8272	-27128.5	-115972	-238030
3827	2	27.2192 2.11974 12.9214	-3118.53	-35960.8	-43549.7
3828	2	27.3683 4.70794 10.324	-78443.2	-27293	-3713.68
3829	2	20.2355 2.03441 10.3019	-29082.7	-19033.3	-111843
3830	2	20.1743 4.51853 12.8821	-12785.7	-57930.9	-2105.99
3831	2	22.4646 1.99611 13.0224	-12135	-34512.1	-22726.7
3832	2	22.7118 4.69699 10.3235	-24022	-9942.01	-8007.91
3833	2	15.5262 2.00592 10.3999	-1710.24	-57699.3	-36893.1
3834	2	15.7028 4.60229 12.8738	-656.946	-45737.3	-36647.2
3835	2	17.8446 2.06289 12.9471	-14067	-13671.9	-2851.78
3836	2	17.9299 4.58352 10.1779	-118643	-3243.58	-127796
3837	2	10.9729 1.92312 10.3237	-65287.4	-65364.6	-17246.9
3838	2	11.067 4.60733 13.0039	-63866.5	-27813	-282.327
3839	2	13.334 1.88587 13.0068	-27767.1	-898.013	-114660
3840	2	13.2436 4.55063 10.4265	-47204.1	-3299.22	-50390
3841	2	6.30608 1.92393 10.3013	-106522	-15894.1	-133128
3842	2	6.3523 4.54284 12.8982	-67642.3	-104583	-2482.02
3843	2	8.63192 1.91495 12.9988	-4138.44	-177787	-5750.7
3844	2	8.81829 4.64377 10.317	-4445.71	-364.059	-30623.9
3845	2	1.68432 1.78051 10.4522	-77742.3	-94763.3	-56348.1
3846	2	1.76489 4.44684 12.8684	-46016.2	-16577	-5528.67
3847	2	4.02463 1.82995 12.8843	-1824.94	-17167.6	-42287.5
3848	2	3.94178 4.50907 10.3371	-36809.4	-14877.9	-108131
3849	2	0.262225 15.3015 15.0599	-2185.92	-33519.2	-10414.6
3850	2	141.198 2.88358 10.3772	-21894.6	-24526.8	-16578.9
3851	2	141.331 5.50177 12.9833	-3949.41	-13181.3	-32425
3852	2	143.58 3.04264 13.0181	-3118.64	-24003.5	-31533
3853	2	143.752 5.62065 10.4069	-267492	-82149.2	-16761.4
3854	2	145.869 3.06554 10.331	-30037.5	-13972.4	-64280.2
3855	2	145.98 5.56546 13.0658	-30405.3	-55585	-12.7849
3856	2	147.946 2.63696 12.6093	-47743.7	-42734.8	-73534.5
3857	3	156.197 2.53879 15.0604	-15754.8	-3509.06	-340.433
3858	3	157.808 1.57915 12.5527	-20279.1	-35948.9	-61927.5
3859	3	156.316 4.30957 12.4577	-56438.2	-133638	-9014.98
3860	3	157.993 5.19997 15.1062	-6605.79	-28983	-30321.7
3861	3	159.629 2.53789 15.1382	-18968.9	-1.12185	-10463.1
3862	3	161.244 1.60278 12.4456	-67691.3	-67781.8	-2400.57
3863	3	159.642 4.26627 12.5721	-165158	-64292.2	-44211.6
3864	3	161.353 5.14865 15.0858	-196778	-781.957	-16841.3
3865	3	162.966 2.43234 14.9648	-39412.8	-9811.17	-3026.66
3866	3	164.6 1.48136 12.4113	-296.233	-7845.1	-7048.06
3867	3	163.069 4.21157 12.4473	-3479.4	-48706.6	-160610
3868	3	164.777 4.90277 15.0131	-43784.6	-117.658	-393734
3869	3	166.334 2.30604 15.0107	-4806.65	-7757.82	-6387.35
3870	3	168.04 1.42816 12.4924	-3684.61	-1233.15	-1928.25
3871	3	166.534 4.14795 12.4874	-35466.9	-1466.54	-2251.6
3872	3	168.211 4.78132 15.0554	-4148.78	-0.0450692	-51828.2
3873	3	169.864 2.23511 15.0508	-25.6735	-101906	-11999.8
3874	3	171.367 1.45639 12.3882	-189.631	-70488.3	-2275.89
3875	3	169.913 4.07199 12.4034	-6657.75	-11194.8	-719.656
3876	3	171.511 4.99619 14.9669	-8316.12	-15993.6	-3561.57
3877	3	173.157 2.22776 15.0679	-19685.3	-17822.8	-3838.98
3878	3	174.772 1.52767 12.4656	-92448.4	-1740.21	-138214
3879	3	173.245 3.98431 12.4433	-124049	-18697.6	-5622.07
3880	3	174.88 4.82416 15.0404	-12033.3	-21875.4	-7646.3
3881	3	176.601 2.13713 14.9368	-44616.7	-125.944	-9912.84
3882	3	178.233 1.36886 12.4616	-14637.1	-3865.83	-60173.7
3883	3	176.671 4.01185 12.4795	-7630.74	-15887.5	-250.173
3884	3	178.352 4.76286 15.0278	-3050.3	-149884	-20063.1
3885	3	179.932 2.1567 15.0693	-10170.8	-39143.9	-40916.8
3886	3	181.531 1.29813 12.5775	-223.372	-2276.6	-10734.7
3887	3	180.043 4.01804 12.4773	-1203.84	-27365.1	-26.3558
3888	3	181.736 4.78602 15.0794	-70582.5	-20651.7	-71783.8
3889	3	183.374 2.10957 15.0379	-6230.41	-36129.1	-9338.44
3890	3	185.017 1.15688 12.5056	-15590.9	-15958.6	-605.441
3891	3	183.487 3.90583 12.4451	-34696.1	-96678.4	-85613
3892	3	185.104 4.68772 15.0512	-2847.65	-33112.6	-44511.9
3893	3	186.755 1.93554 15.0324	-351.934	-5219.05	-44909.7
3894	3	188.473 1.17534 12.3933	-65637.4	-62186.1	-76065.7
3895	3	186.853 3.76183 12.4612	-5606.03	-22447.3	-34274.8
3896	3	188.389 4.59356 15.1569	-20839.6	-12082.7	-866.302
3897	3	190.105 1.95047 15.0519	-905.931	-5416.59	-29106.6
3898	3	191.863 1.14493 12.3814	-1018.48	-11145.9	-97823.6
3899	3	190.115 3.76596 12.4892	-31991.3	-11681.5	-72237.6
3900	3	191.927 4.5205 15.1145	-73773.9	-101248	-50849.9
3901	3	193.52 1.8922 15.0299	-7069.86	-46.8076	-650.774
3902	3	195.309 1.06017 12.5361	-16046.8	-50797.5	-135087
3903	3	193.585 3.77681 12.5101	-76615.5	-157.772	-109.48
3904	3	195.374 4.55522 15.0663	-3955.15	-1854.95	-37446.2
3905	3	196.904 1.84731 15.0534	-61030.1	-16939.1	-11022.5
3906	3	198.62 1.0043 12.5334	-3966.13	-92483	-16451.6
3907	3	196.941 3.7582 12.4903	-8383.49	-103358	-45460
3908	3	198.774 4.46702 14.9686	-167378	-2171.89	-6164.28
3909	3	200.327 1.85288 15.0176	-99080.1	-43933.6	-9312.06
3910	3	201.956 0.988827 12.4023	-15083.5	-6.34031	-421.306
3911	3	200.406 3.55921 12.4857	-719.544	-17976.2	-3752.59
3912	3	202.237 4.48559 15.0804	-12812.8	-30089	-78129.1
3913	3	203.688 1.79163 15.0339	-27963.4	-308.51	-1795.53
3914	3	205.382 0.937337 12.4043	-106991	-16165	-58132.7
3915	3	203.823 3.60587 12.5465	-7097.16	-21930.8	-30449.4
3916	3	205.632 4.41959 15.1077	-4170.38	-62.1621	-30495.5
3917	3	207.222 1.67482 15.1155	-4130.6	-20894.1	-145138
3918	3	208.812 0.881091 12.5269	-8865.27	-37.7417	-40604.4
3919	3	207.158 3.62379 12.5394	-8797.53	-5313.13	-2952.35
3920	3	208.948 4.26738 15.0715	-620266	-105294	-7813.97
3921	3	210.582 1.62045 15.0933	-131785	-125056	-75268.5
3922	3	212.27 0.720137 12.5108	-3615.46	-43581.9	-71621.7
3923	3	210.617 3.42302 12.5967	-39947.8	-11308.3	-43288.9
3924	3	212.481 4.2694 15.0723	-103.758	-13971.7	-121.429
3925	3	214.032 1.56331 15.1855	-1270.43	-58095.6	-54031.4
3926	3	215.631 0.686932 12.4684	-23616.7	-140566	-44462.3
3927	3	214.075 3.38895 12.54	-104379	-136995	-165659
3928	3	215.859 4.16432 15.1189	-74110.4	-47417.8	-31576.8
3929	3	217.29 1.57696 14.9399	-4504.33	-17155.5	-1426.43
3930	3	218.993 0.653021 12.4632	-20247.4	-23605	-1034.17
3931	3	217.424 3.32648 12.3775	-1095.49	-10406.5	-217.973
3932	3	219.264 4.15947 14.9634	-56499.9	-2853.93	-3246.5
3933	3	220.599 1.44063 14.9707	-21640.6	-54833.7	-46376.7
3934	3	222.411 0.70755 12.5107	-55852.6	-1452.38	-3002.8
3935	3	220.835 3.37027 12.471	-11065.1	-102504	-1568.87
3936	3	222.539 4.18528 15.0051	-12545.6	-1024.4	-9366.2
3937	3	224.008 1.48344 15.0824	-38110.1	-638.212	-12857.9
3938	3	225.893 0.590706 12.5616	-117561	-6575.26	-28088.3
3939	3	224.191 3.27993 12.5055	-88443	-29331.7	-25950.8
3940	3	225.917 4.01566 14.9569	-18140.4	-190838	-64587
3941	3	227.506 1.36988 15.0119	-8793.74	-69727.5	-40206.9
3942	3	229.222 0.529521 12.4414	-5946.08	-33268.9	-17762.6
3943	3	227.629 3.11498 12.4578	-27708	-22.0677	-53715.7
3944	3	229.265 4.01563 14.9853	-76367.8	-27756	-157384
3945	3	230.862 1.32872 15.0143	-2279.95	-7267.69	-30186.9
3946	3	232.594 0.484435 12.574	-2357.06	-58615.9	-68965.7
3947	3	230.912 3.11868 12.5119	-17620.3	-8419.48	-2974.19
3948	3	232.717 3.85867 14.9862	-27904.6	-154372	-52145.4
3949	3	234.297 1.28188 15.0669	-260.073	-2679.33	-251322
3950	3	235.938 0.469737 12.456	-31722.5	-22769.5	-19325.6
3951	3	234.371 3.00819 12.4001	-59762.8	-17.9123	-3695.93
3952	3	236.08 3.93969 15.0289	-24432.8	-110398	-47485.4
3953	3	237.644 1.14581 15.0304	-49950.4	-115488	-271.944
3954	3	239.391 0.318786 12.4115	-80899	-2.89256	-8684.82
3955	3	237.753 3.02359 12.4941	-11370	-35426.4	-49769
3956	3	239.467 3.81309 15.0175	-65801.3	-5341.65	-15621.7
3957	3	241.061 1.14218 15.0326	-1590.88	-7917.4	-67.8379
3958	3	242.616 0.256009 12.4184	-10532	-87262.3	-64038.1
3959	3	241.072 2.91848 12.4427	-20547.6	-28013.7	-1715.87
3960	3	242.865 3.7257 14.9326	-42036.5	-1014.38	-48731.1
3961	3	244.424 0.978672 14.9719	-142005	-30762.8	-1.54124
3962	3	246.117 0.222159 12.3085	-26436.2	-4919.79	-47478.8
3963	3	244.517 2.84772 12.3641	-68.5084	-3371.71	-5411.8
3964	3	246.246 3.56902 14.8522	-1226.95	-3674.3	-364986
3965	3	247.792 1.01023 14.8377	-46468.4	-87290.9	-6296.53
3966	3	249.526 0.0907314 12.3825	-37461.3	-61411.6	-109839
3967	3	248.025 2.79927 12.344	-6473.2	-64011.1	-23196.2
3968	3	249.632 3.56961 14.9472	-14819.1	-63433.1	-45.0279
3969	3	251.307 0.961231 14.9691	-11963.1	-3872.09	-32060.3
3970	3	252.877 -0.0177573 12.3498	-4011.75	-8560.87	-2976.58
3971	3	251.342 2.65155 12.4834	-260360	-78805.2	-38485.8
3972	3	253.047 3.57337 14.8837	-36499.4	-818.156	-92868.8
3973	3	254.586 0.847458 14.9388	-127538	-39538.1	-12710.4
3974	3	256.247 0.095903 12.4195	-60358.4	-2173.43	-81.156
3975	3	254.743 2.71576 12.4038	-15807.7	-284147	-40031.9
3976	3	256.399 3.53175 14.938	-5813.25	-1636.69	-1792.8
3977	3	258.02 0.926179 14.8976	-5116.59	-8817.22	-29992.1
3978	3	259.667 0.00708777 12.2658	-6167.75	-29187.2	-200929
3979	3	258.125 2.65764 12.3119	-50458.5	-70477	-40423.5
3980	3	259.9 3.48279 14.9853	-51255.1	-7233.79	-156516
3981	3	263.101 0.0171454 12.2708	-429.697	-10870.1	-128153
3982	3	261.506 2.63872 12.2901	-19.8927	-51877.9	-133076
3983	3	263.297 3.32617 14.9387	-99073.4	-22467.1	-1838.61
3984	3	264.877 0.792257 14.8489	-12302.4	-160715	-30863.1
3985	3	267.27 15.7026 12.3327	-1460.86	-161722	-22742.2
3986	3	264.958 2.64886 12.3472	-101118	-1583.78	-80413.3
3987	3	266.695 3.22554 14.9522	-44439.8	-66780.2	-1397.7
3988	3	268.258 0.635754 14.9295	-15080.4	-628.183	-82701.4
3989	3	269.954 -0.0333662 12.2982	-50061.6	-102457	-74377.4
3990	3	268.268 2.59411 12.3366	-661.005	-38995.1	-1707.01
3991	3	270.015 3.27393 14.843	-25607.8	-28749.3	-3638.96
3992	3	271.61 0.674336 14.9142	-3030.09	-18393.3	-216.81
3993	3	274.037 15.6702 12.401	-2034.17	-53258.1	-20603.2
3994	3	271.793 2.49938 12.3515	-92476.2	-17723.9	-491283
3995	3	273.487 3.32751 14.8553	-470.799	-22889.2	-11845.1
3996	3	275.146 0.669188 15.0641	-6725.78	-216093	-13165
3997	3	277.468 15.7243 12.3978	-137694	-37202.7	-305703
3998	3	275.162 2.57615 12.3721	-212.879	-382.972	-1586.61
3999	3	276.806 3.27121 15.0427	-7948.11	-61332	-89650.9
4000	3	278.511 0.61432 14.9956	-42548.3	-61537.8	-10115.9
4001	3	280.854 15.5955 12.4328	-9898.49	-32824.4	-27967.3
4002	3	278.534 2.50386 12.4324	-392.966	-51444.3	-20484.4
4003	3	280.233 3.22704 15.0024	-116065	-20794.3	-31369.1
4004	3	281.802 0.597808 15.0324	-95193.3	-15632.4	-16245.9
4005	3	284.311 15.5784 12.3853	-25.4395	-698.152	-125672
4006	3	281.931 2.42521 12.5307	-74505.4	-70654.9	-45692.5
4007	3	283.68 3.18598 14.9421	-84464.6	-134775	-20.0001
4008	3	285.277 0.588201 14.973	-104079	-7206.73	-34183.7
4009	3	287.749 15.4738 12.4568	-30325.1	-17674.5	-7536.9
4010	3	285.382 2.29331 12.388	-41261.9	-498.718	-117569
4011	3	287.092 3.13429 14.9645	-17383.5	-257.546	-77198.6
4012	3	288.741 0.551693 14.9113	-6202.43	-86.2047	-3791.87
4013	3	291.096 15.4134 12.3925	-25.3045	-12399.8	-2360.75
4014	3	288.764 2.33519 12.5621	-4875.8	-8945.32	-3858.94
4015	3	290.515 3.24209 14.9678	-15649.4	-3497.43	-69515.9
4016	3	292.045 0.471112 15.0004	-49023.4	-165.182	-166970
4017	3	294.415 15.3255 12.4572	-15386.5	-7636.79	-21558.4
4018	3	292.174 2.38601 12.3391	-37463.8	-1274	-39603.5
4019	3	293.74 3.03462 14.904	-38851.4	-43159.4	-448.597
4020	3	149.477 2.54976 15.0699	-59820.5	-84035	-61643.7
4021	3	151.063 1.63354 12.3877	-12707.2	-12359.9	-85.7364
4022	3	149.476 4.43987 12.6898	-22609.1	-66962.4	-49762.1
4023	3	151.205 5.12555 15.1364	-63415.2	-38353.2	-78662.2
4024	3	152.789 2.53598 14.9475	-270.565	-664.51	-20694.4
4025	3	154.428 1.79487 12.5075	-140588	-189974	-11871.2
4026	3	152.845 4.33836 12.467	-1757.65	-75926.3	-21130.1
4027	3	154.662 5.12875 15.0373	-137521	-145946	-166548
4028	4	156.163 2.45354 11.9529	-4965.9	-14640.4	-74150
4029	4	157.837 1.74597 14.4567	-124887	-43602.9	-1115.8
4030	4	156.322 4.37185 14.4132	-1953.41	-65251.7	-6032.63
4031	4	157.965 5.03652 11.8297	-69424	-40673.9	-23729.3
4032	4	159.533 2.35335 11.9436	-51.8056	-86118.8	-28255.5
4033	4	161.191 1.71518 14.4048	-46427.4	-1385.99	-5443.9
4034	4	159.627 4.31777 14.5087	-21837.2	-163.31	-133051
4035	4	161.344 4.94425 11.8706	-225.448	-450.094	-11249.1
4036	4	162.941 2.29715 11.8273	-32280.8	-26845.7	-2035.39
4037	4	164.662 1.55986 14.372	-161076	-5992.88	-2046.03
4038	4	163.053 4.29488 14.4613	-68538.9	-21791.9	-46216.2
4039	4	164.818 4.94898 11.9403	-22137.2	-24071.3	-12193.6
4040	4	166.385 2.28376 11.944	-20189.3	-1761.5	-9798.77
4041	4	168.078 1.55775 14.4193	-15897.9	-190931	-1927.7
4042	4	166.44 4.09671 14.4604	-2911.88	-69594.2	-55728.8
4043	4	168.27 4.96898 11.9333	-3517.43	-75571.9	-2273.27
4044	4	169.793 2.27282 11.7191	-396.185	-7531.47	-11719.8
4045	4	171.425 1.44192 14.344	-2548.82	-64686.6	-13390
4046	4	169.905 4.10944 14.3803	-13959.4	-86.4568	-34461.7
4047	4	171.672 4.90175 11.8478	-32367.5	-523.327	-6168.57
4048	4	173.081 2.19899 11.8539	-301.827	-59083.6	-29729.7
4049	4	174.804 1.40039 14.3355	-2583.71	-568.206	-10832
4050	4	173.166 4.03692 14.3385	-1270.67	-17809.4	-734.648
4051	4	174.912 4.81567 11.8484	-7367.1	-2174.9	-82.9762
4052	4	176.506 2.18475 11.934	-16.9348	-108.557	-3059.84
4053	4	178.241 1.41054 14.3623	-172932	-14962.5	-1118.91
4054	4	176.625 4.09879 14.4087	-72647.7	-1409.32	-15143.8
4055	4	178.35 4.82177 11.8935	-63449.7	-5796.32	-168147
4056	4	179.926 2.12076 11.8676	-1821.66	-113652	-10502.9
4057	4	181.647 1.34675 14.553	-254908	-1462.91	-74911.8
4058	4	180.046 3.98221 14.4016	-59919.3	-19789.1	-74694.4
4059	4	181.734 4.72647 11.8366	-3935.86	-27.6102	-62074.3
4060	4	183.3 2.01392 11.8512	-30227.1	-6808.67	-21030.5
4061	4	184.982 1.23088 14.4623	-231.353	-1039.3	-28405.3
4062	4	183.412 4.02991 14.3891	-629.693	-34519.7	-4262.23
4063	4	185.184 4.65255 11.8641	-33508	-42660.4	-18460.4
4064	4	186.801 1.97592 11.8438	-1102.84	-1333.8	-17693.3
4065	4	188.469 1.1128 14.3011	-18335.3	-14485.7	-3589.12
4066	4	186.755 3.83095 14.4199	-26289.5	-138089	-53760.8
4067	4	188.478 4.58057 11.8473	-31514.3	-43557.3	-16163.5
4068	4	190.166 1.93711 11.8513	-578.505	-39766.9	-1292.43
4069	4	191.796 1.11315 14.3519	-74065.4	-12456.9	-2912.67
4070	4	190.166 3.94314 14.5196	-2926.55	-24705.6	-230145
4071	4	191.86 4.49613 11.8275	-47305.6	-32226.2	-94711.3
4072	4	193.649 1.97587 11.8536	-56794.8	-4365.16	-9989.32
4073	4	195.211 1.09967 14.5102	-43639.9	-321.071	-9887.54
4074	4	193.569 3.75554 14.4362	-23304.8	-140074	-138057
4075	4	195.326 4.51261 11.8673	-5483.39	-2.82825	-120.295
4076	4	196.984 1.94773 11.9282	-5802.15	-10.4475	-13567.6
4077	4	198.604 1.09218 14.4722	-101104	-2691.62	-4182.52
4078	4	197.082 3.77654 14.5021	-210577	-151794	-91773.6
4079	4	198.723 4.37832 11.9615	-33955.1	-73303.2	-13743.8
4080	4	200.318 1.81701 11.832	-1133.11	-699.007	-87555.1
4081	4	202.008 1.08133 14.3317	-7678.31	-1.14118	-26022.1
4082	4	200.494 3.67589 14.4534	-30768.8	-107597	-2639.85
4083	4	202.104 4.34022 11.9678	-63910.9	-2830.65	-1227.5
4084	4	203.712 1.8146 11.813	-3086.37	-18833.7	-3518.06
4085	4	205.418 1.1013 14.3939	-6969.97	-134369	-42353.6
4086	4	203.923 3.66514 14.5076	-32654.2	-3223.87	-82528.9
4087	4	205.519 4.43819 11.9049	-25508.6	-57815.9	-18615.9
4088	4	207.105 1.78548 11.9918	-16070.3	-1122.42	-4035.17
4089	4	208.834 0.871124 14.4501	-25812	-38273.6	-13695.7
4090	4	207.327 3.56248 14.4747	-109178	-381.831	-21720
4091	4	209.023 4.29677 11.9483	-18264.6	-1336.25	-89882.6
4092	4	210.598 1.54739 11.9227	-28491.7	-8207	-4155.41
4093	4	212.311 0.88732 14.4722	-5298.79	-5156.34	-1156.88
4094	4	210.722 3.54095 14.5383	-12118.6	-50580	-18.1068
4095	4	212.392 4.18762 11.8986	-37398.2	-7683.43	-1202.12
4096	4	213.924 1.60589 11.9406	-3339.32	-6705.28	-76278.8
4097	4	215.621 0.805689 14.4343	-40880.2	-37634.6	-5697.61
4098	4	214.124 3.39784 14.4475	-183413	-1840.13	-33740
4099	4	215.802 4.16186 11.8109	-315691	-73375.5	-81700.4
4100	4	217.312 1.45052 11.8135	-4882.53	-49175	-219970
4101	4	218.982 0.637226 14.3703	-2897.83	-7314.33	-869.369
4102	4	217.483 3.36135 14.3979	-91234.6	-2207.75	-41473.3
4103	4	219.088 4.1893 11.8824	-48831.2	-8914.23	-11213.2
4104	4	220.688 1.53819 11.9507	-14939	-7576.39	-54506.2
4105	4	222.374 0.668845 14.3821	-18.6976	-1105.87	-8385.54
4106	4	220.866 3.38612 14.4456	-28475.4	-1481.48	-15544.6
4107	4	222.558 4.06931 11.8865	-13.7278	-111157	-283.981
4108	4	224.12 1.39307 11.8856	-12476.6	-13747.8	-40381.6
4109	4	225.775 0.653608 14.5264	-7412.11	-14383.1	-27206.1
4110	4	224.17 3.35236 14.3847	-143749	-21583.5	-436.748
4111	4	225.941 3.99184 11.793	-40865.4	-15791.7	-49536.9
4112	4	227.538 1.28913 11.8766	-1428.86	-301.792	-864.429
4113	4	229.205 0.599406 14.3934	-8846.35	-2117.65	-40453.2
4114	4	227.621 3.20397 14.3932	-2570.77	-278653	-2760.55
4115	4	229.295 3.90679 11.8126	-29037.2	-13135.6	-91046.5
4116	4	230.923 1.35933 11.8557	-41060.3	-17616.6	-25892.8
4117	4	232.551 0.530011 14.4952	-4155.8	-52.628	-8059.66
4118	4	230.976 3.2239 14.5011	-47215.6	-6682.95	-97.1829
4119	4	232.641 3.85991 11.9234	-50959.1	-15606.7	-5811.28
4120	4	234.228 1.17348 11.782	-110749	-17.2573	-5461.37
4121	4	235.897 0.44017 14.4034	-94626.2	-161862	-72735.7
4122	4	234.401 3.11144 14.3463	-8598.83	-15531.2	-64771.8
4123	4	235.992 3.84032 11.8711	-20030.3	-88774	-8066.44
4124	4	237.678 1.15892 11.9496	-22321	-31558.7	-1344.07
4125	4	239.299 0.390863 14.4084	-76170.1	-1549.57	-2385.15
4126	4	237.734 3.05791 14.4736	-157909	-18885.9	-69930.4
4127	4	239.438 3.76421 11.8047	-5425.71	-1183.51	-60574.3
4128	4	240.993 1.11066 11.8061	-748.538	-19270.5	-43640.3
4129	4	242.717 0.265801 14.3717	-298.651	-6706.43	-16031.6
4130	4	241.183 2.97635 14.3451	-57565.1	-82454.9	-854.78
4131	4	242.798 3.66742 11.765	-70764	-14457.2	-0.955076
4132	4	244.383 0.995038 11.7736	-60703.2	-1486.83	-92875.4
4133	4	246.162 0.269259 14.2323	-36989.8	-10192.7	-6844.8
4134	4	244.548 2.85606 14.3126	-1903.89	-62856	-7108.52
4135	4	246.285 3.63694 11.8688	-115018	-218065	-44112.8
4136	4	247.85 1.07251 11.7255	-20558.1	-11587.5	-1811.69
4137	4	249.566 0.158844 14.356	-74294.8	-44901.6	-45377.1
4138	4	247.94 2.8521 14.3119	-143655	-33737.3	-941.462
4139	4	249.726 3.54426 11.8064	-7.25807	-1123.87	-59815.9
4140	4	251.156 0.865512 11.6966	-14741.6	-3424.59	-24035.4
4141	4	252.998 0.12966 14.2648	-4619.41	-33322	-130375
4142	4	251.306 2.74793 14.3432	-5625.4	-4301.89	-67188.4
4143	4	253.025 3.44342 11.8148	-77963	-1849.93	-6105.08
4144	4	254.581 0.868327 11.7192	-43643.8	-3276.06	-10527.6
4145	4	256.301 0.173948 14.359	-1547.03	-107991	-25629.7
4146	4	254.685 2.76679 14.3648	-8415.85	-35529	-76064.2
4147	4	256.413 3.46246 11.7242	-34868	-3469.98	-72831.3
4148	4	257.922 0.822674 11.7588	-142806	-58998.3	-18899.9
4149	4	259.67 0.0744366 14.2145	-57195.2	-4270.3	-35535.9
4150	4	258.102 2.75951 14.3409	-138917	-4135.59	-1106.72
4151	4	259.822 3.44394 11.693	-14455.7	-11233.7	-95568
4152	4	261.432 0.762428 11.7498	-6686.49	-42255.2	-22372.2
4153	4	263.13 0.0386118 14.2471	-4592.99	-39819.4	-3397.84
4154	4	261.555 2.65801 14.3362	-49.0519	-11119.7	-15128.8
4155	4	263.158 3.3946 11.6773	-57930.9	-109841	-180226
4156	4	264.876 0.780261 11.7862	-1191.48	-9984.42	-43791
4157	4	266.554 -0.0547993 14.3445	-47970.8	-25140.1	-11648.6
4158	4	264.963 2.62355 14.2839	-4696.98	-5.08824	-10431.2
4159	4	266.659 3.31385 11.6378	-43482.2	-548.858	-7785.22
4160	4	268.157 0.715985 11.7024	-16145.4	-449.12	-14812.8
4161	4	270.702 15.6549 14.2425	-14775.8	-15726.9	-18175.1
4162	4	268.333 2.55934 14.2942	-80866.3	-80440.8	-57129.1
4163	4	270.062 3.26408 11.7651	-19747.5	-27832.4	-53546.9
4164	4	271.644 0.700155 11.644	-185619	-11012.8	-1875.65
4165	4	273.351 0.0356187 14.3646	-77.5795	-37403.8	-12151.2
4166	4	271.726 2.52995 14.3104	-23.7533	-92875.5	-4762.43
4167	4	273.483 3.3333 11.723	-61653.7	-2144.65	-13813.1
4168	4	274.987 0.74145 11.9033	-30962.5	-39032.7	-2953.48
4169	4	277.518 15.6048 14.3564	-7584.08	-914.818	-3871.68
4170	4	275.158 2.49448 14.3816	-37622.3	-3.25329	-42704.2
4171	4	276.836 3.27104 11.8293	-45805.4	-8319.24	-11866.4
4172	4	278.389 0.695802 11.862	-15295.7	-350.015	-15924.4
4173	4	280.897 15.6129 14.3949	-36242.5	-4941.28	-32945.2
4174	4	278.562 2.47963 14.4627	-7470.67	-135830	-8596.29
4175	4	280.225 3.13905 11.7479	-25671.8	-5035.39	-152345
4176	4	281.898 0.618972 11.8938	-6208.4	-471.544	-31905.3
4177	4	284.238 15.5863 14.4325	-15110.5	-83335.3	-17398.8
4178	4	281.894 2.43398 14.4713	-357069	-19837.1	-20058.8
4179	4	283.684 3.06795 11.7904	-8320.61	-3671.67	-43782.3
4180	4	285.339 0.465633 11.76	-4707.11	-36171.5	-28866.6
4181	4	287.725 15.4559 14.442	-6592.86	-180.842	-14.3481
4182	4	285.353 2.3778 14.3871	-165960	-4734.08	-22122.9
4183	4	287.121 3.16907 11.8439	-70901.4	-38869.3	-17123.1
4184	4	288.695 0.521182 11.8822	-1870.54	-27681.7	-72592.4
4185	4	291.13 15.5151 14.3724	-9521.38	-14698.7	-48073.2
4186	4	288.823 2.39488 14.498	-4539.12	-15140.9	-251100
4187	4	290.414 3.07822 11.7287	-16940.2	-6858.76	-15407.7
4188	4	292.079 0.468529 11.8807	-16795.2	-554.976	-19920.2
4189	4	294.551 15.4253 14.4861	-7581.09	-661.436	-1982.67
4190	4	292.088 2.29999 14.3005	-204641	-33639.8	-51545.5
4191	4	293.817 3.10788 11.8769	-876.002	-46728.6	-14949.9
4192	4	149.256 2.44818 11.9355	-801.386	-50741.3	-7204.86
4193	4	151.059 1.80543 14.2962	-771.464	-89985	-48439.5
4194	4	149.425 4.4805 14.6003	-2315.19	-24304.7	-69011.8
4195	4	151.16 5.05399 11.8447	-127270	-4882.73	-644.626
4196	4	152.76 2.53127 11.8384	-23381.7	-8941.67	-83933.3
4197	4	154.504 1.69383 14.4831	-4245.09	-49.8208	-50894.2
4198	4	152.893 4.34084 14.4374	-562.314	-6499.42	-8253.03
4199	4	154.622 5.0879 11.9088	-71446.3	-29922.4	-2498.1
4200	3	261.406 0.821981 14.8961	-10884.2	-113608	-62522.7
601	1	135.769 9.44012 3.94131	-35989.2	-49251.3	-21632.3
602	1	135.609 6.88207 1.40372	-11163.8	-102104	-140123
603	1	137.981 6.83532 3.943	-14253.1	-102284	-60340.6
604	1	138.1 9.52795 1.33725	-41.6351	-56701.9	-7506.5
605	1	131.08 9.33212 3.98175	-2337.33	-212773	-32774.6
606	1	131.016 6.68705 1.4495	-14304.9	-28326.1	-206.678
607	1	133.311 6.73119 3.90841	-36586.2	-16117.7	-12013.7
608	1	133.526 9.38611 1.33664	-3627.86	-60283.4	-104831
609	1	126.531 9.28476 4.04197	-14468.6	-124.594	-62506.9
610	1	126.357 6.68236 1.4568	-37894.2	-20.8687	-56312.1
611	1	128.655 6.68703 3.92151	-106083	-18851	-1269.09
612	1	128.839 9.34683 1.44103	-10384.2	-38283.4	-52507.5
613	1	121.859 9.3022 3.99737	-61216.5	-55800.6	-12641.9
614	1	121.636 6.71159 1.54282	-9894.74	-1348.79	-54571.5
615	1	124.046 6.74665 4.05373	-150969	-11189	-35191.2
616	1	124.136 9.38244 1.47189	-3287.15	-8471.27	-59222.7
617	1	117.05 9.21976 3.97786	-114210	-165716	-344657
618	1	116.999 6.71239 1.31871	-46285.7	-23781.4	-1351.36
619	1	119.364 6.70926 4.00166	-9286.61	-37352.1	-384.6
620	1	119.524 9.30859 1.34391	-76562.9	-27599.9	-122.98
621	1	112.395 9.03585 4.02839	-11057.1	-10415.6	-30085.2
622	1	112.366 6.59348 1.47423	-12.1108	-45596.8	-34237.8
623	1	114.647 6.49919 4.10139	-42837.8	-65762.8	-2413.74
624	1	114.784 9.07401 1.43224	-98.8636	-234318	-39273.4
625	1	107.835 9.05519 3.87631	-35635	-6266.09	-84640.4
626	1	107.805 6.44428 1.47028	-2216.68	-16047.6	-46828.5
627	1	110.003 6.42302 3.91009	-62997	-13184.7	-65.5063
628	1	110.339 9.13449 1.39806	-2818.64	-52118.8	-1180
629	1	103.132 9.14491 4.03888	-40519.9	-54241.6	-438012
630	1	103.001 6.45003 1.43058	-4108.63	-103.764	-20948.6
631	1	105.367 6.49323 3.97008	-35224	-623.625	-41904.4
632	1	105.595 9.10403 1.34579	-37163.8	-11678.4	-1087.6
633	1	98.6139 9.10705 3.92277	-13.6087	-12523.2	-134579
634	1	98.4197 6.48212 1.49038	-9414.76	-3967.15	-7036.41
635	1	100.773 6.44642 4.0204	-746.663	-19663.6	-10066.1
636	1	100.887 9.05354 1.38857	-205.768	-66494.8	-12500.3
637	1	93.9188 9.08992 4.047	-74896.7	-4480.55	-15949.6
638	1	93.8129 6.43338 1.43037	-22609.8	-11074.6	-2305.02
639	1	96.1063 6.45183 3.98297	-65643.6	-25674.1	-22013
640	1	96.2753 9.07396 1.2874	-81699.9	-10392.6	-172079
641	1	89.2688 8.99193 3.90266	-57740.4	-23702.3	-702.332
642	1	89.1124 6.43075 1.52201	-15668.6	-4149.92	-52286.1
643	1	91.4195 6.35277 4.03919	-44.9519	-17368.8	-21898.4
644	1	91.5659 8.96914 1.37305	-6024.7	-38508.6	-9949.83
645	1	84.5174 8.83941 4.06611	-5196.89	-5704.02	-36359.6
646	1	84.4521 6.33188 1.46354	-130444	-26604.3	-66901.1
647	1	86.7747 6.22655 4.00361	-5502.39	-34.0219	-116166
648	1	86.8506 8.96079 1.43773	-5069.04	-1730.51	-166313
649	1	79.909 9.01795 4.06664	-65671.8	-27940.9	-88155.3
650	1	79.8366 6.32156 1.53853	-48265.2	-131009	-10099
651	1	82.1205 6.3074 4.07403	-4686.43	-25950.3	-397.088
652	1	82.3234 8.96436 1.51214	-56840.4	-26231.2	-5369.58
653	1	75.352 8.90094 3.98807	-18574.8	-5290.42	-525.596
654	1	75.1318 6.34563 1.49379	-120077	-2466.11	-126781
655	1	77.517 6.34484 4.10917	-15093.3	-1229.97	-4223.27
656	1	77.6593 8.97527 1.47406	-94709.8	-119942	-84812.5
657	1	70.4904 8.85468 3.98739	-78166.6	-1840.46	-128453
658	1	70.4615 6.23008 1.42047	-46645.6	-15609.3	-20125.5
659	1	72.801 6.33015 4.0127	-5185.33	-21982	-13330.3
660	1	72.9819 8.86902 1.3868	-1623.55	-36355.7	-20353.1
661	1	65.7259 8.8124 3.89952	-28465	-50.2359	-3954.42
662	1	65.7575 6.20235 1.40277	-133641	-6555.54	-49425.4
663	1	68.0539 6.25048 3.88203	-36594.2	-74.4445	-7479
664	1	68.2301 8.84109 1.42415	-59869.7	-108557	-41881.3
665	1	61.0369 8.76008 3.94411	-47300.6	-10457.6	-20220.9
666	1	60.9048 6.22937 1.42981	-34.696	-10371.1	-46069.1
667	1	63.2676 6.21758 4.00637	-10959.7	-4080.5	-4515.58
668	1	63.3869 8.87256 1.36498	-67680.9	-85990.7	-80010.9
669	1	56.4932 8.85818 3.85774	-45631.7	-9.36059	-1951.88
670	1	56.2379 6.21948 1.3285	-46813.2	-34128.9	-3185.98
671	1	58.5279 6.13425 3.91973	-330757	-11250.9	-6595.24
672	1	58.7694 8.94081 1.31108	-17699.1	-198458	-14500
673	1	51.7361 8.79313 3.92781	-2694.2	-5352.12	-59124.7
674	1	51.7039 6.1009 1.3402	-42710.7	-109705	-428.013
675	1	54.0121 6.1592 3.96729	-25022.2	-3998.18	-9652.6
676	1	54.2078 8.80718 1.44131	-41810.9	-59823.2	-41942.7
677	1	47.1732 8.87567 3.88606	-30738.6	-13681.3	-16317.1
678	1	47.0686 6.21821 1.36782	-15026.6	-3722.23	-133388
679	1	49.4038 6.23008 3.91671	-58784.9	-519.163	-46494.9
680	1	49.4915 8.89435 1.40822	-1955.06	-5421.95	-1306.82
681	1	42.5064 8.72127 3.99671	-48945.7	-6370.15	-118.396
682	1	42.3016 6.08207 1.39379	-42359.8	-6605.65	-1985.37
683	1	44.7029 6.13267 3.87172	-831.842	-1583.01	-574.352
684	1	44.9846 8.83752 1.3235	-532.97	-52200.5	-54039
685	1	37.829 8.75817 3.86809	-20763	-19435	-12337.4
686	1	37.7179 6.119 1.33347	-41305.2	-40964.2	-14711.5
687	1	40.0254 6.13789 3.83607	-605.867	-32.3582	-36421
688	1	40.1367 8.77024 1.27568	-54206.4	-134440	-18648
689	1	33.1714 8.7618 3.92003	-729.648	-160152	-44742.9
690	1	33.1086 6.16061 1.30874	-6828.95	-178046	-534.736
691	1	35.4067 6.08506 3.80389	-8558.91	-1200.85	-14343.5
692	1	35.5447 8.74625 1.30733	-2499.86	-86099.7	-5814.18
693	1	28.7291 8.77135 3.89706	-83574.1	-11526.7	-5933.68
694	1	28.5236 6.07657 1.41738	-958.267	-124018	-156808
695	1	30.8583 6.07452 3.83927	-9161.25	-158649	-18388.8
696	1	30.9625 8.78198 1.28488	-2553.94	-423.933	-172948
697	1	24.1002 8.6718 3.94331	-1241.36	-33636.3	-15.5122
698	1	23.8704 6.03939 1.35706	-194868	-4014.01	-72.6237
699	1	26.2788 6.03536 3.91727	-15963.1	-2914.59	-34876
700	1	26.3324 8.68215 1.30346	-15832.1	-15165.1	-94880.5
701	1	19.3485 8.59509 3.96287	-4773.01	-25766.9	-4962.01
702	1	19.1718 6.03343 1.40689	-21496.9	-75178	-67360.8
703	1	21.557 6.04939 3.92563	-70266.6	-1629.88	-28252
704	1	21.6865 8.66708 1.394	-1096.41	-62.788	-62717.5
705	1	14.7263 8.57835 3.90406	-6504.27	-510355	-25169.8
706	1	14.6437 6.05614 1.38963	-10027.3	-22958.3	-27977.8
707	1	16.8925 5.93819 3.87387	-49202.3	-839.995	-6065.05
708	1	17.1039 8.639 1.36301	-1923.75	-1841.16	-241080
709	1	10.1002 8.62056 4.05157	-30353.8	-8664.23	-2778.23
710	1	10.0581 5.87855 1.53647	-41098.6	-6742.6	-4269.75
711	1	12.1575 5.81281 3.97102	-96002.6	-1264.77	-7216.86
712	1	12.3716 8.60519 1.35885	-42258.7	-81931.9	-71665.8
713	1	5.45478 8.36926 3.98154	-54984	-7580.43	-50487.9
714	1	5.28289 5.81402 1.40306	-4076.96	-22044.6	-34545.2
715	1	7.60844 5.77242 3.90247	-188389	-16128.6	-1072.55
716	1	7.7022 8.48862 1.45237	-111725	-41012.1	-47072.4
717	1	1.01023 8.50103 4.13188	-12250.9	-221819	-29153.8
718	1	0.572626 5.851 1.30816	-56796.6	-14656.5	-307.417
719	1	2.9894 5.79023 3.93174	-17009.3	-4813.63	-30114.7
720	1	3.19031 8.50763 1.30454	-26403.3	-371684	-21283.4
721	1	140.371 9.50791 3.97187	-289245	-112742	-31617.1
722	1	140.258 6.82593 1.37631	-21722.4	-91027.9	-10519.3
723	1	142.662 6.85145 3.85619	-25.9743	-26452.6	-51748.3
724	1	142.647 9.44724 1.33112	-10207.4	-17698.8	-460.507
725	1	145.164 9.59353 3.86415	-42430.9	-0.178132	-3945.89
726	1	144.929 6.9411 1.39328	-1481.25	-2364.49	-10679.3
727	1	147.388 6.88826 3.89842	-11019.6	-14674.4	-46425.8
728	1	147.406 9.60748 1.1944	-107185	-60255.6	-35450.7
729	2	136.975 8.17712 0.155615	-2493.14	-52428.5	-32863.2
730	2	136.975 10.7362 2.62973	-3180.45	-807.783	-3805.25
731	2	139.116 8.17259 2.6955	-18429.6	-2329.1	-73143.9
732	2	139.207 10.744 0.0296769	-19079.5	-101718	-38967.4
733	2	132.245 8.03236 0.212668	-72.1706	-136.915	-30660
734	2	132.4 10.6106 2.64236	-49121	-96913.5	-1276.01
735	2	134.511 8.14107 2.71454	-1171.16	-21365.5	-55064.2
736	2	134.719 10.7644 0.120537	-15316.3	-5482.1	-10803.2
737	2	127.676 8.01604 0.205	-2311.19	-19747.6	-4021.05
738	2	127.724 10.6303 2.65747	-6326.22	-164540	-56870.8
739	2	129.839 7.95181 2.74264	-25731.5	-45370.7	-17361
740	2	129.931 10.6974 0.148514	-62803.4	-7600.24	-142907
741	2	122.915 7.96016 0.156074	-71298.1	-18370.9	-18985.3
742	2	123.016 10.617 2.66882	-4401.38	-133.458	-86016.9
743	2	125.201 7.93717 2.81746	-848.066	-14720	-6811.89
744	2	125.287 10.568 0.133331	-55251.6	-80989.5	-19555
745	2	118.232 7.94629 0.172014	-1192.21	-91371	-6634.41
746	2	118.382 10.5561 2.67518	-29574.9	-55302	-73544.9
747	2	120.524 7.99192 2.80237	-13871.1	-23078.5	-13657.7
748	2	120.78 10.5384 0.152613	-14202	-1448.63	-136563
749	2	113.565 7.84936 0.144318	-18773.5	-101158	-26638.5
750	2	113.67 10.313 2.78485	-117172	-213041	-6331.68
751	2	115.857 7.90293 2.67029	-66105.4	-24144	-243644
752	2	116.189 10.5474 0.11322	-30.3633	-74685.7	-202.205
753	2	109.049 7.88097 0.211897	-3189.63	-49034.7	-45280.1
754	2	109.085 10.3826 2.73711	-38743.6	-63120.9	-7926.94
755	2	111.27 7.83898 2.74172	-202384	-13708.5	-3412.58
756	2	111.442 10.4423 0.0803059	-17043.5	-8015.42	-3323.27
757	2	104.304 7.81573 0.0770912	-12121.3	-1661.47	-79600.2
758	2	104.535 10.4017 2.79704	-4637.62	-5898.11	-25240.2
759	2	106.668 7.78727 2.70418	-7758.28	-49684.8	-163029
760	2	106.794 10.4936 0.113962	-129.317	-112906	-19345.6
761	2	99.643 7.67278 0.042027	-102456	-56178.8	-108274
762	2	99.865 10.3843 2.75808	-24871.9	-31139.4	-23559
763	2	101.919 7.77857 2.70482	-77461.3	-45108.8	-267.889
764	2	102.145 10.4306 0.160261	-5517.22	-47060	-6772.88
765	2	95.1191 7.74087 0.0766824	-51397.8	-52824.8	-16577
766	2	95.0895 10.3565 2.65694	-8539.64	-55660.1	-142396
767	2	97.3295 7.85879 2.71875	-127148	-21093.8	-32770.8
768	2	97.5615 10.3759 0.225568	-4663.08	-14761.7	-81.9081
769	2	90.3485 7.71275 0.136055	-22990.5	-15846.2	-42243.6
770	2	90.4923 10.276 2.77316	-1094.33	-17735.7	-28940.1
771	2	92.6653 7.72559 2.78033	-607.061	-39120.8	-14974.4
772	2	92.8341 10.1859 0.0850797	-45418.8	-68954.2	-5489.32
773	2	85.5024 7.54981 0.17758	-21427.6	-35742	-30356
774	2	85.6667 10.2518 2.68012	-55418	-15861.7	-31982.8
775	2	87.914 7.64428 2.72431	-21954.7	-1922.24	-1391.66
776	2	88.168 10.2746 0.198345	-75341	-16498	-27364
777	2	81.0062 7.68866 0.240499	-153065	-11132.7	-190137
778	2	81.2359 10.3487 2.88013	-130851	-7706.97	-102459
779	2	83.2521 7.65519 2.80737	-2418.51	-263374	-9032.77
780	2	83.4744 10.2642 0.176995	-178162	-53.1162	-129512
781	2	76.4366 7.69443 0.268662	-4679.64	-66103.7	-67432
782	2	76.4558 10.1806 2.73677	-58924.4	-32021.7	-20644.2
783	2	78.6725 7.63216 2.76591	-10524.8	-131457	-16335.5
784	2	78.8888 10.3354 0.15775	-20937.6	-146474	-14520.7
785	2	71.5461 7.54929 0.0913277	-82752.2	-64520.2	-1719.5
786	2	71.8236 10.2211 2.69132	-87539.3	-7928.14	-2992.54
787	2	74.0869 7.63308 2.80759	-26788.8	-33365	-18042.4
788	2	74.2011 10.2772 0.230264	-131.896	-20927.8	-1458.64
789	2	66.89 7.59481 0.0849477	-31861.7	-2846.71	-31555.4
790	2	67.1027 10.1837 2.70127	-57.9404	-97930.6	-78214.8
791	2	69.3184 7.54164 2.77297	-46021.6	-71259.8	-9384.13
792	2	69.3703 10.156 0.103908	-1911.91	-34203.5	-10.9377
793	2	62.1984 7.55713 0.0771634	-7986.27	-59587.3	-530.774
794	2	62.2687 10.0588 2.70719	-11478	-10811.6	-7149
795	2	64.5075 7.49742 2.6179	-17334.6	-62662.3	-148247
796	2	64.7058 10.1836 0.134277	-5646.78	-1274.34	-474649
797	2	57.478 7.61244 0.143742	-40973.6	-3564.99	-36126.4
798	2	57.799 10.3567 2.61778	-52331.2	-103.72	-28539.7
799	2	59.6966 7.49894 2.68763	-120099	-4278.23	-546.221
800	2	59.9864 10.1298 0.0538303	-203167	-23333	-1153.43
801	2	52.9645 7.58737 0.194524	-2858.69	-7802.69	-175009
802	2	53.0556 10.1837 2.66333	-14413.3	-0.0146865	-42002.3
803	2	55.2588 7.5314 2.73777	-22846.6	-77016.3	-11892.7
804	2	55.4048 10.1882 0.0494868	-400.809	-202.774	-84258.2
805	2	48.345 7.5432 0.147085	-10013.5	-86634.8	-53742.6
806	2	48.4859 10.2226 2.77856	-128583	-153.431	-84137.1
807	2	50.596 7.45859 2.67207	-45602.5	-18179.1	-54483
808	2	50.6998 10.1901 0.0983024	-28852.7	-1952.71	-734.556
809	2	43.6288 7.50054 0.231994	-2707.98	-13484	-38897.1
810	2	43.8178 10.0527 2.63639	-9.96822	-4224.95	-2814.52
811	2	45.8932 7.4961 2.56568	-10713	-14477.8	-40662.4
812	2	46.0849 10.2233 15.4482	-23918	-55405.9	-364799
813	2	38.8525 7.43223 0.0386319	-321.716	-3934.78	-18466.7
814	2	39.0994 10.1749 2.68272	-268615	-61619	-1412.06
815	2	41.2362 7.35324 2.64157	-12318	-17164.2	-21095.2
816	2	41.4543 10.1073 0.0924016	-5558.74	-18.7103	-39215.5
817	2	34.3471 7.36265 0.0478419	-1575.47	-76135.2	-46290.8
818	2	34.3601 10.0553 2.69178	-7133.35	-18609.5	-38851.9
819	2	36.6271 7.43164 2.5589	-18584.8	-9724.43	-10088.7
820	2	36.8406 10.1069 0.0369312	-14765.6	-193.214	-25602.9
821	2	29.8139 7.42162 0.127251	-5569.67	-8796.92	-6739.38
822	2	29.9144 10.0501 2.59548	-13855.7	-0.361668	-201893
823	2	31.9618 7.52602 2.55805	-50449.4	-526608	-20453.3
824	2	32.1571 10.0289 0.00243184	-41935.4	-2999.52	-61927.5
825	2	25.0362 7.40302 0.143639	-649.581	-345.592	-164644
826	2	25.2547 9.96755 2.57168	-720.71	-21788.9	-5258.83
827	2	27.5138 7.35956 2.69816	-551.618	-36180	-48141.8
828	2	27.568 10.0034 0.0354822	-11117.9	-72860.9	-9479.16
829	2	20.3878 7.31838 -0.00498935	-293.581	-42550.2	-132409
830	2	20.6148 9.90432 2.64269	-196.332	-1760.05	-298089
831	2	22.7496 7.38189 2.65218	-1415.8	-3713.57	-451.311
832	2	22.8276 9.9056 0.044609	-43402.5	-982.832	-41922.3
833	2	15.89 7.3941 0.0833914	-147302	-121683	-23369.9
834	2	15.9024 9.89876 2.60891	-3225.91	-18307.4	-482.265
835	2	18.1523 7.26308 2.67125	-53137.7	-13888.2	-74719.6
836	2	18.3476 9.86124 0.178634	-51781.9	-340607	-54.5254
837	2	11.2662 7.27576 0.0803794	-2723.8	-7049.99	-32507.8
838	2	11.3341 9.85209 2.73252	-44410.3	-11550.6	-13730.2
839	2	13.3919 7.28515 2.69451	-14773.7	-129630	-123585
840	2	13.6146 9.89591 0.0559016	-6960.14	-31273.9	-181661
841	2	6.56302 7.13711 0.12285	-70701.1	-246.36	-14764.8
842	2	6.59536 9.7904 2.73892	-584.481	-11267.3	-68575.1
843	2	8.94668 7.33235 2.77746	-352.461	-8619.14	-39450.9
844	2	8.95783 9.77711 0.216498	-224216	-5171.47	-7067.64
845	2	2.00477 7.2108 0.0201873	-35413.9	-135854	-7079.23
846	2	2.09248 9.7913 2.6314	-190393	-157252	-11061.5
847	2	4.17933 7.15978 2.75845	-23327.4	-52749	-462051
848	2	4.41868 9.80163 0.0881824	-520.058	-13013.4	-16715.9
849	2	-0.1868 4.82542 4.73962	-13224.5	-115.65	-24978.3
850	2	141.5 8.17425 0.111883	-1682.95	-83274.4	-59761.9
851	2	141.59 10.8403 2.64505	-65611.8	-5336.42	-17763.8
852	2	143.89 8.23667 2.70073	-27791.1	-68962.8	-31590.1
853	2	143.874 10.8282 0.0493012	-16079.5	-41399	-14502.9
854	2	146.157 8.17619 -0.0121066	-54131.3	-13117	-2288.13
855	2	146.285 10.686 2.49894	-71433.8	-70421.8	-3889.44
856	2	148.245 7.91305 2.29082	-15853.6	-817.609	-34397.7
857	3	156.405 7.69233 4.78998	-21113	-30784.9	-6357.1
858	3	158.06 6.88351 2.29303	-66753.5	-29629.9	-578.621
859	3	156.559 9.50849 2.23604	-104453	-81360.8	-58715.5
860	3	158.241 10.3811 4.8371	-21602.1	-19774.5	-52180.9
861	3	159.813 7.66633 4.80535	-16544	-0.485573	-4252.81
862	3	161.519 6.89655 2.33749	-22294.8	-31381.3	-30549.4
863	3	159.896 9.5776 2.2725	-1612.62	-17455.2	-1854.82
864	3	161.674 10.3022 4.81326	-56676.2	-275085	-18380.5
865	3	163.27 7.675 4.91728	-41351.7	-3982.12	-16189.3
866	3	164.839 6.74568 2.24057	-4182.23	-54258.4	-1722.58
867	3	163.317 9.50373 2.32715	-62475.4	-57344.5	-29710.7
868	3	165.114 10.2462 4.87492	-18330.3	-33518.7	-350.052
869	3	166.672 7.56522 4.80103	-30875.9	-2769.16	-37063.4
870	3	168.284 6.68664 2.17672	-37172.2	-1157.77	-5016.47
871	3	166.71 9.35713 2.23159	-447492	-606.75	-12375.5
872	3	168.474 10.1413 4.78299	-89.3224	-82468.6	-16237.6
873	3	170.063 7.49778 4.766	-7394.51	-113274	-15017.4
874	3	171.671 6.62736 2.10052	-53403.3	-25121.6	-374.675
875	3	170.131 9.27966 2.14196	-2749.84	-37515.1	-151.226
876	3	171.861 10.2237 4.76198	-47998.4	-340411	-6137.35
877	3	173.42 7.4611 4.75454	-137626	-69312.8	-7271.93
878	3	175.089 6.63743 2.18621	-3333.15	-18.6876	-13376.7
879	3	173.585 9.26211 2.26531	-8229.43	-4202.4	-3464.35
880	3	175.274 10.0682 4.79924	-57299.2	-1104.12	-13397
881	3	176.888 7.38818 4.78423	-587.195	-3378.71	-27413.7
882	3	178.509 6.61545 2.2767	-8143.44	-92098.9	-178953
883	3	176.96 9.27867 2.22763	-14198.5	-100041	-522.325
884	3	178.615 10.0381 4.79896	-21.6081	-20167.3	-114.222
885	3	180.285 7.4385 4.84621	-26997	-103603	-14364.9
886	3	181.802 6.52406 2.2251	-61424.9	-82951	-158682
887	3	180.262 9.1517 2.3206	-33344.5	-41106.7	-13817
888	3	181.975 10.0674 4.82204	-16562.7	-2177.49	-1567.72
889	3	183.571 7.42773 4.83199	-3237.03	-40877.4	-2735.07
890	3	185.271 6.62773 2.22399	-2612.68	-119685	-26883.8
891	3	183.687 9.11872 2.29447	-1106.89	-135515	-1076.31
892	3	185.502 9.93627 4.79414	-75222.4	-20196.6	-26953.6
893	3	186.984 7.24451 4.71635	-2922.73	-698.646	-1312.34
894	3	188.646 6.61439 2.19525	-35132.6	-32889.8	-34044.4
895	3	187.095 9.21691 2.19001	-18949.5	-29242.3	-44940.1
896	3	188.76 9.84679 4.82473	-75774.9	-1002.54	-38552.2
897	3	190.374 7.21796 4.74645	-3400.73	-224.873	-23671.5
898	3	192.031 6.4188 2.11502	-20311.9	-43912.1	-10793.3
899	3	190.512 9.15491 2.31724	-11.6865	-59981.6	-9810.59
900	3	192.252 9.82228 4.77385	-61143.2	-906.448	-102150
901	3	193.754 7.26025 4.73736	-4577.61	-21849.6	-78532.4
902	3	195.357 6.43985 2.19869	-37795.3	-15227.1	-22433.2
903	3	193.867 8.98769 2.2603	-85657.4	-30427.5	-603.532
904	3	195.659 9.79441 4.83973	-7081.82	-6533.54	-456.262
905	3	197.192 7.11092 4.75658	-394.237	-5625.94	-6385.02
906	3	198.857 6.37525 2.20054	-130993	-1494.61	-1219.92
907	3	197.253 9.01247 2.16543	-221223	-240133	-7859.4
908	3	198.988 9.75406 4.81535	-57108.5	-25326.3	-1888.5
909	3	200.616 7.07042 4.91372	-1804.21	-14803.2	-32972.5
910	3	202.218 6.21139 2.34237	-63965	-131226	-48114.4
911	3	200.736 8.82268 2.25036	-331908	-45472.2	-130342
912	3	202.385 9.71471 4.80367	-77863.4	-28724.1	-73157.7
913	3	204.08 7.05018 4.81941	-19318.7	-831.123	-55856
914	3	205.743 6.13508 2.25937	-22876.3	-4.29684	-20035.5
915	3	204.083 8.77398 2.22369	-2434.04	-3974.83	-25079.7
916	3	205.804 9.65379 4.83866	-7315.53	-58018.4	-5068.85
917	3	207.45 6.95598 4.86893	-20016.6	-2377.88	-22885
918	3	208.984 6.136 2.34371	-5565.48	-439.365	-114441
919	3	207.468 8.81645 2.30632	-3626.27	-105969	-2889.06
920	3	209.194 9.64 4.87865	-55831	-11290.7	-3440.24
921	3	210.814 6.96606 4.87366	-49623.1	-22322.9	-46632.4
922	3	212.503 6.08881 2.23617	-39525.8	-18728.5	-65616.4
923	3	211.031 8.73218 2.15328	-2646.74	-151.523	-1167.95
924	3	212.597 9.50681 4.79503	-48.8513	-3859.94	-3674.96
925	3	214.206 6.88212 4.69033	-6624.15	-10534	-3173.04
926	3	215.951 6.08103 2.21811	-35302.5	-24682.2	-11589.1
927	3	214.372 8.75683 2.18927	-13104.6	-217189	-52621.2
928	3	216.056 9.42567 4.83431	-2148.16	-39430.8	-22790.6
929	3	217.6 6.82056 4.79214	-55972.4	-94218.6	-19790.7
930	3	219.298 5.84831 2.16294	-11248.9	-123720	-9708.67
931	3	217.742 8.61555 2.28673	-4242.9	-87844.6	-23002.9
932	3	219.417 9.46039 4.88067	-80088.8	-171805	-36336.6
933	3	220.936 6.84422 4.70754	-26356.4	-4170.57	-16625.9
934	3	222.592 5.90689 2.20115	-31513.6	-6504.76	-17997.3
935	3	221.066 8.65651 2.25132	-27351.4	-16357.8	-44466.7
936	3	222.846 9.24024 4.74215	-77209.7	-286.607	-15846.6
937	3	224.345 6.57659 4.70174	-10301.7	-1706.39	-3492.68
938	3	225.999 5.77736 2.18211	-5207.58	-17659.5	-4268.12
939	3	224.384 8.41868 2.20733	-180606	-135158	-115502
940	3	226.206 9.26949 4.66013	-25327.1	-28501.8	-114934
941	3	227.652 6.73409 4.70586	-108251	-88566.6	-17769.5
942	3	229.287 5.73199 2.27814	-66661.2	-107084	-27709.1
943	3	227.87 8.40427 2.08881	-369.806	-47563.3	-79779.4
944	3	229.515 9.21833 4.77555	-47736.8	-25440.8	-61650.5
945	3	231.15 6.59501 4.79538	-59316.3	-11447.3	-1219.97
946	3	232.727 5.71742 2.12574	-11895.5	-36503.1	-1532.44
947	3	231.163 8.43385 2.23671	-12521.5	-42130.2	-2531.44
948	3	232.984 9.26931 4.71994	-38.1839	-11833.7	-37097.5
949	3	234.418 6.49021 4.83856	-14890.3	-71681.1	-18318.6
950	3	236.109 5.73487 2.16104	-6464.52	-182852	-70989.5
951	3	234.455 8.33131 2.25869	-37813	-102462	-7396.02
952	3	236.424 9.09791 4.66574	-8350.83	-3248.6	-21392
953	3	237.832 6.49778 4.6542	-2428.04	-14253.5	-46781
954	3	239.545 5.6579 2.11586	-36595.8	-14.2531	-26537.2
955	3	237.961 8.39313 1.93305	-1022.66	-2854.54	-219.066
956	3	239.798 8.89246 4.70451	-46253.1	-70241.6	-3068.8
957	3	241.358 6.27354 4.62056	-5759	-6146.37	-9700.42
958	3	242.967 5.46182 2.06584	-103571	-77.4124	-5820.41
959	3	241.477 8.18935 2.14167	-322734	-128219	-20595.1
960	3	243.172 8.85577 4.73796	-2554.78	-3117.81	-2036.07
961	3	244.683 6.40184 4.66724	-52325.3	-3909.31	-31331.9
962	3	246.346 5.35567 2.11224	-283352	-210.696	-28748.9
963	3	244.815 8.01637 1.9966	-4397.2	-48154.1	-216008
964	3	246.558 8.89477 4.73121	-77630.9	-24582	-27885.3
965	3	248.055 6.21636 4.69266	-395.967	-18800.6	-195128
966	3	249.605 5.34902 2.21433	-18133.3	-636.038	-50232.6
967	3	248.206 8.05442 2.18277	-5400.41	-79771	-651.111
968	3	249.911 8.84908 4.69624	-61810.1	-67019.4	-62224.8
969	3	251.393 6.11333 4.75729	-13504.5	-76801.3	-125.98
970	3	253.048 5.32583 2.21387	-10143.8	-15336.7	-144179
971	3	251.645 7.95395 2.21481	-13381.5	-37582.3	-15224.8
972	3	253.257 8.92028 4.74728	-120829	-110.639	-7240.11
973	3	254.869 6.10534 4.74178	-66282.4	-63322.4	-35984.7
974	3	256.496 5.1868 2.04913	-7884.56	-34981.3	-1265.71
975	3	254.992 7.87129 2.21558	-91571.3	-112.568	-31148.4
976	3	256.637 8.80903 4.75724	-12880.5	-6502.33	-11132
977	3	258.18 6.19372 4.69996	-1014.22	-16972.9	-26832.4
978	3	259.882 5.31243 2.10826	-3190.47	-86405.5	-1793.15
979	3	258.278 7.96194 2.07822	-34494.3	-5284.25	-54465.7
980	3	260.023 8.83686 4.6235	-23377.8	-27022.8	-56642.2
981	3	263.289 5.2408 2.12438	-2114.34	-118154	-58.711
982	3	261.729 7.849 2.00769	-33542.6	-25579.1	-20194.1
983	3	263.411 8.59531 4.71697	-67746.4	-1540.49	-88855.5
984	3	264.981 5.99648 4.63458	-37850.4	-1425.09	-155261
985	3	266.737 5.13588 2.11036	-4885.78	-9877.94	-275560
986	3	265.085 7.85368 2.11288	-291.772	-23922.4	-126633
987	3	266.848 8.64848 4.69416	-21971.1	-60098.2	-567.516
988	3	268.503 5.88503 4.65482	-90744.7	-18247.2	-10260.7
989	3	270.094 5.17137 1.98096	-3321.38	-305746	-110294
990	3	268.525 7.7274 2.20934	-43417.1	-4859.81	-10414.2
991	3	270.271 8.59672 4.70832	-80475.5	-44333.6	-21199.1
992	3	271.777 5.94606 4.75102	-12360.1	-201913	-18238.4
993	3	273.55 5.15561 2.08727	-5272.92	-22394.4	-20220.3
994	3	271.956 7.73977 2.1818	-25002.9	-176092	-8104.74
995	3	273.694 8.61057 4.70224	-89564	-42.3328	-90280.1
996	3	275.261 5.99804 4.65931	-127146	-8911.21	-50225.5
997	3	277.018 5.19664 2.14524	-646.682	-12026	-6411.46
998	3	275.311 7.83279 2.08647	-19523.3	-40050.1	-5689.41
999	3	277.08 8.61996 4.70026	-5329.37	-11157	-56623.6
1000	3	278.721 5.96941 4.61963	-9703.43	-7617.9	-78242.5
1001	3	280.317 5.04977 2.17958	-33379.4	-107498	-850.028
1002	3	278.82 7.76663 1.9947	-15822.4	-50851.6	-13319.2
1003	3	280.461 8.44971 4.712	-808.513	-16590.2	-118244
1004	3	282.218 5.84479 4.75687	-121408	-781.968	-5668.2
1005	3	283.806 4.99993 2.2138	-130914	-40997	-9394.7
1006	3	282.281 7.60688 2.16836	-18760.5	-332.987	-12203.5
1007	3	283.837 8.6187 4.7482	-1772.82	-135520	-4283.66
1008	3	285.569 5.79548 4.74541	-3244.4	-20254.1	-1.40193
1009	3	287.235 5.06614 2.11508	-4468.98	-1018.63	-45311.2
1010	3	285.557 7.60735 2.2179	-24780.6	-28132.2	-64994.8
1011	3	287.178 8.48679 4.79684	-10249.1	-19265.4	-84.8598
1012	3	288.977 5.76008 4.77918	-37350.6	-10580	-621.369
1013	3	290.626 4.94265 2.10255	-53.7297	-9201.4	-35669.4
1014	3	289.021 7.62776 2.29923	-430.105	-12239.4	-1829.7
1015	3	290.648 8.36271 4.77545	-1.78062	-70732.7	-32774.6
1016	3	292.335 5.79223 4.81412	-38818.3	-0.191307	-87856.8
1017	3	293.967 4.85435 2.11955	-13138.1	-88317.8	-27260.7
1018	3	292.401 7.68157 2.19245	-12635.7	-8410.72	-349.721
1019	3	294.083 8.20395 4.64636	-743.457	-5444.48	-26753.2
1020	3	149.655 7.89866 4.80473	-2095.94	-68557	-14512.1
1021	3	151.382 6.93824 2.16501	-23946	-74331	-6896.37
1022	3	149.732 9.76431 2.24978	-5502.61	-11348.6	-48788.9
1023	3	151.443 10.4027 4.70222	-88361.4	-77984	-9874.92
1024	3	153.055 7.85622 4.84021	-30853.3	-31189.8	-29065.6
1025	3	154.687 6.8386 2.16878	-0.183876	-21173.7	-14266.2
1026	3	153.088 9.64098 2.16614	-9927.27	-40016.2	-53868.8
1027	3	154.915 10.3444 4.73466	-6361.4	-16575.4	-30087.8
1028	4	156.435 7.59786 1.56343	-61490.4	-356236	-81076.6
1029	4	158.164 6.84212 4.20061	-12802.4	-14163.6	-35253.9
1030	4	156.555 9.5301 4.19286	-454610	-52425.2	-7982.13
1031	4	158.203 10.2713 1.65654	-1940.24	-19417.8	-1066.83
1032	4	159.805 7.64204 1.73262	-38140.9	-25993.7	-336.61
1033	4	161.558 6.86861 4.25056	-37890.6	-33586	-39920.9
1034	4	159.928 9.51552 4.25471	-8132.45	-61.6943	-13474.7
1035	4	161.619 10.3198 1.77014	-4517.09	-1409.88	-74840.8
1036	4	163.212 7.63864 1.63822	-34447	-24661.4	-4946.59
1037	4	164.903 6.80631 4.19277	-43114.2	-46778.7	-145.502
1038	4	163.342 9.49909 4.27522	-50577.6	-10207.1	-40258.5
1039	4	165.004 10.1779 1.58061	-19276.5	-18367.1	-1292.22
1040	4	166.545 7.54093 1.6263	-31.5915	-4583.04	-11385
1041	4	168.354 6.83372 4.13619	-693.038	-33273.7	-203381
1042	4	166.705 9.35294 4.22445	-53394.3	-5317.68	-5966.34
1043	4	168.446 10.0976 1.6078	-6501.09	-513.588	-162870
1044	4	170.016 7.43739 1.55562	-5464.81	-105622	-18714.8
1045	4	171.702 6.65084 4.11032	-141561	-87679.3	-87643.3
1046	4	170.146 9.40333 4.20246	-3620.71	-144918	-11646.9
1047	4	171.885 10.0965 1.67516	-95.0871	-17190.3	-20824.2
1048	4	173.392 7.42937 1.66312	-1206.46	-11698.2	-639.822
1049	4	175.12 6.68845 4.11524	-20682.5	-12708.9	-45733.6
1050	4	173.543 9.23274 4.26072	-581.21	-22389.3	-93413.2
1051	4	175.245 10.0407 1.53974	-15015.3	-103325	-8001.76
1052	4	176.808 7.40692 1.53817	-106899	-225617	-3749.26
1053	4	178.597 6.68468 4.17934	-2072.72	-80436.9	-16606.2
1054	4	176.91 9.27318 4.22474	-84599.8	-7.53699	-9349.28
1055	4	178.697 10.0797 1.60407	-28096.3	-86238.6	-90887.3
1056	4	180.176 7.37665 1.64594	-15770.5	-30549.1	-326.437
1057	4	181.884 6.55224 4.16545	-53979.5	-41474.3	-34083.1
1058	4	180.325 9.21184 4.21071	-75958.3	-272.627	-311.76
1059	4	181.996 9.89493 1.68571	-4081.94	-35106.7	-37193.7
1060	4	183.558 7.31235 1.55589	-36497	-82567.8	-22874.2
1061	4	185.233 6.58141 4.17431	-6861	-27354	-36808.7
1062	4	183.676 9.22778 4.20611	-4787.34	-264338	-12169.5
1063	4	185.383 9.86034 1.58524	-3674.88	-109134	-212533
1064	4	186.98 7.33816 1.552	-6360.58	-3056.93	-12533.3
1065	4	188.679 6.50607 4.18541	-7268.41	-115564	-35427.7
1066	4	187.049 9.14198 4.13454	-129276	-63919.1	-4002.71
1067	4	188.768 9.89999 1.65147	-5653.84	-82592.1	-102207
1068	4	190.416 7.22908 1.61385	-143266	-16608.8	-5122.73
1069	4	192.049 6.39639 4.10833	-279.752	-243.274	-64161.4
1070	4	190.496 9.10545 4.27154	-101021	-34053.9	-114025
1071	4	192.216 9.80111 1.70276	-54472.2	-6202.67	-79416.3
1072	4	193.764 7.24449 1.53915	-5719.02	-71224.1	-68628.6
1073	4	195.484 6.42912 4.18686	-3408.33	-94162.9	-20488
1074	4	194.005 9.06314 4.22471	-27.9605	-5087.62	-125837
1075	4	195.58 9.77502 1.635	-10389.6	-81902.2	-27589.6
1076	4	197.124 7.01333 1.65989	-118.47	-75940.6	-3625.89
1077	4	198.958 6.33436 4.22116	-9276.59	-116024	-11416.2
1078	4	197.287 8.94427 4.14962	-35007.7	-7988.77	-71161.4
1079	4	199.035 9.65105 1.66362	-10156.3	-1658.13	-33708
1080	4	200.606 6.992 1.70277	-83074.7	-71.3283	-65757.9
1081	4	202.364 6.30943 4.27421	-13980.6	-24052.2	-541.629
1082	4	200.651 8.96363 4.27951	-6808.21	-139302	-36823.5
1083	4	202.455 9.6729 1.66019	-55312.6	-41582.5	-19831.6
1084	4	204.06 6.96728 1.63397	-1580.42	-29127.3	-24361.6
1085	4	205.747 6.20877 4.20269	-188257	-27278.3	-253730
1086	4	204.125 8.8296 4.21771	-3100.92	-39108.7	-12050.9
1087	4	205.84 9.59963 1.58553	-80802.7	-13196.3	-88825.8
1088	4	207.411 7.02534 1.65656	-12073.1	-193.022	-117373
1089	4	209.126 6.16051 4.27504	-44438.9	-21211.2	-3777.55
1090	4	207.49 8.88645 4.25398	-607.122	-40202.9	-12359.5
1091	4	209.269 9.51948 1.69419	-1982.32	-52864.4	-161342
1092	4	210.82 6.83621 1.73781	-22433.6	-112969	-2186.22
1093	4	212.486 6.21057 4.15083	-7055.56	-66610	-11257.3
1094	4	210.914 8.73582 4.13638	-163.27	-97145.8	-35639.1
1095	4	212.72 9.53477 1.57466	-4845.1	-2536.3	-213843
1096	4	214.242 6.79838 1.6353	-42111.1	-3070.12	-21188.5
1097	4	215.877 6.06867 4.15508	-52143.1	-165.766	-5998.53
1098	4	214.384 8.68969 4.1526	-87248.8	-69970.4	-1202.79
1099	4	216.065 9.38629 1.59691	-39859.3	-539.821	-44240
1100	4	217.671 6.78894 1.61618	-16113.9	-1540.79	-695.22
1101	4	219.285 6.06781 4.14873	-45358	-504851	-66194.5
1102	4	217.754 8.66758 4.22206	-49970.2	-44531.3	-14508.5
1103	4	219.417 9.3775 1.62136	-37029.9	-4855.58	-89919.3
1104	4	220.997 6.80752 1.61032	-109549	-199851	-18138.4
1105	4	222.624 5.88735 4.17083	-1501.07	-3005.29	-6892.61
1106	4	221.039 8.68612 4.20998	-110894	-37859.7	-35238.5
1107	4	222.774 9.32233 1.61973	-87936.8	-13008.6	-8261.16
1108	4	224.376 6.6004 1.55524	-1726.97	-18796.1	-340612
1109	4	225.982 5.79391 4.14649	-8264.65	-62060.7	-5039.81
1110	4	224.501 8.44618 4.17335	-67067.9	-177736	-3509.83
1111	4	226.138 9.24939 1.6697	-25439.8	-6246.93	-14048.6
1112	4	227.581 6.58922 1.53624	-1232.82	-415.855	-21801.9
1113	4	229.363 5.83442 4.23189	-18866.4	-18616.3	-871.058
1114	4	227.895 8.55486 4.06218	-15218	-109.706	-125622
1115	4	229.589 9.22011 1.57227	-6409.14	-46680.6	-43271.1
1116	4	231.036 6.58313 1.5521	-41180.8	-13119.8	-310.072
1117	4	232.808 5.81036 4.1106	-7305.15	-76913.6	-14903.3
1118	4	231.208 8.42784 4.17778	-97987.3	-4037.62	-69739.5
1119	4	232.846 9.28912 1.58543	-7479.09	-14007	-47415.7
1120	4	234.492 6.44918 1.57989	-8993.52	-42192.4	-10645.6
1121	4	236.155 5.76258 4.14778	-4909.68	-68062.1	-23154.5
1122	4	234.586 8.4116 4.16486	-834.193	-7388.29	-52160.8
1123	4	236.175 9.20215 1.52572	-63277.5	-74.6357	-1975.46
1124	4	237.903 6.48442 1.54092	-12496	-18830.8	-15.228
1125	4	239.583 5.64155 4.10339	-139182	-53504.8	-2062.6
1126	4	238.021 8.26271 3.89555	-79872.4	-19819.5	-28951.6
1127	4	239.805 9.00301 1.49502	-17645	-14934.7	-8301.14
1128	4	241.3 6.37108 1.56223	-7800.62	-25028	-32710.4
1129	4	243.021 5.53192 4.06813	-10668.4	-58178.3	-3439.68
1130	4	241.501 8.16442 4.12557	-21276.1	-56705.3	-959.597
1131	4	243.142 8.79026 1.50186	-2037.72	-13509.9	-67003.9
1132	4	244.695 6.16198 1.39949	-35592.4	-1692.27	-37033.5
1133	4	246.326 5.57394 4.02567	-35992.3	-4030.14	-14136.5
1134	4	244.876 8.20197 4.00376	-6.49643	-48813.6	-4104.86
1135	4	246.554 8.83918 1.4483	-27488.9	-41169.2	-191298
1136	4	247.98 6.23219 1.53962	-163.917	-5227.86	-71380.3
1137	4	249.704 5.39123 4.041	-51751.7	-74265.9	-593.055
1138	4	248.31 8.0982 4.16515	-536.566	-24774.8	-79012.1
1139	4	249.883 8.80222 1.50824	-36288.3	-4510.2	-167561
1140	4	251.411 6.16216 1.59017	-10231	-45547.9	-63674.9
1141	4	253.121 5.39192 4.09923	-18203.2	-3.3648	-1107.4
1142	4	251.625 8.03055 4.11716	-302.156	-65.9726	-499.743
1143	4	253.354 8.78452 1.55495	-18411.9	-202.112	-1320.62
1144	4	254.873 6.01372 1.50881	-20869.2	-63863.4	-12857.2
1145	4	256.599 5.25926 3.99167	-20832.4	-11384.8	-26434.7
1146	4	254.938 7.94271 4.16731	-8618.86	-2552.17	-1199.32
1147	4	256.584 8.74745 1.45375	-26874.7	-22725.9	-2157.97
1148	4	258.183 6.08736 1.48966	-1490.65	-20440	-10092.6
1149	4	259.837 5.33866 4.18327	-39326	-3353.2	-30407.4
1150	4	258.308 8.0694 4.05725	-105970	-1125.91	-3010.38
1151	4	259.999 8.66047 1.36473	-3403.61	-1209.54	-91055.9
1152	4	261.577 6.01777 1.43289	-18.7374	-4793.19	-9662.96
1153	4	263.231 5.26683 4.12868	-6365.36	-4014.14	-75802.4
1154	4	261.667 7.84674 4.00136	-1923.82	-3506.68	-136718
1155	4	263.46 8.66127 1.47347	-3458.2	-4699.52	-12638.3
1156	4	265.093 5.91138 1.53398	-19825.3	-149244	-14112.7
1157	4	266.76 5.25609 4.0845	-26259.3	-61051.1	-6209.03
1158	4	265.126 7.90179 4.06569	-85566.4	-17755.8	-223852
1159	4	266.86 8.53729 1.49733	-1600.1	-8855.65	-478917
1160	4	268.406 5.89895 1.5465	-23185.9	-36400	-54715
1161	4	270.13 5.14079 3.94743	-73760.4	-2188.95	-3679.85
1162	4	268.593 7.80135 4.14493	-185858	-472.231	-11529.9
1163	4	270.275 8.55698 1.6354	-7168.77	-144540	-77536.6
1164	4	271.895 5.88234 1.47711	-894.977	-21023	-13258
1165	4	273.502 5.23188 4.04538	-162007	-253130	-29917.9
1166	4	272.037 7.78783 4.14137	-296.037	-31665.8	-45149.5
1167	4	273.633 8.62656 1.47355	-52829.4	-156291	-2481.6
1168	4	275.331 5.93068 1.56548	-144623	-37679.7	-12850.6
1169	4	277.002 5.23154 4.1676	-7163.63	-71888.5	-1359.2
1170	4	275.448 7.83932 4.04099	-15459.1	-15418.3	-2348.9
1171	4	277.093 8.53422 1.56416	-67802.8	-128876	-536.163
1172	4	278.761 5.90066 1.43196	-11.7482	-12.2825	-103191
1173	4	280.53 5.25216 4.13789	-7102.06	-5163.8	-8487.06
1174	4	278.768 7.87635 4.02554	-1087.43	-3738.71	-6.71161
1175	4	280.642 8.51599 1.51291	-6287.92	-214579	-143667
1176	4	282.091 5.72271 1.57087	-2720.38	-2419.67	-54938.7
1177	4	283.907 5.10618 4.10552	-1889.97	-36526.2	-87669.6
1178	4	282.253 7.68674 4.11854	-909.752	-352.695	-13516.7
1179	4	283.925 8.50027 1.49769	-37828.1	-1388.03	-10566.6
1180	4	285.517 5.7876 1.56386	-7175.28	-174.403	-14250.3
1181	4	287.177 5.03111 4.0865	-10580.7	-5285.93	-126949
1182	4	285.562 7.66928 4.19879	-73289.6	-26594.5	-94.7124
1183	4	287.23 8.39214 1.66528	-72008.8	-6891.62	-39661.3
1184	4	288.967 5.79443 1.56926	-43557.1	-25562.4	-2619.27
1185	4	290.737 5.01345 4.0444	-7556.48	-25584.2	-5408.77
1186	4	288.869 7.69797 4.2001	-119.605	-9602.21	-14373.6
1187	4	290.735 8.29887 1.60312	-5932.34	-29959.9	-4875.97
1188	4	292.235 5.76369 1.47755	-10445.9	-73617.7	-121612
1189	4	294.079 5.05714 4.1022	-0.242737	-2288.23	-39514.3
1190	4	292.343 7.64693 4.24819	-5163.82	-175.596	-14475.8
1191	4	294.079 8.31096 1.5723	-3196.58	-6412.28	-2819.59
1192	4	149.528 7.68717 1.65948	-30059.2	-31126.1	-109165
1193	4	151.348 7.02412 4.22662	-14479.2	-3647.68	-48902.5
1194	4	149.779 9.73654 4.15439	-150107	-26961.5	-372.435
1195	4	151.34 10.372 1.53371	-6968.08	-10057.1	-1032.13
1196	4	153.022 7.80696 1.51214	-5281.86	-37434.1	-15937.2
1197	4	154.72 6.9708 4.137	-52552.7	-56780.4	-34897.7
1198	4	153.189 9.66119 4.12786	-544.731	-99481.8	-127569
1199	4	154.859 10.231 1.61495	-10529.9	-65611.4	-8882.98
1200	3	261.556 6.06353 4.74097	-19.3653	-10118.6	-40660.5
2401	1	135.863 9.41032 9.18182	-25145.8	-19909.6	-36189.1
2402	1	135.595 6.90957 6.45923	-20957	-18436.1	-273996
2403	1	137.938 6.80489 9.00384	-5146.94	-2124.23	-234.459
2404	1	138.048 9.50492 6.46017	-75780.5	-830.452	-350585
2405	1	131.16 9.33469 9.15747	-442.639	-260805	-70455.8
2406	1	130.988 6.69861 6.47795	-30257.2	-676.966	-148924
2407	1	133.347 6.75961 9.14799	-86881.3	-12797.7	-1127.21
2408	1	133.469 9.41596 6.5316	-9731.92	-28475.2	-2266
2409	1	126.443 9.38283 9.14009	-49508.3	-70095.7	-287114
2410	1	126.34 6.76062 6.61172	-22021.5	-13726.3	-5295.08
2411	1	128.592 6.69764 9.09833	-9350.93	-25196.9	-1499.17
2412	1	128.777 9.40596 6.58965	-103.386	-121130	-1992.05
2413	1	121.738 9.26384 9.12158	-2732.63	-105359	-517.942
2414	1	121.703 6.55309 6.52987	-20164.7	-21272.7	-2526.62
2415	1	124.057 6.73849 9.15536	-255355	-3992.99	-130308
2416	1	124.11 9.31271 6.59812	-264623	-139909	-63908.7
2417	1	117.186 9.1591 9.02457	-12743	-73503.6	-13578.3
2418	1	117.001 6.56016 6.55599	-15633.7	-19759.2	-63428.2
2419	1	119.359 6.48706 9.01017	-5575.33	-34045.7	-4778.73
2420	1	119.564 9.21387 6.52941	-44158	-1867.93	-2879.36
2421	1	112.519 9.10706 9.06116	-40984.9	-13659.1	-722.393
2422	1	112.378 6.47976 6.56976	-77506.4	-23702.7	-79.7008
2423	1	114.786 6.58369 9.03475	-255558	-12140.7	-173.375
2424	1	114.894 9.23449 6.49943	-10638.3	-7927.33	-16999.5
2425	1	107.817 9.2207 9.08669	-1581.38	-18640	-113148
2426	1	107.643 6.51209 6.5147	-56450.1	-53628.2	-114064
2427	1	110.036 6.46894 9.1167	-93301	-61745.2	-601.935
2428	1	110.207 9.12951 6.62094	-11210.1	-87556.5	-747.477
2429	1	103.193 9.10102 9.1216	-675.991	-11271.1	-150785
2430	1	103.074 6.42618 6.51163	-83544.3	-19983.7	-21215.7
2431	1	105.37 6.50555 9.11348	-25043.7	-1148.25	-5375.89
2432	1	105.515 9.07061 6.54675	-6931.35	-4719.93	-840.796
2433	1	98.5431 9.08045 9.06113	-75877.8	-3405.57	-46317.1
2434	1	98.4537 6.48128 6.46879	-13883	-7875.02	-401.137
2435	1	100.824 6.48877 9.04183	-3090.4	-321636	-53630.7
2436	1	100.819 9.14759 6.56557	-26321.3	-57775.6	-36775.5
2437	1	93.9071 9.05615 9.07633	-95740.9	-81788.4	-26453.8
2438	1	93.776 6.44175 6.56789	-733.924	-65.3005	-16122.2
2439	1	96.1229 6.44649 9.00625	-41146.5	-131888	-181.317
2440	1	96.2801 9.03635 6.53149	-51690.6	-53091.8	-56719
2441	1	89.1747 9.06864 9.0483	-19586.9	-7655.72	-150866
2442	1	89.0356 6.25878 6.49178	-18148.7	-12738.7	-461.608
2443	1	91.4543 6.42265 9.04958	-81487.8	-16548.3	-5764.09
2444	1	91.5869 9.06595 6.54916	-420010	-1491.87	-354.158
2445	1	84.5542 9.07495 9.11194	-78174.4	-2870.22	-78721.4
2446	1	84.4592 6.36305 6.68763	-22088.4	-47639.7	-3038.59
2447	1	86.78 6.40546 9.10799	-1936.42	-157.73	-56978.6
2448	1	87.0021 8.96117 6.52808	-211108	-15269.2	-202.482
2449	1	79.8164 8.97975 9.10862	-69002.1	-67.0342	-2905.72
2450	1	79.8235 6.29355 6.67335	-80064.4	-151.109	-195606
2451	1	82.0819 6.43919 9.2052	-2120.89	-5093.02	-374.909
2452	1	82.2167 9.04657 6.61445	-2437.45	-32166.1	-68109.9
2453	1	75.1749 9.08249 9.23314	-3066.71	-27402.5	-10186.5
2454	1	75.0501 6.21342 6.60553	-9933.59	-22847.9	-1473.45
2455	1	77.369 6.29038 9.19364	-18265.1	-41912	-24320.9
2456	1	77.4985 8.99888 6.72172	-11163.6	-497.11	-21671.9
2457	1	70.5408 9.01752 9.04029	-67189.3	-141435	-8416.64
2458	1	70.4823 6.36046 6.60416	-2117.16	-5607.73	-125356
2459	1	72.7458 6.296 9.18368	-9927.32	-19314.5	-12027.9
2460	1	72.9178 8.91849 6.58551	-42631	-1357.62	-123907
2461	1	65.8589 8.86234 9.11026	-58.2601	-2405.4	-69549.7
2462	1	65.8356 6.23605 6.5596	-93.7483	-259.322	-133595
2463	1	68.0837 6.2403 9.05584	-177040	-24075.9	-1876.12
2464	1	68.1116 8.86204 6.49746	-33472.3	-165509	-172258
2465	1	61.1323 8.93957 9.06739	-54670	-50699.7	-46838.6
2466	1	61.0168 6.17122 6.45807	-7288.09	-3321.91	-45502.3
2467	1	63.4067 6.2072 9.16731	-57424.2	-41598.8	-8.50568
2468	1	63.5002 8.87711 6.5083	-13061.4	-132294	-41757.3
2469	1	56.4978 8.83849 8.92295	-109385	-62381.4	-11883.9
2470	1	56.3034 6.25103 6.56027	-4054.88	-5330.45	-99702.8
2471	1	58.8026 6.22546 9.08708	-21731.5	-26604.5	-2976.23
2472	1	58.7763 8.80121 6.47273	-194923	-178763	-3703.45
2473	1	51.9244 8.91095 9.01557	-15.0968	-152498	-178003
2474	1	51.6918 6.27097 6.48627	-869.467	-284967	-18419.4
2475	1	54.0469 6.17304 9.06071	-23163.7	-28484.8	-31508.9
2476	1	54.0519 8.89378 6.41744	-30405.4	-20733.6	-396854
2477	1	47.1591 8.76245 9.11434	-156425	-9214.23	-5459.95
2478	1	47.0953 6.20038 6.46519	-113370	-8029.92	-100193
2479	1	49.4551 6.21777 9.12236	-4903.23	-1886.87	-17685.4
2480	1	49.5701 8.87879 6.40994	-15954.7	-1796.84	-155600
2481	1	42.4487 8.82052 9.05062	-153837	-67930.8	-268.631
2482	1	42.1963 6.08306 6.51458	-2514.15	-30727.8	-11919.8
2483	1	44.6164 6.13961 9.09033	-0.039849	-44190	-16098.8
2484	1	44.8151 8.72897 6.62897	-40625.3	-461.048	-92248.9
2485	1	37.8418 8.77068 9.07406	-4821.56	-10.6174	-14422.9
2486	1	37.7301 6.16473 6.44796	-951.905	-30666	-12508.5
2487	1	40.036 6.25853 9.04584	-2348.28	-23187.9	-551.065
2488	1	40.1774 8.83773 6.37549	-1071.75	-81012.5	-1778.72
2489	1	33.2091 8.65342 9.04289	-40188.6	-14349.8	-209144
2490	1	33.0442 6.15191 6.504	-27864.8	-57543.3	-128424
2491	1	35.3615 6.13341 9.11493	-235245	-56031.2	-2644.16
2492	1	35.5406 8.78446 6.52502	-119331	-22421.2	-114717
2493	1	28.6173 8.67817 9.10942	-358.13	-157757	-1479.56
2494	1	28.5374 6.11695 6.47662	-4274.17	-1418.18	-21123.2
2495	1	30.792 6.06567 9.05854	-40304.9	-486.556	-34119.7
2496	1	30.9278 8.78536 6.42639	-421.604	-50344.7	-100137
2497	1	24.0178 8.73077 9.03982	-714.162	-423.647	-56566.2
2498	1	23.9348 6.03397 6.50415	-31.5849	-10328.9	-104114
2499	1	26.2171 5.97368 9.06367	-139.654	-47015.7	-3259.52
2500	1	26.3766 8.68899 6.54207	-17495.4	-0.111618	-53681.7
2501	1	19.508 8.54812 9.12351	-205784	-125494	-64987
2502	1	19.2182 6.02102 6.4561	-8003.52	-10759.5	-26060.4
2503	1	21.6427 5.98064 8.95085	-288.749	-226292	-55552.1
2504	1	21.7284 8.65716 6.44648	-1843.9	-252.492	-5234.66
2505	1	14.7229 8.49549 9.03493	-10684	-22236.7	-226030
2506	1	14.5594 5.92717 6.52785	-18062.8	-24793	-189869
2507	1	16.9412 5.89986 8.95533	-80293.9	-43352.7	-100518
2508	1	17.0017 8.56115 6.42406	-11404.1	-1839.29	-7196.28
2509	1	10.0984 8.47917 8.94335	-918.125	-28497.2	-21790.6
2510	1	9.99015 5.89932 6.48638	-2422.72	-237670	-111963
2511	1	12.2535 5.91093 9.06966	-53188.1	-93677.9	-41660.2
2512	1	12.4063 8.55853 6.44122	-23366	-6716.91	-1613.86
2513	1	5.42275 8.38797 9.10538	-89652.9	-12748	-143525
2514	1	5.32305 5.81929 6.54466	-15087.9	-3360.39	-17232.6
2515	1	7.66516 5.83058 9.07853	-152360	-50.719	-3098.1
2516	1	7.60058 8.43782 6.56853	-10825.2	-1660.99	-21449.4
2517	1	0.763198 8.36494 9.02368	-2863.91	-22332.3	-63832.7
2518	1	0.575507 5.83597 6.51579	-35577.6	-60396.7	-472.779
2519	1	2.91789 5.85642 9.01251	-4760.9	-1378.5	-84696.9
2520	1	3.10303 8.37191 6.58034	-96854.9	-17463.8	-1231.33
2521	1	140.416 9.40279 8.96064	-43601.6	-5760.96	-10354.5
2522	1	140.326 6.83397 6.48094	-235840	-9071.34	-35201.3
2523	1	142.698 6.89924 9.01912	-3932.67	-4442.7	-41788.3
2524	1	142.705 9.50666 6.35404	-88530.2	-11392	-4056.55
2525	1	145.011 9.56141 9.0588	-7325.77	-154388	-17499.5
2526	1	145.014 6.91759 6.52595	-80198.8	-1181.4	-61884.6
2527	1	147.331 7.01059 8.93445	-38398.9	-23793	-53375.8
2528	1	147.47 9.62756 6.40875	-1015.23	-27398.4	-35727.2
2529	2	136.862 8.13106 5.24708	-49213.6	-43324.6	-17829.8
2530	2	136.977 10.7775 7.88063	-282.763	-175.192	-2863.43
2531	2	139.208 8.11458 7.74558	-44149.8	-81615.6	-21501.5
2532	2	139.214 10.7405 5.25518	-16522.2	-209332	-18373.7
2533	2	132.297 8.0489 5.29235	-32874.1	-23503.3	-827.79
2534	2	132.313 10.6096 7.92474	-60817	-165890	-26971.7
2535	2	134.576 8.19292 7.82596	-103778	-778.072	-3554.73
2536	2	134.616 10.8191 5.26778	-3688.87	-3345.78	-1973
2537	2	127.604 8.03601 5.41801	-8547.05	-8901.49	-77.6702
2538	2	127.6 10.6355 7.8836	-2218.29	-31765.3	-46663.4
2539	2	129.826 7.99972 7.81581	-170194	-23269.4	-68518.3
2540	2	129.992 10.6137 5.25834	-2468.78	-57779.7	-55086.1
2541	2	122.8 7.98243 5.31603	-153385	-3756.38	-71273.9
2542	2	123.038 10.6026 7.88103	-4506.98	-4317.61	-3566.51
2543	2	125.202 8.10917 7.92912	-12306.6	-89555.1	-3449.87
2544	2	125.284 10.6383 5.38628	-6394.04	-4467.31	-5266.96
2545	2	118.192 7.92319 5.30232	-830.999	-69031.1	-52827.7
2546	2	118.409 10.4041 7.80094	-45146.3	-11740.3	-32413.2
2547	2	120.564 7.72836 7.78016	-27661.7	-11410.6	-8828.4
2548	2	120.691 10.4774 5.23638	-2586.25	-2253.85	-4864.75
2549	2	113.504 7.79787 5.32567	-17438.5	-5250.36	-31715.2
2550	2	113.793 10.4335 7.8014	-462125	-612.113	-115492
2551	2	115.94 7.89971 7.68537	-2426.19	-40249	-4357.13
2552	2	115.979 10.5656 5.26569	-31369.5	-37733.3	-447.256
2553	2	109.037 7.72613 5.21343	-11064.9	-42694.2	-491.392
2554	2	109.094 10.492 7.86624	-61554	-331.931	-89360.2
2555	2	111.344 7.83554 7.83724	-43018.2	-3751.17	-28444.2
2556	2	111.386 10.3348 5.34604	-2453.42	-28006	-1795.16
2557	2	104.249 7.69816 5.27004	-895.145	-15113.8	-240229
2558	2	104.419 10.5051 7.85401	-1437.93	-6993.78	-6732.88
2559	2	106.579 7.86621 7.80947	-94233.1	-71848.1	-21708.2
2560	2	106.8 10.4109 5.30483	-940.168	-74318.3	-1884.14
2561	2	99.6262 7.84503 5.29872	-33610.9	-19711.8	-14388.4
2562	2	99.7161 10.3969 7.86913	-16.0214	-73839.5	-47888.5
2563	2	101.981 7.74132 7.69256	-11813.2	-7092.85	-141578
2564	2	102.157 10.4616 5.38892	-165219	-31583.1	-9393.05
2565	2	95.0065 7.79518 5.25211	-36478.2	-6344.75	-64172
2566	2	95.2883 10.289 7.87705	-68512.7	-183655	-88022.8
2567	2	97.3708 7.78078 7.77457	-10981.9	-104567	-63685.7
2568	2	97.502 10.4284 5.12518	-30434	-14188.9	-138449
2569	2	90.3512 7.74304 5.14632	-30310.4	-9531.87	-1.59905
2570	2	90.496 10.282 7.86237	-13499.3	-10026.6	-127901
2571	2	92.6686 7.74453 7.7699	-8833.33	-27968.8	-59304.7
2572	2	92.7486 10.386 5.29564	-17740.1	-22734.7	-82165.6
2573	2	85.6515 7.61606 5.28265	-5903.74	-7828.82	-77120.4
2574	2	85.8299 10.3648 7.83074	-20054.1	-32793.8	-404.774
2575	2	87.9785 7.64036 7.84583	-2.0701	-8115.67	-1114.24
2576	2	88.1736 10.304 5.30935	-15748.6	-220039	-7267.74
2577	2	81.0207 7.62436 5.33996	-7172.19	-178674	-2534.03
2578	2	81.1023 10.3992 7.80744	-3633.28	-41745.1	-1527.98
2579	2	83.3314 7.70486 7.93195	-8933.3	-20774.3	-13348.4
2580	2	83.5845 10.3191 5.36901	-8206.6	-34766.1	-6445.75
2581	2	76.3015 7.5887 5.28919	-3793.82	-9610.51	-62384.1
2582	2	76.4638 10.3258 8.04651	-2135.69	-64852.6	-26464.8
2583	2	78.554 7.63673 7.89781	-365.4	-4376.81	-40906.7
2584	2	78.8946 10.3912 5.37618	-3240.05	-1140.12	-136336
2585	2	71.7128 7.61993 5.24854	-5909.75	-35.115	-2182.97
2586	2	71.7648 10.2965 7.84735	-1426	-8053.61	-2298.07
2587	2	73.929 7.59537 7.87465	-615.04	-5526.09	-8183.81
2588	2	74.2493 10.1941 5.37654	-356.407	-1743.33	-1389.2
2589	2	66.9986 7.51682 5.18054	-115671	-1389.84	-59841.5
2590	2	67.1053 10.2106 7.92194	-123192	-24236.4	-218913
2591	2	69.3107 7.59911 7.77738	-41.5912	-8849.65	-229265
2592	2	69.4249 10.2395 5.282	-37.2788	-10.4379	-33731.9
2593	2	62.195 7.61141 5.24452	-91761.5	-1199.2	-78658.5
2594	2	62.3095 10.2318 7.69642	-3304.28	-116547	-5842.39
2595	2	64.6871 7.44295 7.89518	-9376.22	-47265.6	-92.296
2596	2	64.693 10.1356 5.28204	-31582.1	-92178.5	-14188.3
2597	2	57.5408 7.45245 5.23675	-1270.73	-55732.4	-131636
2598	2	57.6886 10.109 7.79498	-183915	-3621.44	-83586
2599	2	59.8919 7.48113 7.70738	-10650.3	-4112.46	-79153.7
2600	2	59.9665 10.0387 5.27707	-1377.88	-28266.3	-3386.71
2601	2	52.9175 7.42863 5.18577	-27511.1	-134550	-3668.29
2602	2	52.9735 10.2526 7.69567	-12783.9	-53879.5	-26082.8
2603	2	55.177 7.60956 7.76045	-96532.6	-11531.7	-23190.2
2604	2	55.3771 10.1932 5.18844	-18784.2	-39327.3	-39975.8
2605	2	48.4053 7.52173 5.16909	-18746.5	-152558	-26.5306
2606	2	48.3762 10.1385 7.73376	-10090	-313517	-1981.14
2607	2	50.5893 7.49817 7.84893	-149713	-8105.77	-98196.4
2608	2	50.6702 10.1929 5.20878	-49537.6	-73457.6	-2171.2
2609	2	43.5923 7.39803 5.30994	-30492.1	-5884.74	-39771.2
2610	2	43.7037 10.1411 7.78876	-3192.95	-16782.2	-123591
2611	2	45.9708 7.447 7.81434	-789.538	-76163	-9118.57
2612	2	46.1672 10.1773 5.14022	-32922.8	-4077.24	-3386.89
2613	2	38.9173 7.47294 5.18706	-37421	-2758.3	-3459.66
2614	2	39.0981 10.0051 7.72422	-39284	-46549	-54767.9
2615	2	41.1631 7.52491 7.76089	-10871.6	-37171.6	-2731.02
2616	2	41.494 10.1177 5.10955	-54405.7	-122665	-110621
2617	2	34.2632 7.36342 5.14457	-21124	-426.788	-11580.1
2618	2	34.3911 10.0502 7.81432	-199702	-136100	-6137.61
2619	2	36.6508 7.48802 7.75408	-3412.26	-5563.68	-27499.3
2620	2	36.7614 10.1218 5.19157	-134.463	-45720.8	-93503.2
2621	2	29.8349 7.38806 5.18808	-1269.82	-0.814267	-64053.5
2622	2	29.857 10.0492 7.78518	-348793	-22964.3	-2112.73
2623	2	32.0034 7.44386 7.76594	-12800.2	-39763.7	-1143.78
2624	2	32.0555 10.0914 5.17879	-40964.8	-19120.9	-29815.8
2625	2	25.1382 7.33858 5.25555	-20199.1	-27810.5	-779.555
2626	2	25.1945 10.0578 7.73109	-5923.19	-39490.2	-4272.12
2627	2	27.4032 7.38052 7.8454	-60713.8	-37229.8	-26901.1
2628	2	27.5978 10.1608 5.286	-111826	-5987.03	-7667.98
2629	2	20.4075 7.33784 5.13987	-5007.5	-14395	-16783.3
2630	2	20.5466 9.95365 7.80795	-77249.5	-129875	-24685.3
2631	2	22.8038 7.39178 7.71429	-118973	-12137.8	-124473
2632	2	22.8948 10.0145 5.22721	-16195.8	-2403.56	-53045.6
2633	2	15.7559 7.09687 5.21755	-68651.8	-41112	-514.134
2634	2	15.9253 9.89665 7.77769	-60381.9	-1782.51	-84255.1
2635	2	18.2322 7.36598 7.76994	-135.681	-1299.64	-75102.9
2636	2	18.2263 9.83803 5.21541	-7425.22	-42553.8	-43392
2637	2	11.2199 7.18617 5.19567	-28818.3	-732.38	-3815.45
2638	2	11.3166 9.84471 7.84315	-35011.7	-17271.2	-9820.62
2639	2	13.4283 7.1988 7.71566	-4812.94	-540.051	-29846.2
2640	2	13.5929 9.87472 5.20748	-160207	-9079.65	-12514.4
2641	2	6.52142 7.06336 5.28189	-281941	-69381.4	-497.576
2642	2	6.67201 9.86964 7.85822	-40405	-15782.5	-172614
2643	2	8.84366 7.13901 7.74744	-1389.43	-5981.9	-9878.94
2644	2	8.96168 9.73702 5.34499	-36130.5	-3268.41	-75137.3
2645	2	2.00188 7.05393 5.28948	-14602.1	-29840.4	-4742.69
2646	2	2.04002 9.78567 7.69906	-19581.3	-5118.37	-267.84
2647	2	4.22798 7.06296 7.87988	-13666.2	-1204.69	-258174
2648	2	4.36605 9.70245 5.259	-13179.4	-29459.3	-11302.3
2649	2	-0.125522 4.65464 9.86259	-67.3802	-90929.2	-65299.2
2650	2	141.49 8.18632 5.11345	-2.47144	-19091	-37161.3
2651	2	141.653 10.7843 7.71636	-82570.8	-359.787	-179495
2652	2	143.814 8.20538 7.7946	-45091.9	-170145	-43670.5
2653	2	143.979 10.8592 5.23491	-1505.06	-11999.1	-66851.2
2654	2	146.289 8.19157 5.12104	-92302.2	-13323.3	-11346.3
2655	2	146.186 10.8111 7.7272	-34521.1	-32469.7	-25102.4
2656	2	148.196 7.99229 7.36363	-4036.93	-24834.2	-28277.3
2657	3	156.439 7.77111 9.9473	-66278.8	-61557.7	-51.4704
2658	3	158.105 6.961 7.347	-29341.9	-49225.7	-99023.7
2659	3	156.503 9.47926 7.39863	-73961.1	-13683.1	-142186
2660	3	158.293 10.4418 9.87084	-904.905	-1311.18	-4091.66
2661	3	159.786 7.76853 10.0362	-320538	-93995.3	-30103
2662	3	161.392 6.87178 7.38365	-21559	-53176	-58473.7
2663	3	159.886 9.543 7.32985	-165391	-30678.9	-61056.7
2664	3	161.633 10.321 9.95156	-144526	-32481.9	-131058
2665	3	163.3 7.60706 9.95995	-23688.7	-306.633	-1773.7
2666	3	164.969 6.81033 7.35664	-123071	-3378.08	-36861.4
2667	3	163.39 9.33726 7.38657	-1.72142	-3480.62	-5436.75
2668	3	165.02 10.2147 9.96862	-107583	-74279.8	-72595.2
2669	3	166.7 7.59646 10.0053	-1341.71	-1185.84	-7924.46
2670	3	168.389 6.74661 7.27915	-50288.9	-298.69	-3189.68
2671	3	166.752 9.46266 7.36208	-11170.5	-6828.16	-42661.7
2672	3	168.44 10.1721 9.92777	-2685.33	-1747.55	-33036.7
2673	3	169.945 7.63598 9.92099	-39.3279	-2612.3	-14572.4
2674	3	171.756 6.6791 7.29268	-32754.8	-2507.75	-20730.6
2675	3	170.166 9.3481 7.29954	-11970.4	-1468.06	-4721.24
2676	3	171.838 10.2332 9.91649	-22612.6	-25970	-44420.8
2677	3	173.339 7.41959 9.88677	-151628	-6484.04	-8751.02
2678	3	175.093 6.61828 7.34559	-154633	-177137	-20960.5
2679	3	173.486 9.31736 7.32181	-9261.01	-16748.8	-44.029
2680	3	175.231 10.112 9.81279	-12734.1	-52102	-14893.4
2681	3	176.857 7.4715 9.95369	-30288.5	-7784.18	-4023.16
2682	3	178.559 6.69886 7.40076	-6261.31	-5599.24	-51428.5
2683	3	177.018 9.1832 7.38161	-257064	-181984	-231984
2684	3	178.605 10.0111 9.93504	-7437.87	-1272.46	-57.8732
2685	3	180.224 7.44248 9.96103	-13287.3	-43384.6	-10282.5
2686	3	181.916 6.74163 7.38037	-15161.7	-189488	-2261.92
2687	3	180.328 9.24959 7.30242	-21822.9	-5.1312	-110828
2688	3	181.975 10.0207 9.95532	-5610.42	-1547.45	-6857.4
2689	3	183.644 7.34795 10.0183	-4653.2	-14089.1	-8966.39
2690	3	185.35 6.50305 7.37944	-26289.3	-141231	-1181.3
2691	3	183.67 9.3374 7.38911	-32346.6	-2464.14	-93583.7
2692	3	185.334 10.041 9.86216	-94911.5	-68037.6	-142682
2693	3	187.021 7.36136 9.97373	-26846.6	-58177.1	-6036.07
2694	3	188.666 6.43804 7.3627	-35412.5	-39460.5	-174.782
2695	3	187.133 9.18265 7.39814	-249931	-43142.5	-147089
2696	3	188.85 9.92002 10.0021	-71.8442	-13516.4	-68.6781
2697	3	190.356 7.28764 9.90937	-8838.65	-4257.7	-6974.47
2698	3	192.032 6.55465 7.34424	-66562	-44930.3	-21193.7
2699	3	190.408 8.98565 7.34618	-58122	-45713.9	-14143.2
2700	3	192.217 9.81003 9.88793	-2443.91	-413.945	-3133.86
2701	3	193.785 7.19582 9.97804	-6295.6	-27537.3	-6466.62
2702	3	195.496 6.36628 7.34961	-36417.2	-14.9224	-21452.4
2703	3	193.96 8.97629 7.3471	-4165.4	-46880.8	-28744.5
2704	3	195.617 9.75026 10.0175	-4589.53	-57905.2	-20544.6
2705	3	197.258 7.09904 9.98217	-95473.9	-71627.5	-47883.5
2706	3	198.95 6.23617 7.4007	-124379	-73645.5	-15165.5
2707	3	197.343 8.83831 7.47094	-95212.8	-79013	-39522.9
2708	3	199.092 9.76826 10.0205	-65259.9	-27580.6	-626.137
2709	3	200.643 7.04622 9.95136	-6.7241	-25499.3	-16345.2
2710	3	202.372 6.23002 7.41333	-8358.96	-11548.2	-75614.2
2711	3	200.607 8.84976 7.37821	-31609.6	-90753.4	-54.6743
2712	3	202.372 9.6863 9.91266	-184.12	-786.171	-690.274
2713	3	204.099 7.09807 9.98171	-2863.53	-9513.16	-3101.68
2714	3	205.628 6.34318 7.35776	-136396	-15997.1	-6307.15
2715	3	204.134 8.83986 7.42522	-172136	-46079.1	-0.00254375
2716	3	205.865 9.7301 10.0126	-50881.4	-66916.4	-78303.1
2717	3	207.411 7.03127 10.0846	-10040.4	-83957.3	-78759.2
2718	3	209.056 6.17228 7.33334	-16460.7	-16322.4	-77452
2719	3	207.577 8.86179 7.36997	-19440.4	-1682.53	-47888
2720	3	209.213 9.57043 10.0383	-2365.66	-12029.7	-22449.8
2721	3	210.915 6.94865 10.0066	-136583	-5434.95	-363.641
2722	3	212.591 6.13334 7.30499	-9297.18	-14116.3	-111.961
2723	3	210.902 8.68976 7.48158	-28764.8	-474.471	-6131.64
2724	3	212.612 9.54143 9.83316	-2403.78	-559.308	-79039.2
2725	3	214.266 6.83878 9.86127	-133376	-744.275	-63269.6
2726	3	215.923 6.02071 7.27253	-29838	-18762.7	-124238
2727	3	214.256 8.64363 7.28254	-35295.4	-2864.72	-1512.12
2728	3	216.106 9.50015 9.82691	-9928.97	-130884	-4097.44
2729	3	217.629 6.80205 9.87707	-48921	-37617.9	-172.482
2730	3	219.24 6.01067 7.29124	-5335.97	-1134.09	-8453.73
2731	3	217.671 8.62673 7.35535	-101.036	-62842.7	-15376.5
2732	3	219.423 9.50945 9.9176	-8698.01	-124537	-7423.02
2733	3	220.953 6.79825 9.93957	-32651.3	-224.662	-328.06
2734	3	222.647 5.88595 7.3986	-134693	-7314.37	-63215.8
2735	3	221.068 8.50734 7.37059	-125504	-25372.5	-65397.6
2736	3	222.805 9.37976 9.91267	-26317.2	-33578.7	-1512.83
2737	3	224.445 6.75547 9.85818	-30640.7	-39198.9	-46100.6
2738	3	225.963 5.81326 7.28351	-6926.04	-1659.38	-22764.8
2739	3	224.382 8.54393 7.31187	-10106	-93210.9	-47813.1
2740	3	226.134 9.38556 9.87759	-12002.5	-2504.57	-36065.9
2741	3	227.76 6.68066 9.91718	-83915.9	-31089.3	-7516.67
2742	3	229.316 5.80287 7.2661	-88113	-68344.8	-1053.02
2743	3	227.748 8.41805 7.40073	-480.249	-25542.8	-45.5018
2744	3	229.518 9.37082 9.77031	-70619.5	-18.3297	-1431.99
2745	3	231.163 6.67973 9.86956	-69481.3	-121944	-35.0353
2746	3	232.699 5.63576 7.31433	-196.551	-37556.4	-127129
2747	3	231.155 8.40149 7.24612	-4859.94	-3486.8	-29980.9
2748	3	232.887 9.25657 9.96276	-2927.38	-818.402	-34157.8
2749	3	234.456 6.51745 9.84246	-60927.4	-1370.31	-216454
2750	3	236.057 5.60661 7.26108	-6.49648	-176561	-25361.5
2751	3	234.541 8.29932 7.32265	-12228.2	-36557.2	-1138.88
2752	3	236.324 9.13652 9.76483	-8713.88	-39611	-40628.6
2753	3	237.833 6.5231 9.84689	-1236.51	-6860.33	-34562.7
2754	3	239.518 5.59136 7.28419	-5041.42	-173.127	-81543
2755	3	237.998 8.20334 7.30001	-51401.6	-27387.2	-3105.47
2756	3	239.699 9.08681 9.87458	-75395.1	-43629	-11.0814
2757	3	241.265 6.40075 9.75331	-35660.5	-20784.8	-32759.1
2758	3	242.964 5.4697 7.16875	-27708.6	-14466.2	-84531.1
2759	3	241.351 8.10115 7.29692	-199477	-10742.8	-526.739
2760	3	242.989 8.90266 9.87924	-16681.8	-7354.29	-81029.9
2761	3	244.672 6.37631 9.76792	-7232.22	-380955	-20413.1
2762	3	246.327 5.4055 7.2747	-232.593	-9401.03	-84746.5
2763	3	244.735 8.0354 7.34641	-67207.3	-66890	-16553.9
2764	3	246.513 8.96561 9.95222	-14672	-51689.3	-29812.5
2765	3	248.01 6.28179 9.81478	-14915.3	-56.5879	-504.033
2766	3	249.722 5.33006 7.31717	-80956.2	-2301.82	-23694.9
2767	3	248.182 7.99768 7.24453	-45276.4	-6964.65	-11175.4
2768	3	249.869 9.03877 9.7666	-23320.9	-69306.6	-219218
2769	3	251.486 6.33578 9.88209	-9160.17	-12.9679	-2694.81
2770	3	253.061 5.23388 7.24225	-9040.6	-137.037	-55347.3
2771	3	251.659 8.01877 7.24724	-37378.9	-88042.3	-96259.1
2772	3	253.197 8.8391 9.81867	-40633.7	-8742.84	-44714.8
2773	3	254.81 6.21858 9.72487	-166203	-1383.56	-3968.06
2774	3	256.453 5.2431 7.3192	-10690.3	-72430	-128633
2775	3	254.94 7.95968 7.20537	-21846.7	-13459.4	-2982.69
2776	3	256.573 8.80804 9.66062	-21225.4	-12684.5	-24073.7
2777	3	258.31 6.11386 9.78184	-64743.8	-99511	-3745.51
2778	3	259.842 5.24691 7.28221	-58664.3	-39930.9	-23418.7
2779	3	258.267 7.92239 7.33358	-31832.1	-20434.8	-7239.74
2780	3	260.062 8.81304 9.74307	-857.882	-937.933	-3095.38
2781	3	263.264 5.19041 7.17133	-24775.1	-976.724	-58535.9
2782	3	261.635 7.8211 7.16781	-31569.6	-31056.5	-4868.5
2783	3	263.463 8.68808 9.86838	-33517.8	-7053.92	-136639
2784	3	265.025 6.0531 9.74274	-44221.4	-54696.3	-68265.7
2785	3	266.642 5.25166 7.23626	-15719.4	-17947.3	-324268
2786	3	265.067 7.82333 7.22003	-55502.7	-561.391	-31186.7
2787	3	266.81 8.67944 9.74278	-35923.6	-1199.37	-13817
2788	3	268.436 6.09095 9.84023	-15873.4	-52381	-32276.4
2789	3	270.147 5.14191 7.35614	-0.00693204	-21086.8	-3884.12
2790	3	268.603 7.73216 7.24243	-1807.82	-19703.3	-10631.6
2791	3	270.374 8.67714 9.86661	-2134.89	-117015	-2867.7
2792	3	271.786 5.89156 9.86358	-142642	-7021.94	-11416.7
2793	3	273.556 5.16888 7.28515	-59338.5	-29661.3	-27509.5
2794	3	271.953 7.75621 7.31767	-33213	-8972.99	-13446.3
2795	3	273.63 8.56946 9.89032	-8790	-18119.6	-100639
2796	3	275.246 5.94126 9.80825	-77.4672	-11492.3	-15784.8
2797	3	276.982 5.04353 7.20708	-6746.82	-44257.4	-124405
2798	3	275.322 7.73369 7.22327	-9660.03	-146096	-6984.66
2799	3	277.097 8.52816 9.74178	-67374.4	-71745.6	-74452.8
2800	3	278.766 5.87458 9.94555	-4889.14	-64258.9	-14705.9
2801	3	280.252 5.11959 7.20935	-107900	-22408.5	-3421.53
2802	3	278.713 7.64045 7.35169	-42467.8	-1507.01	-9643.64
2803	3	280.441 8.49845 9.86393	-60916.3	-141561	-582783
2804	3	282.109 5.80313 9.79406	-19635.8	-525.797	-39407.8
2805	3	283.744 4.97934 7.32582	-76123.8	-42850.2	-1433.5
2806	3	282.191 7.61558 7.26217	-49600.5	-18118.6	-16220.7
2807	3	283.774 8.3676 9.79032	-22361.1	-17108.1	-126698
2808	3	285.428 5.79262 9.75165	-31079.8	-2185.23	-10429.7
2809	3	287.162 4.96881 7.33727	-15439.9	-89680.2	-5136.67
2810	3	285.561 7.51312 7.2443	-4699.22	-3046.52	-101190
2811	3	287.104 8.44853 9.79136	-10793.7	-6350.32	-2803.91
2812	3	288.9 5.82562 9.77743	-35141.9	-1638.98	-7054.8
2813	3	290.536 4.85826 7.29319	-7914.72	-88974.8	-68484.2
2814	3	288.92 7.61988 7.31441	-43922.4	-5036.73	-6976.21
2815	3	290.689 8.34963 9.83296	-48540.6	-115262	-39716.3
2816	3	292.205 5.65637 9.86458	-9310.26	-39540.8	-66238.6
2817	3	293.915 4.80765 7.37998	-917.312	-5497.45	-214178
2818	3	292.427 7.45813 7.21909	-75176.6	-4200.83	-228.018
2819	3	293.966 8.27324 9.95456	-63112.1	-90.1251	-7710.51
2820	3	149.538 7.75598 9.76726	-332.55	-1236.22	-42334.5
2821	3	151.378 6.78738 7.40549	-14993.4	-109917	-41080.7
2822	3	149.805 9.73012 7.33983	-20689	-8995.42	-14657.2
2823	3	151.434 10.3921 9.83606	-35876.4	-2645.52	-271528
2824	3	152.957 7.72375 9.8631	-984.79	-783.43	-254243
2825	3	154.655 6.86172 7.45263	-70058.7	-14276	-11587.3
2826	3	153.16 9.63675 7.30517	-65493	-375.674	-353.493
2827	3	154.903 10.3257 9.87036	-1692.18	-19238.2	-51921.2
2828	4	156.328 7.66369 6.75024	-30973.2	-67801.5	-83318.3
2829	4	158.096 6.9523 9.3418	-125722	-65861.4	-842.122
2830	4	156.657 9.56515 9.31861	-248.507	-40724.4	-10556.9
2831	4	158.218 10.2474 6.76314	-23540.3	-41866.5	-103.977
2832	4	159.756 7.77333 6.72597	-48.596	-16385.5	-15005.1
2833	4	161.536 6.86194 9.36022	-14000.4	-4087.83	-47956
2834	4	159.935 9.5704 9.31237	-38178.6	-15721	-184496
2835	4	161.65 10.1954 6.84289	-121101	-19115.2	-226160
2836	4	163.228 7.47829 6.80882	-1261.09	-38080.5	-73910.5
2837	4	164.986 6.84567 9.33928	-4412	-11217.3	-36736.6
2838	4	163.32 9.49957 9.3396	-150882	-24312.1	-62287.8
2839	4	164.992 10.1773 6.80153	-199521	-75613.7	-38.905
2840	4	166.715 7.52438 6.72604	-15228.1	-1208.81	-98124.4
2841	4	168.302 6.75957 9.33552	-149093	-4664.08	-40661.9
2842	4	166.728 9.42016 9.30028	-54068	-115078	-45358.2
2843	4	168.458 10.1089 6.86256	-411962	-169192	-14411.5
2844	4	170.144 7.48888 6.6613	-1426.3	-3767.18	-10069.5
2845	4	171.619 6.83713 9.26982	-9689.16	-45918.3	-43345.6
2846	4	170.097 9.43457 9.27537	-35142.3	-14816.6	-295.262
2847	4	171.793 10.1239 6.74933	-40457.4	-34946.6	-536.526
2848	4	173.417 7.44872 6.77293	-27140.8	-72055.5	-3361.73
2849	4	175.124 6.69626 9.32094	-16825.7	-44147.2	-24674.5
2850	4	173.484 9.33527 9.30779	-36037.3	-63069	-55766.9
2851	4	175.272 10.0204 6.88779	-889.444	-7656.87	-14171.6
2852	4	176.897 7.35651 6.6799	-3179.3	-104815	-19697.2
2853	4	178.543 6.77131 9.29868	-91289.2	-144921	-19260.5
2854	4	176.892 9.31045 9.26275	-9939.4	-181421	-2235.16
2855	4	178.69 9.96971 6.76885	-10903.9	-10408.7	-4127.06
2856	4	180.227 7.46394 6.73993	-13537.5	-3.21436	-1817.33
2857	4	181.898 6.69264 9.37783	-73813.3	-290293	-18576.6
2858	4	180.336 9.28304 9.22155	-4814.03	-20718.1	-9216.23
2859	4	182.043 10.009 6.67189	-65.4568	-56191.5	-88895.2
2860	4	183.665 7.43855 6.83354	-28667.3	-40489.2	-30768.9
2861	4	185.332 6.61813 9.32487	-18542.1	-2879.92	-7093.62
2862	4	183.672 9.13702 9.37935	-6957.33	-6256.25	-15.1239
2863	4	185.451 10.0032 6.79729	-8363.41	-723.757	-51596.2
2864	4	187.007 7.2819 6.6942	-2884.44	-171146	-5901.16
2865	4	188.662 6.51216 9.37558	-36832	-15310.8	-64923.4
2866	4	187.167 9.20135 9.37062	-10972.6	-11443.5	-33637.2
2867	4	188.809 9.96715 6.73854	-21442.4	-151801	-106278
2868	4	190.315 7.18325 6.79321	-9105.66	-27070.7	-165826
2869	4	192.087 6.50098 9.31131	-4382.75	-18775.2	-16856.9
2870	4	190.513 9.12522 9.25988	-958.179	-11303	-34834.5
2871	4	192.217 9.74329 6.71741	-1133.86	-77190.5	-27724.8
2872	4	193.839 7.18705 6.69688	-23863.3	-53496.7	-85169.7
2873	4	195.559 6.41038 9.30256	-17262.5	-22307.8	-22788.9
2874	4	193.925 9.07375 9.35031	-34301.4	-66864.5	-13139.9
2875	4	195.732 9.70895 6.79875	-61560	-33035	-14417.5
2876	4	197.278 7.0666 6.76674	-190633	-3599.34	-62157.3
2877	4	198.909 6.16983 9.36213	-15431.8	-27414.6	-129.342
2878	4	197.349 8.97227 9.37913	-1283.25	-4417.72	-332.796
2879	4	199.02 9.659 6.8366	-5750.54	-46383.3	-1129.99
2880	4	200.659 6.93675 6.80797	-304857	-14376.2	-224762
2881	4	202.451 6.34131 9.41469	-152.976	-29594.6	-226721
2882	4	200.689 8.86183 9.33432	-26974.6	-558.306	-1950.54
2883	4	202.384 9.68806 6.75381	-4192.93	-98278.5	-14430.1
2884	4	203.949 7.06507 6.75962	-49624.2	-18646.1	-23799.4
2885	4	205.82 6.29765 9.28456	-2162.51	-21005.5	-35211.4
2886	4	204.143 8.96317 9.39885	-21441.1	-4087.67	-148488
2887	4	205.82 9.64987 6.83867	-69657	-26548.5	-20828
2888	4	207.362 7.05596 6.78061	-516.573	-874.119	-223.725
2889	4	209.159 6.30822 9.32532	-74114.8	-1496.3	-79174.2
2890	4	207.513 8.91949 9.38395	-3498.66	-33605.1	-13656.5
2891	4	209.343 9.61081 6.80102	-3791.31	-56236.2	-18013.9
2892	4	210.835 6.85935 6.80045	-1339.04	-5394.48	-3305.42
2893	4	212.509 6.11862 9.27934	-10930.1	-4271.4	-18022.4
2894	4	210.906 8.83733 9.38616	-27733.8	-4814.42	-6265.56
2895	4	212.572 9.4579 6.72362	-25644	-377577	-40428.4
2896	4	214.242 6.79794 6.63057	-6579.85	-69319.1	-12688.1
2897	4	215.917 6.08388 9.24174	-60157.1	-857.211	-44165.2
2898	4	214.36 8.65031 9.20333	-328328	-3168	-24601
2899	4	216.044 9.44712 6.71919	-21354.3	-48931.8	-59269.7
2900	4	217.579 6.73047 6.70915	-2091.25	-62881.2	-22865.8
2901	4	219.263 5.96166 9.25852	-317713	-3680.38	-15864.8
2902	4	217.778 8.70341 9.25003	-73344.5	-3604.49	-222620
2903	4	219.427 9.42022 6.78877	-40958.8	-118.404	-1833.34
2904	4	220.969 6.67971 6.7794	-19971.5	-11887.3	-60389.8
2905	4	222.631 5.96508 9.26722	-20904.7	-10138.6	-8341.38
2906	4	221.075 8.64661 9.31368	-8426.12	-5789.3	-2714.23
2907	4	222.749 9.37019 6.75872	-39564.9	-6086.73	-15826.8
2908	4	224.283 6.61554 6.67486	-2190.96	-50207.1	-22066.4
2909	4	226.043 5.81386 9.29861	-126.131	-3271.16	-1777.1
2910	4	224.43 8.56987 9.27419	-47554.1	-1436.65	-14356.4
2911	4	226.12 9.24196 6.73552	-12219.4	-40554.3	-54485.9
2912	4	227.665 6.59869 6.71022	-2444.12	-7043.55	-25262.1
2913	4	229.485 5.98268 9.17924	-5091.84	-39745	-1426.05
2914	4	227.756 8.45121 9.35949	-220072	-12.2099	-10455.2
2915	4	229.405 9.15463 6.68757	-770.002	-2061.2	-8799.91
2916	4	231.063 6.57851 6.63534	-230.936	-87024.5	-19803.5
2917	4	232.784 5.81311 9.23425	-7313.82	-63428.4	-17003.3
2918	4	231.137 8.56522 9.27733	-49602.7	-32547.3	-10154.4
2919	4	232.922 9.08287 6.73907	-12855.1	-826.767	-4786.49
2920	4	234.438 6.40939 6.77352	-1975.52	-20334	-7902.79
2921	4	236.135 5.72402 9.24487	-22246	-130089	-6335.53
2922	4	234.522 8.35477 9.31433	-8615.35	-45210.2	-3287.99
2923	4	236.315 9.07147 6.68851	-2289.66	-45554.1	-23619.1
2924	4	237.921 6.42851 6.6418	-93383	-55859.9	-5921.38
2925	4	239.516 5.65536 9.18276	-8046.42	-13395.3	-39394
2926	4	238.024 8.3185 9.21097	-3.04836	-33436.3	-43026.7
2927	4	239.649 8.97101 6.69161	-6517.89	-54188.4	-52182.4
2928	4	241.222 6.26735 6.52032	-7145.69	-11938.4	-10367.8
2929	4	242.935 5.62533 9.12701	-6811.12	-136959	-449242
2930	4	241.316 8.30219 9.22058	-35820.9	-38967.1	-4339.16
2931	4	243.13 8.81479 6.72073	-2089.52	-75965.2	-3152.32
2932	4	244.679 6.215 6.5871	-151047	-11466.5	-100435
2933	4	246.336 5.47219 9.24086	-103706	-8842.52	-6723.99
2934	4	244.742 8.16703 9.33784	-45048.8	-119410	-34004.2
2935	4	246.455 8.8074 6.6963	-47259.1	-46639.2	-55004.9
2936	4	248.035 6.24229 6.67429	-10081.1	-11034.9	-31241.2
2937	4	249.724 5.48991 9.25188	-85.6604	-26146.1	-63.9269
2938	4	248.123 8.17269 9.20692	-133838	-395.495	-56023
2939	4	249.905 8.73718 6.68698	-70865.4	-29460.5	-6744.11
2940	4	251.448 6.13833 6.69579	-22403.1	-44878.3	-78796.9
2941	4	253.016 5.39501 9.20579	-12016.3	-46041.6	-64335.3
2942	4	251.556 8.11532 9.26395	-2248.68	-94192.7	-9656.33
2943	4	253.309 8.77221 6.6155	-1343.18	-12274.6	-2090.93
2944	4	254.786 6.03045 6.67338	-1232.23	-62210.6	-6072.94
2945	4	256.54 5.45858 9.22514	-253666	-32579.2	-10867.8
2946	4	254.891 8.03172 9.14861	-13656.4	-10681.4	-43416.1
2947	4	256.646 8.73365 6.65608	-14082.5	-113423	-208.707
2948	4	258.111 6.05034 6.64813	-15809.5	-909.782	-5543.39
2949	4	259.967 5.37308 9.1953	-24249.8	-71253.8	-1282.58
2950	4	258.373 7.9621 9.25688	-81382.3	-3717.73	-63261.7
2951	4	259.938 8.70371 6.60892	-75226.5	-85845.1	-123671
2952	4	261.587 5.9483 6.71412	-1173.99	-1237.47	-3840.17
2953	4	263.308 5.32124 9.12769	-2699.52	-7941.31	-1954.52
2954	4	261.739 8.00797 9.15592	-2418.09	-1006.42	-26.2903
2955	4	263.365 8.52904 6.63411	-17936.7	-13687.2	-54775.6
2956	4	265.002 5.97596 6.57935	-110707	-13505.9	-44462
2957	4	266.703 5.26738 9.13557	-95292.3	-32516.1	-31911.5
2958	4	265.185 7.92105 9.18016	-39630.4	-2662.25	-14049.8
2959	4	266.801 8.54527 6.63792	-38293.8	-7185.91	-14433.6
2960	4	268.426 5.86849 6.62332	-21320.5	-560.369	-81008.2
2961	4	270.026 5.21538 9.31093	-60765	-67701.6	-33303.9
2962	4	268.545 7.93433 9.20418	-59727.2	-97869	-2189.85
2963	4	270.298 8.58846 6.66363	-1769.46	-49869.9	-16943.2
2964	4	271.881 5.85501 6.69404	-29201.3	-42606.1	-26987.6
2965	4	273.519 5.2526 9.29247	-148932	-49021.2	-16299.2
2966	4	271.923 7.86136 9.2271	-38558.1	-49091	-17941.1
2967	4	273.648 8.49398 6.67738	-142998	-21473.9	-43300.2
2968	4	275.256 5.89463 6.62853	-98080.7	-13693.9	-11156
2969	4	276.953 5.21787 9.22235	-7729.21	-7684.77	-17324.3
2970	4	275.371 7.75852 9.18083	-149075	-74152.7	-218.823
2971	4	277.036 8.47652 6.68771	-5292.84	-93968.7	-136785
2972	4	278.555 5.89186 6.57044	-84889.6	-497.681	-17860.6
2973	4	280.356 5.08077 9.2099	-53845.6	-36794.6	-8296.3
2974	4	278.77 7.71435 9.31946	-981.54	-879.195	-3126.35
2975	4	280.543 8.38768 6.66111	-76874.6	-31945.3	-1316.22
2976	4	282.058 5.69871 6.70137	-1208.07	-4.5947	-59073.8
2977	4	283.738 4.97668 9.22999	-216.805	-15.9972	-56920.9
2978	4	282.078 7.59401 9.21864	-33790.3	-14230	-64810
2979	4	283.911 8.46515 6.70547	-148251	-260297	-32458.8
2980	4	285.475 5.69104 6.6451	-25334	-1808.5	-23361.5
2981	4	287.16 5.02693 9.23037	-132443	-13837.7	-9708.56
2982	4	285.468 7.61677 9.19601	-72742.5	-16670	-104577
2983	4	287.202 8.44909 6.70493	-716.82	-90159.9	-42485.8
2984	4	288.874 5.78211 6.75593	-30651.3	-314.73	-193352
2985	4	290.547 4.89302 9.21731	-50819.6	-190900	-6729.34
2986	4	288.866 7.75528 9.25966	-9678.3	-2321.23	-7652.51
2987	4	290.69 8.227 6.71485	-3879.88	-6941.15	-57027.6
2988	4	292.338 5.63309 6.66624	-256321	-18161.5	-8455.91
2989	4	294.046 4.86564 9.28143	-48099.9	-28186.8	-8799.69
2990	4	292.328 7.46356 9.16716	-71152.8	-75496.2	-2055.47
2991	4	294.02 8.41178 6.5544	-11560.4	-3979.42	-30623.8
2992	4	149.483 7.62254 6.85903	-90100.9	-263294	-30857.7
2993	4	151.307 6.87166 9.3298	-128150	-3511.62	-257.524
2994	4	149.762 9.62022 9.19068	-1307.49	-59443.6	-32216
2995	4	151.475 10.4182 6.59058	-80102	-33.7058	-5568.99
2996	4	152.951 7.73196 6.78897	-7609.06	-4344.16	-26972.8
2997	4	154.711 7.00633 9.29001	-16424.9	-6499.55	-9576.11
2998	4	153.077 9.58855 9.24864	-3615.59	-9894.23	-66538
2999	4	154.841 10.3727 6.74279	-22407.1	-3981.04	-8938.38
3000	3	261.694 6.17968 9.77954	-140781	-49898.9	-2907.63
4201	1	135.778 9.41303 14.1645	-146893	-29666.3	-129018
4202	1	135.73 6.71889 11.7639	-72612.3	-2786.92	-13160.3
4203	1	138.055 6.83176 14.2803	-56429.4	-6208.94	-8376.58
4204	1	138.16 9.52702 11.7323	-84710.4	-3813.57	-96.9633
4205	1	131.064 9.39686 14.3302	-36295	-9977.1	-77221.9
4206	1	130.898 6.81108 11.6903	-216576	-68138.2	-3358.09
4207	1	133.368 6.93236 14.2351	-751.231	-166367	-23438.7
4208	1	133.354 9.39128 11.6964	-8795.39	-24143.9	-171.618
4209	1	126.493 9.39152 14.2246	-39071.8	-53016.6	-10547.3
4210	1	126.257 6.78226 11.727	-153481	-21890.2	-19144.2
4211	1	128.646 6.70645 14.2565	-328058	-19670.8	-17195.2
4212	1	128.734 9.40485 11.6734	-26552.5	-1724.86	-71251
4213	1	121.811 9.20931 14.2281	-315.508	-146040	-6333.23
4214	1	121.691 6.66465 11.6095	-10440.4	-9821	-37260.8
4215	1	123.981 6.75487 14.2393	-85954	-3879.29	-15937.6
4216	1	124.026 9.34336 11.6437	-129419	-60311.5	-47798.1
4217	1	117.207 9.20916 14.2511	-4674.5	-592.269	-120155
4218	1	116.971 6.65968 11.6139	-29710.6	-564269	-2247.74
4219	1	119.371 6.72008 14.1838	-74883.1	-30071.6	-46150.8
4220	1	119.483 9.19477 11.6585	-115175	-17801.2	-29895.5
4221	1	112.579 9.16031 14.2103	-20868.7	-26170.5	-34124.2
4222	1	112.371 6.60865 11.6116	-21637.3	-50375.2	-335.429
4223	1	114.675 6.51926 14.2076	-14470.6	-3120.36	-73549.6
4224	1	114.905 9.23206 11.6587	-49654.6	-2498.45	-66043.5
4225	1	107.942 9.16579 14.1984	-41071.6	-1125.97	-59438.7
4226	1	107.687 6.52788 11.7522	-1103.41	-1158.43	-4170.22
4227	1	110.065 6.56414 14.2266	-1118.28	-6142.72	-101875
4228	1	110.141 9.07332 11.6084	-75157.6	-202851	-3169.62
4229	1	103.226 9.13508 14.162	-41649.3	-7846	-3760.06
4230	1	103.07 6.47752 11.7186	-18869.6	-23542.7	-1578.49
4231	1	105.454 6.42343 14.3326	-50257.3	-36536.4	-2888.45
4232	1	105.483 9.12917 11.6628	-22251.5	-1545.87	-53148.1
4233	1	98.5893 9.07862 14.2226	-18773.8	-3404.82	-135156
4234	1	98.5565 6.46883 11.6605	-2867.89	-24473.2	-4799.44
4235	1	100.872 6.44665 14.1572	-296.696	-19456.6	-7382.84
4236	1	100.894 9.13798 11.6527	-26344.4	-25364.8	-74519.7
4237	1	93.903 8.95983 14.1849	-9400.06	-17897	-9800.72
4238	1	93.8504 6.42774 11.7605	-38356.9	-1903.27	-380534
4239	1	96.155 6.34566 14.2567	-608.129	-42069.1	-10392.9
4240	1	96.3087 8.95762 11.6721	-11099.9	-1674.38	-236543
4241	1	89.3089 9.01412 14.2505	-15991.3	-3.38044	-66845
4242	1	89.1191 6.36454 11.6484	-11260.9	-24855.7	-14893.1
4243	1	91.486 6.29469 14.2506	-49004.1	-27021.9	-157191
4244	1	91.5842 9.02601 11.6968	-24344	-1187.53	-108994
4245	1	84.5061 8.9927 14.3092	-36.3424	-66704.9	-27885.3
4246	1	84.3581 6.3901 11.7971	-48650.9	-2082.84	-50665.8
4247	1	86.8083 6.46698 14.2665	-5667.33	-1522.49	-1106.58
4248	1	86.8777 9.02775 11.6998	-30224.1	-214898	-5899.84
4249	1	79.9635 8.98007 14.343	-190088	-21743.1	-65317.3
4250	1	79.7621 6.38466 11.7518	-61930.5	-2132.76	-901.996
4251	1	82.1661 6.32941 14.4144	-10504	-13106.1	-16892.4
4252	1	82.2302 8.94573 11.7535	-5398.94	-103723	-33.3913
4253	1	75.2379 8.89909 14.2637	-2003.66	-3878.19	-11543.6
4254	1	75.0564 6.25224 11.7601	-316.548	-52613.1	-3987.71
4255	1	77.4889 6.37383 14.3877	-306.75	-128543	-8077.49
4256	1	77.5601 8.93039 11.7682	-18058.8	-58707.8	-1747.37
4257	1	70.5213 8.9421 14.2208	-47152.5	-1969.26	-3225.47
4258	1	70.4053 6.22437 11.658	-80222.7	-140087	-20879.5
4259	1	72.7775 6.30328 14.2956	-1847.18	-25857.8	-63595.6
4260	1	72.8484 8.90383 11.6529	-34296.1	-34243.6	-39424
4261	1	65.8421 8.90398 14.1462	-132017	-96510	-25633.4
4262	1	65.6951 6.23261 11.6908	-75401.6	-4409.97	-172849
4263	1	68.0386 6.34931 14.1999	-82250	-20531.3	-10590.1
4264	1	68.2003 8.89091 11.576	-14151.5	-24508	-26383.3
4265	1	61.13 8.91422 14.1333	-28820.7	-21406.8	-19582.6
4266	1	60.9939 6.26849 11.6531	-3735.03	-17090.4	-121.298
4267	1	63.3781 6.24223 14.2795	-21054.7	-11952.8	-12832.2
4268	1	63.5114 8.85708 11.6743	-75211.3	-15118.3	-4417.42
4269	1	56.555 8.94307 14.1511	-88412.9	-45534.3	-33305.8
4270	1	56.3879 6.28523 11.5387	-5483.74	-8405.91	-39366.6
4271	1	58.6826 6.1955 14.1561	-11211.3	-100225	-59789.3
4272	1	58.7611 8.92969 11.6307	-18673.7	-94802.5	-66439.2
4273	1	51.8868 8.87451 14.229	-184392	-829.866	-43607.8
4274	1	51.6908 6.15226 11.6401	-2986.28	-5622.94	-12.2231
4275	1	53.9334 6.14008 14.2535	-16027.9	-226433	-21672.8
4276	1	54.1622 8.83804 11.576	-5959.89	-2511.83	-291032
4277	1	47.1037 8.86561 14.1588	-41.5014	-80506.5	-11605.7
4278	1	47.0727 6.20222 11.6785	-1256.3	-12338.7	-1320.64
4279	1	49.3667 6.25297 14.2297	-101.7	-1319.01	-6084.07
4280	1	49.4444 8.73413 11.6319	-2514.14	-5558.72	-4303.53
4281	1	42.5831 8.83776 14.2407	-28414	-5879.44	-38961.3
4282	1	42.3891 6.15564 11.7108	-6236.55	-2261.2	-64487.2
4283	1	44.7653 6.14451 14.2953	-52948.1	-22.0454	-79543.5
4284	1	44.8621 8.85961 11.669	-11030.7	-46060.3	-15308.4
4285	1	37.9642 8.76357 14.1673	-28945.3	-4957.95	-3417.83
4286	1	37.7168 6.1163 11.5868	-2962.47	-19239.5	-1094.46
4287	1	40.0156 6.19796 14.1509	-13157.9	-3042.41	-68784.6
4288	1	40.2735 8.86065 11.5977	-135640	-51283.9	-64324.8
4289	1	33.2904 8.70845 14.1883	-305206	-13115.8	-15260.9
4290	1	33.1204 6.08172 11.6159	-72059.2	-17074.3	-50752.7
4291	1	35.4699 6.22459 14.1489	-245484	-184828	-62478.8
4292	1	35.5007 8.74963 11.6214	-20211.9	-72461.8	-43438.3
4293	1	28.6699 8.60875 14.2149	-40097.8	-0.557279	-3665.82
4294	1	28.5217 6.02288 11.6315	-17289.2	-2109.47	-150100
4295	1	30.7551 6.09694 14.0597	-70.2767	-6485.76	-11.8318
4296	1	30.9689 8.81372 11.5185	-75571.4	-105957	-10044.6
4297	1	23.9741 8.56556 14.1197	-40954.8	-2896.02	-115447
4298	1	23.8798 6.03469 11.556	-6152.73	-8432.61	-40130
4299	1	26.1077 6.04656 14.2148	-2974.24	-70910.7	-65531.4
4300	1	26.3459 8.48117 11.6698	-2154.31	-67359	-93725.5
4301	1	19.3127 8.68359 14.1241	-499.619	-11550.9	-116620
4302	1	19.1992 5.86178 11.5403	-8799.32	-1624.23	-113472
4303	1	21.4583 5.94628 14.1323	-58478.8	-18212.2	-22154.1
4304	1	21.572 8.56841 11.5649	-4413.13	-37238.4	-0.0902736
4305	1	14.8193 8.59791 14.2156	-25214.1	-3252.95	-5189.94
4306	1	14.5461 5.97607 11.5714	-1586.05	-4375.45	-0.0195111
4307	1	16.8937 5.90758 14.1878	-282627	-255.015	-241405
4308	1	16.9365 8.54058 11.6191	-27824.5	-18341.8	-24799.6
4309	1	10.107 8.52326 14.2306	-1822.66	-3210.59	-137.35
4310	1	10.0296 5.9302 11.6255	-1975.32	-59910.2	-105761
4311	1	12.3601 5.92662 14.2063	-63561.5	-284503	-315251
4312	1	12.401 8.61508 11.5593	-65443.7	-1301.32	-22658.3
4313	1	5.46282 8.42415 14.2132	-120249	-3575.85	-25839.2
4314	1	5.30426 5.90185 11.5882	-8362.66	-12043.3	-154095
4315	1	7.64398 5.81007 14.2043	-19306.1	-20334.6	-12380.2
4316	1	7.87555 8.48605 11.7489	-2988.92	-87310.1	-77485.2
4317	1	0.915607 8.39614 14.0854	-2569.88	-7261.19	-31120.6
4318	1	0.609299 5.67041 11.3925	-1231.57	-112058	-24683
4319	1	2.99159 5.73613 14.215	-2135.62	-116.649	-25057.9
4320	1	3.19777 8.44519 11.5905	-56385.2	-42526.9	-22337.8
4321	1	140.391 9.49182 14.2184	-14762.6	-108142	-46633.1
4322	1	140.323 6.89347 11.5556	-40119.6	-520.971	-48454.3
4323	1	142.615 6.83268 14.2142	-108627	-28254.6	-6614.77
4324	1	142.776 9.5433 11.5942	-32270.8	-15184.4	-75105
4325	1	145.006 9.5305 14.1048	-7717.17	-15227.6	-56787.8
4326	1	145.064 6.91726 11.6057	-63600.1	-1493.65	-22019.4
4327	1	147.241 6.93816 14.0599	-19788.6	-68421.2	-8976.37
4328	1	147.309 9.66813 11.4865	-381.134	-3545	-13012.5
4329	2	137.081 8.07001 10.3793	-13548.2	-62549.4	-133.614
4330	2	137.024 10.8152 12.904	-9359.03	-12646.2	-74.8546
4331	2	139.327 8.1522 12.9292	-23801.5	-97128.7	-39712.5
4332	2	139.261 10.7581 10.3755	-74376.2	-8539.36	-20599.9
4333	2	132.181 8.01845 10.4706	-13958.9	-34234.8	-23299
4334	2	132.32 10.6382 12.9797	-23566.4	-17192.9	-45710.9
4335	2	134.525 8.13189 12.8967	-1465.42	-53951	-891.91
4336	2	134.683 10.7718 10.4125	-74.2815	-15659.3	-46903.3
4337	2	127.538 8.13996 10.4479	-96.7653	-170938	-37978.2
4338	2	127.617 10.6851 12.9439	-3888.21	-365.604	-84931.9
4339	2	129.832 8.14565 12.9774	-27935.6	-50601.3	-90081.3
4340	2	130.077 10.684 10.4739	-11157.6	-8827.74	-6.22495
4341	2	122.943 7.89877 10.3603	-33547.2	-576.621	-7857.65
4342	2	123.012 10.6317 12.9618	-19912.4	-22845.3	-86.3865
4343	2	125.165 8.09412 13.0216	-11637	-883.947	-17562
4344	2	125.288 10.6443 10.5009	-6760.96	-9306.43	-84321.3
4345	2	118.261 7.92583 10.2559	-23301.7	-1824.76	-60658.3
4346	2	118.367 10.581 12.9169	-314.101	-68069.8	-83861.5
4347	2	120.572 7.86542 12.9232	-75655.7	-5347.16	-547.006
4348	2	120.68 10.5516 10.382	-43312.3	-108430	-21135.4
4349	2	113.653 7.82883 10.3652	-62431.9	-150607	-0.820253
4350	2	113.779 10.4964 12.947	-111695	-19892.7	-126257
4351	2	115.807 7.90211 12.9443	-7204.74	-113869	-1675.09
4352	2	116.154 10.5188 10.3393	-41601.3	-35070.7	-103803
4353	2	108.925 7.84497 10.3823	-26963	-13505.5	-84949.1
4354	2	109.05 10.4694 12.9291	-55049.4	-47714.7	-65818.8
4355	2	111.297 7.85323 12.8726	-24453.9	-57019.7	-21707.4
4356	2	111.387 10.39 10.3534	-6208.71	-37867.2	-43882
4357	2	104.301 7.79609 10.4004	-21320.7	-17110.6	-102.787
4358	2	104.497 10.525 12.9395	-172438	-68239.2	-79236.9
4359	2	106.626 7.84432 13.03	-1763.47	-21689.1	-70260.3
4360	2	106.748 10.4385 10.4185	-1179.74	-770.139	-18663.9
4361	2	99.6102 7.7611 10.2587	-14830.2	-106044	-57987.3
4362	2	99.8373 10.3996 13.0513	-22122.2	-72727.1	-3331.56
4363	2	101.96 7.84095 13.0388	-376361	-89743.8	-18235.5
4364	2	102.141 10.4739 10.4413	-27680.8	-5978.09	-35620.1
4365	2	95.0203 7.77432 10.3651	-137382	-32455.1	-3500.8
4366	2	95.0602 10.2655 12.9628	-3465.32	-85516.9	-3394.01
4367	2	97.4048 7.70238 12.9741	-1945.86	-65293.5	-82810.1
4368	2	97.4797 10.3665 10.3861	-3700.6	-25192.7	-80697.4
4369	2	90.2935 7.67561 10.3737	-9018.61	-30521.3	-12922.8
4370	2	90.4664 10.2998 12.9403	-17640.1	-6099.35	-159590
4371	2	92.6351 7.58937 12.9874	-538.494	-15.3025	-3569.24
4372	2	92.7945 10.3821 10.4594	-60729.6	-227785	-17732.6
4373	2	85.5539 7.65927 10.4048	-64764.1	-5640.62	-3365.9
4374	2	85.7783 10.3736 13.0264	-28.1333	-36404.3	-840.049
4375	2	88.0373 7.78292 12.974	-786.701	-145767	-35423.8
4376	2	88.1445 10.3226 10.3855	-2540.05	-438.475	-2449.83
4377	2	80.8614 7.8024 10.4895	-95427.6	-7445.15	-1105.72
4378	2	81.1331 10.2426 13.0343	-3186.17	-16682.8	-181.357
4379	2	83.2819 7.64975 13.0284	-4319.69	-72365.8	-45504
4380	2	83.3894 10.3996 10.4213	-51297	-22983.8	-27263.6
4381	2	76.3238 7.58162 10.5075	-871.99	-140110	-217.949
4382	2	76.3974 10.2391 13.125	-22251.4	-158454	-5171.68
4383	2	78.7039 7.64674 13.1008	-163.6	-1873.03	-31247.5
4384	2	78.7574 10.2959 10.5429	-466.554	-109.45	-16718.7
4385	2	71.5323 7.63162 10.3627	-10710.3	-30477.4	-71087.7
4386	2	71.7282 10.2154 12.975	-700.993	-4174.02	-30799.2
4387	2	74.0283 7.59856 12.9842	-124046	-18374.6	-12787.6
4388	2	74.114 10.272 10.4904	-1646.06	-1941.22	-9442.19
4389	2	67.0523 7.49533 10.4023	-86831.2	-8528.18	-82961.5
4390	2	67.0251 10.1188 12.8944	-1828.57	-72197.1	-138492
4391	2	69.3346 7.52394 12.8594	-16727.8	-33929.4	-47598.5
4392	2	69.3726 10.2381 10.4696	-68694.6	-912.019	-16.8414
4393	2	62.2486 7.52414 10.2054	-40547.8	-2764.15	-2355.22
4394	2	62.3334 10.1992 12.995	-113522	-1194.47	-16744.3
4395	2	64.6887 7.50591 12.9478	-23835.8	-60276.1	-1717.36
4396	2	64.6885 10.1454 10.3522	-129925	-41057.7	-162.748
4397	2	57.5934 7.58441 10.3552	-515.588	-20795.9	-11724.8
4398	2	57.7407 10.308 12.9187	-4051.6	-23297	-59273.9
4399	2	59.9632 7.59334 12.8833	-32838.5	-21824	-1289.49
4400	2	60.0504 10.1673 10.3244	-28237.5	-3442.76	-46773
4401	2	52.9498 7.49949 10.4046	-8951.41	-1229.02	-49370.8
4402	2	53.0943 10.1295 12.9823	-12743.7	-55062.8	-90373.4
4403	2	55.3456 7.52429 12.8419	-8889.61	-724.454	-15.8007
4404	2	55.3407 10.1275 10.2117	-5752.38	-37478.2	-103981
4405	2	48.2613 7.42335 10.4645	-2056.87	-50428.3	-11201.3
4406	2	48.3865 10.2078 12.8566	-19677	-44101.4	-1247.68
4407	2	50.5871 7.44339 12.9167	-22743	-846.319	-71905.6
4408	2	50.7055 10.119 10.1877	-5853.3	-36365.3	-1958.5
4409	2	43.4927 7.46589 10.3932	-577.011	-9773.39	-809.304
4410	2	43.7959 10.063 12.9932	-30146.9	-4276.19	-76005.4
4411	2	45.9333 7.58649 12.9399	-475.48	-187229	-32.3187
4412	2	46.0077 10.0815 10.3798	-1518.64	-32330.6	-1508.99
4413	2	38.9304 7.4608 10.346	-300.843	-67989.9	-14335.3
4414	2	39.1107 10.1463 12.9166	-392.615	-78101.2	-802.665
4415	2	41.2849 7.62924 13.0303	-103907	-2144.2	-9261.3
4416	2	41.3753 10.148 10.3285	-795.304	-78.3242	-562.796
4417	2	34.2831 7.40894 10.4076	-10681.5	-3504.8	-164654
4418	2	34.418 10.0252 12.8965	-2233.58	-41848.2	-72741.1
4419	2	36.6331 7.49472 12.8742	-14433	-75540.3	-10165.9
4420	2	36.734 10.0396 10.3677	-7477.32	-604.884	-4243.58
4421	2	29.769 7.44576 10.467	-1566.33	-1860.5	-11131.4
4422	2	29.8945 10.0209 12.8343	-33034.8	-54989.3	-140118
4423	2	31.9971 7.45323 12.8996	-10120.7	-40900	-103159
4424	2	32.1744 10.001 10.121	-27.5013	-14432.9	-156.831
4425	2	25.2075 7.28305 10.2844	-35101.2	-276884	-10958.8
4426	2	25.2416 9.85047 12.9462	-112891	-36892	-8695.61
4427	2	27.4057 7.2232 12.8979	-31.0246	-10950.9	-47453.2
4428	2	27.6341 10.0084 10.3805	-21764.3	-19545.9	-39771.8
4429	2	20.4343 7.17721 10.2939	-7234.67	-96018.2	-5410.18
4430	2	20.5365 9.96243 12.8681	-9400.14	-4199.79	-50677.8
4431	2	22.7341 7.27334 12.8369	-126826	-526.525	-224940
4432	2	22.7633 9.95154 10.3841	-37838.4	-856.286	-81963.4
4433	2	15.8772 7.16605 10.3344	-3317.18	-697.083	-4372.11
4434	2	15.9777 9.89158 12.9528	-1472.71	-30099.9	-14521.4
4435	2	18.1989 7.24743 12.7799	-7712.06	-53641.8	-20056.8
4436	2	18.1727 9.82056 10.3684	-80368.2	-2359.53	-28362.9
4437	2	11.1951 7.23887 10.3011	-3040.73	-16646.6	-118.282
4438	2	11.289 9.8339 12.8823	-39662	-4081.27	-492497
4439	2	13.5197 7.36076 12.9126	-94545.4	-1839.13	-45727.4
4440	2	13.6903 9.81261 10.3261	-126054	-136596	-47155.6
4441	2	6.5465 7.08261 10.4158	-41624.1	-27716.7	-13270.5
4442	2	6.64403 9.70173 12.9761	-2552.71	-4557.55	-5016.14
4443	2	8.9287 7.24707 13.0048	-196526	-38536.9	-9349.28
4444	2	9.01027 9.78112 10.2639	-79552.2	-13200.6	-821.27
4445	2	1.88368 7.19362 10.351	-36148.9	-2366.97	-378.638
4446	2	2.02983 9.67646 12.7941	-1264.91	-25089.6	-0.93334
4447	2	4.23458 7.04625 12.9186	-1361.98	-97664.6	-67062.5
4448	2	4.32946 9.73519 10.4188	-37564	-23655.4	-77851.6
4449	2	-0.14549 4.92484 14.9708	-50998	-103015	-48.0119
4450	2	141.551 8.21536 10.3103	-62431.9	-9764.78	-21510.9
4451	2	141.665 10.9171 12.8877	-100698	-201307	-9658.33
4452	2	143.917 8.08082 12.8162	-131659	-27493.2	-395513
4453	2	143.907 10.8438 10.265	-48358.6	-6098.7	-6714.91
4454	2	146.208 8.20178 10.1266	-4813.05	-215605	-921.681
4455	2	146.23 10.7499 12.8706	-26795.5	-10611.3	-42967.2
4456	2	148.08 7.92036 12.3706	-33481.6	-87524.2	-141529
4457	3	156.399 7.75712 14.9752	-5897.83	-55804.3	-23547.9
4458	3	158.037 6.87799 12.4594	-16148.3	-23179.2	-5661.35
4459	3	156.52 9.54423 12.5238	-221.035	-157680	-16631.2
4460	3	158.233 10.3699 15.0707	-94341.6	-16193.4	-143.401
4461	3	159.855 7.78273 15.1216	-1780.85	-110368	-822.738
4462	3	161.562 6.90837 12.4517	-30284.1	-5871.38	-529.641
4463	3	159.845 9.48731 12.5539	-43786.4	-8859.05	-119483
4464	3	161.706 10.388 15.1143	-302698	-155891	-28689.4
4465	3	163.208 7.57615 15.0224	-154403	-11.6715	-35153.6
4466	3	164.922 6.79497 12.5416	-19115.3	-73227.5	-13501.9
4467	3	163.392 9.46402 12.562	-15692.1	-59429.5	-13420.7
4468	3	165.035 10.2262 15.0228	-7207.32	-77242.4	-17120.6
4469	3	166.61 7.44793 15.0918	-21826.4	-28705.6	-798.186
4470	3	168.356 6.80319 12.5125	-4342.74	-7703.63	-1801.62
4471	3	166.746 9.43447 12.447	-80214.3	-92782.9	-14979.4
4472	3	168.38 10.0673 14.9407	-2072.52	-16698.6	-434.951
4473	3	169.987 7.57592 15.0491	-17547.7	-4582.33	-37059.2
4474	3	171.77 6.6882 12.544	-66037.1	-72374.6	-1618.37
4475	3	170.2 9.36384 12.4901	-9980.75	-92690.4	-29243.2
4476	3	171.919 10.0822 15.055	-52927.6	-58.367	-53649.8
4477	3	173.475 7.46671 15.0685	-144436	-7659.48	-186870
4478	3	175.082 6.61448 12.5082	-97367	-6620.99	-25337.8
4479	3	173.456 9.23262 12.404	-8576.56	-5679.86	-12921.8
4480	3	175.241 10.1317 15.0399	-655.903	-42679.6	-33561.9
4481	3	176.816 7.50161 14.9791	-200.196	-5042.21	-5370.46
4482	3	178.453 6.68064 12.6148	-2731.23	-15909	-14757.5
4483	3	176.888 9.27445 12.4976	-8832.37	-39907.2	-4607.76
4484	3	178.704 10.0348 15.0675	-3060.16	-100500	-31456.6
4485	3	180.236 7.38547 15.0626	-193965	-9249.61	-86.8717
4486	3	181.849 6.54085 12.4938	-174892	-734.03	-40057.9
4487	3	180.299 9.20675 12.5974	-257.834	-13867.2	-14203.7
4488	3	181.952 9.99973 15.1645	-15023.5	-27085.8	-9094.92
4489	3	183.687 7.38348 15.0053	-168761	-4601.3	-3092.27
4490	3	185.268 6.49285 12.3877	-48239	-24998	-7964.08
4491	3	183.746 9.1715 12.4711	-81460.9	-11371.7	-4277.89
4492	3	185.351 10.0227 14.9961	-103161	-132476	-9591.86
4493	3	186.96 7.39003 14.9727	-2697.78	-119157	-58175.4
4494	3	188.601 6.37933 12.4835	-189295	-8565.19	-43120.9
4495	3	187.085 9.18312 12.4726	-285.943	-23134.5	-13524.3
4496	3	188.765 9.9027 15.0747	-58210	-398.872	-38381.2
4497	3	190.373 7.16741 15.0557	-312.88	-38318.6	-7235.38
4498	3	192.044 6.32397 12.4806	-29711.8	-2888.4	-60155.1
4499	3	190.503 8.98217 12.4779	-20372.6	-28398	-93350.8
4500	3	192.279 9.77767 15.1099	-56815.9	-17020.9	-29417
4501	3	193.769 7.20784 14.9687	-1702.19	-60234.9	-26126.8
4502	3	195.474 6.37327 12.4298	-26448.2	-55721.4	-3511.1
4503	3	193.849 9.00362 12.5032	-852.681	-33736	-113315
4504	3	195.611 9.92828 15.093	-18999.7	-9302.58	-77138.3
4505	3	197.041 7.10675 15.125	-108229	-153006	-3195.75
4506	3	198.839 6.27986 12.557	-31335	-11373.3	-10389.9
4507	3	197.29 8.88569 12.5857	-100850	-16064.5	-156.779
4508	3	198.964 9.66212 15.0634	-876.384	-51300.1	-6209.67
4509	3	200.612 7.08317 15.0523	-26548.2	-1248.31	-74.4036
4510	3	202.262 6.20558 12.4574	-4439.55	-46938.3	-5958.7
4511	3	200.653 8.85125 12.5442	-193510	-22578.6	-4668.45
4512	3	202.425 9.73273 15.0973	-24713.7	-17596.2	-18157.7
4513	3	203.935 7.04903 15.0704	-3028.52	-9829.85	-840.182
4514	3	205.685 6.25697 12.6619	-131452	-4343.06	-26.9682
4515	3	204.014 8.84564 12.5079	-32051.3	-23758.9	-11474.8
4516	3	205.808 9.72747 15.0264	-25704.8	-45294.2	-21805
4517	3	207.439 7.05693 15.0966	-229089	-57922.7	-16845.7
4518	3	209.07 6.15386 12.6093	-40214.4	-249395	-17171.9
4519	3	207.492 8.87157 12.5751	-59670.8	-23634.4	-4696.43
4520	3	209.304 9.66939 15.1314	-6025.93	-5431.26	-13450.2
4521	3	210.841 6.80364 15.1035	-9617.71	-380.551	-253432
4522	3	212.584 6.05644 12.4788	-16762.8	-31793.2	-81518
4523	3	211.034 8.73387 12.5802	-11945.1	-4220.26	-179331
4524	3	212.668 9.40927 15.0329	-3463.92	-21024.2	-1445.79
4525	3	214.31 6.73032 15.0355	-12123	-1047.31	-60363.5
4526	3	215.896 5.94154 12.4508	-120551	-2414.59	-126030
4527	3	214.319 8.61278 12.4371	-173.414	-38885.4	-71137.6
4528	3	216.055 9.40273 15.0009	-45482.7	-163717	-53917.5
4529	3	217.697 6.74486 15.0637	-80315.1	-5760.61	-3924.87
4530	3	219.172 6.02862 12.4626	-18257	-1478.39	-204036
4531	3	217.717 8.55189 12.4213	-5231.92	-38768.3	-10574.4
4532	3	219.468 9.38491 15.0203	-13958	-43503.6	-95071.4
4533	3	220.993 6.89319 15.0247	-105138	-81362.6	-2299.2
4534	3	222.659 5.87473 12.4709	-147733	-4547.92	-128464
4535	3	221.105 8.47386 12.4089	-44648.2	-8151.93	-32810.3
4536	3	222.919 9.37175 15.0494	-93333.7	-8273.41	-46657.2
4537	3	224.334 6.68619 15.036	-3052.91	-21158.1	-103436
4538	3	226.065 5.80009 12.4017	-95063.4	-20029	-53503.9
4539	3	224.499 8.43884 12.4313	-5797.59	-63334.4	-76140
4540	3	226.155 9.21519 15.0673	-62651.2	-35743.4	-51113.4
4541	3	227.696 6.5915 14.9326	-466.109	-10951.9	-204.283
4542	3	229.395 5.77429 12.3942	-115.568	-1367.49	-3617
4543	3	227.851 8.51276 12.3977	-802.206	-23237.7	-2142.34
4544	3	229.584 9.1836 15.0674	-8708.94	-17086.1	-78027.9
4545	3	231.25 6.60848 15.0009	-59061.5	-9665.35	-87276.5
4546	3	232.797 5.72762 12.446	-4749.98	-18556.4	-2525.23
4547	3	231.179 8.39202 12.3961	-2718.88	-5.99642	-25841.2
4548	3	232.909 9.13327 15.0272	-104209	-4382.36	-11384.9
4549	3	234.486 6.49597 15.0423	-79859.6	-1321.77	-16.5097
4550	3	236.129 5.71971 12.57	-5945.41	-94913.2	-43946.9
4551	3	234.549 8.34446 12.3964	-1020.45	-23156.5	-100021
4552	3	236.264 9.0904 14.9477	-261.241	-11089.2	-2334.13
4553	3	237.891 6.4329 14.9739	-74370.2	-57.4734	-144.044
4554	3	239.566 5.6611 12.3727	-20450.5	-79659.2	-23723.2
4555	3	237.93 8.33112 12.3641	-3316.09	-40003.7	-818.065
4556	3	239.67 9.14746 14.9848	-2475.59	-65.2247	-3406.73
4557	3	241.327 6.43453 14.8813	-11.3481	-19080.2	-213178
4558	3	242.867 5.4388 12.3463	-144764	-21577.3	-139727
4559	3	241.364 8.1833 12.4171	-14717.6	-137518	-15.5842
4560	3	243.142 8.93416 14.9094	-5127.93	-39803.4	-56554.1
4561	3	244.677 6.22435 14.763	-20005.4	-17.5856	-316.122
4562	3	246.4 5.49177 12.3638	-79566.2	-1044.91	-45287.2
4563	3	244.803 8.07693 12.3752	-14015.3	-21100.9	-18300.8
4564	3	246.514 8.83258 14.8407	-6432.67	-222640	-105385
4565	3	248.077 6.27217 15.0007	-175.253	-10309.9	-18936
4566	3	249.791 5.42033 12.4039	-117644	-145665	-141209
4567	3	248.222 7.99048 12.4818	-125432	-3182.35	-75423.7
4568	3	249.883 8.91193 14.955	-63171.4	-116825	-16947.8
4569	3	251.52 6.29438 14.9157	-15031.7	-15759.7	-5852.04
4570	3	253.063 5.35148 12.4345	-1148.02	-21565.7	-147387
4571	3	251.59 8.1446 12.4032	-103980	-8036.42	-86103.4
4572	3	253.353 8.77771 14.9921	-13485.7	-51912.4	-27307.7
4573	3	254.877 6.21394 14.9324	-4240.91	-5301.2	-220731
4574	3	256.471 5.30958 12.3219	-4231.17	-14183.9	-41607.7
4575	3	254.99 7.97998 12.3033	-39622.1	-32290	-3619.77
4576	3	256.728 8.79064 14.8388	-30759.5	-132310	-206987
4577	3	258.253 6.19341 14.9453	-3547.43	-1416.71	-11979.1
4578	3	259.852 5.26401 12.4606	-2963.27	-394.207	-822.576
4579	3	258.362 7.92272 12.3093	-20869.4	-539084	-6367.51
4580	3	260.13 8.66858 14.8299	-156717	-78.7247	-3.65606
4581	3	263.295 5.21376 12.3642	-19.7232	-17017.1	-82293.6
4582	3	261.761 7.83752 12.2997	-32462.3	-20021.5	-1092.73
4583	3	263.501 8.75029 14.87	-106955	-1127.7	-2862.06
4584	3	265.081 6.01977 14.8988	-10529.8	-378.469	-36069.1
4585	3	266.617 5.19433 12.2722	-99898.3	-16202.1	-72319.6
4586	3	265.108 7.8033 12.3255	-7426.56	-30528.3	-36037.4
4587	3	266.89 8.49343 14.9314	-7757.83	-19267	-14224
4588	3	268.432 5.89306 14.9089	-110352	-42785.5	-60264.6
4589	3	270.124 5.10175 12.295	-12679.2	-1523.53	-89309.8
4590	3	268.602 7.77173 12.4011	-368.904	-169266	-45056.1
4591	3	270.303 8.5681 14.921	-53539.4	-94889.3	-46757.1
4592	3	271.807 5.87399 14.9846	-214166	-46646.8	-6506.31
4593	3	273.556 5.15325 12.3804	-21874.4	-8845.32	-40151
4594	3	271.974 7.78309 12.3673	-4971.94	-323.715	-34481.5
4595	3	273.625 8.5765 14.9245	-51600.9	-57492.3	-6812.84
4596	3	275.268 5.93376 14.9998	-35816.9	-2026	-11112.3
4597	3	276.891 5.06675 12.4086	-303.956	-49131.6	-1054.24
4598	3	275.384 7.81913 12.4235	-217.214	-89739.4	-13795.7
4599	3	277.036 8.52263 15.0086	-153422	-80110.2	-65549.6
4600	3	278.639 5.86688 14.8904	-167584	-10114.7	-51201.4
4601	3	280.324 4.97279 12.3568	-30924.6	-2928.95	-163022
4602	3	278.677 7.75249 12.4812	-2282.75	-48873.7	-101297
4603	3	280.543 8.34059 14.9278	-292258	-23746.1	-43594.8
4604	3	282.004 5.7222 14.9629	-268.387	-110760	-31095.5
4605	3	283.742 4.96688 12.373	-117.545	-390.398	-50074.7
4606	3	282.187 7.58349 12.4027	-36800.8	-4701.14	-96465.8
4607	3	283.906 8.48139 14.9322	-120318	-22387	-44504.6
4608	3	285.408 5.801 15.0163	-10697.6	-84576.8	-5958.45
4609	3	287.094 5.0571 12.3224	-28802.4	-23902.7	-104462
4610	3	285.573 7.61122 12.4379	-2942.73	-9367.23	-88131.1
4611	3	287.322 8.46078 15.0353	-1035.28	-25337.2	-1027.75
4612	3	288.935 5.82481 14.943	-99342.3	-25960.7	-103901
4613	3	290.467 4.95604 12.2602	-35457.6	-46092.5	-8154.57
4614	3	288.98 7.72728 12.3467	-9.22874	-5818.07	-9721.19
4615	3	290.686 8.38672 14.9179	-850.294	-164957	-2325.36
4616	3	292.351 5.7792 14.9244	-1813.92	-1117.48	-91501
4617	3	293.963 4.95582 12.3942	-288.664	-1522.19	-59144.5
4618	3	292.31 7.58707 12.2974	-76481.6	-6038.79	-565.34
4619	3	293.94 8.29734 15.0629	-1802.04	-190974	-8455.06
4620	3	149.521 7.84879 15.0155	-43156.2	-711.037	-20400
4621	3	151.12 6.96752 12.4518	-41704.8	-27578.3	-15508.9
4622	3	149.71 9.74347 12.3933	-41616.1	-859.379	-26742.8
4623	3	151.379 10.3871 14.9384	-25677.1	-55602.4	-32.1967
4624	3	153.005 7.79041 14.8738	-7782.84	-16890.1	-12834.1
4625	3	154.634 6.89139 12.428	-69292.9	-69735.4	-25211.1
4626	3	153.175 9.46017 12.4	-55402.2	-291.081	-36586.7
4627	3	154.804 10.3773 15.0617	-84601.6	-21323.7	-4279.1
4628	4	156.307 7.66488 11.8724	-6995.78	-51407.3	-50349.5
4629	4	158.191 6.99337 14.4422	-37027.9	-2143.2	-166584
4630	4	156.489 9.59525 14.533	-192.118	-19312	-13792.8
4631	4	158.202 10.2038 11.8086	-154646	-15762	-7358.66
4632	4	159.799 7.67799 11.9391	-11756.4	-24876.2	-38390.6
4633	4	161.465 6.90706 14.4329	-3186.08	-3270.89	-27531.8
4634	4	159.986 9.61568 14.56	-15962.1	-36.2924	-37097.6
4635	4	161.661 10.1598 11.831	-46885.5	-78292.5	-58325.1
4636	4	163.291 7.63812 11.897	-13557.8	-6712.08	-21983.7
4637	4	164.849 6.70775 14.4074	-45714.8	-15369.4	-67019.5
4638	4	163.271 9.49721 14.4901	-69934.5	-3183.46	-7001.37
4639	4	165.03 10.2424 11.8558	-90098	-6421.98	-9557.12
4640	4	166.66 7.63053 11.9179	-75190.1	-14.1104	-50993.7
4641	4	168.325 6.76214 14.4856	-29082.6	-108240	-25181.2
4642	4	166.633 9.2703 14.3676	-30881.5	-20006.9	-17908.8
4643	4	168.453 10.1959 11.95	-68188.4	-5874.08	-510.132
4644	4	170.112 7.5172 11.8172	-39378.8	-52.7871	-21242.2
4645	4	171.744 6.76536 14.4246	-142504	-224941	-4754.52
4646	4	170.154 9.41844 14.4377	-57048.2	-51234.9	-107002
4647	4	171.813 10.0356 11.7806	-48981	-50768.9	-158314
4648	4	173.449 7.42951 11.8357	-5050.87	-131492	-16658.4
4649	4	175.076 6.68362 14.4564	-105718	-39668	-79391.3
4650	4	173.581 9.28179 14.3776	-76090.1	-71049.7	-279527
4651	4	175.139 10.0388 11.8061	-8847.31	-58283	-42916
4652	4	176.803 7.43562 11.9573	-0.851404	-40883.4	-14634.8
4653	4	178.507 6.63866 14.5385	-82072.6	-68284.8	-72500.9
4654	4	176.953 9.38676 14.4937	-218656	-124037	-36246.7
4655	4	178.643 10.0058 11.8134	-39710.9	-61872.1	-11354.7
4656	4	180.133 7.39934 11.9145	-13487.7	-3076.43	-35128
4657	4	181.913 6.67375 14.4703	-14255.1	-5965.42	-0.00221047
4658	4	180.324 9.18026 14.4327	-301299	-38568.7	-6067.53
4659	4	182.028 9.88876 11.9544	-133085	-25918	-74965.2
4660	4	183.616 7.29011 11.9151	-211655	-138419	-74511.4
4661	4	185.291 6.49902 14.4287	-29438.3	-14122.5	-9361.76
4662	4	183.68 9.24185 14.3974	-1538.73	-96830.8	-5283.58
4663	4	185.402 9.95479 11.9156	-0.0811399	-18678	-2633.98
4664	4	186.98 7.31359 11.8985	-14109.1	-178338	-2168.58
4665	4	188.619 6.39554 14.4038	-239916	-23686.8	-24012.9
4666	4	187.044 9.17318 14.4099	-8375.48	-3883.12	-5.23617
4667	4	188.832 9.93381 11.8976	-205004	-51.6445	-32433.2
4668	4	190.355 7.17107 11.8874	-107070	-45338.8	-403139
4669	4	192.006 6.36541 14.4813	-2498.51	-60777.9	-19154
4670	4	190.52 9.09124 14.4992	-347.921	-6162.2	-16591.6
4671	4	192.209 9.7927 11.8531	-35475.2	-796.08	-273.612
4672	4	193.81 7.05332 11.9352	-128788	-97847.5	-256930
4673	4	195.453 6.35285 14.3774	-63632.8	-34976	-18976
4674	4	193.985 9.04121 14.4751	-56440	-2438.13	-43468.2
4675	4	195.598 9.64167 11.9902	-64963	-85708.2	-73383
4676	4	197.265 7.06569 11.8773	-170446	-46228.7	-118273
4677	4	198.833 6.35453 14.4444	-380402	-32628.1	-56557.3
4678	4	197.255 8.97821 14.5329	-90168.1	-5889.64	-47212.8
4679	4	198.97 9.70238 11.9435	-8685.57	-2157.88	-9916.83
4680	4	200.594 7.04289 11.9199	-2363.6	-0.0576072	-138928
4681	4	202.241 6.28482 14.4745	-123847	-60563.9	-21361.2
4682	4	200.691 8.91188 14.4674	-318682	-5516.19	-209616
4683	4	202.393 9.65448 11.929	-107.787	-110155	-2255.25
4684	4	204.031 6.98548 11.9572	-11794.3	-21.8179	-42578.3
4685	4	205.688 6.29812 14.5647	-35835.7	-101318	-6750.9
4686	4	204.125 8.85784 14.4273	-5323.43	-10834.8	-15421.8
4687	4	205.751 9.6707 11.9675	-13853.7	-50.237	-9018.21
4688	4	207.409 6.9754 11.9574	-113828	-18075	-45358.2
4689	4	209.072 6.17892 14.5241	-104240	-21013.3	-6526
4690	4	207.595 8.90822 14.5124	-2425.72	-7724.96	-9658.58
4691	4	209.254 9.53157 11.9349	-59510.8	-3831.33	-42.6366
4692	4	210.875 6.89201 11.9337	-7778.31	-14958.5	-38261.9
4693	4	212.509 6.07455 14.4886	-92258.1	-11856	-13893.2
4694	4	210.897 8.7048 14.5092	-118731	-14337.1	-77980.5
4695	4	212.702 9.4349 11.8036	-191297	-9.48923	-7279.1
4696	4	214.229 6.75847 11.8805	-979.428	-9746.83	-151458
4697	4	215.954 5.96214 14.4236	-10659.4	-34992.8	-28370.2
4698	4	214.359 8.63196 14.4044	-3921.12	-13926.7	-23688.5
4699	4	215.95 9.34074 11.792	-4469.52	-8399.63	-3904.96
4700	4	217.58 6.81361 11.852	-11.7983	-66253.8	-784.683
4701	4	219.33 6.03613 14.4315	-5725.78	-24209.9	-16306.8
4702	4	217.718 8.56911 14.4625	-9333.65	-62513.1	-1071.55
4703	4	219.424 9.44411 11.9388	-119174	-1727.94	-30661.3
4704	4	220.874 6.68704 11.8732	-52076.1	-4558.12	-52406.8
4705	4	222.66 5.9894 14.4465	-19848.2	-298.448	-40371.3
4706	4	221.19 8.66704 14.3607	-16057.1	-9522.53	-65.6179
4707	4	222.865 9.30667 11.8837	-411380	-266392	-81767.5
4708	4	224.341 6.62025 11.783	-2891.81	-10.8124	-46189.9
4709	4	226 5.84484 14.3293	-8159.14	-68655.5	-32450.5
4710	4	224.506 8.39771 14.3294	-306.067	-6095.42	-75548.9
4711	4	226.124 9.27451 11.7998	-36973.1	-102.94	-51472.3
4712	4	227.745 6.64416 11.8096	-4618.22	-10626.9	-19232.3
4713	4	229.519 5.84054 14.3188	-20630.9	-56342.5	-558.512
4714	4	227.891 8.51499 14.4096	-33341.7	-22.7761	-23122.7
4715	4	229.575 9.26171 11.7369	-9261.65	-49652.8	-63916.9
4716	4	231.105 6.45881 11.8156	-16717.9	-5298.22	-381702
4717	4	232.801 5.66366 14.383	-8006.83	-235501	-37210.4
4718	4	231.249 8.45549 14.3402	-18193.4	-133708	-1817.33
4719	4	232.907 9.13576 11.871	-12036.6	-61547.3	-37529.6
4720	4	234.487 6.47159 11.7864	-41757	-16082	-146234
4721	4	236.223 5.7719 14.4634	-36317.7	-148855	-24555.2
4722	4	234.471 8.27683 14.3883	-119084	-177364	-4209.33
4723	4	236.263 9.09129 11.7878	-32705.6	-1304.24	-10203.9
4724	4	237.825 6.40136 11.7995	-17227.8	-3146.07	-59871.9
4725	4	239.603 5.63325 14.3567	-84361.2	-19152.5	-1576.5
4726	4	237.976 8.29415 14.3399	-5149.06	-16492.2	-59498.7
4727	4	239.7 9.01148 11.7069	-1281.52	-196603	-35392.2
4728	4	241.316 6.39731 11.7486	-7.05017	-11567.1	-3250.78
4729	4	242.918 5.47647 14.3087	-49632.1	-41452.3	-16274.7
4730	4	241.384 8.31879 14.3891	-2409.09	-1457.71	-17094.1
4731	4	243.052 8.86099 11.7879	-27293.8	-190037	-1454.03
4732	4	244.698 6.26092 11.7286	-57551.5	-2584.3	-10398.2
4733	4	246.397 5.54674 14.2891	-46394.4	-20915.3	-36036.6
4734	4	244.862 8.09851 14.3054	-7847	-12947.4	-233110
4735	4	246.525 8.74122 11.8725	-7069	-556.44	-3427.79
4736	4	248.136 6.16233 11.7225	-8171.41	-3913.96	-45628.9
4737	4	249.825 5.46298 14.3817	-9276.82	-150580	-26072
4738	4	248.263 8.09675 14.3606	-47313.1	-11096.6	-111320
4739	4	249.795 8.9073 11.7631	-30816.6	-741.198	-6437.74
4740	4	251.418 6.24695 11.8317	-176.882	-9657.7	-15663.2
4741	4	253.212 5.47522 14.3558	-37645.4	-136783	-32036.3
4742	4	251.596 8.13805 14.3402	-13.4116	-6217.23	-94764.3
4743	4	253.272 8.79348 11.7488	-582.192	-26519.1	-55288.3
4744	4	254.76 6.07391 11.6828	-4948.75	-7996.21	-115798
4745	4	256.508 5.33273 14.2801	-8833.74	-53477.2	-12131.9
4746	4	255.026 8.04337 14.2097	-5391.63	-4785.16	-420.866
4747	4	256.655 8.72682 11.6449	-148918	-397.778	-50515.1
4748	4	258.164 6.05023 11.6774	-1444.22	-15322	-16048.5
4749	4	259.901 5.36574 14.4495	-3762.45	-21251.7	-28458.7
4750	4	258.393 7.96762 14.2715	-152098	-467438	-51622.2
4751	4	260.075 8.62219 11.7354	-388281	-56276	-17.2995
4752	4	261.6 5.96821 11.8137	-6072.45	-9535.64	-454.022
4753	4	263.396 5.23248 14.3396	-542.416	-40.7199	-183879
4754	4	261.802 7.84757 14.2322	-13396.6	-10848.4	-1045.69
4755	4	263.429 8.66895 11.7592	-139920	-53881.7	-162048
4756	4	265.011 6.01657 11.6296	-393.983	-80046.4	-57991.3
4757	4	266.747 5.10881 14.3365	-1518.42	-133557	-3961.9
4758	4	265.175 7.84292 14.2406	-23622.3	-2.78612	-78310.4
4759	4	266.838 8.55591 11.7437	-3908.15	-1029.84	-55.0467
4760	4	268.385 5.88253 11.8051	-30842.1	-78298.7	-17469.7
4761	4	270.09 5.15474 14.3265	-40282.1	-10998.5	-28889.1
4762	4	268.635 7.79056 14.3944	-11415.3	-6631.85	-182444
4763	4	270.294 8.55694 11.818	-16720	-3644.98	-53144.4
4764	4	271.806 5.94008 11.8634	-43445.9	-99470.3	-163599
4765	4	273.516 5.18923 14.4007	-136657	-311.861	-45679.6
4766	4	271.939 7.69934 14.3024	-113692	-96197.5	-116565
4767	4	273.756 8.64305 11.8322	-17161	-346.088	-49908
4768	4	275.25 5.93593 11.796	-55835.9	-1431.01	-37346
4769	4	276.849 5.04381 14.404	-44134.1	-477.044	-94667.1
4770	4	275.315 7.80213 14.3981	-4954.43	-1766.94	-6059.91
4771	4	277.138 8.54164 11.8693	-190634	-40259.7	-3630.42
4772	4	278.578 5.84545 11.8543	-17078.6	-16096.6	-1407.89
4773	4	280.349 5.06265 14.3554	-62396.7	-76866.2	-42616.8
4774	4	278.699 7.74268 14.4161	-74441.4	-1758.69	-67440.2
4775	4	280.492 8.44422 11.8202	-9904.65	-19427.9	-162.393
4776	4	282.034 5.7373 11.729	-41875.3	-1443.66	-493.501
4777	4	283.742 5.04483 14.3354	-2547.38	-3481.82	-687.782
4778	4	282.204 7.60374 14.3291	-62377.7	-6922.91	-8277.47
4779	4	283.857 8.39366 11.8432	-9763.14	-30977.6	-40924.4
4780	4	285.443 5.79304 11.7478	-118753	-3273.72	-25845.6
4781	4	287.176 5.0679 14.4499	-12407.2	-29418.4	-45083.3
4782	4	285.652 7.63856 14.3774	-71415.2	-16347.9	-40917.3
4783	4	287.199 8.36401 11.7854	-20414	-560.477	-5166
4784	4	288.843 5.843 11.7388	-18419.7	-13951	-347.03
4785	4	290.632 5.06345 14.2638	-118103	-98441.3	-30336.6
4786	4	288.996 7.64938 14.3089	-6334	-115929	-66.7806
4787	4	290.687 8.43428 11.8031	-22485.7	-27300.7	-440.88
4788	4	292.269 5.66302 11.7805	-235533	-37218	-393421
4789	4	294.163 5.17742 14.4292	-95254.4	-26454	-54456.8
4790	4	292.354 7.64447 14.2374	-1459.31	-63897.9	-9253.76
4791	4	293.967 8.39904 11.8134	-5845.64	-114.603	-62693.4
4792	4	149.361 7.60318 11.8194	-44596.3	-6995.89	-626.533
4793	4	151.275 6.97847 14.4412	-24796.1	-5514.09	-143712
4794	4	149.641 9.70765 14.3349	-382.471	-53761.7	-123891
4795	4	151.507 10.3872 11.8077	-29137.2	-5011.51	-81674.3
4796	4	152.894 7.65184 11.8826	-89151.4	-1899.5	-50954.6
4797	4	154.741 7.00568 14.4318	-39934	-53904.1	-4122.71
4798	4	153.084 9.71517 14.274	-35284.5	-11836.1	-32615
4799	4	154.858 10.2839 11.8495	-50516.9	-49967.9	-38152.7
4800	3	261.716 6.04586 14.9076	-3705.72	-62395.7	-11265.2
1201	1	136.01 14.6352 3.9127	-42354.2	-71223	-260.663
1202	1	135.875 12.105 1.29803	-92066.4	-6375.87	-84464.6
1203	1	138.16 12.0282 3.90896	-65796.9	-62497.4	-12696.7
1204	1	138.293 14.7582 1.24966	-13027	-99.7536	-22493.3
1205	1	131.39 14.5997 3.88908	-92508.9	-33212.2	-28656.1
1206	1	131.296 11.9744 1.40354	-75267.5	-19338.5	-145826
1207	1	133.49 11.9529 3.90929	-49632.1	-70097.3	-68167.9
1208	1	133.689 14.7121 1.33871	-53068	-10579.2	-13369.3
1209	1	126.612 14.5432 3.97342	-35842.6	-2522.21	-27467
1210	1	126.534 11.952 1.38279	-183461	-37671.6	-10117.9
1211	1	128.921 11.9652 3.88996	-8859.59	-22584.9	-42849.6
1212	1	128.997 14.5657 1.39103	-30422.7	-83318.1	-18053.8
1213	1	122.052 14.452 4.07242	-498.306	-11837.8	-59907.1
1214	1	121.867 11.9294 1.43266	-14315.4	-24198.4	-36670.3
1215	1	124.196 11.916 4.04928	-36087.1	-11992	-991.831
1216	1	124.348 14.6426 1.27939	-56804.5	-50893.2	-5680.29
1217	1	117.322 14.5044 3.95614	-17987.6	-1511.11	-1036.34
1218	1	117.288 11.8028 1.41186	-4366.72	-48213.1	-98923.9
1219	1	119.568 11.8433 3.98199	-9193.82	-33096.3	-68586.3
1220	1	119.697 14.5064 1.43637	-16218.8	-2.59929	-7490.13
1221	1	112.648 14.3296 4.00525	-11180.4	-29666	-5334.68
1222	1	112.653 11.8306 1.32211	-2002.27	-5925.4	-312790
1223	1	114.915 11.8416 3.95256	-24724.6	-153945	-155409
1224	1	115.063 14.5411 1.37202	-53202	-2065.7	-41126.9
1225	1	108.106 14.3759 3.95037	-120552	-94637.9	-86056.1
1226	1	107.975 11.7445 1.53092	-29548.2	-14473.4	-3302.56
1227	1	110.318 11.6406 4.05656	-154845	-25122.9	-2105.42
1228	1	110.501 14.2873 1.40234	-69832	-25460.8	-17354.2
1229	1	103.463 14.4104 3.97247	-11669	-8038.27	-214205
1230	1	103.433 11.7251 1.4854	-12961.3	-65222.8	-38018.1
1231	1	105.735 11.8221 4.07759	-15887.4	-85233.8	-49028.8
1232	1	105.899 14.2788 1.32478	-3854.41	-117680	-2345.81
1233	1	98.8245 14.4336 3.98868	-939.923	-568.208	-57713
1234	1	98.7981 11.7329 1.50525	-91687.2	-103465	-9335.94
1235	1	101.127 11.7845 3.99605	-6819.41	-45580.8	-12944.8
1236	1	101.217 14.3963 1.39855	-59580.3	-32883.5	-153779
1237	1	94.1536 14.2394 3.98274	-948.288	-27449.7	-17901.7
1238	1	94.0319 11.679 1.4224	-17508.2	-136258	-1491.49
1239	1	96.4246 11.7146 3.97636	-23025.3	-0.563578	-70278.4
1240	1	96.5433 14.2419 1.38337	-3813.5	-78953.4	-52382.6
1241	1	89.4351 14.3561 3.93894	-1226.7	-86927.9	-153212
1242	1	89.4198 11.6009 1.54353	-1283.65	-69007	-62338.3
1243	1	91.7048 11.6682 3.97048	-8706.85	-146032	-57787.3
1244	1	91.8467 14.1899 1.52213	-0.0831817	-123486	-73943.3
1245	1	84.9496 14.2798 4.09421	-19362.9	-28753.4	-29466.6
1246	1	84.6166 11.6431 1.49582	-23960	-8360.97	-23079.4
1247	1	86.9598 11.5933 4.04091	-48594.8	-21537.1	-38593.4
1248	1	87.2213 14.1302 1.43043	-84544	-756.604	-1373.77
1249	1	80.1794 14.1986 4.01593	-78597.2	-4372.28	-74901.2
1250	1	80.1367 11.6274 1.51539	-2210.77	-34631.5	-26926.7
1251	1	82.4718 11.6188 4.09404	-79697.2	-89997.8	-41614.8
1252	1	82.4828 14.1572 1.48084	-15431.2	-16739.7	-104507
1253	1	75.4196 14.2084 4.14323	-20711.1	-100451	-5141.94
1254	1	75.4025 11.5704 1.46417	-24104.9	-87957.4	-18357
1255	1	77.6784 11.5218 3.92611	-20157	-154701	-63782.9
1256	1	77.706 14.2396 1.55317	-8874.53	-14148.4	-5770.03
1257	1	70.7831 14.1844 3.98471	-153340	-50397.5	-6011.44
1258	1	70.6837 11.4522 1.34528	-69591.1	-47294.8	-54307.3
1259	1	73.122 11.5502 3.99175	-86681.4	-225613	-92691
1260	1	73.1124 14.1948 1.4107	-2090.09	-49326.3	-831.128
1261	1	66.008 14.12 3.90339	-145425	-3128.83	-2292.42
1262	1	65.95 11.4133 1.36099	-12553.7	-7118.55	-7851.1
1263	1	68.3267 11.4659 3.95865	-40180.4	-43112.5	-65588.4
1264	1	68.3799 14.2139 1.38832	-100.861	-14046.6	-20659.1
1265	1	61.4068 14.0698 4.05765	-109476	-34854.5	-66351.3
1266	1	61.2694 11.3724 1.32862	-1172.2	-10425.2	-93246.9
1267	1	63.5353 11.448 3.91103	-359518	-876.232	-84.8683
1268	1	63.7949 14.0774 1.5491	-76417.1	-164307	-247063
1269	1	56.7334 14.1717 3.96877	-80.5956	-19672.5	-80213.7
1270	1	56.6263 11.5555 1.30588	-31950.9	-298.81	-7308.24
1271	1	58.919 11.4745 3.99729	-10192.3	-53060.1	-31120.5
1272	1	59.1446 14.201 1.51598	-9035.35	-17569.4	-46793.1
1273	1	52.0554 14.1456 3.94121	-8721.06	-5340.87	-54.2084
1274	1	51.9531 11.4446 1.39254	-7059.74	-34260.9	-123913
1275	1	54.3084 11.5054 3.8647	-179803	-17183.7	-119.31
1276	1	54.369 14.1391 1.42831	-137313	-44237.3	-338.723
1277	1	47.3686 14.1142 3.88206	-1262.99	-122010	-32384
1278	1	47.3932 11.4873 1.39219	-529.886	-2709.44	-12506.6
1279	1	49.7704 11.5708 3.9917	-11290.5	-20385.6	-2068.78
1280	1	49.7386 13.9973 1.34708	-25975.2	-8246.96	-40176.3
1281	1	42.8767 14.0518 3.93993	-862.906	-1064.39	-3292.22
1282	1	42.68 11.3656 1.36839	-231.814	-2401.69	-11287.6
1283	1	44.9827 11.4627 3.88092	-1866.35	-389101	-8335.78
1284	1	45.0844 14.0932 1.25599	-62767.2	-154.981	-60330.9
1285	1	38.1338 13.8784 3.83526	-48118.1	-3777.06	-49583.5
1286	1	38.01 11.3689 1.38518	-61811.3	-62823.2	-89374.6
1287	1	40.3975 11.5017 3.91753	-9802	-1583.78	-40478.2
1288	1	40.5009 14.0374 1.26166	-57696.1	-27075.7	-237864
1289	1	33.4619 14.0599 3.91455	-21.2013	-95079.8	-166360
1290	1	33.3377 11.3291 1.35144	-1293	-34.7877	-9052.81
1291	1	35.6231 11.3881 3.89205	-366.917	-7489.07	-113601
1292	1	35.8809 14.0861 1.27667	-56171.8	-731.025	-15921
1293	1	28.7926 14.0347 4.06094	-0.347484	-84.8263	-3029.84
1294	1	28.7367 11.3641 1.3644	-4.61901	-61.2687	-79393.7
1295	1	30.9634 11.4196 3.92835	-63942	-2007.22	-1093.66
1296	1	31.1766 14.0401 1.4824	-1798.65	-60793	-29873.7
1297	1	24.2082 13.9631 3.87129	-5875.14	-16131.8	-22425
1298	1	24.0905 11.2014 1.29289	-50974.4	-25012.3	-82366.3
1299	1	26.4249 11.4292 3.89843	-90370.4	-233056	-1698.23
1300	1	26.4533 13.9362 1.38738	-417.673	-124026	-81135.3
1301	1	19.5758 13.8846 3.92891	-82551.8	-16136.8	-29868.8
1302	1	19.5768 11.2496 1.36633	-86979.2	-18546.2	-6158.38
1303	1	21.889 11.302 3.80651	-11710.5	-48435.8	-47454.6
1304	1	21.9789 13.9094 1.40822	-25380.7	-2733.26	-67847.9
1305	1	15.0182 13.8534 3.96002	-242.304	-5370.94	-158383
1306	1	14.8271 11.2642 1.3171	-46301.2	-18564.4	-24622.6
1307	1	17.0818 11.2078 3.90337	-2794.5	-99079.5	-87611.1
1308	1	17.2658 13.9595 1.3489	-12654.7	-91507.7	-137482
1309	1	10.3375 13.7564 4.04014	-1119.86	-39942.3	-9147.3
1310	1	10.1598 11.1032 1.43873	-174.362	-166.38	-118057
1311	1	12.5574 11.2757 3.96602	-34616.2	-12126.6	-43254.9
1312	1	12.5652 13.799 1.37493	-33700	-3851.88	-118703
1313	1	5.66206 13.7264 3.88672	-28230.2	-86034.7	-92246.9
1314	1	5.58387 11.1027 1.35625	-86472	-38127.5	-95611.7
1315	1	7.9201 11.0909 4.04596	-3793.75	-364.665	-31.0523
1316	1	8.14147 13.7792 1.36731	-62938.5	-107665	-9217.1
1317	1	1.18328 13.4281 3.94322	-54525.5	-14174.1	-30450.9
1318	1	1.00769 10.9921 1.36916	-61165.4	-22516.7	-474.264
1319	1	3.23007 11.0443 3.90317	-250.346	-27422.9	-67183.6
1320	1	3.46481 13.678 1.26916	-92704.5	-3523.78	-1262.2
1321	1	140.634 14.6454 3.97417	-2816.76	-80242.8	-2423.68
1322	1	140.42 12.082 1.32375	-29462.2	-65836	-818.518
1323	1	142.795 12.0587 3.98134	-86261.5	-171814	-98293.6
1324	1	142.868 14.8353 1.37096	-2520.87	-47194.1	-1276.33
1325	1	145.236 14.7565 3.89699	-13267.6	-14395.5	-13229.3
1326	1	145.113 12.1499 1.40804	-8206.84	-218944	-151378
1327	1	147.589 12.1232 3.79263	-46406	-57375.5	-4062.23
1328	1	147.576 14.9061 1.24422	-643.985	-1737.87	-49314.5
1329	2	137.013 13.491 0.167843	-5857.83	-45160.8	-74836.4
1330	2	136.398 0.238962 2.61784	-889.856	-50.2242	-1577.94
1331	2	139.369 13.3805 2.61009	-52477.9	-2734.72	-66520.3
1332	2	138.717 0.365022 0.0362788	-3154.45	-44817.8	-11032.7
1333	2	132.525 13.4118 0.0991112	-12213.1	-12567	-16345.4
1334	2	131.799 0.197346 2.73438	-975.698	-17278.7	-289843
1335	2	134.729 13.3222 2.65246	-2456.01	-110463	-47304.8
1336	2	134.196 0.28509 0.129677	-46.656	-60295.7	-71776.8
1337	2	127.752 13.2851 0.145971	-97206.6	-2754.5	-2302.84
1338	2	127.155 0.00439489 2.74808	-70572.8	-70283.8	-94081.5
1339	2	130.162 13.2815 2.54764	-43049.6	-8129.89	-75603.8
1340	2	129.449 0.169497 0.0992425	-7405.54	-82525.2	-144291
1341	2	123.129 13.2027 0.216131	-10276.1	-15319.9	-7.54431
1342	2	122.52 0.064241 2.61442	-1837.2	-389640	-2994
1343	2	125.326 13.2285 2.73952	-6090	-10851.2	-18961.5
1344	2	124.905 0.110722 0.0375515	-124692	-26445.5	-149539
1345	2	118.551 13.2074 0.0226558	-32.7541	-77423.1	-1503.28
1346	2	117.849 0.0984822 2.67	-3833.5	-22411.5	-37894.1
1347	2	120.758 13.1091 2.65326	-49879.8	-261.725	-28446.7
1348	2	120.322 0.0895035 0.178754	-21194.5	-3665.42	-20245.5
1349	2	113.895 13.094 0.155565	-5243.38	-6702.05	-1881.25
1350	2	113.908 15.7063 2.6202	-201524	-22973	-803.28
1351	2	116.133 13.1551 2.55786	-6887.99	-61684.9	-2656.17
1352	2	115.569 0.0888636 0.0224367	-18079.8	-4029.27	-13462.7
1353	2	109.215 13.091 0.243972	-36397.4	-47608.9	-106734
1354	2	108.598 -0.0120772 2.6792	-39941.6	-26478.2	-36988.3
1355	2	111.509 12.8752 2.77114	-1867.8	-31021.9	-1683.01
1356	2	111.621 15.7559 0.0819884	-6020.69	-9937.52	-55226.1
1357	2	104.511 13.0972 0.17318	-24170.9	-10758.9	-31979.5
1358	2	104.793 15.6712 2.57859	-9314.02	-12115.4	-69942.3
1359	2	106.825 13.0484 2.76519	-196.756	-1261.92	-75496.2
1360	2	107.004 15.6605 0.105906	-2993.6	-86521.3	-2484.16
1361	2	99.9297 13.0092 0.262663	-66638.3	-4238.8	-105214
1362	2	99.2847 -0.0588764 2.82308	-832.356	-19882.6	-8049.24
1363	2	102.3 13.057 2.69072	-36466.9	-4166.82	-21195.6
1364	2	102.243 15.679 0.0770657	-26750	-1605.43	-3961.01
1365	2	95.4357 12.8692 0.101458	-20549.4	-1824.74	-60528.2
1366	2	95.4293 15.6838 2.75237	-37666.3	-44108.1	-27992.7
1367	2	97.6423 13.0643 2.73265	-11972.3	-44393.1	-1121.28
1368	2	97.813 15.6794 0.203234	-32037	-244.451	-25579.6
1369	2	90.6004 12.8667 0.194317	-12597.4	-23019.3	-11606.9
1370	2	90.6833 15.6239 2.76936	-134125	-90843.3	-43991.8
1371	2	92.9295 12.9266 2.81465	-3145.92	-34669.8	-22651.9
1372	2	93.0284 15.4543 0.0502191	-18977.9	-4460.2	-20947.7
1373	2	85.9756 12.9425 0.102589	-109865	-21122.4	-10625.7
1374	2	86.1435 15.527 2.6848	-1680.02	-46324.1	-110271
1375	2	88.1862 13.0021 2.84004	-2271.84	-3959.85	-110646
1376	2	88.3748 15.5655 0.283885	-27784.6	-3926.36	-9393.76
1377	2	81.2885 12.9084 0.176566	-566.446	-34300.4	-116080
1378	2	81.3854 15.5647 2.86656	-53994.5	-20659.5	-1127.75
1379	2	83.6307 12.8414 2.84639	-46.3158	-4524.05	-71042.9
1380	2	83.8145 15.4633 0.255742	-60.5556	-37186.4	-30154.4
1381	2	76.55 12.8849 0.257946	-56253.2	-11528.7	-12113.9
1382	2	76.6143 15.5407 2.82218	-5849.27	-87220.3	-8661.94
1383	2	78.8943 12.9229 2.77568	-52617.4	-157533	-1463.8
1384	2	79.0061 15.4693 0.248941	-13075.3	-32406	-7287.92
1385	2	71.9034 12.8084 0.159793	-8.8477	-83.1541	-92394.8
1386	2	72.0326 15.4608 2.65226	-28090	-8391.82	-118658
1387	2	74.2597 12.83 2.78719	-236702	-9501.85	-23171.3
1388	2	74.4612 15.4262 0.27494	-152323	-36364.3	-3271.97
1389	2	67.1594 12.8385 0.121332	-52027.2	-12785	-4896.71
1390	2	67.2266 15.4676 2.7079	-11344.4	-18215	-17260.3
1391	2	69.6349 12.9004 2.57469	-1231.85	-46338.4	-1787.07
1392	2	69.68 15.5058 0.168625	-101847	-91056	-67615.5
1393	2	62.5299 12.8763 0.117296	-21518.4	-7477.62	-934.733
1394	2	62.6972 15.3035 2.81247	-259231	-204796	-17052.9
1395	2	64.8337 12.6671 2.61544	-118236	-2609.98	-146668
1396	2	64.8377 15.4303 0.217725	-14987.2	-6219.95	-50261
1397	2	57.8586 12.8932 0.167309	-8842.19	-32471.7	-66480.7
1398	2	58.0143 15.4108 2.73442	-9378.1	-8525.72	-1735.18
1399	2	60.1677 12.77 2.75256	-1667.63	-22188	-33773.9
1400	2	60.3433 15.4639 0.140124	-256519	-80.371	-11703.6
1401	2	53.1776 12.7072 0.0793592	-149426	-9961.45	-22025.2
1402	2	53.1741 15.3743 2.72967	-21339.7	-42151.1	-7814.49
1403	2	55.5947 12.7428 2.70587	-1703.5	-8305.94	-49649.8
1404	2	55.5626 15.4049 0.0372418	-31050.8	-5901.45	-282397
1405	2	48.4913 12.6916 0.082756	-2222.76	-32060.9	-561.441
1406	2	48.6702 15.3869 2.57292	-88382.7	-25986.4	-70939.2
1407	2	50.8731 12.8306 2.55529	-29731.4	-3896.37	-130507
1408	2	50.8799 15.3771 0.0138812	-55860.2	-94173.9	-7448.73
1409	2	43.7699 12.7639 0.0566897	-33.8874	-100302	-1768.08
1410	2	44.0549 15.3241 2.61783	-1608.07	-3113.03	-54363.6
1411	2	46.1551 12.8836 2.54493	-2185.79	-59785.7	-24122.8
1412	2	46.3528 15.4277 0.0781328	-12191.3	-169428	-83613.3
1413	2	39.2031 12.6283 0.0392888	-427.184	-13562.9	-130086
1414	2	39.3112 15.214 2.53667	-590.392	-6653.9	-126390
1415	2	41.6427 12.7523 2.44236	-104351	-28313.9	-486.995
1416	2	41.689 15.3708 -0.0431829	-1587.96	-29537.4	-5813.19
1417	2	34.6192 12.7533 -0.00850385	-16669.6	-10039.6	-21593.4
1418	2	34.6935 15.3151 2.56171	-38287.9	-4.05247	-35796.2
1419	2	36.8414 12.6722 2.69987	-617.276	-5704.32	-1502
1420	2	36.9689 15.5242 0.018148	-10888.7	-22414.1	-2853.94
1421	2	29.9943 12.6598 0.113817	-114012	-5598.73	-178501
1422	2	30.1351 15.3703 2.77646	-1950.71	-11896.8	-168913
1423	2	32.2546 12.7043 2.69388	-78244.3	-35605.8	-50498.6
1424	2	32.429 15.3499 0.0671583	-15183.1	-72076.5	-95016.3
1425	2	25.3361 12.4586 0.0593585	-79805.6	-164706	-2813.49
1426	2	25.3438 15.3125 2.57429	-44149.3	-4700.39	-14218.5
1427	2	27.6031 12.6962 2.6674	-62238.4	-616.734	-11946.9
1428	2	27.788 15.2574 0.0466372	-2283	-16674.8	-91100.9
1429	2	20.7087 12.6249 0.226641	-25572.8	-5890.92	-2374.98
1430	2	20.8574 15.1935 2.80648	-3676.99	-3505.24	-1314.71
1431	2	23.1169 12.57 2.6409	-71808.5	-2174.98	-97333.8
1432	2	23.2108 15.0849 0.131523	-215024	-3857.87	-93455.4
1433	2	16.1108 12.6486 0.0845971	-967.34	-1046	-54056.1
1434	2	16.1456 15.0784 2.70326	-16033.6	-5868.08	-64435.5
1435	2	18.4351 12.5782 2.60847	-88708.6	-11700.3	-38125.8
1436	2	18.4657 15.2993 0.126373	-60197.8	-25116.7	-1272.66
1437	2	11.4285 12.3922 0.105566	-156572	-170775	-23472.6
1438	2	11.5049 15.1478 2.63042	-16269.5	-8944.33	-8190.01
1439	2	13.6267 12.519 2.69391	-29789.4	-26512.5	-20298.2
1440	2	13.8919 15.1238 0.112622	-223631	-9.63013	-165390
1441	2	6.84179 12.388 0.137427	-5562.03	-3520	-42859.7
1442	2	6.8864 15.0009 2.66586	-2670.13	-1506.45	-29998.1
1443	2	9.15669 12.3872 2.63289	-71617.3	-446.133	-32122.9
1444	2	9.29884 15.1316 0.109246	-82971.1	-131748	-1438.31
1445	2	2.25559 12.4145 0.0188794	-13973.7	-87260.2	-6553.76
1446	2	2.34458 14.8552 2.59383	-31514.1	-1505.33	-334.001
1447	2	4.39006 12.3475 2.65327	-31400.9	-46042.4	-28826.7
1448	2	4.60323 14.9177 0.00891823	-18720.6	-28875.4	-33776.2
1449	2	0.0513826 10.1064 4.90968	-4681.93	-66972.1	-18335.9
1450	2	141.615 13.4397 0.00410361	-14653.1	-1906.37	-76055
1451	2	141.117 0.332226 2.68996	-61702.7	-21114.7	-145983
1452	2	144.099 13.4024 2.64057	-88262.8	-50168.3	-27383
1453	2	143.424 0.240945 0.121796	-3489.73	-99103.4	-11414.8
1454	2	146.437 13.485 0.0111173	-105664	-12267.1	-47705.8
1455	2	145.765 0.270126 2.68032	-4805.31	-6573.01	-18007.9
1456	2	148.504 13.2274 2.20473	-33896.1	-212311	-13272.4
1457	3	156.613 12.9139 4.73048	-10374.3	-10805	-14060.6
1458	3	158.265 12.1406 2.27928	-26700.3	-92685.3	-7658.26
1459	3	156.77 14.773 2.32436	-57457.2	-18.8591	-15520.2
1460	3	158.514 15.6303 4.84301	-49176.2	-32782.1	-7281.65
1461	3	160.119 12.9467 4.82679	-22387.5	-37637.2	-2467.91
1462	3	161.64 12.1294 2.29252	-42665.1	-33671.6	-36052.7
1463	3	160.075 14.7009 2.27237	-821.393	-335.034	-3173.77
1464	3	161.895 15.5278 4.80279	-399.465	-33827.2	-8359.06
1465	3	163.47 12.9128 4.83848	-170267	-825.082	-785.685
1466	3	165.016 12.1258 2.12073	-86076.2	-59779.1	-333.88
1467	3	163.472 14.7094 2.24322	-125184	-4507.28	-815.047
1468	3	165.245 15.4492 4.81745	-23320.4	-3739.34	-117370
1469	3	166.871 12.7567 4.78617	-7121.6	-7311.99	-39956.8
1470	3	168.548 11.9743 2.23202	-11533.5	-14047	-134367
1471	3	166.965 14.6002 2.37872	-61792.6	-3810.58	-18397.9
1472	3	168.683 15.406 4.86037	-3624.52	-58872.8	-34727.9
1473	3	170.229 12.7783 4.89044	-14460.1	-39040.1	-196292
1474	3	171.904 11.9787 2.27779	-19306.2	-7278.68	-18979.9
1475	3	170.346 14.6087 2.25765	-9404.45	-363.881	-77341.7
1476	3	172.174 15.396 4.75382	-5354.41	-424737	-4135.99
1477	3	173.651 12.6818 4.85441	-81363.9	-13876.1	-31728.7
1478	3	175.348 11.8884 2.19079	-115332	-34400.1	-4254.52
1479	3	173.801 14.5259 2.27885	-2436.66	-3451.55	-144731
1480	3	175.509 15.3719 4.71981	-423.725	-32204.2	-6840.41
1481	3	176.996 12.7109 4.8242	-5569.63	-1658.7	-49276.1
1482	3	178.801 11.8776 2.24619	-1951.52	-71272.1	-17182.7
1483	3	177.223 14.496 2.33134	-880.149	-3252.27	-280105
1484	3	178.79 15.3204 4.93485	-83388.9	-4073.64	-621.65
1485	3	180.506 12.6385 4.76406	-41229.1	-1167.45	-13424.8
1486	3	182.177 11.7109 2.16454	-2075.22	-15524.6	-5364.94
1487	3	180.525 14.4454 2.23491	-184.676	-109606	-39042.9
1488	3	182.311 15.3375 4.79338	-29169.6	-94031.4	-25723
1489	3	183.891 12.5967 4.92075	-2.09571	-48480.6	-53635.4
1490	3	185.517 11.7061 2.28409	-8130.28	-869.016	-176.944
1491	3	183.805 14.4015 2.24279	-121.368	-500.5	-2553.66
1492	3	185.633 15.223 4.79338	-44568.4	-51097.2	-3.45262
1493	3	187.328 12.5812 4.82163	-83933.5	-1988.73	-10419.8
1494	3	188.883 11.7422 2.21299	-31432.2	-13569.6	-239288
1495	3	187.255 14.3623 2.25516	-65306.9	-0.24431	-59591.5
1496	3	189.007 15.206 4.87636	-4024.73	-76692.3	-18271.6
1497	3	190.601 12.5078 4.81774	-7432.77	-15.2043	-6817.84
1498	3	192.312 11.6012 2.3974	-6.62601	-9159.4	-25501.8
1499	3	190.714 14.2842 2.28985	-78170.5	-10881.6	-5456.64
1500	3	192.458 15.1852 4.86505	-2877.61	-33883.3	-104774
1501	3	193.996 12.4376 4.87323	-34350.3	-20783.4	-670.744
1502	3	195.725 11.6339 2.32995	-14340.4	-11765.8	-54851.8
1503	3	194.044 14.2191 2.29224	-30041.5	-42200.1	-39094.8
1504	3	195.762 14.9652 4.87586	-53487.9	-128.468	-111716
1505	3	197.449 12.4576 4.89241	-1387.1	-656.303	-74183.2
1506	3	199.078 11.4979 2.35629	-59863.1	-13346.4	-8050.92
1507	3	197.573 14.2676 2.35751	-9821.09	-1131.56	-4264.36
1508	3	199.241 14.9494 4.90963	-2397.23	-3107.91	-6796.19
1509	3	200.779 12.3677 4.77821	-3615.64	-49614.9	-44355.8
1510	3	202.519 11.5503 2.25759	-36839.8	-2798.51	-6136.93
1511	3	200.939 14.1397 2.26408	-16543	-229984	-14400
1512	3	202.654 14.9062 4.80201	-2835.53	-397.542	-33437.2
1513	3	204.212 12.2773 4.77197	-1126.18	-2455.2	-104883
1514	3	205.864 11.4758 2.27212	-1915.38	-114398	-72977.8
1515	3	204.407 14.1327 2.25647	-15926.2	-18124.9	-2251.71
1516	3	206.115 14.8879 4.82547	-153160	-35374	-7.14421
1517	3	207.654 12.1401 4.867	-57.3895	-27719.7	-38370.9
1518	3	209.335 11.3402 2.35095	-39317.6	-10302.6	-24095.5
1519	3	207.746 14.0128 2.36842	-25342.9	-136700	-3984.01
1520	3	209.565 14.8489 4.87282	-1404.69	-38747.8	-22153.4
1521	3	211.07 12.2669 4.825	-13717.1	-21006	-7768.82
1522	3	212.764 11.3898 2.25848	-90975.9	-35242	-4039.4
1523	3	211.174 13.9623 2.22969	-468.112	-34005.8	-88166.5
1524	3	212.841 14.7864 4.86332	-141721	-4685.73	-18755
1525	3	214.542 12.073 4.78837	-13538.8	-29755	-182087
1526	3	216.067 11.2124 2.15772	-147912	-125325	-1294.05
1527	3	214.532 13.9448 2.24598	-2817.3	-3710.6	-4665.27
1528	3	216.339 14.7448 4.71949	-58683.1	-1660.64	-11225.1
1529	3	217.919 12.0416 4.74797	-730.099	-113389	-347253
1530	3	219.498 11.1889 2.19468	-7284.14	-7771.13	-12576
1531	3	217.888 13.8124 2.22506	-111316	-258.993	-107810
1532	3	219.708 14.5739 4.7912	-39792	-4377.51	-184962
1533	3	221.291 11.9309 4.83375	-3.75116	-14063.8	-776.865
1534	3	222.946 11.1872 2.17807	-31058.5	-138300	-369.002
1535	3	221.25 13.744 2.25206	-129084	-16871.8	-768.898
1536	3	223.103 14.6664 4.71861	-87677.7	-126885	-53789.6
1537	3	224.667 11.9126 4.77097	-158.867	-54698	-199370
1538	3	226.305 11.094 2.19294	-236416	-64106.7	-37892
1539	3	224.83 13.7726 2.14145	-3903.96	-131583	-437140
1540	3	226.446 14.5329 4.73724	-39780.2	-17809.9	-157342
1541	3	228.051 11.8816 4.78811	-75567.9	-1229.9	-9055.42
1542	3	229.666 11.0185 2.16857	-4638.72	-15842.8	-28778.6
1543	3	228.178 13.6864 2.17601	-280394	-27851.3	-69101.7
1544	3	229.666 14.5078 4.77996	-11100.3	-51912.7	-34888.4
1545	3	231.358 11.7947 4.73856	-16.205	-923.902	-1477.31
1546	3	232.997 11.0525 2.26856	-25076.7	-83526.2	-2422.72
1547	3	231.484 13.6453 2.22252	-57306.3	-28969.3	-66824
1548	3	233.162 14.5291 4.81497	-23115.6	-12386	-26876.1
1549	3	234.811 11.735 4.8313	-56374.9	-16197.5	-78850.2
1550	3	236.496 10.9694 2.16366	-5678.29	-49094.3	-51199.6
1551	3	234.881 13.5629 2.28205	-33176.4	-177666	-18823.7
1552	3	236.632 14.3863 4.77722	-10431.1	-14647.6	-2770.04
1553	3	238.165 11.7498 4.75645	-136119	-17158.4	-178.397
1554	3	239.83 10.8178 2.258	-854.013	-16251.4	-13.8631
1555	3	238.264 13.5822 2.15702	-2359.57	-184792	-3516.68
1556	3	240.017 14.3226 4.69937	-49469.7	-236025	-42028.4
1557	3	241.552 11.5524 4.7318	-15645.9	-6364.79	-16923.2
1558	3	243.26 10.679 2.10892	-1811.46	-12120.7	-28407.2
1559	3	241.72 13.3828 2.09036	-112718	-28862.8	-33870.4
1560	3	243.381 14.1337 4.78005	-20294.2	-4466.65	-131934
1561	3	244.929 11.4263 4.73785	-16923.1	-430.014	-143838
1562	3	246.612 10.6435 2.06327	-165.476	-6884.24	-10627.3
1563	3	245.019 13.4178 2.09344	-8063.85	-1502.39	-2440.94
1564	3	246.682 14.0804 4.68109	-13439.4	-9771.04	-27805.8
1565	3	248.276 11.413 4.69225	-20514.6	-2819.19	-50573.1
1566	3	249.924 10.5858 2.188	-13649.8	-3268.75	-89166
1567	3	248.385 13.2733 2.18672	-584.085	-50174.8	-22450.4
1568	3	250.054 14.1599 4.69999	-42105.9	-90184.2	-23682.1
1569	3	251.583 11.5238 4.60351	-91574.7	-376.634	-7997.78
1570	3	253.355 10.6853 2.12411	-56067.2	-136.717	-40388.3
1571	3	251.759 13.2555 2.0753	-9.42607	-43241.8	-179544
1572	3	253.524 14.0225 4.59586	-70.8689	-86426.1	-1692.74
1573	3	255.056 11.4324 4.67509	-15176.7	-75027.6	-50026
1574	3	256.717 10.6843 2.11957	-14089.3	-13561.3	-11436
1575	3	255.255 13.2761 2.10138	-190435	-3115.78	-11201
1576	3	256.938 14.0376 4.67374	-136704	-91565.2	-19277.1
1577	3	258.466 11.4398 4.69542	-108.306	-2008.78	-1838.67
1578	3	260.142 10.557 2.02247	-2573.23	-31150.6	-8294.23
1579	3	258.652 13.1169 2.12535	-16864.7	-35421.6	-10626.4
1580	3	260.289 13.9668 4.74505	-87850.8	-11449.2	-1389.22
1581	3	263.441 10.5278 2.16913	-11889.1	-2328.37	-4600.36
1582	3	261.981 13.2165 2.07427	-132832	-0.305609	-92951.8
1583	3	263.794 13.8492 4.66365	-32725.5	-6925.01	-2343.28
1584	3	265.288 11.2619 4.59049	-88520.5	-7971.69	-28370.5
1585	3	266.998 10.387 2.08866	-4954.78	-23160.8	-60680
1586	3	265.444 13.0863 2.14599	-1357.44	-47815.5	-35498
1587	3	267.198 13.8551 4.72143	-12205.5	-21126.9	-28852.1
1588	3	268.737 11.2241 4.65225	-567.129	-146281	-222784
1589	3	270.464 10.3814 2.05517	-63255	-25300.6	-6238
1590	3	268.79 13.007 2.08694	-5065.8	-86312.3	-1198.57
1591	3	270.573 13.8633 4.71742	-11977.1	-78393.8	-1176.33
1592	3	272.132 11.2344 4.69338	-22414	-127.208	-17899.8
1593	3	273.816 10.4369 2.11849	-12198.7	-711.324	-22631.8
1594	3	272.16 12.9904 2.11886	-61586.6	-96644.6	-2715.78
1595	3	273.926 13.7856 4.66741	-8925.9	-11123.5	-7208.9
1596	3	275.513 11.1483 4.7695	-95.4541	-74.0452	-847.063
1597	3	277.243 10.3891 2.18669	-2322.28	-758.243	-2114.59
1598	3	275.62 13.0217 2.14405	-2309.34	-100234	-31547.7
1599	3	277.36 13.8456 4.77773	-12966.6	-25398.6	-4543.15
1600	3	278.977 11.1608 4.80144	-10601.3	-1305.62	-24535.4
1601	3	280.611 10.3564 2.14833	-18608.6	-27865.7	-61004.6
1602	3	279.051 12.9387 2.17767	-30112.9	-758.001	-16117.9
1603	3	280.716 13.8619 4.76737	-39.5816	-1355.14	-105133
1604	3	282.316 11.1449 4.69799	-59727.2	-1478.16	-117956
1605	3	283.987 10.3621 2.13757	-439.317	-15820.9	-31326.2
1606	3	282.384 12.9308 2.16834	-296.908	-2893.43	-55682.3
1607	3	284.054 13.7304 4.83585	-38558	-628.818	-404.793
1608	3	285.669 11.2195 4.77705	-84802.2	-55865.5	-48799.1
1609	3	287.372 10.2758 2.19818	-194897	-4865.46	-6529.51
1610	3	285.759 12.8374 2.25844	-211444	-12.7208	-30768.9
1611	3	287.656 13.6869 4.73723	-81056.2	-129350	-15575.1
1612	3	289.11 10.9569 4.76939	-70118.3	-4924.22	-34286.8
1613	3	290.877 10.1915 2.11723	-2384.51	-0.0139336	-72.4579
1614	3	289.258 12.8422 2.1431	-482.493	-124329	-6085.75
1615	3	291.06 13.6267 4.82761	-56460.6	-1065.58	-729.061
1616	3	292.507 10.9014 4.72789	-83807.1	-278.869	-22903.7
1617	3	294.275 10.0599 2.26016	-25594.1	-15695.4	-76111.4
1618	3	292.661 12.8507 2.244	-10365.7	-928.18	-19103.7
1619	3	294.36 13.4252 4.72906	-1955.68	-7564.03	-147163
1620	3	149.745 13.1867 4.72509	-60518.9	-14150.6	-16779.7
1621	3	151.476 12.173 2.20851	-81438.3	-54876.5	-33694.1
1622	3	149.943 15.1109 2.21812	-345274	-66859.4	-63335.6
1623	3	151.719 15.6266 4.80709	-2716.35	-26676.9	-78373
1624	3	153.192 13.0173 4.73862	-78041.7	-96560.6	-80430
1625	3	154.868 12.1192 2.21944	-1605.1	-84.9286	-48392.7
1626	3	153.374 14.759 2.21223	-2853.83	-2578.73	-83782.1
1627	3	155.164 15.4557 4.8527	-74734	-3651.25	-970.46
1628	4	156.591 12.9229 1.66531	-5960.56	-9919.11	-85078.5
1629	4	158.38 12.145 4.26717	-10861.3	-166535	-7267.75
1630	4	156.878 14.76 4.21777	-7590.27	-49952	-7384.24
1631	4	158.458 15.6111 1.69508	-2651.03	-68204	-26648.3
1632	4	159.982 12.8456 1.55505	-98.9078	-326677	-12293
1633	4	161.755 12.1529 4.19887	-58704.7	-7298.4	-8144.33
1634	4	160.235 14.7651 4.20958	-67377.5	-55617.9	-3993.52
1635	4	161.851 15.5581 1.68469	-11707.3	-5021.18	-97.8516
1636	4	163.366 12.9289 1.61994	-229161	-32266.7	-18066.9
1637	4	165.129 12.0151 4.11591	-30816.1	-80439.5	-746.796
1638	4	163.5 14.692 4.21618	-8122.6	-69320.4	-6787.41
1639	4	165.292 15.3799 1.68098	-30091	-5045.03	-164350
1640	4	166.845 12.7907 1.66192	-19148.2	-2046.56	-10507
1641	4	168.549 12.007 4.16271	-1032.89	-228599	-1053.26
1642	4	166.986 14.6814 4.31345	-4286.46	-271573	-2679.27
1643	4	168.64 15.4104 1.67557	-246.853	-7108.97	-44274.8
1644	4	170.248 12.7635 1.67465	-9764.52	-41741.6	-47410
1645	4	171.9 12.0377 4.28669	-11952.2	-472.509	-238.993
1646	4	170.381 14.5896 4.18263	-22737.5	-2427.75	-4517.76
1647	4	172.086 15.2541 1.68641	-7701.31	-3373.35	-33880.4
1648	4	173.658 12.6485 1.6542	-18242.4	-1808.12	-10621.2
1649	4	175.333 11.9531 4.19761	-19.7277	-2600.85	-118230
1650	4	173.806 14.6161 4.185	-16130.6	-265.959	-9797.27
1651	4	175.491 15.265 1.6246	-197176	-1141.8	-74.2615
1652	4	177.122 12.6434 1.63577	-107878	-38.1014	-6817.95
1653	4	178.739 11.8182 4.17882	-30760.4	-74510.2	-10807.1
1654	4	177.177 14.5671 4.25347	-90841.3	-221270	-22566.6
1655	4	178.902 15.2981 1.62925	-3243.54	-19898.4	-5914.53
1656	4	180.49 12.6039 1.65714	-9020.21	-150362	-34141
1657	4	182.151 11.8847 4.15858	-39425.1	-7563.56	-127741
1658	4	180.521 14.5177 4.21103	-162442	-23993.5	-6846.71
1659	4	182.227 15.2879 1.68258	-759.795	-1398.84	-25948.6
1660	4	183.87 12.5654 1.52433	-214891	-1402.85	-279.891
1661	4	185.575 11.788 4.25705	-342.84	-374.059	-0.704797
1662	4	183.919 14.4071 4.18496	-44693.1	-3456.35	-13293.6
1663	4	185.612 15.1092 1.6867	-251759	-6597	-25509.2
1664	4	187.19 12.4979 1.62686	-53721.5	-34332.1	-205819
1665	4	188.955 11.6841 4.15148	-82078.2	-1328.47	-54097.1
1666	4	187.283 14.4075 4.23361	-139907	-168151	-23587
1667	4	189.046 15.109 1.62901	-412.416	-23417.5	-26513.3
1668	4	190.642 12.4192 1.71497	-99669.7	-100838	-588.531
1669	4	192.328 11.7192 4.33704	-17114.8	-26756.8	-81329.1
1670	4	190.672 14.3715 4.25717	-22054.5	-15523.5	-154.795
1671	4	192.411 15.0397 1.5964	-61805	-5547.91	-20078.3
1672	4	194.057 12.304 1.71689	-806.051	-31458.2	-1374.41
1673	4	195.652 11.6647 4.25766	-492.738	-88933.1	-46484
1674	4	194.088 14.3731 4.22237	-8681.91	-673.322	-59013.4
1675	4	195.776 14.9392 1.75903	-19176.7	-41140.3	-933.622
1676	4	197.366 12.4169 1.73847	-148.696	-80829	-4692.47
1677	4	199.112 11.5926 4.28806	-188345	-12557.4	-46431.8
1678	4	197.524 14.2367 4.29574	-722.146	-23139.8	-7213.04
1679	4	199.265 14.9174 1.63155	-29.6352	-4591.51	-1719.34
1680	4	200.803 12.2931 1.7006	-70035.4	-3424.63	-80387
1681	4	202.535 11.5386 4.19743	-1930.07	-100527	-26504.8
1682	4	200.908 14.2127 4.18181	-13112.2	-169.469	-37648.5
1683	4	202.611 14.9245 1.68489	-11974.1	-2620.6	-80724.4
1684	4	204.149 12.3059 1.70319	-3295.66	-122732	-9309.95
1685	4	205.9 11.4736 4.24768	-33224.9	-82059.2	-21610.5
1686	4	204.333 14.1796 4.21525	-3308.43	-1123.69	-28749.1
1687	4	206.124 14.8364 1.64737	-130.527	-917.699	-44017.3
1688	4	207.615 12.1497 1.66117	-2018.07	-74125	-60355
1689	4	209.349 11.5181 4.32889	-5863.65	-74490	-24947.9
1690	4	207.796 14.0457 4.27844	-130229	-34494	-630.453
1691	4	209.467 14.7706 1.63866	-65195.1	-33493.6	-5.82037
1692	4	210.995 12.1736 1.63495	-1668.45	-2339.42	-42291.2
1693	4	212.671 11.3672 4.16564	-68557.8	-100.12	-23795.2
1694	4	211.143 14.1092 4.16297	-94759	-81281.9	-21328.2
1695	4	212.831 14.7768 1.62761	-71221	-3692.11	-96175.6
1696	4	214.452 12.1454 1.54602	-27.7144	-114080	-123.873
1697	4	216.146 11.2213 4.1333	-226450	-277465	-40020
1698	4	214.582 14.0373 4.25348	-34957.8	-122460	-108.104
1699	4	216.186 14.7274 1.5703	-32222.2	-147089	-16420.1
1700	4	217.825 12.012 1.64264	-230.419	-23.3051	-21626.2
1701	4	219.571 11.2617 4.15825	-40495.6	-1062.21	-2696.19
1702	4	217.994 13.8865 4.16495	-650.151	-3650.65	-33138.3
1703	4	219.668 14.5904 1.55292	-30624.7	-108817	-3627.03
1704	4	221.187 11.8872 1.54743	-13859.7	-16485.7	-5269.39
1705	4	222.973 11.1726 4.1569	-141201	-55.4715	-38557.8
1706	4	221.398 13.8022 4.22892	-55798.8	-75037.9	-32351.8
1707	4	223.107 14.437 1.58948	-26791.8	-55738.2	-68709.3
1708	4	224.689 11.8882 1.55381	-2006.85	-114421	-31308.6
1709	4	226.334 11.1373 4.15541	-218796	-3171.65	-6063.38
1710	4	224.826 13.7724 4.06117	-4517.91	-14501	-16280.7
1711	4	226.519 14.5229 1.58941	-8781	-42177.9	-377.942
1712	4	228.02 11.8239 1.58464	-9619.53	-1894.9	-87546.5
1713	4	229.721 11.0446 4.12791	-22268.6	-3939.49	-145358
1714	4	228.062 13.6859 4.14422	-11284.2	-6278.73	-34667.4
1715	4	229.803 14.4622 1.60399	-103959	-20941.8	-1033.89
1716	4	231.368 11.932 1.55671	-552.414	-20259	-42587.9
1717	4	233.116 11.146 4.11551	-68425.5	-2202.54	-34876
1718	4	231.566 13.6885 4.16915	-21133.6	-3192	-72419.8
1719	4	233.151 14.3812 1.6486	-6559.45	-26141.8	-6112.4
1720	4	234.782 11.7556 1.72236	-54557.6	-4560.6	-828.549
1721	4	236.48 10.9905 4.06413	-5577.39	-1588.43	-4670.1
1722	4	234.912 13.6612 4.2215	-5455.23	-45104.2	-624.26
1723	4	236.596 14.404 1.6328	-156731	-14322.9	-98759.1
1724	4	238.216 11.6891 1.56742	-53691.1	-8774.56	-102.683
1725	4	239.833 10.7803 4.21796	-190.786	-3402.95	-14176.4
1726	4	238.337 13.6016 4.16033	-3054.34	-18652.4	-44.647
1727	4	239.934 14.3021 1.64439	-4187.07	-113365	-0.943122
1728	4	241.612 11.5364 1.47632	-7235.96	-8455.64	-642.341
1729	4	243.23 10.6938 4.1078	-58890.1	-78897.2	-1256.55
1730	4	241.661 13.4327 4.07076	-75023.8	-20561.6	-71850.1
1731	4	243.337 14.222 1.45404	-15188.9	-17632.4	-40854.4
1732	4	244.866 11.5112 1.47702	-53792.3	-44219.3	-140252
1733	4	246.601 10.6378 4.05757	-34653.7	-5787.75	-6438.46
1734	4	245.013 13.2453 4.05343	-84925.8	-20288.8	-3485.01
1735	4	246.735 14.0579 1.44985	-15448	-95110.3	-242.493
1736	4	248.248 11.492 1.53112	-10377.3	-19652.8	-111277
1737	4	249.989 10.6067 4.08136	-234171	-122071	-143401
1738	4	248.367 13.2602 4.10803	-37011	-3611.15	-77075.9
1739	4	250.076 14.0551 1.5299	-43831.5	-171735	-2053.95
1740	4	251.653 11.348 1.58726	-55057.2	-16458.7	-94595.4
1741	4	253.373 10.6734 4.08032	-40368.5	-16210.1	-9543.58
1742	4	251.723 13.3543 4.02502	-38204.8	-127686	-2376.76
1743	4	253.486 13.9816 1.41042	-529.196	-0.838276	-27808.7
1744	4	255.111 11.457 1.48586	-37.3163	-62900.4	-32405.9
1745	4	256.774 10.6461 4.07866	-4759.5	-7653.33	-198852
1746	4	255.17 13.3117 4.09781	-21061.1	-22215.6	-42555.6
1747	4	256.987 14.0311 1.47457	-237821	-26287.2	-750.956
1748	4	258.535 11.3029 1.3613	-73340.1	-2747.04	-34664.1
1749	4	260.143 10.6781 4.0595	-40606.9	-11990.5	-65662.2
1750	4	258.553 13.1785 3.9849	-1358.69	-15723.1	-4081.34
1751	4	260.303 13.9789 1.50293	-162082	-3177.8	-17954.3
1752	4	261.872 11.3117 1.38809	-1.3771	-631.688	-23945.5
1753	4	263.569 10.4657 4.11501	-40111.9	-33748.8	-21938.7
1754	4	262.058 13.2294 4.06987	-59198.9	-7047.27	-31763.9
1755	4	263.767 13.9021 1.47985	-46232.7	-19511.1	-3729.46
1756	4	265.227 11.1819 1.61121	-38638.9	-124569	-18885.9
1757	4	267.049 10.4443 4.05058	-95614.4	-4721.57	-85053.6
1758	4	265.435 13.0897 4.09604	-113.422	-128.873	-225.302
1759	4	267.14 13.8766 1.51896	-35964.9	-41295.3	-35362.3
1760	4	268.732 11.1797 1.52043	-1940.82	-130177	-34979.3
1761	4	270.481 10.3767 4.06217	-10364.6	-5689.17	-6151.38
1762	4	268.857 13.0777 4.03522	-44559.9	-48641.5	-358.763
1763	4	270.501 13.7631 1.46847	-107428	-133.161	-1658.89
1764	4	272.17 11.2097 1.50871	-89684.6	-82269.2	-109684
1765	4	273.802 10.4559 4.12804	-4552.4	-17186.8	-71600.1
1766	4	272.252 13.0712 4.04361	-2637.44	-34325.7	-106233
1767	4	273.882 13.8104 1.54256	-4125.7	-81.1653	-1505.03
1768	4	275.558 11.1203 1.59502	-77856.5	-3635.15	-43157.4
1769	4	277.258 10.4965 4.17882	-53798.4	-88784.8	-304828
1770	4	275.615 13.0044 4.11699	-24296.4	-5406.98	-108686
1771	4	277.361 13.7034 1.57541	-21315.5	-137814	-48409.8
1772	4	278.909 11.113 1.58475	-264.849	-97512.7	-18757.5
1773	4	280.657 10.3239 4.19361	-7041.34	-1768.25	-38936.8
1774	4	279.098 13.0405 4.05446	-15720.9	-26638.1	-1564.45
1775	4	280.755 13.8461 1.50867	-15308.6	-681.086	-1.24182
1776	4	282.223 11.1711 1.52632	-32866.6	-61404	-34787.2
1777	4	284.007 10.3141 4.01753	-29294.2	-81045.6	-1547.24
1778	4	282.424 13.0133 4.12753	-58.1812	-3962.6	-10855.7
1779	4	284.094 13.7271 1.5827	-149773	-13.8984	-60291.1
1780	4	285.668 11.0958 1.58668	-111949	-757.946	-173.631
1781	4	287.334 10.3309 4.22094	-5465.01	-5.38646	-856.23
1782	4	285.781 13.0386 4.20894	-9457.06	-244515	-30907.4
1783	4	287.488 13.5415 1.56553	-126636	-9400.19	-33541.9
1784	4	289.102 10.9706 1.60752	-711.965	-36625.1	-848.233
1785	4	290.881 10.1769 4.11224	-16559	-22843.5	-4959.17
1786	4	289.303 12.9056 4.14029	-11015.9	-581.861	-109578
1787	4	290.948 13.5638 1.5506	-14957.2	-1799.44	-14941.9
1788	4	292.572 10.9641 1.72433	-2.29289	-244.466	-89320.5
1789	4	294.318 10.2779 4.26119	-7963.63	-803.769	-12550.1
1790	4	292.686 12.7031 4.17967	-38697.8	-114.09	-17.7582
1791	4	294.363 13.4022 1.56893	-5951.41	-53395.1	-6344.09
1792	4	149.753 12.948 1.61445	-3897.69	-285146	-209744
1793	4	151.426 12.2763 4.19525	-52057.4	-11700.9	-91376.8
1794	4	149.853 15.0208 4.11116	-32117.1	-49391.5	-15624.1
1795	4	151.702 15.6198 1.56375	-955.195	-1621.93	-22045.9
1796	4	153.217 13.0572 1.62234	-52775.8	-424.024	-5364.83
1797	4	154.897 12.1716 4.16705	-1021.64	-307.622	-7069.49
1798	4	153.463 14.8365 4.22861	-19932.5	-34311.8	-44290.4
1799	4	155.148 15.5747 1.65421	-38721.9	-19349.4	-117800
1800	3	261.915 11.4101 4.64181	-7.02122	-17747.8	-8980.98
3001	1	136.062 14.7555 9.05042	-5567.13	-84954.7	-5.29521
3002	1	135.829 12.0825 6.61882	-86659.5	-7885.69	-22.5332
3003	1	138.249 12.0872 8.96323	-96.6389	-4536.96	-48829.7
3004	1	138.322 14.7301 6.40817	-62463.7	-8637.91	-46155.4
3005	1	131.373 14.6169 9.05636	-900.818	-41866.5	-55033.8
3006	1	131.289 11.898 6.51917	-581.299	-49501.2	-25632.5
3007	1	133.482 12.0339 9.07635	-20623.4	-16301.3	-71763.7
3008	1	133.688 14.6723 6.52262	-12837.3	-316.232	-116581
3009	1	126.755 14.5032 9.11189	-4546.79	-31182.4	-76786.3
3010	1	126.566 11.9582 6.5638	-615.084	-12011.8	-6180.91
3011	1	128.878 11.8667 9.15852	-12564.5	-4643.09	-16694.9
3012	1	129.15 14.5348 6.56265	-5696.84	-117731	-21596
3013	1	122.042 14.534 9.23679	-229.82	-30801.8	-33143.8
3014	1	121.873 11.8861 6.67364	-180689	-12.1106	-41.7759
3015	1	124.168 12.0152 9.15843	-179877	-72661.7	-4444.32
3016	1	124.371 14.5671 6.55636	-26170.1	-61205.3	-2596.44
3017	1	117.513 14.428 9.04421	-175014	-10712.5	-3533.44
3018	1	117.232 11.8023 6.59276	-22462.4	-145141	-37831.3
3019	1	119.613 11.8519 9.14679	-105950	-864.642	-2785.86
3020	1	119.698 14.5265 6.45976	-6001.95	-32259	-4243.69
3021	1	112.876 14.4272 9.17037	-30469	-5488.35	-35992.1
3022	1	112.633 11.7994 6.63658	-87568.9	-467.328	-36096.8
3023	1	115.036 11.8201 9.08929	-9909.11	-46661	-161.533
3024	1	115.115 14.379 6.43658	-615.186	-45469.1	-7134.12
3025	1	108.084 14.3576 9.22137	-85159.2	-37363.2	-86055.1
3026	1	107.953 11.7687 6.56899	-78001.1	-50268.1	-99132.8
3027	1	110.338 11.74 9.07479	-27358.9	-83472.6	-323.952
3028	1	110.42 14.326 6.47807	-40684.7	-40.4578	-1745.55
3029	1	103.489 14.3342 9.16892	-37256.8	-402.033	-92073.9
3030	1	103.38 11.8025 6.53444	-718.723	-1775.23	-33143.7
3031	1	105.653 11.7516 9.07398	-158676	-31976.9	-11657.2
3032	1	105.778 14.3741 6.61935	-537.32	-3965.32	-46380.2
3033	1	98.77 14.385 9.15916	-35425.7	-78382.2	-26786.1
3034	1	98.7298 11.773 6.48037	-24169.5	-48933.9	-13284.7
3035	1	100.987 11.7363 9.08881	-42106.1	-31680.3	-56921.5
3036	1	101.125 14.3266 6.60115	-16771.7	-17133.4	-238634
3037	1	94.1582 14.4105 9.19025	-58842.8	-16074.2	-43064.4
3038	1	94.0322 11.6612 6.49432	-5253.26	-65949.5	-3833.38
3039	1	96.292 11.6551 9.11902	-69998.3	-130593	-44841.2
3040	1	96.4375 14.4054 6.53374	-9962.01	-9602.69	-622.825
3041	1	89.5378 14.2419 9.16973	-30841.2	-63093.2	-42112.1
3042	1	89.379 11.6965 6.65233	-25318.7	-16587.4	-99918.3
3043	1	91.69 11.6378 9.21183	-10137.4	-44258.6	-11446.1
3044	1	91.9075 14.2228 6.45744	-1475.4	-3723.93	-11714.4
3045	1	84.7714 14.2618 9.20269	-5685.59	-24946.6	-5637.92
3046	1	84.7291 11.6969 6.6156	-7.44324	-63847.7	-67031.2
3047	1	86.9617 11.5653 9.16414	-181016	-19457.2	-13299.8
3048	1	87.2386 14.227 6.61539	-9934.57	-15986.3	-23894.4
3049	1	80.1159 14.1993 9.12674	-70210.1	-26707.3	-43744.1
3050	1	79.9821 11.6452 6.66066	-11.7622	-9.33945	-16951.6
3051	1	82.3656 11.7138 9.12573	-218883	-2393.2	-66223.2
3052	1	82.4338 14.2651 6.62008	-36442.4	-59892.9	-9320.73
3053	1	75.5488 14.2103 9.15004	-48925.2	-6506.38	-10443.4
3054	1	75.4404 11.5962 6.64163	-69313.8	-2283.91	-34685.5
3055	1	77.6576 11.5839 9.25182	-9522.21	-48766.3	-1007.78
3056	1	77.8419 14.2291 6.51033	-74265.6	-3064.57	-111229
3057	1	70.7315 14.2032 9.10889	-14614.2	-4565.11	-12599.3
3058	1	70.6324 11.569 6.5629	-81688.5	-139644	-36283.6
3059	1	73.079 11.619 9.15071	-7474.46	-40837.2	-771.123
3060	1	73.1297 14.0729 6.62305	-28151.6	-11181.4	-94.3429
3061	1	66.1145 14.1146 9.08259	-71114.6	-132191	-42636.9
3062	1	65.9567 11.5279 6.44357	-2035.54	-129972	-103.387
3063	1	68.2868 11.5103 9.20924	-203456	-7835.32	-4169.68
3064	1	68.3589 14.0247 6.54198	-116957	-64942.2	-12831.2
3065	1	61.4387 14.0779 9.05456	-56722.7	-6605.91	-8570.2
3066	1	61.2805 11.4249 6.46263	-7156.01	-1698.38	-11799.6
3067	1	63.7473 11.4903 9.03724	-25460.9	-45403.2	-4893.41
3068	1	63.8542 14.1245 6.57753	-27806	-2815.97	-1334.3
3069	1	56.7558 14.0505 9.14252	-118751	-8862.35	-69200.3
3070	1	56.5486 11.5842 6.50775	-30311.9	-80.9406	-112274
3071	1	58.9111 11.4708 9.02102	-23.2423	-86282.1	-49156.4
3072	1	59.0422 14.1079 6.65397	-6129.61	-17000	-99480.6
3073	1	51.9518 14.1799 9.13399	-5881.37	-654.822	-78934.6
3074	1	51.9444 11.522 6.50066	-16762.6	-1323.07	-79114.1
3075	1	54.2971 11.4946 9.06	-56058.4	-120524	-696.622
3076	1	54.3547 14.2518 6.53351	-34314.1	-40904.8	-179387
3077	1	47.3945 14.1226 9.07178	-39236.5	-32369.7	-24437.4
3078	1	47.3027 11.5118 6.50406	-75974.1	-4416.31	-249.586
3079	1	49.6404 11.4905 9.04467	-359755	-434.379	-7792.58
3080	1	49.7571 14.2767 6.51026	-251.675	-56216.3	-9316.37
3081	1	42.8235 14.1253 9.03816	-57720.4	-40984	-2820.17
3082	1	42.6912 11.4329 6.44106	-8707.47	-11680.5	-7921.48
3083	1	44.9165 11.455 9.16064	-5840.06	-226447	-36660.6
3084	1	45.1483 14.1172 6.48387	-18543	-342.508	-69203.1
3085	1	38.1644 14.0464 9.06845	-3084.84	-45331.7	-3272.94
3086	1	38.0897 11.2974 6.46194	-69121.8	-77384.7	-67434
3087	1	40.3528 11.4499 8.93334	-4717.92	-9412.98	-31133.7
3088	1	40.4414 14.0909 6.436	-11339.8	-44004.3	-65285.3
3089	1	33.3856 13.9677 9.06575	-3946.75	-872.896	-69255.9
3090	1	33.3806 11.3544 6.422	-84612.3	-6305.75	-70372.1
3091	1	35.7359 11.5112 9.03801	-101660	-31873	-28.7427
3092	1	35.8267 14.0733 6.47744	-32032.2	-37174.5	-1605.96
3093	1	28.8069 13.9852 9.0794	-104641	-488.161	-39881.3
3094	1	28.7924 11.3303 6.53986	-2276.36	-76520.1	-14123.9
3095	1	31.1114 11.406 8.98954	-15221.3	-12740.2	-28163.2
3096	1	31.1811 13.9635 6.5561	-8008.28	-2664.41	-13918.9
3097	1	24.1803 13.8595 9.1137	-29563.8	-73498.5	-35743.7
3098	1	24.1201 11.3939 6.52749	-20002.5	-13855.9	-42097.2
3099	1	26.5125 11.2777 8.96786	-129621	-10334	-12928.7
3100	1	26.5289 13.9951 6.59574	-4.63767	-26009.5	-25633.4
3101	1	19.5567 13.9104 9.07755	-139.514	-60333	-12389.7
3102	1	19.4621 11.2277 6.50357	-36359.1	-709.929	-73023.8
3103	1	21.7567 11.2169 9.03209	-148585	-15302.6	-16775.1
3104	1	21.9072 13.9355 6.37548	-7388.76	-532.2	-279.63
3105	1	14.9432 13.7486 8.99101	-33188.6	-22865.6	-4739.61
3106	1	14.7965 11.1818 6.57035	-2091.98	-12892.3	-82.211
3107	1	17.1439 11.2087 9.07185	-18440.6	-12072.8	-73950.4
3108	1	17.2506 13.8042 6.40925	-97364.2	-1177.07	-105942
3109	1	10.3921 13.7558 9.09793	-7563.32	-1779.77	-10653.8
3110	1	10.127 11.1443 6.57143	-13046.2	-1148.97	-2385.51
3111	1	12.5449 11.1453 9.04389	-9377.28	-8877.09	-18803.9
3112	1	12.597 13.841 6.51874	-49374	-62.0761	-7292.23
3113	1	5.63704 13.7749 9.11389	-31250	-5413.53	-26366.1
3114	1	5.58881 11.1139 6.44199	-9597.47	-22256.6	-8560.96
3115	1	7.89711 11.0527 9.09496	-30397.7	-82.1128	-23277.7
3116	1	8.05705 13.8739 6.54833	-9416.35	-46893.5	-10513.8
3117	1	1.21089 13.6509 9.16185	-19419.6	-126465	-1104.04
3118	1	0.87048 11.0788 6.51232	-1514.99	-7863.82	-31608.1
3119	1	3.22211 11.0746 9.10612	-134.164	-4964.1	-4319.81
3120	1	3.36513 13.7193 6.53921	-3255.11	-89062.1	-16374.3
3121	1	140.701 14.793 8.95844	-57515.3	-36328.1	-72580.1
3122	1	140.505 12.0736 6.55582	-8118.73	-39351.7	-59123.8
3123	1	142.861 12.1278 8.99024	-26465.9	-3509.86	-110792
3124	1	143.011 14.7289 6.4548	-22858.9	-28881	-1912.52
3125	1	145.259 14.8071 9.14037	-806.848	-697.753	-239107
3126	1	145.161 12.1216 6.39658	-95016.8	-15078	-21527.9
3127	1	147.483 12.1707 8.92572	-74.2461	-5399.14	-14749.9
3128	1	147.567 14.7824 6.56257	-15973	-11147.3	-5439.72
3129	2	137.085 13.3186 5.26865	-448.566	-6171.09	-17752.3
3130	2	136.464 0.191686 7.65675	-69105.3	-2009.98	-778.338
3131	2	139.471 13.4358 7.69734	-205.703	-656.681	-3259.52
3132	2	138.759 0.283485 5.21263	-39663.1	-9474.53	-122571
3133	2	132.483 13.3483 5.17728	-16286.5	-17715.7	-2957.76
3134	2	131.885 0.259752 7.79996	-25917.5	-210023	-8.57712
3135	2	134.763 13.4047 7.80542	-28171.9	-6498.38	-13170.7
3136	2	134.159 0.197037 5.24191	-52168.7	-36401.3	-14542.9
3137	2	127.836 13.2604 5.17084	-21504.5	-1938.59	-26536.7
3138	2	127.221 0.102543 7.80562	-5676.44	-9947.74	-103580
3139	2	130.144 13.2146 7.82113	-93900.4	-283090	-3439.82
3140	2	129.501 0.182004 5.26475	-69092.7	-14729.9	-117919
3141	2	123.091 13.0676 5.37934	-32861.3	-23195	-109280
3142	2	122.495 0.116951 7.8472	-59288.9	-28352.6	-20480.3
3143	2	125.459 13.2968 7.88855	-4488	-5076.77	-6031.92
3144	2	124.721 0.0413635 5.26405	-22396.5	-38210.4	-491.479
3145	2	118.474 13.2013 5.24136	-13462.3	-2685.18	-40142.2
3146	2	117.886 -0.0452201 7.76361	-19246.8	-68622.1	-160687
3147	2	120.748 13.2194 7.86064	-1188.06	-31986.3	-23880.6
3148	2	120.109 -0.00774105 5.16553	-1981.1	-11758.1	-62181.6
3149	2	113.73 13.1309 5.39355	-1803.53	-53161.1	-116510
3150	2	114.016 15.605 7.73884	-28767.9	-18191.2	-17912.2
3151	2	116.268 13.1042 7.80364	-92372.4	-4988.93	-199.36
3152	2	115.55 0.0840194 5.17736	-6284.53	-72811.1	-184840
3153	2	109.164 12.9935 5.24103	-102480	-277.579	-76902.7
3154	2	109.391 15.7746 7.89205	-4144.28	-42749.2	-10487.7
3155	2	111.614 13.2046 7.81502	-15.5148	-88536.1	-64374.8
3156	2	111.622 15.6153 5.26926	-49134.6	-183.267	-68612.3
3157	2	104.566 13.069 5.30741	-9712.26	-4263.42	-45655.4
3158	2	103.891 -0.039399 7.91785	-28461.9	-210665	-55317.3
3159	2	106.9 13.0767 7.85795	-56.6759	-34981.3	-231045
3160	2	107.052 15.6743 5.29898	-202.666	-115167	-1531.59
3161	2	99.9656 13.1065 5.24824	-91335.8	-26708.4	-695.028
3162	2	100.012 15.6108 7.94041	-98001.4	-5676.86	-70847.3
3163	2	102.277 13.0774 7.83975	-1584.31	-16346.5	-30346.6
3164	2	102.33 15.7866 5.31677	-18174.7	-141329	-21986.8
3165	2	95.2992 13.0342 5.24856	-11233.7	-5667.5	-960.822
3166	2	95.329 15.6751 7.7607	-24065.9	-4551.79	-108531
3167	2	97.5052 13.0773 7.82412	-32857.6	-12883	-11232.8
3168	2	97.664 15.7264 5.24832	-3063.82	-607.068	-42307.4
3169	2	90.5903 13.0104 5.30333	-9291.72	-25802.3	-37.546
3170	2	90.8079 15.5017 7.80089	-1784.4	-50.3686	-11801.7
3171	2	92.9895 12.8474 7.86257	-6382.43	-29314.6	-72850.4
3172	2	93.0735 15.6254 5.20333	-33330.9	-66999.5	-46787.5
3173	2	85.9584 12.9443 5.3627	-41206.2	-47888.8	-11546.9
3174	2	86.0026 15.5225 7.90666	-100650	-537.935	-29346.7
3175	2	88.2439 12.8765 7.96291	-902.834	-17626.5	-33741.8
3176	2	88.4385 15.5658 5.37455	-3579.5	-1935.46	-132288
3177	2	81.2282 12.8873 5.35818	-107447	-15605.5	-27017.6
3178	2	81.4414 15.5954 7.88145	-5537.19	-3650.08	-3375.2
3179	2	83.5595 12.949 7.86725	-13467.2	-35556.9	-17753.1
3180	2	83.6991 15.6049 5.36787	-42245.2	-48823.5	-363.843
3181	2	76.4874 12.8152 5.26005	-9695.1	-138.576	-62073.2
3182	2	76.732 15.502 7.71383	-60658	-10868.9	-11296.2
3183	2	78.8571 12.9047 7.9242	-58090.8	-6335.04	-26085.9
3184	2	79.124 15.5755 5.31628	-6077.26	-449.444	-6225.92
3185	2	71.8434 12.9576 5.32524	-19457.9	-3264.45	-4334.12
3186	2	72.0319 15.4084 7.87849	-11172.3	-23374.3	-68868.5
3187	2	74.2993 12.8549 7.87503	-80723.8	-21.0744	-53705.2
3188	2	74.3101 15.5073 5.45418	-21785	-3470.44	-9499.33
3189	2	67.1673 12.7374 5.19831	-97561	-180001	-97139.1
3190	2	67.2801 15.3555 7.82044	-87538.5	-81829.8	-2.25781
3191	2	69.5031 12.7713 7.90095	-3321.02	-19932.8	-17.602
3192	2	69.5255 15.3844 5.15938	-161690	-38094.8	-130341
3193	2	62.4999 12.7904 5.25226	-3285.47	-10861.6	-43991.5
3194	2	62.6719 15.3436 7.78036	-2819.88	-565.353	-4421.03
3195	2	64.8828 12.8422 7.84301	-139.282	-198.568	-82415.1
3196	2	64.9986 15.439 5.30676	-7524.12	-40293.7	-118614
3197	2	57.8742 12.8879 5.32756	-872.012	-5425.56	-24448.5
3198	2	57.9487 15.38 7.79769	-956.425	-1572.73	-731.775
3199	2	60.1809 12.7915 7.84269	-57294.6	-27829.1	-8492.29
3200	2	60.3797 15.4679 5.31738	-19444.3	-989.591	-3630.91
3201	2	53.184 12.8304 5.15377	-14471.8	-46431.3	-94023.6
3202	2	53.3363 15.4718 7.9352	-98550.6	-8.31099	-5201.62
3203	2	55.454 12.785 7.84722	-2728.99	-55486.3	-48479.6
3204	2	55.4802 15.4976 5.28445	-94734.3	-548.132	-9189.08
3205	2	48.5755 12.8847 5.25896	-34553.4	-46314	-20009.6
3206	2	48.6136 15.4889 7.84394	-32939.6	-9174.7	-38763
3207	2	50.8309 12.8842 7.73996	-37142.9	-20750.4	-9346.26
3208	2	51.0349 15.4721 5.31772	-48436	-5891.61	-26719.9
3209	2	44.0116 12.7049 5.19595	-128695	-734.32	-28900.9
3210	2	44.0825 15.3794 7.75096	-84121.5	-12273.9	-403.633
3211	2	46.1559 12.8714 7.7739	-219079	-24709.7	-170.083
3212	2	46.346 15.4477 5.16146	-30729.3	-17266.6	-97553.6
3213	2	39.2265 12.6847 5.22883	-48.9907	-25611.7	-16869
3214	2	39.4289 15.395 7.77731	-78856.6	-163597	-60551.7
3215	2	41.5533 12.8123 7.68184	-29210.7	-5163.63	-249.236
3216	2	41.746 15.3173 5.18092	-165610	-45434.4	-9623.21
3217	2	34.6106 12.6992 5.20277	-1014.35	-73827.1	-0.358344
3218	2	34.5952 15.3031 7.74072	-97868.1	-14717.1	-43425.6
3219	2	36.997 12.6667 7.7333	-54142.4	-82.4517	-8563.47
3220	2	37.0362 15.3392 5.19423	-5547.44	-31487.6	-20286.4
3221	2	29.9616 12.6793 5.29504	-17571.8	-35295	-6640.57
3222	2	30.0309 15.2658 7.82666	-38233.1	-43313.3	-1189.82
3223	2	32.279 12.7265 7.79699	-23688.3	-2864.91	-228437
3224	2	32.4613 15.3925 5.2229	-5605.53	-26.9997	-0.602205
3225	2	25.2858 12.7475 5.30095	-11193.5	-40324.6	-6835.09
3226	2	25.3305 15.1933 7.89096	-24715.3	-9260.01	-610.073
3227	2	27.7112 12.6095 7.82598	-10.324	-19654.7	-25952.2
3228	2	27.7029 15.3303 5.27056	-12140.3	-566.896	-35135.4
3229	2	20.7459 12.5536 5.16651	-8601.16	-13295.5	-5765.13
3230	2	20.7939 15.1879 7.73103	-1530.05	-28045.1	-85100.5
3231	2	22.9377 12.595 7.76169	-51966.4	-8999.67	-77748.9
3232	2	23.1556 15.2318 5.16968	-237082	-13772.8	-1926.99
3233	2	16.0321 12.4727 5.26188	-9769.21	-30906.3	-13.3502
3234	2	16.3105 15.0716 7.70044	-1388.96	-1654.34	-7211.49
3235	2	18.3686 12.5905 7.80798	-180483	-108650	-18501.6
3236	2	18.5234 15.1306 5.25624	-4273.69	-24286.6	-74407.8
3237	2	11.4403 12.4395 5.29364	-233679	-33.5171	-45957.6
3238	2	11.5454 15.1981 7.73159	-9152.58	-17786.4	-131179
3239	2	13.6864 12.4282 7.78199	-25000.8	-5144.54	-41085.6
3240	2	13.8277 15.1699 5.09656	-14754.8	-45262.5	-55425.3
3241	2	6.84396 12.479 5.27444	-16157.8	-92138.9	-63118.8
3242	2	6.88102 15.0848 7.90484	-79232.2	-17207.5	-43961.4
3243	2	9.11495 12.4153 7.81634	-59264.2	-21769.6	-49254.5
3244	2	9.15401 15.0775 5.24148	-8709.89	-3030.09	-14493.8
3245	2	2.21415 12.413 5.36395	-828.987	-78864.8	-216996
3246	2	2.29911 15.0438 7.76868	-21.8588	-101615	-2682.96
3247	2	4.50896 12.4251 7.7637	-163.465	-1077.43	-71152
3248	2	4.57176 15.0273 5.18472	-56.7284	-12064.1	-1866.74
3249	2	0.0692347 9.98399 9.84831	-6775.49	-18605.6	-22.5814
3250	2	141.772 13.4244 5.22839	-330.955	-124508	-33670.1
3251	2	141.15 0.272368 7.67007	-28564.4	-6087.3	-1520.43
3252	2	144.141 13.5733 7.63544	-328450	-76221.8	-3550.2
3253	2	143.482 0.352375 5.26309	-70563.9	-29023.6	-79246.8
3254	2	146.39 13.5454 5.08015	-9953.54	-11920.1	-2602.34
3255	2	145.838 0.298951 7.84476	-67720.2	-12982.6	-11104.2
3256	2	148.31 13.0796 7.29204	-33998.1	-65.9362	-9556.56
3257	3	156.675 13.045 9.97275	-510.455	-4199.98	-59096.6
3258	3	158.383 12.1499 7.32942	-1609.81	-36653.5	-85906.7
3259	3	156.75 14.6986 7.3411	-67042.4	-21507.6	-2243.17
3260	3	158.498 15.6436 9.95803	-7212.32	-3029.11	-36386.3
3261	3	160.068 13.0398 9.94773	-8157.58	-11672.7	-19448.4
3262	3	161.757 12.0654 7.35617	-6345.63	-35920.7	-10628.3
3263	3	160.208 14.7962 7.3338	-32650.3	-3214.73	-91937.3
3264	3	161.802 15.6274 9.94822	-10623.4	-114429	-18065.3
3265	3	163.456 12.9369 9.87151	-411.561	-11207.2	-47001.6
3266	3	165.077 11.9961 7.4292	-2888.6	-4186.52	-42453.6
3267	3	163.612 14.6864 7.39049	-132369	-33433.8	-71638.4
3268	3	165.259 15.5673 9.8906	-62226.7	-42930.5	-133361
3269	3	166.835 12.7912 9.87962	-88.9813	-10129.5	-38830.1
3270	3	168.534 11.9367 7.48202	-5261.54	-48794.5	-744.733
3271	3	166.977 14.5473 7.31596	-6160.35	-1027.81	-15624
3272	3	168.654 15.5079 9.85518	-3366.21	-179762	-228697
3273	3	170.233 12.949 9.94851	-47757.2	-151618	-15020.5
3274	3	171.95 11.9218 7.49552	-4147.88	-3469.38	-4051.92
3275	3	170.279 14.5734 7.37696	-1074.91	-22539.5	-48.2444
3276	3	172.099 15.5203 9.89113	-120835	-35191.8	-274.72
3277	3	173.748 12.8343 9.95394	-37099.8	-177.006	-27841.8
3278	3	175.308 11.9401 7.4744	-662.355	-25.4232	-6263.52
3279	3	173.784 14.5694 7.33251	-6734.31	-210180	-1463.54
3280	3	175.515 15.4931 10.0204	-228323	-77070.6	-52758.7
3281	3	177.047 12.7623 10.0333	-17623.9	-223.21	-4615.06
3282	3	178.791 11.8237 7.46833	-109.716	-36409.7	-18584.8
3283	3	177.168 14.5134 7.35415	-65958.8	-71.3056	-18986.7
3284	3	178.861 15.2545 9.89861	-34835.4	-7521.6	-21013.2
3285	3	180.478 12.7037 9.92171	-5975.49	-8769.97	-4652.26
3286	3	182.07 11.7788 7.40913	-35394.8	-2115.69	-3422.91
3287	3	180.575 14.5455 7.27983	-2014.32	-4198.03	-46807.2
3288	3	182.269 15.3 9.94996	-60833.2	-39399.9	-18649.2
3289	3	183.85 12.6449 9.88818	-3026.26	-136572	-97515.2
3290	3	185.628 11.8821 7.40379	-240970	-112048	-42462.3
3291	3	183.886 14.4162 7.4342	-609.978	-15020.3	-16207.3
3292	3	185.689 15.221 9.91203	-9243.23	-2222.03	-3770.8
3293	3	187.278 12.6386 10.0647	-105501	-19203.7	-120933
3294	3	188.947 11.7815 7.43133	-189.826	-36480.5	-949.304
3295	3	187.209 14.4489 7.39707	-128459	-71692.2	-22168.3
3296	3	189.096 15.1261 9.8681	-50257.9	-1030.43	-5105.95
3297	3	190.693 12.5713 9.93544	-109790	-120687	-32313.9
3298	3	192.341 11.5721 7.40153	-2080.51	-41256.7	-14357.6
3299	3	190.798 14.2383 7.39397	-14611.1	-35799.5	-329.015
3300	3	192.516 15.0909 10.0371	-31818.6	-10894.6	-129.871
3301	3	194.133 12.4019 10.0115	-84906.1	-15264.8	-6451.3
3302	3	195.792 11.5555 7.41958	-51726.1	-259.738	-2542.68
3303	3	194.175 14.19 7.39658	-91107.8	-21734.2	-2017.59
3304	3	195.901 15.0687 9.99753	-30341.6	-10689.2	-146209
3305	3	197.426 12.3656 9.97171	-256.859	-27433.1	-24384.2
3306	3	199.176 11.5384 7.35245	-10652.8	-2.93196	-6594.55
3307	3	197.494 14.1945 7.45885	-424.262	-3608.32	-103446
3308	3	199.268 15.009 9.87784	-1369.7	-306.564	-23074.9
3309	3	200.734 12.3645 10.0627	-10885.3	-11312	-12512.8
3310	3	202.543 11.5189 7.39174	-56595	-988.196	-2192.24
3311	3	200.901 14.1617 7.39931	-409.053	-1073.64	-12803.7
3312	3	202.653 14.9462 9.85744	-28357.1	-31674.6	-3139.8
3313	3	204.214 12.3213 9.97892	-58205.8	-3430.75	-35427.5
3314	3	205.904 11.566 7.3667	-59132.6	-51444.2	-875.459
3315	3	204.29 14.1152 7.26765	-885.597	-103602	-23127.7
3316	3	206.057 14.8554 9.92431	-6379.52	-19692.3	-4105.62
3317	3	207.603 12.2595 9.9915	-54882.6	-94935.8	-216.804
3318	3	209.261 11.4207 7.4061	-105196	-2200.95	-33433.8
3319	3	207.777 14.1048 7.40849	-88362.5	-6764.12	-200.181
3320	3	209.538 14.7964 10.0396	-57182.8	-3761.67	-771.374
3321	3	211.018 12.1095 9.98066	-293458	-5112.15	-5162.37
3322	3	212.755 11.3372 7.34709	-105789	-37189.6	-2771.73
3323	3	211.144 13.9815 7.4831	-23148.5	-27506.3	-3384.58
3324	3	212.874 14.7285 9.97252	-1535.37	-5909.49	-2309.95
3325	3	214.437 12.1517 9.80855	-501.666	-78777.5	-1152.89
3326	3	216.142 11.2477 7.28686	-20578.7	-20954	-2357.4
3327	3	214.553 13.9789 7.32222	-28110.1	-819.167	-134524
3328	3	216.272 14.686 9.85183	-108860	-86062.5	-52447.1
3329	3	217.866 12.1368 9.90358	-90831.8	-84736.1	-4044.77
3330	3	219.585 11.3114 7.31609	-32246.9	-9261.49	-614.053
3331	3	217.941 13.8502 7.27848	-93424.9	-7003.88	-25292.6
3332	3	219.641 14.7743 9.90833	-28555.8	-8016.98	-1388.82
3333	3	221.163 12.0446 9.8788	-84457.7	-8339.51	-26046
3334	3	222.846 11.202 7.33731	-17605	-79655.9	-151285
3335	3	221.415 13.8095 7.30673	-7757.89	-13358.5	-48163
3336	3	223.07 14.6813 9.84863	-206783	-27436.5	-89507
3337	3	224.613 11.9128 9.92508	-78314.9	-70694.2	-101867
3338	3	226.243 11.1433 7.30504	-24728.5	-12260.2	-120955
3339	3	224.738 13.7809 7.27584	-94604.9	-11119.1	-50042.7
3340	3	226.388 14.5928 9.88	-236.886	-772.222	-1048.54
3341	3	227.956 11.962 9.8301	-12516.1	-16484.3	-157854
3342	3	229.641 11.037 7.35997	-1353.48	-207821	-439308
3343	3	228.113 13.7595 7.28003	-31587.1	-1626.89	-1847.86
3344	3	229.787 14.4768 9.97657	-41206.8	-9295.45	-13441
3345	3	231.544 11.7657 9.91933	-3281.54	-81672.9	-4071.07
3346	3	233.102 10.9561 7.28851	-61457.7	-3318.35	-34913.7
3347	3	231.474 13.5816 7.38245	-47009.8	-37597.8	-2656.24
3348	3	233.25 14.3934 9.8492	-173449	-10847.1	-82564.5
3349	3	234.796 11.793 9.9191	-59518	-18377.3	-718320
3350	3	236.504 10.8701 7.35038	-279.537	-10067.2	-53149.2
3351	3	234.861 13.5978 7.32665	-60393.3	-10303.3	-106131
3352	3	236.47 14.4025 9.86675	-113831	-2383.91	-16852.1
3353	3	238.063 11.7837 9.84466	-74260.3	-105168	-9871.65
3354	3	239.741 10.8077 7.22458	-4748.65	-5605.19	-253278
3355	3	238.191 13.4881 7.34687	-120264	-80180.3	-4574.89
3356	3	239.963 14.3107 9.80721	-5759.85	-84072.5	-116.757
3357	3	241.537 11.6115 9.84039	-89844.1	-3547.24	-7327.3
3358	3	243.159 10.689 7.29713	-63158.4	-61225.6	-25456.8
3359	3	241.593 13.3732 7.29108	-32513	-903.425	-1573.13
3360	3	243.259 14.2399 9.86888	-76798.9	-13149.6	-140716
3361	3	244.887 11.5285 9.74008	-5768.54	-302.361	-66403.5
3362	3	246.48 10.6082 7.33763	-46311.7	-16797.4	-153.757
3363	3	244.974 13.4448 7.29926	-50137.3	-103567	-676.711
3364	3	246.675 14.2035 9.86094	-34047.2	-21506.4	-2117.76
3365	3	248.351 11.6125 9.85891	-7272	-3857.17	-81895.3
3366	3	249.965 10.6309 7.21009	-27316.1	-57554.8	-72819.8
3367	3	248.366 13.2862 7.21989	-43321.7	-75294.1	-202.759
3368	3	250.22 14.1509 9.77217	-119004	-66318.1	-76400.1
3369	3	251.747 11.555 9.83994	-25510.1	-10938.6	-1888.53
3370	3	253.267 10.5873 7.23604	-2779.52	-10777.8	-54710.7
3371	3	251.771 13.3277 7.13007	-16655.9	-40402	-75105.3
3372	3	253.565 14.0534 9.70869	-394.91	-14438	-1352.82
3373	3	255.091 11.4523 9.77761	-17587.3	-11273.1	-48550.7
3374	3	256.724 10.6748 7.21681	-33553.9	-17502.7	-28885.3
3375	3	255.129 13.2816 7.12611	-2638.94	-133826	-60936.5
3376	3	256.922 14.0669 9.86232	-65975.4	-16788	-255475
3377	3	258.516 11.3903 9.71279	-6091.61	-59139.5	-62236.4
3378	3	260.137 10.5134 7.29108	-12527.6	-149157	-170135
3379	3	258.659 13.1448 7.23143	-127549	-139321	-38403.4
3380	3	260.295 13.9968 9.79399	-34294.6	-14548.6	-12159.8
3381	3	263.558 10.5204 7.1458	-5499.72	-29889.1	-107312
3382	3	262.04 13.2333 7.31392	-107954	-205.593	-66194.4
3383	3	263.734 13.9045 9.73674	-0.818219	-73920.5	-147517
3384	3	265.289 11.328 9.75329	-125145	-34850.7	-1421.54
3385	3	266.941 10.3208 7.19679	-3277.62	-38052.7	-39121.2
3386	3	265.442 13.111 7.138	-5496.66	-36758.1	-13670.8
3387	3	267.092 13.8759 9.9566	-28214.8	-28728.4	-15551.1
3388	3	268.752 11.3271 9.8175	-3997.84	-30.2483	-8005.18
3389	3	270.422 10.4584 7.20579	-16964.6	-35863	-25954.5
3390	3	268.807 13.0278 7.26648	-22351.1	-1020.29	-1148.1
3391	3	270.547 13.8684 9.75898	-790.555	-94147.9	-85935
3392	3	272.086 11.2719 9.7949	-13607.8	-9105.51	-3433.8
3393	3	273.784 10.3052 7.32106	-5186.04	-60569.6	-76.8805
3394	3	272.231 13.022 7.21712	-24870.6	-60268.3	-16690.2
3395	3	273.957 13.7776 9.85466	-4831.7	-347.7	-24523.4
3396	3	275.513 11.163 9.74222	-6239.25	-23145.1	-93866.6
3397	3	277.218 10.3117 7.24537	-9411.85	-71609.6	-15586.4
3398	3	275.627 12.9861 7.24455	-62723.4	-171.411	-14375
3399	3	277.397 13.8548 9.79569	-192125	-58228.1	-3516.07
3400	3	278.894 11.1655 9.81629	-80954	-35656	-887.405
3401	3	280.647 10.2795 7.31191	-5138.02	-5948.72	-926.332
3402	3	279.073 12.9189 7.25742	-17236.3	-260519	-14852.6
3403	3	280.859 13.8171 9.90766	-4574.18	-26543.2	-41.958
3404	3	282.216 11.1887 9.91102	-6740.09	-462.48	-67181.8
3405	3	283.933 10.2213 7.43128	-4250.75	-11510.1	-23568.9
3406	3	282.422 12.86 7.24947	-62291.4	-30573.7	-24479.7
3407	3	284.121 13.8184 9.85889	-607.675	-10184.7	-2325.78
3408	3	285.6 11.0476 9.85769	-18241.1	-96805.9	-58.8408
3409	3	287.388 10.2501 7.32246	-1583.17	-99428.3	-3534.41
3410	3	285.847 12.8236 7.32468	-315465	-10184.9	-28292.9
3411	3	287.548 13.5735 9.85469	-17280.7	-3801.88	-9960.57
3412	3	289.114 10.9 9.89115	-0.918801	-75848.4	-67.6328
3413	3	290.81 10.0784 7.26675	-2868.16	-21157.6	-5237.72
3414	3	289.247 12.8286 7.40412	-24450.4	-28882.5	-9232.22
3415	3	290.931 13.6359 9.88646	-10.7273	-23594.7	-74495.3
3416	3	292.599 11 9.86439	-4713.49	-59797.9	-88201.2
3417	3	294.121 10.1229 7.27384	-1071.08	-8727.24	-33432.8
3418	3	292.659 12.7521 7.20187	-39333.2	-1394.06	-73197.1
3419	3	294.29 13.4161 9.85567	-167038	-30135.5	-179048
3420	3	149.799 13.0855 9.86041	-6479.67	-140006	-3637.16
3421	3	151.518 12.2138 7.37713	-109991	-51.1787	-51155.6
3422	3	149.956 14.9971 7.34533	-732.541	-159035	-32464.6
3423	3	151.623 15.5863 9.87261	-61845.2	-2541.34	-322.714
3424	3	153.299 13.0229 9.9514	-20120.9	-17303.9	-8069.38
3425	3	154.942 12.2547 7.38818	-28884.4	-105518	-16908.5
3426	3	153.428 14.8414 7.28868	-202558	-4716.7	-2789.71
3427	3	155.038 15.608 9.91191	-29924.4	-2361.23	-51326.6
3428	4	156.69 12.8668 6.65075	-17710.5	-3539.05	-67011.9
3429	4	158.328 12.2663 9.30111	-4589.13	-32684.9	-1906.92
3430	4	156.703 14.8449 9.32102	-9037.03	-555.199	-78861.7
3431	4	158.434 15.4942 6.79597	-132280	-10813	-334.564
3432	4	160.028 12.839 6.80558	-88500.9	-1927.82	-134753
3433	4	161.762 12.1634 9.3438	-18758.4	-1329.78	-122638
3434	4	160.143 14.8115 9.33006	-419113	-9902.87	-60258.1
3435	4	161.965 15.5311 6.72966	-49994.2	-1044.94	-149794
3436	4	163.447 12.8124 6.76862	-108512	-22520.1	-357726
3437	4	165.094 12.0383 9.38464	-63.8537	-243699	-2629.42
3438	4	163.531 14.7879 9.33872	-13061.1	-2775.44	-50847.1
3439	4	165.294 15.3957 6.78926	-242660	-28365.9	-678.809
3440	4	166.86 12.5916 6.75383	-141360	-1970.74	-8065.63
3441	4	168.544 11.9975 9.38923	-7818.13	-6075.2	-6620.05
3442	4	166.976 14.712 9.27104	-34842.6	-3107.1	-0.105509
3443	4	168.585 15.3956 6.78786	-818.157	-2827.56	-1172.2
3444	4	170.264 12.7253 6.81146	-854.104	-2967.12	-124363
3445	4	171.942 12.0857 9.37486	-5080.56	-10235.7	-54499.6
3446	4	170.362 14.7344 9.32888	-20420.7	-15.5055	-63351.2
3447	4	172.048 15.2873 6.71328	-39006.1	-118034	-3110.22
3448	4	173.636 12.6328 6.80253	-7257.24	-693.428	-112880
3449	4	175.306 12.0384 9.39258	-51469.6	-58.9764	-1773.79
3450	4	173.826 14.7344 9.27029	-13847.8	-52731	-6621.69
3451	4	175.474 15.2788 6.70919	-178.746	-8836.8	-160957
3452	4	177.052 12.5706 6.81362	-15023.9	-2832.43	-7807.71
3453	4	178.66 11.9332 9.35422	-2797.3	-7602.92	-4308.56
3454	4	177.123 14.6192 9.38405	-32821.2	-56629.7	-24224.3
3455	4	178.867 15.4127 6.90284	-20804.5	-115648	-38279.8
3456	4	180.367 12.7045 6.73407	-60200.9	-15157.9	-21958.8
3457	4	182.15 11.8358 9.34346	-60575	-2463.18	-37651.1
3458	4	180.578 14.5502 9.31323	-9160.06	-14902.3	-33973.7
3459	4	182.293 15.3478 6.80052	-380830	-20880.1	-96989.4
3460	4	183.835 12.5712 6.87343	-1123.84	-5483.8	-11065.5
3461	4	185.553 11.922 9.37445	-11592.7	-6455.91	-1881.84
3462	4	183.911 14.5095 9.353	-15714	-144989	-86381.1
3463	4	185.53 15.2007 6.72556	-5378.82	-37106.5	-5690.4
3464	4	187.238 12.6139 6.73383	-25.3926	-1538.48	-70773
3465	4	188.941 11.8252 9.41432	-15519.3	-300.935	-1418.32
3466	4	187.357 14.4101 9.38224	-957.633	-3318.49	-81504.6
3467	4	189.053 15.0614 6.84901	-155.29	-44869.8	-54250.3
3468	4	190.678 12.4256 6.80081	-57336.5	-1666.65	-128853
3469	4	192.361 11.7244 9.40355	-45086.4	-16789.4	-8.33721
3470	4	190.805 14.4212 9.37903	-5337.17	-31407.2	-148.209
3471	4	192.474 15.0505 6.73151	-25651.8	-127969	-13023.4
3472	4	194.098 12.3145 6.83311	-39109.1	-43435.6	-23178.1
3473	4	195.825 11.5773 9.37441	-31683.4	-5884.55	-832.565
3474	4	194.172 14.2137 9.39435	-795.605	-11703.1	-12947.7
3475	4	195.813 15.0162 6.84311	-18142.5	-796.115	-7954.91
3476	4	197.46 12.3392 6.82112	-26239.5	-54357.7	-4124.82
3477	4	199.091 11.5937 9.3841	-77780.6	-17892.9	-10870.7
3478	4	197.524 14.2205 9.34612	-2986.83	-56958	-103778
3479	4	199.172 14.9343 6.74455	-26605.8	-106157	-286920
3480	4	200.849 12.349 6.7428	-12645.8	-11785.6	-68743.9
3481	4	202.48 11.6098 9.40415	-72.4379	-38714.2	-150157
3482	4	200.897 14.2357 9.33163	-7319.41	-10784.9	-20228.7
3483	4	202.608 14.9792 6.73564	-37611.1	-49559.9	-10313.1
3484	4	204.219 12.3289 6.69601	-21964.3	-53604	-37598.3
3485	4	205.928 11.5734 9.3644	-42177.4	-283955	-31757.1
3486	4	204.358 14.0836 9.32049	-47633.4	-201.886	-4569.76
3487	4	206.052 14.7928 6.77416	-11424.3	-16580.7	-4238.99
3488	4	207.596 12.2423 6.78819	-10647.9	-27269	-1110.8
3489	4	209.238 11.4201 9.36006	-63835.5	-14685.4	-125732
3490	4	207.788 14.058 9.37037	-189.234	-11531.7	-1925.72
3491	4	209.471 14.8334 6.86701	-74473.5	-16073.9	-34151.7
3492	4	210.966 12.2067 6.78968	-53720.5	-80.4738	-44696.7
3493	4	212.753 11.3634 9.28786	-3159.46	-11295.8	-15061.7
3494	4	211.206 13.9374 9.42381	-389.872	-2330.19	-992.2
3495	4	212.896 14.7078 6.79823	-4650	-44254.7	-374.983
3496	4	214.475 12.0912 6.7421	-92189.4	-24918.4	-113.485
3497	4	216.168 11.3888 9.21924	-47780.3	-125341	-55.7513
3498	4	214.564 13.9926 9.32682	-78014	-12915.7	-18269.4
3499	4	216.227 14.6803 6.69181	-107979	-58818	-101797
3500	4	217.828 11.9703 6.71236	-6278.75	-24619.9	-7483.82
3501	4	219.512 11.334 9.23125	-14460.2	-19362.4	-110103
3502	4	217.982 13.9243 9.21883	-94365.5	-239223	-600.313
3503	4	219.688 14.6525 6.75825	-979.413	-158.354	-188812
3504	4	221.262 11.963 6.74769	-8667.36	-71.8035	-139.275
3505	4	222.816 11.2734 9.32692	-290.723	-36368.1	-8910.93
3506	4	221.307 13.9247 9.23494	-44346	-160455	-36078.3
3507	4	223.073 14.6187 6.75001	-2224.57	-21448.5	-5186.31
3508	4	224.607 11.8997 6.68465	-141988	-225.501	-14628.1
3509	4	226.281 11.1548 9.22659	-1656.81	-166570	-8709.87
3510	4	224.706 13.8167 9.25777	-13128.1	-11345	-35663.8
3511	4	226.458 14.5446 6.63106	-29880.1	-148880	-110.149
3512	4	227.972 11.9315 6.7391	-236594	-26032.3	-17430.2
3513	4	229.66 11.2234 9.2766	-607.649	-22189.2	-626163
3514	4	228.106 13.8007 9.25226	-16179.8	-337.071	-62737.8
3515	4	229.82 14.4433 6.68886	-7204.44	-4023.37	-31592.5
3516	4	231.329 11.7043 6.76562	-17099.5	-90755.2	-817.558
3517	4	233.139 11.0731 9.2605	-20615.9	-16649.4	-127775
3518	4	231.478 13.5749 9.31274	-26268.8	-13130.3	-25.435
3519	4	233.208 14.3266 6.78826	-20175.8	-19.7156	-145.889
3520	4	234.806 11.7489 6.76479	-148501	-8260.97	-55211.9
3521	4	236.453 10.9478 9.257	-91790.4	-11879.9	-8306.92
3522	4	234.906 13.5526 9.23294	-188455	-10867.7	-8177.54
3523	4	236.6 14.3944 6.70332	-18552.8	-5934.18	-39296.1
3524	4	238.127 11.6204 6.68779	-13799.9	-3597.02	-86295.1
3525	4	239.736 10.9344 9.27862	-3849.91	-42825.4	-7450.24
3526	4	238.111 13.638 9.26417	-11517.8	-12523.4	-5479.88
3527	4	239.934 14.1969 6.69425	-118554	-112867	-509.982
3528	4	241.521 11.495 6.72081	-184344	-80982.4	-218.946
3529	4	243.157 10.7277 9.255	-17184.5	-147909	-2019.33
3530	4	241.677 13.4354 9.21146	-8726.72	-58906	-176658
3531	4	243.268 14.1494 6.63682	-44978.5	-69248	-86613.2
3532	4	244.922 11.5395 6.72228	-805.553	-85577.8	-26037.8
3533	4	246.621 10.8291 9.27638	-56733.1	-15613.1	-49573.2
3534	4	244.982 13.4257 9.26204	-1593.36	-1467.13	-19253.8
3535	4	246.719 14.1951 6.58371	-3998.88	-25767.6	-2800.64
3536	4	248.218 11.4952 6.62399	-126879	-24289.4	-69520.7
3537	4	250.02 10.8707 9.1286	-14225.1	-7998.61	-11507.9
3538	4	248.454 13.4685 9.24542	-148260	-215200	-25536.5
3539	4	250.02 14.0454 6.63031	-29985	-21.8467	-3402.76
3540	4	251.628 11.4703 6.5507	-27669.2	-18039	-23381.1
3541	4	253.354 10.7497 9.16379	-146879	-14714.4	-14429.9
3542	4	251.854 13.3915 9.13904	-19654.5	-10350.2	-13620.9
3543	4	253.48 14.0698 6.61837	-25031.1	-87.797	-1304.79
3544	4	255.052 11.3549 6.56031	-14590.1	-34025.3	-444.059
3545	4	256.802 10.6434 9.23497	-114090	-2817.44	-14975.2
3546	4	255.234 13.2972 9.14418	-36370.4	-37226.2	-17493.9
3547	4	256.894 13.9051 6.56385	-29068.3	-735.156	-1788.88
3548	4	258.502 11.3385 6.65469	-47002.2	-18433.9	-36089.9
3549	4	260.226 10.6216 9.27305	-16630.6	-22721.1	-7411.8
3550	4	258.549 13.2684 9.17722	-3279.13	-50873.7	-20174.2
3551	4	260.428 13.893 6.62951	-28794.9	-43008.6	-63759.2
3552	4	261.895 11.4151 6.65871	-37981	-11153.9	-38681.9
3553	4	263.57 10.4802 9.19986	-143486	-93530.5	-5879.8
3554	4	261.983 13.2726 9.22575	-32903.4	-23548.7	-82540.6
3555	4	263.729 13.9383 6.61065	-107.889	-74689.9	-24356.1
3556	4	265.313 11.3195 6.60338	-278419	-89497.3	-502.003
3557	4	266.999 10.4918 9.19558	-1209.61	-206530	-10168
3558	4	265.451 13.1464 9.26126	-7540.78	-82.1786	-9688.87
3559	4	267.19 13.9204 6.61194	-3787.09	-150313	-66282.8
3560	4	268.733 11.2553 6.64858	-86979	-11815.9	-23166.4
3561	4	270.422 10.4498 9.23912	-79202.1	-551.01	-143842
3562	4	268.746 13.1739 9.25657	-2634.3	-808.321	-10870.3
3563	4	270.53 13.751 6.67949	-18836.4	-3343.46	-33098.6
3564	4	272.143 11.2012 6.65964	-148361	-7121.92	-21449.7
3565	4	273.711 10.3757 9.28234	-20092.3	-32222.7	-73155.6
3566	4	272.207 13.0791 9.24161	-15773.9	-30385.1	-385.29
3567	4	273.91 13.7368 6.62233	-144.868	-14974	-14557.7
3568	4	275.476 11.0616 6.66516	-139373	-206.893	-70767.5
3569	4	277.218 10.4696 9.23214	-2609.14	-70793.6	-1463.35
3570	4	275.715 13.0157 9.1873	-6466.95	-20645.9	-9036.3
3571	4	277.345 13.7714 6.74098	-24401.2	-14837	-22480.3
3572	4	278.978 11.0249 6.72798	-36716.8	-5351.42	-606.126
3573	4	280.545 10.4132 9.23737	-122905	-10309.5	-118608
3574	4	279.12 13.0954 9.28519	-31201.1	-47981.6	-233410
3575	4	280.758 13.7725 6.67953	-54627.7	-5362.67	-76282.9
3576	4	282.344 11.0043 6.68034	-55355.7	-55170.1	-2185.04
3577	4	283.904 10.2771 9.3161	-427296	-12577.7	-113704
3578	4	282.503 12.9658 9.14082	-13457.3	-33928.1	-265559
3579	4	284.109 13.6729 6.70413	-143958	-33506.1	-76826.9
3580	4	285.707 10.9975 6.71146	-60930.5	-22905.8	-22328.2
3581	4	287.3 10.3162 9.29526	-5095.01	-8638.03	-45400.4
3582	4	285.758 12.9258 9.24941	-71.2805	-19802.3	-11152.1
3583	4	287.589 13.5507 6.7364	-81909.5	-26307.1	-1483.38
3584	4	289.161 10.9511 6.73099	-46159.5	-5.72021	-96530.8
3585	4	290.855 10.1457 9.2812	-59761.2	-1573.51	-68764.4
3586	4	289.294 12.7278 9.33293	-18.954	-10869	-13612.4
3587	4	290.951 13.5457 6.75016	-6805.96	-157596	-15025.3
3588	4	292.457 10.8897 6.67222	-2247.2	-165864	-18273.5
3589	4	294.319 10.3094 9.3399	-6150.11	-54699.5	-35353.9
3590	4	292.562 12.9181 9.19363	-1579.63	-1997.26	-1629.69
3591	4	294.293 13.5551 6.65804	-3322.06	-4713.1	-31154.4
3592	4	149.642 12.826 6.7657	-89190.3	-55120.2	-34280.8
3593	4	151.559 12.274 9.30939	-46294.8	-162199	-187811
3594	4	150.016 14.9002 9.22339	-44448	-1188.11	-24678.9
3595	4	151.728 15.6466 6.75973	-201415	-5064.77	-8901.17
3596	4	153.195 12.9632 6.75112	-214.25	-82957.3	-48974.8
3597	4	155.046 12.2054 9.34623	-46.2687	-112929	-17973.7
3598	4	153.348 14.8817 9.33768	-46648	-11497.8	-9576.48
3599	4	155.124 15.5695 6.74912	-3813	-61.3643	-8511.86
3600	3	261.92 11.3895 9.80643	-281782	-195206	-4624.77
4801	1	135.945 14.6807 14.2108	-29749.6	-27544.2	-1815.89
4802	1	135.916 12.0287 11.5944	-32021.9	-64049.3	-8199.86
4803	1	138.172 12.0928 14.1624	-158344	-910.285	-26656.9
4804	1	138.371 14.6836 11.5717	-3543.89	-17102.7	-19044
4805	1	131.285 14.5739 14.192	-20815.5	-1481.13	-5792.74
4806	1	131.246 12.039 11.6799	-15.544	-120460	-69606.4
4807	1	133.528 11.9618 14.1506	-1565.72	-23732.5	-22861.6
4808	1	133.702 14.7293 11.6891	-36223.4	-12449.8	-19166.3
4809	1	126.689 14.5547 14.1839	-18100	-1.32278	-95390.7
4810	1	126.467 11.9515 11.6965	-3995.25	-13558.5	-11297.5
4811	1	128.937 11.9236 14.1783	-511.386	-19890.6	-65221.4
4812	1	128.942 14.5666 11.6726	-51205.9	-8590.41	-58897.3
4813	1	121.977 14.5144 14.2735	-100738	-1132.11	-65555.8
4814	1	121.835 11.889 11.7859	-48568.5	-986.115	-86800.7
4815	1	124.205 11.8966 14.2508	-88048.9	-1423.94	-3116.26
4816	1	124.311 14.4911 11.7691	-6916.64	-5484.86	-186818
4817	1	117.368 14.5763 14.1651	-4398.66	-158908	-76748.7
4818	1	117.246 11.8601 11.6491	-10787.5	-55.9513	-99786.3
4819	1	119.549 11.8834 14.2898	-537.807	-17188	-47396.3
4820	1	119.77 14.4826 11.7243	-5328.2	-12939	-9902.6
4821	1	112.775 14.4066 14.2411	-5945.54	-112367	-68719.5
4822	1	112.639 11.7887 11.6524	-97925.3	-13280.1	-71373.8
4823	1	114.999 11.8561 14.2369	-60194	-11463	-70553.7
4824	1	115.1 14.3874 11.6377	-62843.3	-913.627	-51116.9
4825	1	108.096 14.3813 14.1685	-170127	-107.288	-32238.6
4826	1	108.02 11.7761 11.7567	-50199.5	-5993.27	-30738.8
4827	1	110.242 11.8104 14.275	-3503.81	-2.59112	-1068.46
4828	1	110.407 14.3619 11.597	-5632.4	-19628.1	-35949.3
4829	1	103.461 14.3704 14.2703	-4720.43	-132268	-23344.5
4830	1	103.357 11.8195 11.6851	-1686.39	-4806.58	-248603
4831	1	105.634 11.7204 14.2812	-6472.8	-59478.1	-53296
4832	1	105.779 14.414 11.6254	-40865.7	-6.14268	-4853.92
4833	1	98.8269 14.343 14.2615	-76174	-259.104	-67172.3
4834	1	98.664 11.6751 11.6772	-111918	-234.73	-19596.3
4835	1	100.98 11.7444 14.247	-3347.58	-88164.5	-11486.1
4836	1	101.157 14.3572 11.7044	-81562.1	-389693	-12284.2
4837	1	94.1633 14.1709 14.2564	-4852.51	-28652.8	-4348.85
4838	1	94.0156 11.6191 11.7184	-1724.06	-14320.6	-45441.2
4839	1	96.4324 11.6002 14.2006	-18.8971	-33718.7	-2184.66
4840	1	96.4966 14.3725 11.6998	-58179.6	-2877.36	-52743.4
4841	1	89.5254 14.2464 14.3832	-4347.94	-102357	-22208.6
4842	1	89.3398 11.5901 11.64	-19950.9	-0.384711	-8514.34
4843	1	91.6829 11.5496 14.1947	-9.87458	-5365.45	-37555.2
4844	1	91.7981 14.3315 11.8271	-5150.14	-86024.6	-74138.1
4845	1	84.8083 14.1813 14.2621	-4132.6	-24049.7	-30274.6
4846	1	84.6834 11.6943 11.7629	-26759.8	-12025	-5399.56
4847	1	87.084 11.5872 14.2407	-101066	-81390.5	-66684.2
4848	1	87.1706 14.2244 11.7516	-49352.5	-4210.94	-9748.86
4849	1	80.072 14.0677 14.3533	-33824.4	-4332	-44550.3
4850	1	80.0088 11.5583 11.8235	-26881	-103671	-162096
4851	1	82.3764 11.6006 14.2995	-4889.33	-21643.3	-37035.4
4852	1	82.3851 14.2416 11.7167	-60691.2	-28664.7	-52507.3
4853	1	75.3641 14.1067 14.2773	-3441.39	-16001.9	-92428.2
4854	1	75.3328 11.4637 11.7026	-67930.2	-8386.74	-5483.14
4855	1	77.6011 11.5814 14.3315	-25346.2	-113632	-107099
4856	1	77.7325 14.1623 11.7739	-11782.3	-80499.5	-31240.9
4857	1	70.7162 14.1277 14.2793	-1292.81	-47.7689	-580.422
4858	1	70.5912 11.5907 11.6903	-385.132	-11894.1	-10433.4
4859	1	73.0649 11.5438 14.289	-130691	-709.602	-31242.4
4860	1	73.0986 14.1341 11.6971	-7031.65	-63.0269	-312987
4861	1	65.9047 14.1395 14.2846	-4110.31	-24900.6	-1769.93
4862	1	65.988 11.391 11.5321	-25.3751	-109.989	-29683.9
4863	1	68.1701 11.5275 14.3452	-91661.9	-17460.2	-65194
4864	1	68.4339 14.1518 11.6914	-40753.9	-9059.34	-94080.9
4865	1	61.4016 14.1287 14.2643	-8.70752	-70585.2	-16338.9
4866	1	61.2173 11.4565 11.5765	-15194.8	-5844.28	-91750.3
4867	1	63.5784 11.454 14.1948	-55471.2	-95747.8	-26378.3
4868	1	63.6788 14.1373 11.5939	-8781.88	-4329.05	-1357.88
4869	1	56.7732 14.1197 14.2401	-34458.6	-81604.2	-120502
4870	1	56.5476 11.5486 11.5865	-4793.8	-96256	-3897.79
4871	1	58.9454 11.5679 14.1922	-54781.9	-92848.6	-740.594
4872	1	59.1708 14.114 11.7082	-44719.8	-16926.1	-66025.4
4873	1	52.0163 14.0223 14.1806	-159115	-17142.4	-17250.3
4874	1	51.8755 11.3976 11.592	-4065.93	-33929	-9408.7
4875	1	54.2774 11.5305 14.1064	-37323.1	-1207.03	-107612
4876	1	54.4382 14.1237 11.6418	-37744.9	-40316	-2728.7
4877	1	47.3824 14.1366 14.2148	-1107.75	-16052.6	-3830.01
4878	1	47.2816 11.5058 11.6492	-19010.3	-307.834	-536.525
4879	1	49.7118 11.4527 14.1336	-42896.2	-19200.4	-93668.6
4880	1	49.7018 14.0637 11.5703	-454.492	-1343.96	-48511.2
4881	1	42.7652 14.1019 14.1155	-463.649	-23029.5	-843.919
4882	1	42.6337 11.318 11.6316	-12856.2	-25995.5	-161505
4883	1	44.9264 11.6024 14.2693	-52722.3	-97552	-68362
4884	1	45.0804 14.1289 11.6803	-81882.3	-27915.3	-619.428
4885	1	38.1446 14.118 14.1632	-295893	-6369.62	-17959.7
4886	1	37.9771 11.3763 11.6643	-71418.8	-34631.2	-55570.1
4887	1	40.3179 11.4052 14.2041	-4613.22	-6155.75	-1941.31
4888	1	40.4411 14.0993 11.5801	-983.916	-6542.38	-9846.91
4889	1	33.5371 14.0085 14.0877	-9439.83	-3160.29	-89906
4890	1	33.3978 11.3592 11.467	-13684.7	-10517	-2917.9
4891	1	35.6264 11.4619 14.0452	-41952.5	-34035.3	-92707.2
4892	1	35.8794 14.0986 11.5544	-2554.07	-4325.81	-55992.5
4893	1	28.8968 13.9151 14.1666	-4851.98	-1020.13	-7584.6
4894	1	28.7202 11.2954 11.5439	-17130.2	-19110.2	-3990.45
4895	1	31.0787 11.3515 14.0712	-11024.3	-13301	-34165.8
4896	1	31.1097 13.8953 11.5541	-19858.8	-28124.2	-40381.4
4897	1	24.2517 13.8274 14.2633	-11766.5	-45076.5	-7624.59
4898	1	24.1038 11.2522 11.6462	-91181.7	-1989.48	-4422.44
4899	1	26.3929 11.2251 14.15	-24431.3	-25575.4	-66344.7
4900	1	26.4623 13.8717 11.5992	-115592	-161.814	-93759.2
4901	1	19.5864 13.9731 14.262	-74862.9	-3877.54	-3827.26
4902	1	19.4358 11.2299 11.5814	-1961.8	-11709.2	-21193.1
4903	1	21.7684 11.342 14.1503	-5348.41	-22889.7	-3238.87
4904	1	21.9094 13.8745 11.6548	-26.406	-85929.6	-5411.64
4905	1	15.0392 13.8184 14.1811	-84733.6	-34743.5	-89368.2
4906	1	14.7931 11.1986 11.5091	-57787.2	-79214.6	-152298
4907	1	17.1425 11.2892 14.1196	-22930.3	-292743	-5576.96
4908	1	17.2279 13.8134 11.5464	-35110.9	-150587	-12450.9
4909	1	10.3097 13.7681 14.1834	-161080	-118188	-17048.7
4910	1	10.2098 11.1533 11.6193	-49344.4	-2655.31	-58988.9
4911	1	12.4528 11.0903 14.1306	-20295	-238383	-70449.3
4912	1	12.7027 13.8877 11.6445	-773.346	-22406.5	-31.1831
4913	1	5.79508 13.7171 14.1721	-70273.5	-4080.46	-6270.83
4914	1	5.6474 11.0526 11.6381	-15988	-171370	-49651.9
4915	1	7.86758 11.1632 14.1902	-37393.9	-34264.6	-79185.5
4916	1	8.06243 13.7558 11.6385	-22620.4	-19079	-2701.26
4917	1	1.18411 13.6161 14.18	-150.329	-5598.09	-64946.9
4918	1	0.937994 11.054 11.5002	-103212	-5633.52	-3807.15
4919	1	3.21202 11.0437 14.103	-29503.8	-48772	-121149
4920	1	3.45594 13.7068 11.6961	-163.673	-17426.2	-29458.1
4921	1	140.496 14.8084 14.156	-103.896	-11157.3	-55237.7
4922	1	140.481 12.1857 11.5437	-369.805	-14178.9	-287395
4923	1	142.768 12.158 14.1582	-54947.4	-39254.5	-168489
4924	1	143.069 14.8835 11.6381	-12.4289	-20662.4	-98380.7
4925	1	145.288 14.6728 14.2227	-106957	-474.108	-9321.36
4926	1	145.137 12.2158 11.532	-504.482	-39408.1	-27869.5
4927	1	147.686 12.2343 13.9968	-2360.72	-63171.8	-12828.7
4928	1	147.576 14.9419 11.6049	-8954.09	-36607	-34487.4
4929	2	137.15 13.4369 10.3675	-1410.29	-257315	-78517.4
4930	2	136.491 0.141857 12.8193	-6579.51	-16524.5	-50612.7
4931	2	139.329 13.3864 12.8718	-8908.06	-5792.78	-293988
4932	2	138.857 0.220628 10.3831	-194301	-18063.8	-144775
4933	2	132.411 13.3971 10.3602	-7.34468	-76703.5	-66428.4
4934	2	131.701 0.178647 12.9162	-45906.6	-168019	-6253.71
4935	2	134.763 13.2963 12.9213	-7725.04	-599.038	-75.8867
4936	2	134.124 0.180652 10.4101	-50449.7	-58559.4	-27554.8
4937	2	127.799 13.2251 10.3842	-8404.37	-33216	-3715.77
4938	2	127.077 0.146273 12.8561	-952.805	-39043	-1224.08
4939	2	129.994 13.2108 12.8985	-13873.9	-86088.2	-375.838
4940	2	129.463 0.166186 10.4036	-47136.7	-9464.44	-9300.56
4941	2	123.069 13.1964 10.535	-11789.6	-18958.9	-28720.1
4942	2	122.435 0.0400841 12.9633	-3155.57	-15947.6	-74506.3
4943	2	125.443 13.2701 13.0757	-22329.7	-4166.66	-36375.1
4944	2	124.793 0.121356 10.4241	-19625.2	-27916.8	-52633.7
4945	2	118.475 13.1878 10.3904	-102866	-10335.4	-23000.6
4946	2	117.919 0.00504048 12.9131	-7734.46	-120449	-21703.4
4947	2	120.734 13.2515 13.0812	-35200.5	-10585.8	-44405.6
4948	2	120.169 0.0900917 10.4862	-10343.8	-24960	-137142
4949	2	114 12.9832 10.4731	-7975.8	-70005.7	-73830.1
4950	2	114.04 15.7129 12.9453	-73103.4	-88.3719	-8428.56
4951	2	116.219 13.214 12.9878	-35001.4	-100061	-4535.58
4952	2	116.339 15.6083 10.2715	-4733.03	-4597.89	-221585
4953	2	109.247 13.0822 10.4241	-102784	-100207	-62453.9
4954	2	109.221 15.6871 12.811	-4064.98	-14.2883	-823.427
4955	2	111.444 13.1226 13.016	-2879.12	-215959	-45502.7
4956	2	111.659 15.7351 10.4373	-15095.4	-43580.5	-524.397
4957	2	104.653 13.0447 10.3838	-67667.1	-190809	-67563.4
4958	2	104.695 15.6401 12.9346	-10.523	-74735.8	-58271.5
4959	2	106.853 13.0664 13.0028	-61340.6	-26998.2	-3848.54
4960	2	106.258 0.0360663 10.3636	-34064.9	-81267.9	-416.27
4961	2	99.9829 13.069 10.469	-11931.1	-22365.5	-153273
4962	2	100.077 15.624 12.8805	-453548	-11426.9	-43613.2
4963	2	102.314 13.0281 13.014	-230944	-18088.4	-11032.6
4964	2	102.401 15.6266 10.3611	-354.086	-116.849	-27058.6
4965	2	95.2511 12.9366 10.3949	-1861.93	-200181	-31076.1
4966	2	95.3779 15.7 13.0202	-26299.3	-34640.4	-36720.5
4967	2	97.5841 12.9889 12.9179	-18604.6	-124.1	-16735.8
4968	2	97.6789 15.6464 10.3692	-67062.6	-170859	-186461
4969	2	90.59 12.9735 10.4746	-16675	-816.55	-1589.4
4970	2	90.7151 15.6818 13.0907	-8512.62	-39093.7	-151245
4971	2	92.9315 12.9356 13.007	-6041.79	-9802.53	-1414.35
4972	2	92.9984 15.6355 10.6127	-41728.6	-364.618	-1337.15
4973	2	85.9614 12.8926 10.4447	-2942.54	-7318.09	-7695.66
4974	2	86.0242 15.5251 12.9921	-48853.5	-285.782	-38358.4
4975	2	88.3678 13.0569 12.9233	-23319.5	-97151.5	-112483
4976	2	88.4136 15.5225 10.4322	-17151.5	-23352.6	-133716
4977	2	81.1984 12.9081 10.4155	-17985.8	-8160.4	-107436
4978	2	81.3569 15.434 13.1147	-0.20438	-108003	-28003.2
4979	2	83.5356 12.9655 13.0044	-16316.3	-6582.89	-477.851
4980	2	83.6912 15.5691 10.5216	-40658.9	-34974.8	-10279.4
4981	2	76.4939 12.922 10.4283	-16398.9	-106146	-94126.7
4982	2	76.677 15.4547 13.0856	-22588.1	-23671.6	-178330
4983	2	78.8074 12.8494 13.0457	-269.509	-3739.7	-7171.7
4984	2	78.9935 15.5407 10.4018	-1030.81	-4388.68	-1452.32
4985	2	71.8967 12.9011 10.3616	-39078.4	-25172.2	-14203.7
4986	2	72.002 15.5078 12.9502	-53569.7	-78.6304	-2734.67
4987	2	74.2619 12.779 12.8808	-5074.15	-38216	-4257.02
4988	2	74.3893 15.4718 10.3964	-5475.18	-53697.6	-112902
4989	2	67.2582 12.8699 10.4048	-22326.8	-2598.81	-104180
4990	2	67.2843 15.3652 13.0378	-38705.5	-9562.97	-24881.1
4991	2	69.4498 12.8462 12.9974	-148210	-15485.8	-8800.72
4992	2	69.6361 15.4556 10.4981	-2751.02	-12149.3	-179.6
4993	2	62.5298 12.9166 10.3729	-31843.2	-17460.9	-41792.9
4994	2	62.6271 15.4547 12.897	-14858.2	-107608	-34199
4995	2	64.8283 12.7556 12.8291	-23646.5	-35759	-6167.26
4996	2	64.9975 15.3823 10.3364	-12170	-46414.5	-12074.5
4997	2	58.0152 12.8144 10.3397	-50.9948	-3113.92	-84497.1
4998	2	57.94 15.5139 12.9399	-19258.4	-18237.5	-78036.7
4999	2	60.296 12.8707 12.9761	-165593	-1425.9	-91530.9
5000	2	60.4381 15.4102 10.3846	-50953.6	-57874.6	-129934
5001	2	53.1921 12.8265 10.3592	-302.987	-20114.1	-71495.1
5002	2	53.1921 15.3587 12.9502	-114780	-76182.4	-12671
5003	2	55.4658 12.8057 12.932	-4367.03	-8791.19	-157419
5004	2	55.65 15.4717 10.4133	-4191.76	-30230.3	-10399.1
5005	2	48.6367 12.792 10.2209	-26424.5	-4.12375	-7999.21
5006	2	48.6415 15.3682 12.9203	-41557.8	-14034.6	-5.64717
5007	2	50.8826 12.7535 12.9968	-4097.22	-47957.6	-98071.6
5008	2	50.8784 15.5505 10.3282	-29828.1	-17684.1	-2.55893
5009	2	43.8024 12.6547 10.3319	-11399.6	-22492.4	-95498.6
5010	2	43.9412 15.4242 12.8851	-160527	-1322.28	-37854.4
5011	2	46.1757 12.8144 12.9256	-11616	-125560	-0.0759453
5012	2	46.294 15.4302 10.3901	-33877.4	-679.247	-1095.88
5013	2	39.2521 12.7542 10.3706	-383.519	-322.242	-91664.9
5014	2	39.3342 15.5079 12.7629	-140829	-62212.1	-837.894
5015	2	41.5286 12.7274 12.8881	-30997.5	-107562	-10527.4
5016	2	41.6885 15.3653 10.3373	-13429.7	-234508	-50.6764
5017	2	34.5697 12.758 10.3147	-494.56	-132.096	-5130.52
5018	2	34.7456 15.3155 12.8984	-225.55	-10800	-70140.4
5019	2	36.9303 12.8041 12.8746	-488.763	-50417.2	-20619.9
5020	2	37.0623 15.3606 10.2399	-23893.3	-62212.1	-10164.5
5021	2	30.011 12.5781 10.3886	-1313.09	-14080.6	-65446.1
5022	2	30.0627 15.2627 12.9892	-35109.2	-66941.5	-60183.9
5023	2	32.3654 12.65 12.9054	-57450.7	-44436.2	-46512.2
5024	2	32.4645 15.273 10.3673	-8581.5	-29791.4	-455.172
5025	2	25.249 12.511 10.3846	-175.55	-0.709618	-19960.8
5026	2	25.4454 15.135 12.9647	-76828.4	-8595.55	-9340.05
5027	2	27.5159 12.6259 12.7904	-52826.4	-582.35	-235471
5028	2	27.7169 15.1988 10.5015	-3768.31	-2837.58	-3071.63
5029	2	20.7194 12.5853 10.2667	-0.176205	-45.6982	-760.029
5030	2	20.8068 15.1547 12.9015	-5891.52	-975.463	-0.924421
5031	2	23.0353 12.5799 12.9104	-17812.8	-4331.96	-27196.4
5032	2	23.1277 15.2451 10.4047	-33808.2	-24167.2	-43597.3
5033	2	16.0068 12.5373 10.3612	-208169	-34166.9	-24199.2
5034	2	16.245 15.1899 12.778	-43912.4	-29430.6	-7301.68
5035	2	18.3416 12.5589 12.889	-32065.9	-45498.2	-509.206
5036	2	18.5018 15.1413 10.3411	-52040.3	-407.061	-34405.9
5037	2	11.4105 12.4147 10.3287	-9.83773	-10034.5	-77424.3
5038	2	11.5973 15.1263 12.9147	-175306	-54064.8	-12710.9
5039	2	13.7482 12.3758 12.8946	-2753.15	-50981.9	-193.358
5040	2	13.9199 15.0118 10.2933	-59848	-12690.6	-3242.99
5041	2	6.84668 12.4183 10.3331	-31304.8	-4597.99	-935.033
5042	2	6.96604 14.9776 12.792	-2865.99	-62385.7	-105149
5043	2	9.10311 12.332 12.9194	-33550.6	-18437.8	-3722.51
5044	2	9.27494 15.1075 10.439	-4229.97	-9682.08	-12089.7
5045	2	2.33013 12.4083 10.4148	-57690.4	-3868.72	-26041.4
5046	2	2.25733 14.997 12.7997	-6.13282	-171.802	-23155.6
5047	2	4.50739 12.3123 12.9251	-800.66	-13043	-5096.22
5048	2	4.54581 14.9877 10.3663	-17469.5	-8897.19	-9370.27
5049	2	0.0331477 10.1533 15.1064	-23498.6	-266042	-486.493
5050	2	141.754 13.545 10.3199	-25502.1	-275245	-9613.42
5051	2	141.113 0.233411 12.8201	-27548.1	-100690	-35125.9
5052	2	144.103 13.5487 12.8096	-32420.2	-5415	-5253.23
5053	2	143.567 0.331099 10.3602	-16558	-14397.3	-20.5651
5054	2	146.459 13.5045 10.1874	-22506.7	-11700.7	-39889.1
5055	2	145.654 0.245078 12.9671	-12906.2	-10507.4	-27006.7
5056	2	148.366 13.1625 12.397	-72.4244	-126750	-145388
5057	3	156.655 13.0105 15.0593	-29412.1	-6653.99	-53794
5058	3	158.266 12.0493 12.4196	-134626	-44576.7	-9259.12
5059	3	156.686 14.8066 12.5335	-1771.82	-8.81664	-59391.7
5060	3	158.403 15.5781 15.1162	-6766.33	-8.09614	-85635
5061	3	159.995 12.9742 14.9633	-80630.6	-14.5271	-202.175
5062	3	161.689 12.051 12.4937	-3035.8	-500.19	-83257.9
5063	3	160.101 14.8087 12.5781	-150.929	-55226.7	-8536.77
5064	3	161.862 15.6104 15.0241	-17820.9	-14354	-8492.87
5065	3	163.369 12.9115 14.9667	-16343	-95.8207	-20739.4
5066	3	165.145 12.0648 12.4123	-35.3044	-229234	-30173.2
5067	3	163.584 14.6822 12.5296	-1967.55	-199563	-1727.3
5068	3	165.206 15.4702 15.1156	-3344.85	-57017.2	-2657.99
5069	3	166.9 12.8404 15.1061	-10548.2	-28656.9	-432.946
5070	3	168.561 12.0049 12.5593	-18816.1	-20299.4	-59393.9
5071	3	167.04 14.6147 12.5141	-385.318	-24677.6	-54917
5072	3	168.696 15.4209 15.1214	-678.782	-23064.8	-7244.19
5073	3	170.296 12.8146 15.0409	-18123.1	-58451.7	-3341.57
5074	3	171.915 11.9334 12.466	-114753	-44862.7	-10060.8
5075	3	170.406 14.5615 12.5137	-90999.7	-34027.8	-4959.52
5076	3	172.026 15.3942 15.1149	-3354.15	-6024.96	-17.7691
5077	3	173.56 12.7994 15.042	-6776.69	-3422.45	-221528
5078	3	175.267 11.7627 12.6256	-38664.6	-59783.9	-1783.21
5079	3	173.717 14.5676 12.515	-19821.1	-73959.7	-146610
5080	3	175.372 15.343 15.0669	-14944.4	-40942.8	-40935
5081	3	176.994 12.7155 15.0627	-81145.7	-22382.7	-24287.6
5082	3	178.633 11.8241 12.4877	-79.2243	-62172.3	-40691
5083	3	177.087 14.5855 12.5184	-19970.1	-5071.94	-16.7868
5084	3	178.888 15.2808 15.0492	-6009.61	-44894.7	-10981.4
5085	3	180.315 12.6918 14.9911	-2180.76	-13503.4	-73620.5
5086	3	182.086 11.7988 12.4904	-2.73986	-62945.4	-209.018
5087	3	180.526 14.4538 12.4778	-128.359	-160138	-601.896
5088	3	182.236 15.2211 15.1302	-1249.84	-9903.43	-1197.03
5089	3	183.684 12.581 14.9564	-26.3305	-13600	-66320.3
5090	3	185.442 11.8054 12.4696	-87359	-1214.68	-20870.1
5091	3	183.844 14.438 12.4646	-137676	-19195.2	-97940.6
5092	3	185.588 15.192 15.135	-483.736	-4861.56	-74852.7
5093	3	187.268 12.5351 14.9234	-4379.24	-4236.79	-6794.5
5094	3	188.989 11.6502 12.4477	-8627.76	-1494.58	-340.421
5095	3	187.372 14.3775 12.5769	-81919.5	-91179	-256028
5096	3	189.082 15.0981 15.0759	-34990.4	-707.715	-283404
5097	3	190.702 12.4533 15.0768	-1861.84	-1922.45	-49247.8
5098	3	192.35 11.6113 12.5024	-11559.1	-62489.5	-34555.4
5099	3	190.747 14.2535 12.543	-69707.8	-45415.7	-44688.8
5100	3	192.452 15.0002 14.9754	-56661.2	-6900.86	-40986.3
5101	3	194.008 12.4077 15.205	-43705.5	-46.3613	-20008.8
5102	3	195.739 11.5366 12.5495	-33394	-51043.8	-1422.63
5103	3	194.136 14.2842 12.5246	-114560	-5445.01	-228598
5104	3	195.79 15.0044 15.1425	-4533.39	-153586	-12354.4
5105	3	197.494 12.4297 15.1426	-29728.6	-756.36	-25795.7
5106	3	199.029 11.623 12.6291	-18196.7	-4400.9	-12310
5107	3	197.566 14.1512 12.6005	-35327.7	-9963.77	-66249.6
5108	3	199.311 14.961 15.0484	-57.5867	-33649.7	-24756.5
5109	3	200.815 12.324 15.1022	-94881.1	-11021.8	-29227.9
5110	3	202.548 11.5199 12.485	-16483.4	-6010.01	-25938.5
5111	3	200.982 14.2303 12.5378	-5677.34	-28068.3	-14789.6
5112	3	202.708 15.0284 15.0347	-980.361	-2750.52	-111965
5113	3	204.202 12.4082 15.0798	-14360.3	-70883	-44192.8
5114	3	205.908 11.5321 12.5607	-6.21453	-10027.4	-203.915
5115	3	204.403 14.1955 12.4872	-2078.71	-36472.5	-14769.4
5116	3	206.113 15.0844 15.0637	-266906	-9295.83	-27775.7
5117	3	207.723 12.2824 15.0893	-108644	-10695.3	-21115.8
5118	3	209.299 11.3697 12.5189	-33303.4	-8750.73	-214725
5119	3	207.787 14.1171 12.5938	-159.132	-1568.76	-52633.8
5120	3	209.488 14.8239 15.0512	-78313	-13723.3	-61964.4
5121	3	211.157 12.1116 14.9985	-19.5542	-2706.56	-78233.3
5122	3	212.805 11.2738 12.4388	-3475.29	-35.6044	-23328.8
5123	3	211.214 13.9708 12.512	-4904.14	-15380.2	-63191.9
5124	3	212.926 14.7683 15.078	-2992.14	-14444.2	-4010.53
5125	3	214.482 12.075 15.0146	-179.757	-1844.72	-1823.21
5126	3	216.109 11.2123 12.4196	-7292.64	-102612	-188.996
5127	3	214.656 13.9226 12.4289	-423.677	-236670	-28457.7
5128	3	216.16 14.7841 15.0794	-11567.8	-27753.4	-40431.4
5129	3	217.809 12.1644 15.0563	-31898.8	-120759	-3557.13
5130	3	219.509 11.2866 12.524	-75109.3	-39679.5	-157910
5131	3	217.961 13.8675 12.4426	-19169.6	-313.818	-50305.9
5132	3	219.618 14.6081 15.0143	-8736.42	-7473.35	-7800.63
5133	3	221.197 12.0506 14.9386	-19791.4	-4861.31	-41907.2
5134	3	222.903 11.1017 12.3901	-18595.7	-1220.79	-14747.5
5135	3	221.462 13.7967 12.4206	-169189	-26591.7	-20888.5
5136	3	223.047 14.5707 15.0213	-23384.3	-617.979	-24497.5
5137	3	224.634 12.0197 14.9692	-4079.34	-134613	-12505.5
5138	3	226.207 11.0836 12.435	-128304	-1633.29	-135213
5139	3	224.752 13.7933 12.4388	-74422.9	-48.9735	-11522.2
5140	3	226.453 14.5831 15.1022	-25122.2	-20864	-38979.5
5141	3	228.025 11.7886 15.003	-83176.5	-225.158	-209074
5142	3	229.595 11.0394 12.4522	-134002	-494.65	-162501
5143	3	228.086 13.7038 12.4737	-1166.18	-2479.73	-52026
5144	3	229.728 14.4596 15.0501	-4120.4	-142818	-11033.9
5145	3	231.333 11.8379 15.0569	-19457.3	-2258.95	-3781.27
5146	3	233.059 10.948 12.537	-51948.1	-8799.67	-4461.68
5147	3	231.533 13.5845 12.4243	-115829	-17290.9	-14426
5148	3	233.099 14.408 15.0377	-24328.5	-90820.9	-90272.1
5149	3	234.739 11.8583 15.0836	-26786.3	-106103	-5636.44
5150	3	236.432 10.94 12.5015	-13172.7	-2628.58	-940.748
5151	3	234.808 13.5235 12.5015	-215.527	-87764.3	-36972.4
5152	3	236.599 14.3628 15.0188	-3287.64	-12542.4	-21476.7
5153	3	238.156 11.7961 14.9265	-48174.9	-7993.1	-4134.74
5154	3	239.836 10.8823 12.3519	-12948.3	-14710.8	-2023.18
5155	3	238.156 13.5725 12.382	-210922	-31573.8	-26260.8
5156	3	239.899 14.3147 15.026	-197413	-99081.6	-71771.3
5157	3	241.499 11.6905 14.914	-130203	-17298.8	-14776.9
5158	3	243.237 10.7606 12.3848	-178991	-52656.4	-33463.4
5159	3	241.578 13.427 12.3571	-39240.4	-737.095	-39726.2
5160	3	243.28 14.1562 14.9219	-80.7391	-8388.95	-15801.5
5161	3	245.018 11.5217 14.9556	-1735.03	-6.36401	-1287.38
5162	3	246.705 10.7027 12.3965	-10277	-104174	-745621
5163	3	244.951 13.3405 12.2453	-6312.5	-21995.3	-132796
5164	3	246.756 14.1874 14.8696	-37478.8	-84083.1	-59522.2
5165	3	248.331 11.5284 15.0341	-22192	-4263.09	-21162.5
5166	3	249.965 10.6849 12.4348	-6869.87	-4447.59	-3503.81
5167	3	248.437 13.3272 12.4184	-29389.4	-19916	-4685.37
5168	3	250.233 14.1216 14.9808	-62581.6	-1296.97	-14218.5
5169	3	251.763 11.4433 14.986	-49956.7	-4439.77	-52541.7
5170	3	253.32 10.565 12.4161	-50446.3	-3344.72	-50120.6
5171	3	251.824 13.2621 12.3572	-1852.15	-69351	-63997.7
5172	3	253.599 13.9945 14.8512	-769.697	-16128.5	-18554.8
5173	3	255.144 11.3524 14.9001	-18242.6	-14293.7	-203929
5174	3	256.718 10.5438 12.3161	-63044	-38825.6	-6941.37
5175	3	255.186 13.1396 12.3531	-48.9872	-171018	-3106.7
5176	3	256.954 14.1134 14.9204	-45468.7	-59448.1	-15567.1
5177	3	258.552 11.4211 14.7962	-126388	-27869.6	-59172.3
5178	3	260.229 10.5065 12.2853	-14024.3	-8997.27	-177976
5179	3	258.537 13.1023 12.336	-246283	-85477.6	-56391
5180	3	260.249 14.046 14.9402	-8371.24	-2452.68	-75648.2
5181	3	263.623 10.5223 12.3021	-37237.1	-583.943	-248.285
5182	3	261.871 13.1382 12.3517	-21476.5	-46560.5	-64921.3
5183	3	263.705 13.9742 14.8694	-79052.3	-200.954	-184248
5184	3	265.263 11.2502 14.9738	-3477.73	-7724.79	-2866.33
5185	3	266.973 10.3452 12.4004	-212496	-10665.1	-64249.6
5186	3	265.434 13.0425 12.4189	-53416.2	-30536	-5346.63
5187	3	267.098 13.8698 14.9862	-37992.4	-11667.9	-163277
5188	3	268.737 11.2276 14.9344	-2569.24	-95856	-27802.2
5189	3	270.359 10.477 12.3704	-184.7	-1250.49	-97474.1
5190	3	268.868 13.1253 12.374	-2856.6	-14182.4	-2649.15
5191	3	270.469 13.8685 14.8641	-17069	-18679.2	-63567
5192	3	272.111 11.2751 14.8881	-4976.56	-7.11883	-98970.8
5193	3	273.8 10.5477 12.3762	-3747.09	-2817.33	-40580.9
5194	3	272.221 13.1172 12.4044	-114489	-1458.81	-127186
5195	3	273.956 14.02 14.9712	-3977.36	-149325	-22049.8
5196	3	275.508 11.2202 14.942	-27912	-4667.91	-116880
5197	3	277.268 10.4389 12.4557	-589120	-11502.4	-13921.1
5198	3	275.562 13.1208 12.3978	-12651.8	-1189.92	-1911.24
5199	3	277.449 13.7602 14.995	-44492.1	-109859	-1383.2
5200	3	278.967 11.11 15.0475	-23903.6	-29568.7	-22079.7
5201	3	280.586 10.2876 12.4639	-53079	-13952.9	-77.3162
5202	3	278.997 12.9465 12.4014	-86810.6	-3025.01	-62770
5203	3	280.772 13.6948 14.8974	-3962.23	-4070.68	-18.1976
5204	3	282.361 10.9961 14.9463	-2156.84	-7430.68	-42373.3
5205	3	284.012 10.2414 12.3267	-17343.2	-2.87085	-1899.23
5206	3	282.435 12.8661 12.4579	-200884	-79249.3	-10653.6
5207	3	284.095 13.6747 14.9672	-78214	-150455	-89115.2
5208	3	285.728 11.0121 14.9789	-11373.8	-28841.1	-892.278
5209	3	287.419 10.1744 12.3451	-2376.54	-226243	-140368
5210	3	285.839 12.8362 12.4601	-17414.9	-15849.8	-7500.24
5211	3	287.492 13.6208 15.0795	-30240.9	-517072	-8.92306
5212	3	289.091 11.0621 15.0023	-2643.28	-111821	-17439.5
5213	3	290.809 10.2713 12.5038	-173.32	-26143.6	-4150.19
5214	3	289.171 12.8768 12.4947	-8934.17	-4427.09	-26775.6
5215	3	290.979 13.6248 15.0005	-10944.7	-21575.1	-4221.75
5216	3	292.537 11.1243 15.1088	-1310.36	-14087.6	-577.01
5217	3	294.256 10.1766 12.4642	-77628.5	-93292.8	-9662.62
5218	3	292.662 12.8092 12.4402	-302849	-11003.4	-276.491
5219	3	294.398 13.3533 15.0045	-106472	-7224.25	-16543.2
5220	3	149.833 13.0591 14.9686	-2473.63	-5148.25	-329.582
5221	3	151.463 12.1563 12.5	-108544	-28905	-60363.1
5222	3	149.984 15.065 12.4867	-440.971	-258.606	-251226
5223	3	151.702 15.6663 14.9319	-4035.33	-27454.7	-144704
5224	3	153.226 12.9628 15.1178	-2703.91	-107635	-10799.7
5225	3	154.896 12.1751 12.5042	-8219.79	-3141.79	-161350
5226	3	153.37 14.7797 12.442	-38132.6	-793.392	-20570.5
5227	3	154.959 15.676 15.0925	-22223	-269.599	-39736.7
5228	4	156.632 12.923 11.9427	-29865.5	-22509.3	-339667
5229	4	158.306 12.1469 14.405	-15429.4	-110608	-48121.1
5230	4	156.683 14.9047 14.431	-27443.1	-49837.3	-96158.3
5231	4	158.443 15.5245 11.8296	-26329.8	-90311.7	-849.194
5232	4	159.98 12.9018 11.9324	-197171	-8102.14	-17239.2
5233	4	161.666 12.1293 14.4344	-110189	-36235.7	-8533.88
5234	4	160.104 14.8448 14.5174	-1715.73	-1650.65	-125502
5235	4	161.897 15.4653 11.9468	-337.586	-12994.4	-203.741
5236	4	163.406 12.8683 11.8284	-41398.5	-14149.6	-32319.8
5237	4	165.197 12.0936 14.4275	-62993.6	-61820.4	-176940
5238	4	163.599 14.7766 14.3941	-16080.5	-44447.9	-8100.94
5239	4	165.342 15.4382 11.8721	-41139.2	-104008	-8790.16
5240	4	166.925 12.8304 11.7801	-17634.2	-202.919	-6663.63
5241	4	168.523 11.9578 14.4887	-44385.6	-360.819	-37684.4
5242	4	167.018 14.6417 14.4531	-11739.9	-76212	-120277
5243	4	168.736 15.3804 11.8403	-56073.1	-15500.4	-5268.6
5244	4	170.304 12.7433 11.9882	-41620.4	-194596	-1750.01
5245	4	171.94 11.9586 14.3882	-349.096	-31680.2	-21418
5246	4	170.34 14.6723 14.432	-36976.9	-1205.64	-25689.6
5247	4	172.041 15.3192 11.842	-28046	-3891.96	-20749.5
5248	4	173.71 12.663 11.9316	-31858	-133802	-18638
5249	4	175.311 11.9918 14.4963	-1711.77	-1896.26	-27814.1
5250	4	173.706 14.5731 14.4446	-30417.1	-17979	-12336.7
5251	4	175.411 15.4403 11.9569	-41172.9	-60516.3	-1019.18
5252	4	177.023 12.6341 11.956	-60.459	-27523.4	-35279.2
5253	4	178.704 11.838 14.4101	-1335.66	-692.792	-1744.09
5254	4	177.078 14.6275 14.4642	-90452.2	-28662.2	-48640.9
5255	4	178.849 15.2532 11.8591	-30942.5	-48138.6	-18666
5256	4	180.383 12.5351 11.886	-141704	-49702.5	-6146.68
5257	4	182.059 11.8071 14.5021	-13490.3	-16074.1	-24672.7
5258	4	180.561 14.5144 14.472	-173476	-3184.55	-47.0904
5259	4	182.182 15.2787 11.8555	-52073.6	-89274.8	-9061.29
5260	4	183.789 12.608 11.8642	-5045.57	-34640.8	-12801.3
5261	4	185.513 11.9149 14.4106	-164646	-10718	-1484.86
5262	4	183.91 14.447 14.4692	-72526.9	-12825.4	-40665.7
5263	4	185.636 15.0946 11.8778	-131044	-352666	-33035.5
5264	4	187.233 12.5172 11.9868	-34993.5	-2075.94	-111.714
5265	4	188.989 11.7531 14.4225	-2565.31	-34757.7	-78723.4
5266	4	187.281 14.4309 14.4967	-3846.63	-11126.4	-148423
5267	4	189.125 15.0491 11.7966	-33239.2	-3337.23	-16383.5
5268	4	190.693 12.3932 11.8834	-5903.25	-5385.94	-5975.67
5269	4	192.409 11.6259 14.5227	-33482.2	-30532.9	-135438
5270	4	190.778 14.262 14.4049	-798.442	-99309.4	-34007.7
5271	4	192.479 15.0235 11.884	-803.468	-34827.1	-25498.2
5272	4	194.075 12.3447 11.9061	-29381.5	-3372.21	-10852.9
5273	4	195.828 11.6635 14.4776	-208.811	-14871.9	-49615.3
5274	4	194.076 14.2221 14.4789	-47081.9	-27873.6	-54983.4
5275	4	195.862 14.9872 11.9452	-55360.6	-11783.8	-87823.9
5276	4	197.34 12.4073 11.9766	-13921.9	-32025.9	-40983.7
5277	4	199.076 11.5341 14.497	-85498.6	-11000	-2739.03
5278	4	197.545 14.3367 14.5649	-112975	-4092.47	-5063.35
5279	4	199.23 14.9401 11.8452	-24533.1	-8927.71	-156768
5280	4	200.794 12.2626 11.992	-1134.94	-3.50335	-22747.6
5281	4	202.535 11.6 14.4903	-13974.8	-29000.7	-390188
5282	4	200.988 14.2236 14.4425	-44756.7	-83938.2	-47068.4
5283	4	202.68 14.8928 11.8514	-367.193	-1163.43	-3255.01
5284	4	204.189 12.3333 11.9262	-1359.56	-9222.04	-76630.5
5285	4	205.968 11.6532 14.5107	-69.8556	-8467.42	-1857.26
5286	4	204.328 14.1695 14.4598	-0.673367	-85938.8	-85350.4
5287	4	206.087 14.8618 11.869	-15369.4	-20782.2	-98.2358
5288	4	207.659 12.2804 11.9972	-349546	-7973.11	-2052.54
5289	4	209.392 11.4606 14.4799	-33191.7	-23047.3	-16304.4
5290	4	207.747 14.1026 14.5318	-11279.6	-52189.5	-5530.91
5291	4	209.463 14.749 12.0147	-8595.17	-105831	-73607.5
5292	4	211.123 12.1139 11.8561	-7431.66	-11766.9	-6618.46
5293	4	212.796 11.2784 14.425	-34839.5	-16290.8	-11552.2
5294	4	211.268 13.993 14.461	-15910.8	-3521.63	-25187.6
5295	4	212.97 14.649 11.8596	-11356.9	-13259.7	-20862.7
5296	4	214.472 12.1034 11.7257	-25262.6	-43383.9	-27.5119
5297	4	216.119 11.2414 14.2915	-10529.4	-186865	-22439.7
5298	4	214.584 13.9024 14.4209	-8600.96	-5360.44	-76823.3
5299	4	216.343 14.6648 11.7955	-0.933554	-2385.93	-11794.3
5300	4	217.794 11.9534 11.898	-5141.52	-186824	-9272.69
5301	4	219.434 11.3395 14.4752	-23.2305	-15.3326	-224.655
5302	4	217.943 14.0289 14.3733	-913.776	-5809.14	-4606.06
5303	4	219.657 14.6068 11.8418	-1692.69	-64571.7	-18792
5304	4	221.278 11.9403 11.799	-146130	-10834.8	-155967
5305	4	222.956 11.1861 14.3904	-73221	-20297.2	-3609.91
5306	4	221.41 13.9176 14.3577	-31031.6	-72437.8	-1.95439
5307	4	223.1 14.634 11.835	-114723	-91874	-28162.6
5308	4	224.613 11.9815 11.8558	-7852.53	-10470.2	-48277.1
5309	4	226.233 11.0672 14.3933	-26167.5	-71529.8	-12570.4
5310	4	224.736 13.8607 14.4383	-14723.4	-31395.1	-14070.6
5311	4	226.533 14.5444 11.8043	-20.8966	-5533.63	-55704.2
5312	4	227.982 11.8356 11.7384	-47533.4	-35240.9	-7226.78
5313	4	229.65 11.0259 14.385	-90278.8	-11624	-11954.5
5314	4	228.039 13.6268 14.4158	-89249.7	-19900.4	-6387.62
5315	4	229.8 14.4552 11.9099	-57928	-24004.5	-9829.51
5316	4	231.417 11.703 11.8937	-230570	-36147.8	-75294.6
5317	4	233.034 11.0554 14.4336	-182914	-53892.5	-160801
5318	4	231.401 13.7138 14.3686	-28842.5	-3999.62	-49570.2
5319	4	233.19 14.4314 11.88	-31399.2	-5981.95	-62131.2
5320	4	234.744 11.7234 11.8696	-577.575	-38040.9	-12445
5321	4	236.462 10.9288 14.4308	-58353.2	-53454.6	-7636.12
5322	4	234.89 13.6565 14.4286	-150980	-9896.23	-12695.6
5323	4	236.434 14.4065 11.747	-19373	-4774.97	-4380.52
5324	4	238.094 11.7384 11.8477	-61773.6	-2561.94	-17845.8
5325	4	239.797 10.9228 14.2987	-2481.44	-74105.6	-2454.41
5326	4	238.216 13.6173 14.3321	-803.076	-42.2324	-62636.3
5327	4	239.896 14.2443 11.7655	-443.228	-19440.6	-96.3583
5328	4	241.575 11.6169 11.8078	-9598.09	-4306.49	-33216.2
5329	4	243.274 10.7783 14.375	-286.556	-163744	-138514
5330	4	241.563 13.4984 14.3502	-31959.3	-17959.8	-3370.25
5331	4	243.271 14.2369 11.7857	-70729.2	-26478.5	-24258.4
5332	4	244.99 11.443 11.7322	-29054.1	-48489	-14163.5
5333	4	246.723 10.6623 14.3175	-15.9658	-12215.9	-167170
5334	4	245.029 13.367 14.365	-25176.4	-3205.98	-573.86
5335	4	246.687 14.1066 11.8331	-18280	-29727.4	-99332.9
5336	4	248.323 11.5476 11.7977	-124108	-13115.7	-74745.1
5337	4	250.081 10.7661 14.4001	-63924.5	-24404.9	-41613.4
5338	4	248.523 13.3267 14.3768	-11849.2	-67954	-104610
5339	4	250.093 14.0778 11.7042	-6666.65	-13116.3	-3863.3
5340	4	251.668 11.4023 11.757	-45776.8	-11717.1	-26796.8
5341	4	253.425 10.6536 14.4552	-40963.7	-5301.72	-22578.6
5342	4	251.866 13.3222 14.3508	-1191.45	-38930.6	-1383.67
5343	4	253.512 13.9395 11.6764	-120603	-96693.3	-9552.57
5344	4	255.024 11.3807 11.7395	-185391	-112807	-3470.79
5345	4	256.822 10.6166 14.2416	-10802.3	-71684.9	-185.938
5346	4	255.294 13.2026 14.2895	-10231.7	-1208.87	-158545
5347	4	256.888 14.0252 11.8507	-353.829	-10927.9	-6219.53
5348	4	258.557 11.2849 11.7344	-17326.2	-5459.01	-10932.6
5349	4	260.221 10.5072 14.2547	-10541	-3488.31	-22220.1
5350	4	258.623 13.2153 14.2763	-2165.98	-44618.1	-10491.5
5351	4	260.284 13.9432 11.7125	-54332.7	-9465.54	-748.776
5352	4	261.907 11.2706 11.7277	-2469.93	-3439.03	-3106.42
5353	4	263.613 10.5846 14.2274	-3051.83	-66644.3	-163307
5354	4	261.894 13.2661 14.3317	-3331.79	-951.708	-9701.73
5355	4	263.702 13.8212 11.7167	-0.0335334	-50912.2	-48583.5
5356	4	265.412 11.2727 11.7638	-790.902	-45264.4	-429.209
5357	4	266.893 10.4676 14.3651	-7432.89	-17338	-11.0515
5358	4	265.358 13.1199 14.4041	-4493.26	-37383.7	-25.1247
5359	4	267.122 13.8363 11.8597	-6622.39	-267.604	-26020.2
5360	4	268.695 11.2455 11.8168	-93363.4	-12642.4	-9718.66
5361	4	270.414 10.3874 14.3209	-5276.84	-104.209	-202.901
5362	4	268.759 13.0564 14.3644	-5045.16	-132207	-27967.3
5363	4	270.496 13.9162 11.7381	-45903	-24154.9	-39415.2
5364	4	272.214 11.3213 11.7122	-9938.79	-85570.6	-187126
5365	4	273.784 10.4843 14.3512	-13419.4	-19854	-590.254
5366	4	272.234 13.2112 14.3342	-140337	-4246.81	-72689.4
5367	4	273.902 13.8607 11.758	-2479.63	-178260	-1303.19
5368	4	275.522 11.2556 11.8219	-6728.64	-117.156	-8475.72
5369	4	277.228 10.4028 14.3904	-120295	-38371.5	-89569.9
5370	4	275.617 13.1163 14.3968	-44890.7	-2137.61	-9748.24
5371	4	277.266 13.8569 11.7944	-56146.9	-15075.1	-11474.5
5372	4	278.981 11.182 11.7574	-418.707	-22363.6	-1745.16
5373	4	280.625 10.2343 14.3392	-7744.3	-625.1	-101573
5374	4	279.059 12.9873 14.3219	-1964.57	-1302.42	-198493
5375	4	280.781 13.817 11.842	-54594.3	-76357.6	-0.213234
5376	4	282.326 11.0375 11.8104	-44447.5	-2.20065	-43544.4
5377	4	284.024 10.2922 14.3053	-306560	-31532.6	-9.8625
5378	4	282.441 12.8805 14.3897	-8012.67	-10682.3	-32635.5
5379	4	284.194 13.7216 11.798	-181286	-35684.2	-61860
5380	4	285.701 10.9965 11.8241	-182520	-37154.6	-27637.8
5381	4	287.374 10.2459 14.3985	-1044.02	-17.2738	-97130
5382	4	285.82 12.8729 14.3814	-48999.1	-51979.1	-30076
5383	4	287.538 13.6011 11.8123	-988.898	-2525.06	-89671.6
5384	4	289.073 10.9287 11.8788	-4488.91	-9344.74	-9836.45
5385	4	290.833 10.3747 14.5278	-6347.87	-61411.4	-7816.2
5386	4	289.261 12.8849 14.43	-24100.3	-24291.8	-19489.4
5387	4	290.916 13.6509 11.8408	-25.2865	-15019	-4811.1
5388	4	292.538 10.9334 11.9084	-51678.4	-30101.5	-6457.34
5389	4	294.366 10.3545 14.5371	-95090.6	-14822.6	-121768
5390	4	292.644 12.9076 14.3426	-750.604	-43062.6	-73824.2
5391	4	294.308 13.5411 11.7605	-13218.7	-28386.7	-5960.32
5392	4	149.691 12.7882 11.8539	-9911.19	-2846.84	-517.764
5393	4	151.528 12.2361 14.402	-26839.5	-9668.28	-31601.4
5394	4	149.939 14.9314 14.3394	-34.0486	-9708.04	-32483.9
5395	4	151.691 15.5378 11.758	-9429.58	-2948.32	-216.491
5396	4	153.176 12.9909 11.8735	-2952.82	-76295.3	-104388
5397	4	154.932 12.2803 14.4844	-24433.4	-220.28	-19356.3
5398	4	153.29 14.7832 14.3568	-53330	-1477.2	-30862.8
5399	4	155.076 15.6604 11.8979	-63920.9	-2297.6	-18358.4
5400	3	261.878 11.4137 14.838	-29.8035	-2930.61	-1112.89
